# Supplementary material for: Comparative transcriptome and metabolome analyses of two strawberry cultivars with different storability
Source: PLoS One. 2020 Dec 2;15(12):e0242556. doi: 10.1371/journal.pone.0242556 (PMC7710044; doi:10.1371/journal.pone.0242556)
Supplement: S6 Table — (XLSX) [file pone.0242556.s013.xlsx]

## Sheet: Expression Browser KR vs KG_edi
id	Fold change	Log fold change	P-value	FDR p-value	Bonferroni	Kings_BG1-TPM	Kings_BG2-TPM	Kings_BG3-TPM	Kings_BG-TPM mean	Kings_FR1-TPM	Kings_FR2-TPM	Kings_FR3-TPM	Kings_FR-TPM mean	Sequence Description
FAN_icon19343979.1.g00001.1	1.12678	0.172205	0.497773	0.999995	1	7.76492	12.3015	12.6368	10.9011	10.7717	14.312	10.7302	11.938	coatomer subunit alpha-1
FAN_icon19345231.1.g00001.1	-1.59122	-0.670132	0.184456	0.999995	1	3.88246	3.26368	1.24296	2.79637	1.37511	1.31821	2.47619	1.72317	somatic embryogenesis receptor kinase 1-like
FAN_icon19347613.1.g00001.1	1.15574	0.20882	0.447493	0.999995	1	6.7943	8.03366	8.90792	7.91196	9.39662	10.169	6.87832	8.81465	subtilisin-like protease SBT3.5
FAN_icon19348539.1.g00001.1	1.12604	0.171253	0.655841	0.999995	1	2.18388	2.51052	3.72889	2.80777	2.75023	3.7663	2.75133	3.08929	methyltransferase-like protein 1
FAN_icon19349401.1.g00001.1	1.7162	0.779218	0.128122	0.984546	1	2.18388	2.25947	0.828643	1.75733	1.37511	3.95462	3.30159	2.87711	BEACH domain-containing protein C2
FAN_icon19349703.1.g00001.1	1.87036	0.903315	0.0140582	0.240889	1	2.42654	4.51894	3.31457	3.42002	8.47987	4.8962	5.50265	6.29291	gag-asp_proteas domain-containing protein
FAN_icon19350347.1.g00001.1	-1.19997	-0.262999	0.293977	0.999995	1	9.9488	10.0421	8.90792	9.63293	8.25069	7.53261	7.70372	7.829	protein transport protein SEC16B homolog
FAN_icon19351139.1.g00001.1	1.23996	0.310289	0.16955	0.999995	1	9.46349	10.0421	16.3657	11.9571	15.3554	14.5003	14.582	14.8126	PREDICTED: uncharacterized protein LOC101300088
FAN_icon19351413.1.g00001.1	1.27708	0.352853	0.152803	0.999995	1	6.06634	7.53156	6.62915	6.74235	7.79232	8.85082	8.52912	8.39075	ethylene-insensitive protein 2
FAN_icon19353663.1.g00001.1	-2.50642	-1.32563	0.00147	0.04324	1	6.7943	5.52314	3.10741	5.14162	1.83349	2.07147	1.92593	1.94363	probable beta-1,3-galactosyltransferase 12
FAN_icon19354351.1.g00001.1	-1.21058	-0.275695	0.187625	0.999995	1	19.8976	23.0968	31.2813	24.7586	21.7726	21.2796	17.0582	20.0368	AP-4 complex subunit epsilon
FAN_icon19355893.1.g00001.1	1.348	0.430825	0.382758	0.999995	1	2.17663	1.25109	1.65178	1.69317	2.28424	3.00303	1.09687	2.12805	very-long-chain 3-oxoacyl-CoA reductase 1-like
FAN_icon19356415.1.g00001.1	-1.39237	-0.477544	0.375466	0.999995	1	3.38587	1.25109	3.92298	2.85331	1.82739	3.19072	0.822656	1.94692	telomere repeat-binding factor 2
FAN_icon19358011.1.g00001.1	-1.02503	-0.0356682	0.922679	0.999995	1	4.5951	2.7524	5.36829	4.2386	5.25376	4.12917	2.74219	4.04171	serine/threonine-protein kinase-like protein At1g28390
FAN_icon19359573.1.g00001.1	1.50888	0.593475	0.00128	0.0386457	1	22.9755	23.7707	24.7767	23.841	32.6647	38.4764	34.0031	35.0481	eukaryotic translation initiation factor 4B3-like
FAN_icon19361287.1.g00001.1	1.07136	0.0994482	0.832531	0.999995	1	2.17663	1.75153	2.89062	2.27292	2.96952	1.68921	2.74219	2.46697	ATP binding protein, putative
FAN_icon19362993.1.g00001.1	1.13565	0.183513	0.264605	0.999995	1	54.4157	56.5492	52.2376	54.4008	65.7862	57.0576	58.4086	60.4175	F-box/kelch-repeat protein At1g22040-like
FAN_icon19363643.1.g00001.1	1.01379	0.0197572	0.919146	0.999995	1	23.7011	23.5205	17.5502	21.5906	20.5582	21.3966	21.6633	21.206	E3 ubiquitin-protein ligase MBR2-like
FAN_icon19364023.1.g00001.1	1.21971	0.286534	0.526732	0.999995	1	2.41848	0.500436	2.89062	1.93651	1.59897	2.62765	3.01641	2.41434	allene oxide synthase
FAN_icon19369445.1.g00001.1	-1.0398	-0.0563033	0.852555	0.999995	1	4.83695	4.75414	4.95534	4.84881	4.79691	4.69224	4.11328	4.53414	trihelix transcription factor GT-1-like
FAN_icon19373655.1.g00001.1	1.62259	0.6983	0.0312216	0.420888	1	8.19559	3.74084	4.32157	5.41933	6.60237	10.4758	8.47263	8.51694	K(+) efflux antiporter 2, chloroplastic-like
FAN_icon19374555.1.g00001.1	-1.59138	-0.670276	0.148888	0.999995	1	3.13361	2.2445	2.67526	2.68446	1.82134	1.12241	2.18649	1.71008	PREDICTED: uncharacterized protein LOC101293611
FAN_icon19375093.1.g00001.1	-1.03525	-0.0499858	0.802317	0.999995	1	19.2837	20.2005	13.1705	17.5516	17.3028	15.7137	16.1253	16.3806	ninja-family protein mc410
FAN_icon19375273.1.g00001.1	-1.17625	-0.234194	0.31526	0.999995	1	261.777	181.057	153.313	198.715	183.273	151.338	159.887	164.833	granule-bound starch synthase 1, chloroplastic/amyloplastic-like
FAN_icon19375453.1.g00001.1	1.15482	0.207663	0.512538	0.999995	1	4.57989	3.24206	4.73314	4.18503	5.46403	4.48963	4.37297	4.77555	pentatricopeptide repeat-containing protein At5g11310, mitochondrial
FAN_icon19376179.1.g00001.1	1.04754	0.0670057	0.829501	0.999995	1	4.09779	4.7384	7.61419	5.48346	5.0087	6.36032	5.73952	5.70285	protein RTF2 homolog
FAN_icon19376195.1.g00001.1	-1.05358	-0.0752932	0.868908	0.999995	1	3.85675	0.748168	4.52736	3.04409	2.73202	3.36723	2.4598	2.85301	homoserine kinase
FAN_icon19376199.1.g00001.1	-1.12415	-0.168834	0.350234	0.999995	1	44.1115	52.1224	58.0325	51.4221	45.5336	46.0188	42.9098	44.8207	NADH dehydrogenase [ubiquinone] iron-sulfur protein 1, mitochondrial
FAN_icon19382847.1.g00001.1	-1.52705	-0.610749	0.203739	0.999995	1	2.64276	1.98853	2.0511	2.22746	1.13458	2.05096	0.817226	1.33426	formin-like protein 20 isoform X2
FAN_icon19384405.1.g00001.1	1.92478	0.94469	0.012999	0.227952	1	4.32452	0.994265	3.07665	2.79848	4.99217	4.66127	6.81022	5.48788	PREDICTED: uncharacterized protein LOC101314950
FAN_icon19385257.1.g00001.1	1.05267	0.0740511	0.781871	0.999995	1	8.16854	9.69409	7.17884	8.34716	7.26133	9.88189	8.17226	8.43849	heat shock 70 kDa protein 16-like
FAN_icon19385493.1.g00001.1	-1.13784	-0.186297	0.532658	0.999995	1	7.68804	7.20842	12.5117	9.13605	9.5305	8.57673	5.44817	7.8518	cryptochrome-1 isoform X2
FAN_icon19385851.1.g00001.1	-11.0172	-3.46169	0.000164	0.00726	1	1.44151	3.72849	3.28176	2.81725	0	0.186451	0.544817	0.243756	extradiol ring-cleavage dioxygenase-like
FAN_icon19387229.1.g00001.1	-1.45379	-0.539821	0.00548	0.120245	1	21.3824	26.0995	29.946	25.8093	17.6995	17.1535	17.7066	17.5198	PREDICTED: uncharacterized protein LOC101291934
FAN_icon19387433.1.g00001.1	-1.69604	-0.762172	0.0864144	0.795194	1	2.88301	1.73996	4.10219	2.90839	1.81533	2.05096	1.08963	1.65198	receptor-like protein kinase HSL1
FAN_icon19387697.1.g00001.1	1.38493	0.469816	0.274762	0.999995	1	2.16226	1.24283	2.25621	1.8871	3.40375	2.42386	1.90686	2.57816	transcription factor RF2b-like
FAN_icon19387929.1.g00001.1	-1.13854	-0.18719	0.522158	0.999995	1	6.48678	7.45699	5.94818	6.63065	3.85758	5.77997	7.62744	5.755	golgin candidate 2
FAN_icon19388839.1.g00001.1	1.91916	0.940475	0.0545018	0.603037	1	1.92201	0.248566	2.0511	1.40722	3.40375	2.61031	2.17927	2.73111	WEB family protein At2g38370
FAN_icon19389539.1.g00001.1	-1.08974	-0.123987	0.749013	0.999995	1	3.12327	2.9828	2.87154	2.99253	3.85758	2.05096	2.17927	2.69594	---NA---
FAN_icon19390807.1.g00001.1	1.13415	0.181612	0.375209	0.999995	1	17.7786	14.6654	21.5365	17.9935	19.7417	20.3231	20.4306	20.1652	Heat shock 70 kDa protein
FAN_icon19392153.1.g00001.1	1.07945	0.110292	0.822925	0.999995	1	2.63407	3.71623	1.22661	2.52564	4.29723	2.78756	0.543025	2.54261	AMP deaminase
FAN_icon19393057.1.g00001.1	1.35992	0.443517	0.176317	0.999995	1	2.87353	5.45047	3.4754	3.93313	4.97574	5.76096	4.61571	5.11747	protein translocase subunit SECA2, chloroplastic isoform X2
FAN_icon19393903.1.g00001.1	1.15347	0.205983	0.346146	0.999995	1	19.3963	17.0947	27.3943	21.2951	28.9498	22.3005	21.4495	24.2333	trihelix transcription factor GTL1 isoform X2
FAN_icon19396155.1.g00001.1	-1.14105	-0.190368	0.483541	0.999995	1	8.25023	6.02525	7.25063	7.17537	7.10476	5.46114	6.05292	6.20627	ATP-dependent zinc metalloprotease FTSH, chloroplastic
FAN_icon19398137.1.g00001.1	-1.53233	-0.615727	0.0431944	0.519506	1	6.7049	6.44146	6.74636	6.63091	5.20191	2.78756	5.15874	4.38274	probably inactive leucine-rich repeat receptor-like protein kinase At5g48380
FAN_icon19399783.1.g00001.1	-1.04108	-0.0580811	0.854587	0.999995	1	5.74706	4.95497	3.27096	4.65766	4.5234	3.34507	5.43025	4.43291	eukaryotic translation initiation factor 4G
FAN_icon19400545.1.g00001.1	-1.24839	-0.320067	0.130342	0.994728	1	41.1873	49.302	69.3035	53.2642	43.6508	43.486	38.5548	41.8972	4-hydroxyphenylpyruvate dioxygenase
FAN_icon19401355.1.g00001.1	1.17664	0.234677	0.347693	0.999995	1	160.918	266.825	248.184	225.309	257.834	280.986	239.746	259.522	---NA---
FAN_icon19404743.1.g00001.1	1.05185	0.0729293	0.828945	0.999995	1	3.58014	4.19792	3.66777	3.81527	3.83229	4.6307	2.97685	3.81328	protein RETICULATA, chloroplastic
FAN_icon19407061.1.g00001.1	-1.26506	-0.339206	0.359946	0.999995	1	3.81881	4.93873	5.29788	4.68514	2.70514	3.51933	4.8712	3.69856	exocyst complex component EXO70A1-like
FAN_icon19407445.1.g00001.1	-1.04504	-0.0635619	0.719805	0.999995	1	36.2787	40.4976	42.5868	39.7877	35.3923	42.232	33.2866	36.9703	E3 ubiquitin-protein ligase RING1-like
FAN_icon19408217.1.g00001.1	-2.75881	-1.46405	0.00255	0.0667952	1	3.10278	2.96324	2.85271	2.97291	1.80343	0.92614	0.270622	1.00006	putative potassium transporter 12
FAN_icon19408473.1.g00001.1	-1.22959	-0.29818	0.285666	0.999995	1	5.96689	6.17341	5.50165	5.88065	4.734	4.81593	4.32996	4.62663	Outer arm dynein light chain 1 protein, putative isoform 1
FAN_icon19408709.1.g00001.1	-5.69397	-2.50944	0.000558	0.0199184	1	1.67073	2.22243	2.85271	2.24862	0.225429	0.555684	0.270622	0.350578	probable pectate lyase 18
FAN_icon19410425.1.g00001.1	1.20512	0.269172	0.478056	0.999995	1	2.62543	3.95098	2.03765	2.87135	3.60686	3.88979	2.16498	3.22054	PREDICTED: uncharacterized protein LOC101296103
FAN_icon19413307.1.g00001.1	-1.03928	-0.0555802	0.900088	0.999995	1	2.86411	1.97549	5.50165	3.44708	4.95943	1.85228	3.24747	3.35306	PREDICTED: uncharacterized protein LOC105351262
FAN_icon19413687.1.g00001.1	1.27954	0.355621	0.253075	0.999995	1	4.53484	3.70405	4.27906	4.17265	4.734	6.29776	4.32996	5.12057	PGAP1 domain-containing protein
FAN_icon19414791.1.g00001.1	-1.19755	-0.260089	0.400581	0.999995	1	5.94739	4.67646	6.29606	5.63997	5.39261	4.61557	3.77633	4.59484	plant/T31B5-30 protein
FAN_icon19415399.1.g00001.1	1.89366	0.921176	2.35e-05	0.00142	1	21.6485	16.7368	17.8727	18.7527	36.1754	32.8629	35.3357	34.7913	probable rRNA-processing protein EBP2 homolog
FAN_icon19417647.1.g00001.1	-1.51835	-0.602505	0.00585	0.12625	1	16.4148	23.1362	17.6696	19.0735	10.1111	10.3389	17.2632	12.5711	serine/threonine-protein kinase D6PK-like
FAN_icon19417989.1.g00001.1	-1.03075	-0.0436937	0.923234	0.999995	1	1.90317	1.72291	4.46817	2.69808	2.6963	2.95396	2.1579	2.60272	serine/threonine-protein kinase CTR1
FAN_icon19418049.1.g00001.1	-2.67983	-1.42214	6.59e-06	0.000475	1	19.5075	30.0278	7.92085	19.152	6.74076	6.4618	7.55266	6.91841	DELLA protein GAI-like
FAN_icon19418817.1.g00001.1	1.02927	0.0416215	0.894717	0.999995	1	3.33054	3.44581	5.48367	4.08667	4.49384	4.24632	3.77633	4.17216	protein transport protein SEC16B homolog
FAN_icon19420167.1.g00001.1	1.75541	0.811806	0.0798372	0.759302	1	3.33054	1.23065	1.21859	1.92659	4.26915	1.84623	4.04607	3.38715	probable protein phosphatase 2C 4
FAN_icon19422083.1.g00001.1	-1.34798	-0.430803	0.122724	0.960776	1	6.66108	11.322	9.95184	9.31163	7.41483	7.20029	5.39476	6.66996	L-type lectin-domain containing receptor kinase VIII.1-like
FAN_icon19422581.1.g00001.1	-1.33817	-0.420258	0.316965	0.999995	1	2.85475	2.70742	2.64028	2.73415	1.79754	2.4001	1.61843	1.93869	S-adenosyl-L-methionine-dependent methyltransferases superfamily protein
FAN_icon19422921.1.g00001.1	-2.58346	-1.36931	0.000887	0.0289643	1	3.33054	5.90711	3.85888	4.36551	1.34815	2.21547	1.07895	1.54753	probable E3 ubiquitin-protein ligase XERICO
FAN_icon19424253.1.g00001.1	-1.36728	-0.451309	0.365191	0.999995	1	3.09265	2.46129	1.42169	2.32521	2.24692	1.6616	0.809214	1.57258	multiple myeloma tumor-associated protein 2 homolog
FAN_icon19424797.1.g00001.1	1.23395	0.303289	0.107639	0.898237	1	32.5917	21.9055	20.7161	25.0711	30.1087	30.4628	29.6712	30.0809	trigger factor
FAN_icon19425581.1.g00001.1	-9.259	-3.21086	3.19e-06	0.000254	0.852233	3.33054	4.67646	3.24958	3.75219	0	0.553868	0.539476	0.364448	MATH domain and coiled-coil domain-containing protein At3g58270-like
FAN_icon19426355.1.g00001.1	1.56072	0.642214	0.000755	0.0254543	1	22.7636	26.4954	24.2925	24.5172	31.5784	39.0125	41.9421	37.511	putative mediator of RNA polymerase II transcription subunit 26
FAN_icon19428073.1.g00001.1	2.80733	1.4892	1.15e-07	1.34e-05	0.0306535	3.79393	3.43459	5.06093	4.09648	9.63028	11.0413	14.2495	11.6404	expansin
FAN_icon19428237.1.g00001.1	1.56914	0.649976	0.227039	0.999995	1	1.91569	1.73424	0.40887	1.35293	2.2617	1.30086	2.71513	2.09256	protein FAR-RED IMPAIRED RESPONSE 1 isoform X1
FAN_icon19430135.1.g00001.1	-1.58701	-0.666312	0.0651752	0.674503	1	12.8045	18.3996	22.0657	17.7566	10.974	12.6975	9.14122	10.9376	transmembrane protein, putative
FAN_icon19430557.1.g00001.1	1.12109	0.164897	0.482282	0.999995	1	8.53635	9.56778	9.91943	9.34119	9.85424	10.3052	10.7544	10.3046	protein ABHD17C-like
FAN_icon19431177.1.g00001.1	1.32267	0.403448	0.145081	0.999995	1	6.40226	3.67991	6.68043	5.58754	6.27088	8.09694	7.52806	7.29863	exocyst complex component EXO70B1-like
FAN_icon19433131.1.g00001.1	1.198	0.260628	0.28618	0.999995	1	14.7015	15.2103	15.9925	15.3015	15.6772	14.9057	23.9285	18.1705	PREDICTED: uncharacterized protein LOC101296325
FAN_icon19434553.1.g00001.1	-3.2612	-1.7054	2.34e-06	0.000194	0.626029	5.92802	7.60516	5.87068	6.46795	1.79168	2.39228	1.3443	1.84275	Damaged dna-binding 2, putative isoform 2
FAN_icon19435545.1.g00001.1	-1.47274	-0.558506	0.0102815	0.192304	1	13.753	17.4183	14.1706	15.114	10.3022	10.1212	9.41008	9.94447	dystrophia myotonica WD repeat-containing protein-like
FAN_icon19436407.1.g00001.1	-6.85627	-2.77742	6.14e-05	0.00322	1	3.31969	3.92524	2.63168	3.29221	0	0.552064	0.806578	0.452881	ankyrin repeat-containing protein At3g12360-like isoform X2
FAN_icon19436677.1.g00001.1	-1.02329	-0.033219	0.852813	0.999995	1	37.9393	30.1753	26.1144	31.4097	27.3231	30.5476	31.7254	29.8654	hornerin-like
FAN_icon19438253.1.g00001.1	1.73764	0.797127	0.000416	0.0156181	1	8.74499	10.2703	12.5104	10.5086	15.8495	19.6264	18.4911	17.989	protein BIG GRAIN 1-like A
FAN_icon19438539.1.g00001.1	-2.47834	-1.30937	0.0100294	0.188892	1	2.59986	2.44531	2.82492	2.62336	0.892932	1.28397	0.803959	0.993619	PREDICTED: uncharacterized protein LOC101308316
FAN_icon19439701.1.g00001.1	-1.10758	-0.147416	0.634311	0.999995	1	5.43607	4.89062	4.64094	4.98921	4.01819	5.31929	3.48382	4.27377	putative disease resistance RPP13-like protein 1
FAN_icon19440397.1.g00001.1	-1.013	-0.0186347	0.969077	0.999995	1	1.19338	2.22243	5.90918	3.10833	4.05772	2.96365	2.16498	3.06211	1-aminocyclopropane-1-carboxylic acid oxidase
FAN_icon19440535.1.g00001.1	-1.2183	-0.284873	0.586899	0.999995	1	1.18175	1.71172	3.22848	2.04065	1.56263	1.65082	1.87591	1.69645	elongation factor Ts (DUF810)
FAN_icon19441173.1.g00001.1	-1.08537	-0.118187	0.737004	0.999995	1	4.72702	5.13515	2.82492	4.22903	4.01819	3.30163	4.0198	3.77987	nuclear inhibitor of protein phosphatase 1
FAN_icon19442943.1.g00001.1	1.46809	0.553939	0.177136	0.999995	1	1.65446	2.68984	3.83382	2.72604	5.35759	4.21875	2.14389	3.90674	dnaJ homolog subfamily C GRV2
FAN_icon19443575.1.g00001.1	1.40148	0.486948	0.267421	0.999995	1	1.18175	2.20078	2.0178	1.80011	2.90203	1.83424	2.94785	2.56137	multiple RNA-binding domain-containing protein 1
FAN_icon19444193.1.g00001.1	-1.27887	-0.354865	0.405759	0.999995	1	4.72702	4.64609	7.26408	5.54573	3.34849	4.40217	5.09174	4.2808	rubisco accumulation factor 1, chloroplastic
FAN_icon19446751.1.g00001.1	-1.46139	-0.547343	0.128924	0.987891	1	6.50826	3.99023	4.32157	4.94002	3.64269	3.74136	2.18649	3.19018	protein RRP6-like 2
FAN_icon19448579.1.g00001.1	1.32246	0.40322	0.0411038	0.504039	1	17.4334	22.1803	19.1071	19.5736	24.2536	27.2417	23.7736	25.0897	Actin-binding LIM protein 1, putative
FAN_icon19452557.1.g00001.1	1.45346	0.539493	0.0644652	0.670275	1	6.59641	3.89984	6.23494	5.57706	7.56536	8.95869	7.21222	7.91209	ectonucleotide pyrophosphatase/phosphodiesterase family member 3
FAN_icon19453547.1.g00001.1	-1.16636	-0.22201	0.673442	0.999995	1	1.41352	1.94992	2.81578	2.05974	2.44761	1.27981	1.60272	1.77671	RING-H2 finger protein ATL43
FAN_icon19454599.1.g00001.1	1.25432	0.326909	0.446982	0.999995	1	2.35586	2.19366	2.2124	2.25397	2.44761	3.65661	1.86983	2.65802	protein ROOT PRIMORDIUM DEFECTIVE 1
FAN_icon19454681.1.g00001.1	1.03203	0.0454917	0.895346	0.999995	1	4.33884	3.24206	4.11578	3.89889	3.64269	3.92843	4.37297	3.98136	hypothetical protein PRUPE_ppa000139mg
FAN_icon19455495.1.g00001.1	-2.77664	-1.47334	9.61e-07	8.92e-05	0.257173	9.89462	10.9683	9.25184	10.0382	2.2251	3.83944	4.54103	3.53519	DELLA protein GAI-like
FAN_icon19458561.1.g00001.1	1.35779	0.441259	0.0712557	0.710366	1	5.88965	6.82471	8.44733	7.0539	10.013	9.50718	8.81493	9.44503	arogenate dehydratase/prephenate dehydratase 6, chloroplastic-like
FAN_icon19459415.1.g00001.1	-4.47592	-2.16218	2.41e-07	2.6e-05	0.0645026	11.0368	10.69	6.21482	9.31387	0.887171	3.09809	1.8638	1.94969	glycine decarboxylase complex T
FAN_icon19460463.1.g00001.1	-1.86916	-0.902388	0.00408	0.096313	1	9.12954	12.9254	6.15329	9.40276	4.99217	4.66127	4.90336	4.85226	probable galactinol--sucrose galactosyltransferase 6 isoform X2
FAN_icon19461073.1.g00001.1	-1.72378	-0.785575	0.000665	0.0230188	1	42.0339	42.2739	48.1148	44.1409	27.2805	23.509	24.4957	25.0951	Histone H1
FAN_icon19461245.1.g00001.1	-1.52338	-0.60728	0.17757	0.999995	1	2.81791	1.94363	3.00717	2.58957	2.21793	1.27568	1.59754	1.69705	probable galacturonosyltransferase 10
FAN_icon19461251.1.g00001.1	-4.28062	-2.09782	2.46e-09	4.32e-07	0.000658	10.1302	19.9867	11.2631	13.7933	2.89264	3.65661	2.67119	3.07348	LOB domain-containing protein 37-like
FAN_icon19461405.1.g00001.1	-1.01538	-0.0220176	0.910721	0.999995	1	16.6727	17.0067	16.4392	16.7062	15.9691	14.9437	17.8393	16.2507	ATPase family AAA domain-containing protein At1g05910
FAN_icon19461557.1.g00001.1	-1.85561	-0.891892	2.03e-06	0.000172	0.543258	44.8518	41.788	30.8736	39.1711	17.078	22.4156	21.8331	20.4422	DUF581 domain-containing protein
FAN_icon19463703.1.g00001.1	1.41648	0.50231	0.0122955	0.218756	1	60.6228	56.6756	63.1875	60.162	84.8524	84.8363	80.6075	83.4321	aspartic proteinase-like
FAN_icon19464885.1.g00001.1	-1.14917	-0.200596	0.424603	0.999995	1	10.802	7.77451	8.62056	9.06569	6.21019	8.56531	8.25398	7.67649	phosphatidylinositol 4-kinase gamma 7-like
FAN_icon19466021.1.g00001.1	1.02598	0.037002	0.933031	0.999995	1	2.67812	2.01513	2.28639	2.32655	3.67924	1.88945	1.38026	2.31632	thioredoxin-like 3-2, chloroplastic
FAN_icon19468097.1.g00001.1	-3.39916	-1.76518	0.000754	0.0254339	1	4.69652	3.88726	2.40574	3.66317	0.443585	1.09344	1.59754	1.04486	adipose-regulatory protein (seipin), putative
FAN_icon19468315.1.g00001.1	-1.03004	-0.0427058	0.901716	0.999995	1	3.85675	6.9829	10.0837	6.97444	3.87036	9.91461	6.01283	6.59927	MND1-interacting protein 1-like
FAN_icon19468437.1.g00001.1	1.05866	0.0822381	0.760541	0.999995	1	4.93135	5.58793	6.4153	5.64486	5.76661	5.46722	6.65644	5.96342	UPF0051 protein ABCI8, chloroplastic-like
FAN_icon19469385.1.g00001.1	2.40507	1.26608	0.013368	0.232608	1	0.704478	1.21477	1.00239	0.973879	1.77434	2.91585	2.13006	2.27342	p21-activated protein kinase-interacting protein 1-like
FAN_icon19471269.1.g00001.1	-1.9381	-0.95464	0.045651	0.539208	1	1.6385	2.42172	3.597	2.55241	0.442159	1.63489	1.85781	1.31162	UTP:RNA uridylyltransferase 1
FAN_icon19475461.1.g00001.1	-1.75536	-0.811771	0.0119675	0.214864	1	5.38363	6.53865	3.99667	5.30632	2.65295	2.72482	3.45022	2.94266	DELLA protein GAI-like
FAN_icon19475763.1.g00001.1	-2.72669	-1.44715	0.000102	0.0049	1	5.14956	6.78082	7.99334	6.64124	2.87403	2.54316	1.59241	2.33654	cytochrome P450 89A2-like
FAN_icon19476979.1.g00001.1	1.97361	0.980838	0.0114684	0.207893	1	3.62771	1.75153	1.44531	2.27485	3.88321	4.69224	4.3875	4.32098	---NA---
FAN_icon19477287.1.g00001.1	-1.30748	-0.386791	0.0437399	0.523594	1	23.8753	19.3738	20.7827	21.3439	17.6864	13.9874	16.7203	16.1313	kinesin-like protein KCA2
FAN_icon19477305.1.g00001.1	1.1001	0.137633	0.594945	0.999995	1	5.85178	6.05431	6.59451	6.16686	6.41131	7.26618	6.10423	6.59391	inactive LRR receptor-like serine/threonine-protein kinase BIR2
FAN_icon19478459.1.g00001.1	1.0588	0.082426	0.803982	0.999995	1	4.44735	4.3591	4.59617	4.46754	3.31619	5.44964	5.04263	4.60282	protein PHOTOPERIOD-INDEPENDENT EARLY FLOWERING 1 isoform X1
FAN_icon19478641.1.g00001.1	1.48017	0.565762	0.132577	0.999995	1	2.89256	4.23962	6.58524	4.57247	6.83004	7.48272	5.73952	6.6841	phosphoglycerate mutase-like protein AT74
FAN_icon19478741.1.g00001.1	-1.83487	-0.875679	0.00368	0.0887849	1	10.5332	8.96038	7.19401	8.89586	5.52699	5.08633	3.18482	4.59938	F-box/LRR-repeat MAX2 homolog A
FAN_icon19478849.1.g00001.1	1.15014	0.201812	0.275743	0.999995	1	26.45	26.1546	27.1774	26.594	30.0668	29.0647	31.052	30.0612	cell division cycle 5-like protein
FAN_icon19479149.1.g00001.1	-1.90784	-0.931939	0.00192	0.0534006	1	7.2562	8.47603	11.99	9.24075	5.74807	4.54136	3.98102	4.75682	PREDICTED: uncharacterized protein LOC101305109
FAN_icon19480219.1.g00001.1	1.15758	0.211114	0.586062	0.999995	1	2.10664	2.17955	3.597	2.62773	2.65295	2.90647	3.71562	3.09168	ATP-dependent RNA helicase DEAH11, chloroplastic-like
FAN_icon19480323.1.g00001.1	-1.72335	-0.785213	0.0462891	0.544055	1	4.26818	6.13319	2.42925	4.27687	2.01564	2.76032	2.15087	2.30895	PREDICTED: uncharacterized protein LOC105352110
FAN_icon19482939.1.g00001.1	1.08443	0.116931	0.577385	0.999995	1	12.1327	14.9666	14.5411	13.8801	14.3241	13.2183	17.4603	15.0009	senescence-associated carboxylesterase 101-like
FAN_icon19483065.1.g00001.1	-1.08387	-0.116186	0.724646	0.999995	1	4.89974	3.37955	4.18306	4.15411	4.18705	3.80252	3.17461	3.72139	protein STICHEL-like isoform X1
FAN_icon19483361.1.g00001.1	1.28264	0.359116	0.0349302	0.453225	1	47.5792	57.102	55.446	53.3757	65.8347	72.0029	62.3095	66.7157	pyruvate dehydrogenase E1 component subunit alpha-3, chloroplastic-like
FAN_icon19484221.1.g00001.1	-1.63644	-0.71056	0.100592	0.865943	1	3.03317	2.17257	2.7887	2.66481	1.5426	1.26751	2.11641	1.64217	serine/arginine repetitive matrix protein 2 isoform X1
FAN_icon19485257.1.g00001.1	-1.29672	-0.374872	0.114696	0.932175	1	11.8994	10.1386	9.95965	10.6659	7.27224	8.69147	7.93652	7.96674	putative SWI/SNF-related matrix-associated actin-dependent regulator of chromatin subfamily A member 3-like 1
FAN_icon19486063.1.g00001.1	-2.52897	-1.33855	0.00836	0.165261	1	1.63325	2.65536	4.58144	2.95668	1.5426	0.905362	1.0582	1.16872	probable methyltransferase PMT10
FAN_icon19487875.1.g00001.1	-1.06003	-0.084104	0.801279	0.999995	1	3.26649	5.31071	4.78063	4.45261	4.62779	4.70788	2.64551	3.99373	scarecrow-like protein 22
FAN_icon19488157.1.g00001.1	1.00035	0.00051	0.998517	0.999995	1	7.69959	6.2763	9.16288	7.71292	5.95001	6.33753	11.3757	7.88774	ankyrin repeat-containing protein At2g01680
FAN_icon19489469.1.g00001.1	1.29853	0.376878	0.382493	0.999995	1	2.09989	0.965584	4.97983	2.68177	3.96668	3.2593	3.43916	3.55505	universal stress protein PHOS32
FAN_icon19489987.1.g00001.1	1.37553	0.45999	0.123048	0.961859	1	5.36638	4.82792	4.78063	4.99165	5.50927	8.14826	6.08467	6.58073	GRIP and coiled-coil domain-containing protein 2-like isoform X4
FAN_icon19490589.1.g00001.1	-1.06513	-0.0910244	0.769552	0.999995	1	8.16623	5.55211	14.3419	9.35341	9.47595	8.69147	7.93652	8.70131	probable L-cysteine desulfhydrase, chloroplastic
FAN_icon19491219.1.g00001.1	1.01115	0.0159961	0.949518	0.999995	1	7.90756	11.0687	12.3105	10.4289	10.544	9.20519	11.8667	10.5386	transducin/WD40 repeat protein
FAN_icon19491341.1.g00001.1	-1.81413	-0.859279	0.0904376	0.818421	1	2.09318	1.20312	4.16969	2.48866	1.53767	0.902469	1.84594	1.42869	formin-binding protein 4 isoform X1
FAN_icon19491743.1.g00001.1	-1.29641	-0.374522	0.278037	0.999995	1	5.58181	5.29375	5.55959	5.47838	2.636	3.79037	6.32893	4.25177	glutamyl-tRNA reductase 1, chloroplastic-like
FAN_icon19494895.1.g00001.1	-1.9684	-0.977026	0.0063	0.133401	1	12.5591	6.97812	16.6788	12.072	4.39334	8.48321	5.0104	5.96232	probable protein phosphatase 2C 8
FAN_icon19496065.1.g00001.1	1.1979	0.260502	0.449125	0.999995	1	3.13361	4.7384	4.32157	4.06452	3.64269	5.23791	5.46621	4.78227	protein argonaute 2-like
FAN_icon19496259.1.g00001.1	-3.29979	-1.72237	4.98e-06	0.000373	1	7.61266	10.0913	5.88987	7.86461	2.92099	1.84623	2.1579	2.30838	protein NRT1/ PTR FAMILY 5.4-like
FAN_icon19498537.1.g00001.1	-1.45558	-0.541592	0.186996	0.999995	1	4.03105	3.43459	2.83412	3.43325	1.79168	1.65619	3.76403	2.40397	phytosulfokine receptor 1-like
FAN_icon19500413.1.g00001.1	-2.60483	-1.38119	4.15e-09	6.86e-07	0.00111	29.3045	40.1844	27.5994	32.3627	10.1047	10.1077	16.6134	12.2753	aspartic proteinase nepenthesin-2
FAN_icon19501611.1.g00001.1	-40.7205	-5.34768	2.28e-05	0.00138	1	3.24569	5.51675	3.56264	4.10836	0	0.179919	0	0.059973	purine permease 3-like
FAN_icon19501661.1.g00001.1	-1.54592	-0.628465	0.088639	0.808738	1	5.58181	3.85	3.37546	4.26909	2.41634	2.70741	2.90076	2.67483	Origin recognition complex subunit 2
FAN_icon19501781.1.g00001.1	-5.31752	-2.41075	0.000673	0.0232218	1	1.85468	1.91887	2.37509	2.04955	0.437935	0	0.788597	0.408844	heat stress transcription factor C-1
FAN_icon19501967.1.g00001.1	-1.85399	-0.890631	0.063135	0.661451	1	1.85468	2.8783	3.76056	2.83118	1.53277	1.07951	2.10293	1.57174	187-kDa microtubule-associated protein AIR9
FAN_icon19502613.1.g00001.1	4.54446	2.18411	8.31e-13	3.04e-10	2.22e-07	4.86853	6.23632	19.3966	10.1671	47.2969	46.2392	44.6872	46.0744	phenylalanine ammonia-lyase
FAN_icon19502715.1.g00001.1	-1.82952	-0.871466	0.0317126	0.424846	1	3.01385	4.55731	4.15641	3.90919	1.75174	2.15903	2.36579	2.09219	protein TSS
FAN_icon19503727.1.g00001.1	-1.0367	-0.0520017	0.868957	0.999995	1	4.17303	7.19576	4.35434	5.24104	4.81728	4.67789	5.25731	4.9175	F-box protein AFR-like
FAN_icon19503947.1.g00001.1	-1.71721	-0.780067	0.052319	0.588055	1	4.40486	2.8783	3.36471	3.54929	1.97071	2.51887	1.31433	1.93463	uncharacterized PE-PGRS family protein PE_PGRS54
FAN_icon19504849.1.g00001.1	-1.22646	-0.294499	0.165918	0.999995	1	14.3738	13.6719	14.8443	14.2967	10.5104	9.89555	14.7205	11.7088	Myb_DNA-binding domain-containing protein
FAN_icon19505133.1.g00001.1	1.01607	0.022998	0.901928	0.999995	1	36.3981	40.776	36.2202	37.7981	38.7572	38.3227	35.224	37.4347	probable glycosyltransferase At5g03795
FAN_icon19505393.1.g00001.1	-1.35761	-0.441069	0.0539869	0.599795	1	10.8962	14.3915	13.2609	12.8496	9.41559	9.71563	8.4117	9.18097	glycine-rich protein 2-like
FAN_icon19506873.1.g00001.1	1.78342	0.834648	0.0695376	0.700736	1	0.463669	1.91887	2.17717	1.5199	2.40864	3.23854	2.36579	2.67099	U-box domain-containing protein 29-like
FAN_icon19508483.1.g00001.1	-1.04682	-0.0660155	0.710819	0.999995	1	50.1798	63.6161	77.4339	63.7433	58.5202	62.3451	58.4991	59.7882	ubiquitin-activating enzyme E1 1-like
FAN_icon19508551.1.g00001.1	1.00892	0.01281	0.978731	0.999995	1	1.15917	2.39859	3.56264	2.37347	3.72244	1.43935	2.10293	2.42157	beta-catenin-like protein 1
FAN_icon19511597.1.g00001.1	2.44626	1.29058	1.09e-06	9.94e-05	0.290129	69.0868	67.1604	72.8362	69.6944	161.16	210.685	128.016	166.62	trifunctional UDP-glucose 4,6-dehydratase/UDP-4-keto-6-deoxy-D-glucose 3,5-epimerase/UDP-4-keto-L-rhamnose-reductase RHM1
FAN_icon19513391.1.g00001.1	1.58864	0.667792	0.168795	0.999995	1	0.693296	1.19549	1.97296	1.28725	1.74618	2.15217	2.35828	2.08554	pentatricopeptide repeat-containing protein At4g19440, chloroplastic-like
FAN_icon19516397.1.g00001.1	1.08599	0.119006	0.552995	0.999995	1	77.187	48.2976	89.3751	71.6199	74.4308	70.8424	84.374	76.5491	PREDICTED: uncharacterized protein LOC101298583
FAN_icon19516865.1.g00001.1	-1.21014	-0.275178	0.311302	0.999995	1	6.70186	7.17291	5.91888	6.59789	5.89335	5.02174	4.97859	5.29789	---NA---
FAN_icon19517025.1.g00001.1	1.05202	0.0731594	0.84654	0.999995	1	3.73313	3.62094	3.78467	3.71291	2.86482	4.70788	3.70371	3.7588	phragmoplast orienting kinesin 2
FAN_icon19517251.1.g00001.1	1.02409	0.0343411	0.936322	0.999995	1	2.77319	4.54285	3.15674	3.49092	5.02026	2.15217	3.40641	3.52628	protein phosphatase 2C 29
FAN_icon19517269.1.g00001.1	-1.49985	-0.584822	0.248717	0.999995	1	2.31099	2.15187	1.57837	2.01374	2.18272	0.717391	1.04812	1.31608	U-box domain-containing protein 26-like
FAN_icon19518681.1.g00001.1	1.18851	0.249152	0.316049	0.999995	1	8.55065	11.9549	7.69454	9.40002	13.3146	10.5815	8.12297	10.673	probable anion transporter 5
FAN_icon19518783.1.g00001.1	1.5231	0.607006	0.0305494	0.415033	1	4.62198	4.78194	5.32699	4.9103	6.98471	8.42935	6.28875	7.23427	Bot1p domain-containing protein
FAN_icon19518925.1.g00001.1	1.55058	0.632809	0.0285181	0.396038	1	6.9216	6.66728	3.05647	5.54845	8.34086	6.48298	10.5543	8.45937	retrotransposon protein, putative, unclassified
FAN_icon19519001.1.g00001.1	-1.54689	-0.629371	0.21572	0.999995	1	3.69758	1.19549	1.97296	2.28868	0.436544	1.61413	2.35828	1.46965	histone-lysine N-methyltransferase ASHH2-like isoform X1
FAN_icon19519287.1.g00001.1	-3.29226	-1.71908	0.00476	0.108242	1	2.31099	2.15187	1.57837	2.01374	0.436544	0.538044	0.786094	0.586894	sporulation-specific protein 15-like
FAN_icon19520691.1.g00001.1	1.0143	0.0204787	0.959917	0.999995	1	2.31099	3.82555	3.35403	3.16352	4.80199	2.86957	1.57219	3.08125	alternative NAD(P)H-ubiquinone oxidoreductase C1, chloroplastic/mitochondrial
FAN_icon19521951.1.g00001.1	-1.11821	-0.161188	0.65635	0.999995	1	4.28212	2.46129	4.46817	3.7372	3.14569	4.24632	2.1579	3.1833	lysine-specific demethylase JMJ25 isoform X1
FAN_icon19522821.1.g00001.1	1.07369	0.102578	0.626919	0.999995	1	13.1309	16.6838	18.2905	16.0351	17.4065	18.2356	14.6273	16.7565	protein phosphatase 1 regulatory subunit, putative
FAN_icon19522881.1.g00001.1	1.65065	0.723033	0.229308	0.999995	1	2.42654	0.251052	1.24296	1.30685	2.06267	2.82473	1.37566	2.08769	---NA---
FAN_icon19524937.1.g00001.1	-1.09378	-0.129322	0.73354	0.999995	1	4.83772	2.3834	3.73676	3.65263	2.61098	3.75439	3.39563	3.25366	protein SLOW GREEN 1, chloroplastic
FAN_icon19525213.1.g00001.1	-1.22039	-0.287346	0.311051	0.999995	1	6.21992	10.2486	8.26021	8.24292	8.48568	4.64829	7.05245	6.72881	patatin-like protein 6
FAN_icon19525651.1.g00001.1	-1.33855	-0.420671	0.0610072	0.646583	1	11.9791	12.632	14.947	13.1861	9.79116	9.47535	9.92568	9.73073	Nuclear receptor corepressor 1
FAN_icon19525989.1.g00001.1	-1.05272	-0.0741258	0.803255	0.999995	1	5.06808	6.19685	8.45688	6.57394	6.09228	6.43609	6.00765	6.17867	LEAF RUST 10 DISEASE-RESISTANCE LOCUS RECEPTOR-LIKE PROTEIN KINASE-like 1.5
FAN_icon19529401.1.g00001.1	-1.65299	-0.725075	0.0117538	0.211744	1	9.2147	8.58026	5.11346	7.63614	4.78679	3.75439	4.96284	4.50134	calmodulin-binding transcription activator 4
FAN_icon19530363.1.g00001.1	1.00921	0.0132199	0.966114	0.999995	1	3.76938	5.60601	4.82705	4.73415	5.34025	3.83944	5.07526	4.75165	phragmoplast orienting kinesin 2
FAN_icon19531689.1.g00001.1	1.10171	0.139751	0.527214	0.999995	1	63.5814	64.3519	102.269	76.7342	79.8524	89.3901	79.9278	83.0568	NAC transcription factor 56-like
FAN_icon19532147.1.g00001.1	1.0594	0.0832417	0.814526	0.999995	1	4.83772	2.62175	5.70348	4.38765	5.00437	4.29073	4.70164	4.66558	D-3-phosphoglycerate dehydrogenase 1, chloroplastic
FAN_icon19532929.1.g00001.1	-1.06442	-0.0900658	0.583342	0.999995	1	37.4314	37.0638	35.2892	36.5948	36.0046	32.0789	32.8076	33.6304	collinsiaVII-like protein
FAN_icon19533313.1.g00001.1	1.36911	0.453239	0.0308038	0.417369	1	15.939	13.7832	22.7471	17.4898	23.8173	25.8472	21.0396	23.568	protein indeterminate-domain 9-like
FAN_icon19536477.1.g00001.1	1.14067	0.189882	0.529298	0.999995	1	9.64491	12.117	4.50918	8.75704	10.1941	9.98011	8.59247	9.58888	nuclear pore complex protein NUP155
FAN_icon19537889.1.g00001.1	1.16407	0.219181	0.606461	0.999995	1	4.82246	1.18794	3.33287	3.11442	2.81964	3.56433	4.42643	3.60346	replication protein A 70 kDa DNA-binding subunit A
FAN_icon19538499.1.g00001.1	1.03804	0.0538575	0.785406	0.999995	1	23.1937	23.5213	23.3301	23.3484	25.3767	22.277	23.6944	23.7827	TUDOR-SN protein 1 isoform 2
FAN_icon19539285.1.g00001.1	2.55512	1.35339	2.73e-08	3.74e-06	0.00731	6.2003	4.51418	7.2539	5.98946	15.1827	14.792	15.8831	15.2859	ribosomal L1 domain-containing protein 1-like
FAN_icon19539531.1.g00001.1	-1.28538	-0.362191	0.102279	0.87432	1	16.9934	13.7801	16.6644	15.8126	10.411	13.9009	11.4566	11.9228	zinc finger CCCH domain-containing protein 44
FAN_icon19539637.1.g00001.1	-1.15111	-0.20303	0.239501	0.999995	1	60.1659	79.5922	51.9536	63.9039	54.0069	53.8213	54.1586	53.9956	CBL-interacting serine/threonine-protein kinase 6
FAN_icon19539717.1.g00001.1	-1.02436	-0.0347204	0.887928	0.999995	1	8.38113	9.6622	10.2218	9.42169	8.59447	10.9644	6.78781	8.78223	transcription elongation factor SPT6
FAN_icon19543247.1.g00001.1	-1.94839	-0.962284	4.13e-06	0.000317	1	61.808	83.1314	57.6532	67.5309	34.5941	32.1557	34.7809	33.8436	tubulin beta chain-like
FAN_icon19544759.1.g00001.1	-1.58172	-0.661495	0.179604	0.999995	1	3.20486	2.13157	4.29956	3.212	2.16213	2.84249	0.778678	1.92777	putative pentatricopeptide repeat-containing protein At5g65820
FAN_icon19546109.1.g00001.1	-1.16896	-0.225226	0.327672	0.999995	1	11.4459	12.7894	11.9215	12.0523	9.29716	9.41576	11.9397	10.2175	stress response protein NST1-like
FAN_icon19546867.1.g00001.1	1.06955	0.0970073	0.693732	0.999995	1	13.5062	8.52629	12.117	11.3831	15.9998	10.6594	9.08457	11.9146	---NA---
FAN_icon19548105.1.g00001.1	-1.00668	-0.00961	0.983578	0.999995	1	2.5181	2.13157	1.75891	2.1362	3.24319	1.42125	1.55736	2.07393	Syntaxin/t-SNARE family protein, putative
FAN_icon19548735.1.g00001.1	1.19085	0.251992	0.360872	0.999995	1	6.1808	4.02631	6.05848	5.42186	6.48639	6.57327	5.96986	6.34317	GRIP and coiled-coil domain-containing protein 2-like isoform X4
FAN_icon19549001.1.g00001.1	-5.1828	-2.37373	8.4e-10	1.65e-07	0.000225	10.5303	17.7631	7.62195	11.9718	2.81077	1.5989	2.33603	2.24857	non-specific phospholipase C2
FAN_icon19549877.1.g00001.1	-1.51418	-0.598535	0.020782	0.31903	1	20.1448	23.921	22.6704	22.2454	13.189	12.0806	18.1691	14.4796	protein indeterminate-domain 2-like
FAN_icon19551541.1.g00001.1	1.15696	0.210345	0.570741	0.999995	1	2.5181	3.55262	6.05848	4.04307	5.18911	5.86264	2.59559	4.54912	protein phosphatase 2C 29
FAN_icon19553251.1.g00001.1	-3.62275	-1.85709	0.00249	0.0657225	1	3.25606	2.64687	3.57402	3.15898	0.659001	1.44395	0.263706	0.788886	LOB domain-containing protein 41-like
FAN_icon19553877.1.g00001.1	2.70495	1.4356	0.0173728	0.281492	1	1.82561	1.1805	0.389644	1.13192	3.01749	3.71908	2.06996	2.93551	cold and drought-regulated protein CORA-like
FAN_icon19553993.1.g00001.1	-2.08774	-1.06194	0.00229	0.0615683	1	10.7254	10.1523	7.79288	9.55686	3.23303	4.07328	6.20989	4.5054	desiccation-related protein PCC13-62-like
FAN_icon19555583.1.g00001.1	-2.07362	-1.05215	0.00745	0.151723	1	4.4331	3.37955	4.58144	4.13136	2.20371	1.9918	1.5873	1.9276	trihelix transcription factor ASR3-like
FAN_icon19556133.1.g00001.1	1.86051	0.895695	0.00305	0.0766943	1	8.25023	4.01683	11.601	7.95602	17.4181	11.6755	15.1323	14.742	acetyl-CoA carboxylase 1-like
FAN_icon19556913.1.g00001.1	1.04842	0.0682198	0.746835	0.999995	1	13.0075	12.9854	16.5599	14.1843	15.5185	15.2305	12.9373	14.5621	transmembrane protein 87B
FAN_icon19557401.1.g00001.1	-1.22753	-0.295754	0.336731	0.999995	1	11.9338	8.88971	5.29788	8.70713	5.86114	6.48298	8.38929	6.91114	protein INVOLVED IN DE NOVO 2-like
FAN_icon19557985.1.g00001.1	2.00407	1.00293	6.07e-05	0.00319	1	16.2803	22.3781	41.2998	26.6527	47.448	49.4553	61.7071	52.8701	COBRA-like protein 7
FAN_icon19558039.1.g00001.1	-1.23287	-0.302021	0.31221	0.999995	1	4.56402	6.37467	5.64984	5.52951	4.09517	4.42747	4.65742	4.39335	SCY1-like protein 2
FAN_icon19558899.1.g00001.1	-1.27985	-0.35598	0.339026	0.999995	1	6.61783	1.65269	3.89644	4.05565	3.01749	3.36488	2.8462	3.07619	E3 ubiquitin-protein ligase RLIM-like
FAN_icon19559365.1.g00001.1	-1.65648	-0.728125	0.0014	0.0415889	1	27.8405	31.4012	24.3528	27.8648	14.2253	16.4702	18.6297	16.4417	beta-amyrin 28-oxidase-like
FAN_icon19559947.1.g00001.1	-1.2172	-0.283563	0.347756	0.999995	1	6.61783	4.95808	9.93593	7.17061	5.81945	6.02136	5.6924	5.84441	phosphatidate phosphatase PAH1-like
FAN_icon19560339.1.g00001.1	3.7188	1.89484	1.7e-10	3.85e-08	4.55e-05	2.59986	2.44531	4.43916	3.16144	10.9384	12.4728	12.0594	11.8235	1-aminocyclopropane-1-carboxylate oxidase homolog 4-like
FAN_icon19560505.1.g00001.1	1.02791	0.0397134	0.9084	0.999995	1	3.83137	3.46848	5.51975	4.2732	5.65425	4.27426	2.98664	4.30505	RNA polymerase II C-terminal domain phosphatase-like 3
FAN_icon19561849.1.g00001.1	1.63419	0.708577	0.000494	0.0179805	1	22.0304	15.3604	23.51	20.3003	36.6396	31.964	29.3234	32.6423	---NA---
FAN_icon19562687.1.g00001.1	1.18849	0.249128	0.604143	0.999995	1	1.82561	2.83319	0.97411	1.87764	2.37089	2.47939	1.29373	2.048	pre-mRNA-splicing factor ATP-dependent RNA helicase DEAH1-like
FAN_icon19564497.1.g00001.1	1.13848	0.187107	0.347184	0.999995	1	16.978	19.4906	18.8629	18.4438	22.406	16.9664	23.4698	20.9474	T-complex protein 1 subunit delta
FAN_icon19564835.1.g00001.1	-1.42366	-0.5096	0.0785735	0.752393	1	6.14217	6.11939	6.21482	6.1588	3.65265	4.23709	4.9008	4.26351	BSD domain-containing protein 1
FAN_icon19565531.1.g00001.1	1.07753	0.107724	0.66402	0.999995	1	12.4111	9.87745	7.13177	9.80679	9.468	11.6694	8.93054	10.0226	SWI/SNF complex subunit SWI3C
FAN_icon19566763.1.g00001.1	-2.15149	-1.10533	0.00649	0.136492	1	7.05212	5.88403	7.3801	6.77209	5.5864	1.41236	2.32143	3.10673	myosin heavy chain, cardiac muscle isoform isoform X1
FAN_icon19567883.1.g00001.1	-1.44313	-0.529202	0.0175201	0.283244	1	18.654	16.0046	25.2477	19.9688	11.8174	13.4175	15.9921	13.7423	VQ motif-containing protein 11-like
FAN_icon19567985.1.g00001.1	-2.38641	-1.25484	0.0258456	0.369872	1	1.8199	2.82433	4.07848	2.90757	0.859447	0.176546	2.83731	1.2911	oxysterol-binding protein-related protein 1D
FAN_icon19568021.1.g00001.1	-1.86762	-0.901201	0.108291	0.901402	1	3.10278	1.72855	3.05647	2.62927	2.02886	1.85228	0	1.29371	protein TIC 20-I, chloroplastic-like
FAN_icon19568123.1.g00001.1	-1.21743	-0.283837	0.362238	0.999995	1	6.59715	4.2365	5.43797	5.42387	4.29723	5.29637	3.09524	4.22961	F-box protein CPR30
FAN_icon19568815.1.g00001.1	-9.32023	-3.22037	0.000575	0.0204127	1	0.942344	2.68114	3.21803	2.2805	0.445021	0.18283	0	0.209284	7-deoxyloganetin glucosyltransferase-like
FAN_icon19569541.1.g00001.1	1.29386	0.37168	0.441233	0.999995	1	1.36493	2.35361	1.35949	1.69268	2.14862	1.58891	2.83731	2.19161	leucine rich repeat protein
FAN_icon19573261.1.g00001.1	-2.13363	-1.09331	8.39e-09	1.29e-06	0.00225	70.5283	101.829	72.2159	81.5242	32.7714	41.7109	37.0272	37.1699	subtilisin-like protease SBT1.7
FAN_icon19575487.1.g00001.1	-1.5149	-0.59922	0.0945051	0.837276	1	5.66948	7.5081	4.45299	5.87685	3.85546	3.16792	4.37127	3.79822	CBL-interacting serine/threonine-protein kinase 4-like
FAN_icon19576247.1.g00001.1	-1.45153	-0.537572	0.0123449	0.219373	1	21.7663	17.265	18.5825	19.2046	10.7359	15.2029	12.3398	12.7595	protein SUPPRESSOR OF GENE SILENCING 3-like
FAN_icon19577787.1.g00001.1	-1.45718	-0.543183	0.226506	0.999995	1	2.13409	3.18926	2.02437	2.44924	1.56772	1.84021	1.3443	1.58408	ABC transporter F family member 5
FAN_icon19578037.1.g00001.1	1.30307	0.381918	0.348703	0.999995	1	2.78202	2.39859	3.16679	2.78246	2.84657	4.49798	3.15439	3.49965	DEAD-box ATP-dependent RNA helicase 32
FAN_icon19578331.1.g00001.1	1.22501	0.292792	0.278436	0.999995	1	4.76236	7.97735	7.55072	6.76348	7.06835	8.27179	9.2568	8.19898	maf-like protein
FAN_icon19578567.1.g00001.1	1.07517	0.104567	0.667855	0.999995	1	9.7515	10.089	8.51876	9.45309	9.21027	11.9677	7.97114	9.71637	3-oxo-Delta(4,5)-steroid 5-beta-reductase-like
FAN_icon19578759.1.g00001.1	1.13904	0.187821	0.409337	0.999995	1	16.3281	19.9434	29.0412	21.7709	26.9882	24.6394	21.5992	24.4089	enoyl-CoA delta isomerase 3
FAN_icon19578781.1.g00001.1	-1.77088	-0.824463	0.000134	0.00614	1	19.2762	18.301	16.4567	18.0113	11.5664	10.3837	7.19974	9.71662	calcium-dependent protein kinase SK5-like
FAN_icon19584093.1.g00001.1	-2.28241	-1.19056	0.000159	0.00707	1	10.6255	13.5662	11.3874	11.8597	7.25992	3.85988	4.10136	5.07372	acid phosphatase 1-like
FAN_icon19585621.1.g00001.1	-1.0071	-0.0102053	0.962943	0.999995	1	13.1123	16.8408	19.3007	16.4179	15.801	18.5976	13.0731	15.8239	protein NUCLEAR FUSION DEFECTIVE 4-like
FAN_icon19587775.1.g00001.1	-3.47578	-1.79734	2.64e-05	0.00157	1	8.16854	4.22563	3.89708	5.43042	1.3615	1.1187	2.17927	1.55316	isoflavone 2'-hydroxylase-like
FAN_icon19588229.1.g00001.1	1.13627	0.18431	0.718322	0.999995	1	1.35645	3.27459	1.93007	2.18704	2.3488	3.85988	0.769005	2.32589	matrix metalloproteinase-2-like
FAN_icon19588277.1.g00001.1	1.14733	0.198278	0.399193	0.999995	1	9.49514	7.48478	13.1245	10.0348	11.9575	11.4042	11.0224	11.4614	ankyrin repeat domain-containing protein 13C isoform X1
FAN_icon19588791.1.g00001.1	-1.43677	-0.522825	0.0133957	0.232923	1	22.2894	22.8155	21.2559	22.1202	14.7814	17.6661	11.8298	14.7591	alkaline/neutral invertase E, chloroplastic-like
FAN_icon19589681.1.g00001.1	-1.03468	-0.0491808	0.873539	0.999995	1	9.49514	4.44409	5.4042	6.44781	5.5517	6.66706	5.8957	6.03816	PREDICTED: uncharacterized protein LOC101307824 isoform X1
FAN_icon19589803.1.g00001.1	1.26795	0.342493	0.163898	0.999995	1	12.6602	10.5255	16.9846	13.3901	17.0822	18.773	14.0984	16.6512	mediator-associated protein 1-like
FAN_icon19590085.1.g00001.1	-1.68128	-0.749559	0.0574485	0.623013	1	3.84327	3.74239	3.66713	3.75093	2.77585	2.28084	1.28167	2.11279	F-box protein SKIP14-like
FAN_icon19590153.1.g00001.1	-1.701	-0.766381	0.0475931	0.554235	1	3.84327	3.50849	4.63217	3.99464	1.49469	2.98263	2.30701	2.26145	Homeobox prospero
FAN_icon19590505.1.g00001.1	1.00012	0.000168	0.99943	0.999995	1	10.8516	10.5255	10.6154	10.6641	12.171	9.2988	9.99706	10.489	ATP-dependent RNA helicase DEAH11, chloroplastic-like
FAN_icon19590763.1.g00001.1	1.89743	0.92405	0.0215081	0.326467	1	2.03467	1.1695	2.31608	1.84008	2.98938	3.85988	3.58869	3.47931	probable receptor-like protein kinase At4g39110
FAN_icon19591533.1.g00001.1	1.28806	0.365202	0.0572827	0.622173	1	18.5381	14.5018	14.8615	15.9671	20.4986	21.0539	18.1998	19.9174	PREDICTED: uncharacterized protein LOC101291883
FAN_icon19592405.1.g00001.1	1.12786	0.173587	0.327742	0.999995	1	34.4824	28.9137	36.173	33.1897	33.2071	39.3538	37.5646	36.7085	mediator-associated protein 1-like
FAN_icon19592767.1.g00001.1	-1.23639	-0.306133	0.34206	0.999995	1	4.95825	7.22843	4.23301	5.47323	3.40586	3.84793	5.87745	4.37708	F-box/kelch-repeat protein At1g67480-like
FAN_icon19593387.1.g00001.1	-1.02329	-0.0332096	0.949571	0.999995	1	1.65985	0.981311	3.84631	2.16249	3.3594	1.65619	1.3443	2.11996	myosin-11 isoform X1
FAN_icon19593417.1.g00001.1	-8.16925	-3.0302	2.38e-09	4.2e-07	0.000638	13.9732	17.9545	3.46337	11.797	1.2772	1.74906	1.02217	1.34947	polygalacturonase At1g48100
FAN_icon19594183.1.g00001.1	1.17148	0.228336	0.195018	0.999995	1	75.9514	66.6881	62.9179	68.5191	73.013	94.0993	66.6963	77.9362	40S ribosomal protein S3-3
FAN_icon19594691.1.g00001.1	-1.27997	-0.356107	0.0527685	0.591417	1	25.4674	24.4834	28.0918	26.0142	20.648	18.8898	20.6988	20.0789	protein binding protein, putative
FAN_icon19594877.1.g00001.1	1.28902	0.36627	0.16313	0.999995	1	12.621	9.56018	6.92674	9.70264	11.2819	11.8936	13.2881	12.1545	putative quinone-oxidoreductase homolog, chloroplastic
FAN_icon19596859.1.g00001.1	1.07294	0.10157	0.581377	0.999995	1	27.2704	28.6805	23.0891	26.3467	27.4597	29.734	24.532	27.2419	double-stranded RNA-binding protein 2-like
FAN_icon19597075.1.g00001.1	-1.57488	-0.655245	0.0792759	0.75621	1	3.606	3.26445	4.81024	3.89356	1.70293	2.62359	3.0665	2.46434	CAP-Gly domain-containing linker protein 1-like
FAN_icon19597573.1.g00001.1	1.03595	0.0509596	0.764852	0.999995	1	45.2392	51.0816	46.8562	47.7257	49.4521	47.0491	48.6907	48.3973	protein STRICTOSIDINE SYNTHASE-LIKE 3
FAN_icon19597907.1.g00001.1	-1.09562	-0.131743	0.763933	0.999995	1	5.65407	2.4374	1.81014	3.30054	2.44761	2.01113	4.54103	2.99992	RINT1-like protein MAG2
FAN_icon19599903.1.g00001.1	1.11111	0.152002	0.416966	0.999995	1	25.4674	22.1516	26.5525	24.7238	27.034	27.2853	26.5763	26.9652	50S ribosomal protein L21, mitochondrial
FAN_icon19600037.1.g00001.1	1.73001	0.790784	0.0220667	0.332491	1	251.293	163.223	375.968	263.495	421.262	454.055	469.429	448.249	pectinesterase 3
FAN_icon19600441.1.g00001.1	1.40917	0.494847	0.0774003	0.746239	1	6.3105	4.6635	4.42542	5.13314	6.59885	8.57038	5.36637	6.8452	bromodomain-containing factor 2
FAN_icon19600817.1.g00001.1	1.20639	0.270696	0.573744	0.999995	1	1.35225	2.09858	1.53928	1.66337	1.70293	1.39925	3.0665	2.05622	calcium-dependent protein kinase 1-like
FAN_icon19600871.1.g00001.1	1.08878	0.122708	0.527415	0.999995	1	16.9031	16.5554	13.2763	15.5783	17.0293	17.1408	14.8214	16.3305	acyl-coenzyme A thioesterase 13
FAN_icon19601985.1.g00001.1	1.12459	0.169403	0.48233	0.999995	1	15.8452	11.4043	14.1157	13.7884	11.9292	17.8216	15.6227	15.1245	exportin-2
FAN_icon19602291.1.g00001.1	-1.59959	-0.677703	0.138639	0.999995	1	1.84879	2.39097	2.76214	2.33397	1.09136	1.43478	1.83422	1.45345	protein PLASTID MOVEMENT IMPAIRED 1-RELATED 1
FAN_icon19602311.1.g00001.1	-1.37156	-0.455816	0.0946689	0.83789	1	14.6992	11.1042	6.97176	10.9251	8.15372	8.5104	6.08467	7.58293	protein SPA1-RELATED 3-like isoform X1
FAN_icon19602705.1.g00001.1	-4.89367	-2.29092	0.000271	0.011031	1	4.56402	2.83319	1.55858	2.98526	0.215535	0.708396	0.776237	0.566723	pyrophosphate-energized vacuolar membrane proton pump-like
FAN_icon19604063.1.g00001.1	1.09446	0.130223	0.722223	0.999995	1	1.83713	3.56383	3.13682	2.84592	2.60274	2.85146	3.90567	3.11996	RING-H2 finger protein ATL65
FAN_icon19604249.1.g00001.1	1.6126	0.689393	0.0093	0.178595	1	7.6391	4.88157	9.01533	7.17867	14.218	9.41576	11.2091	11.6143	midasin isoform X1
FAN_icon19605643.1.g00001.1	-3.58521	-1.84206	0.00124	0.0377872	1	2.24679	2.78947	2.10997	2.38208	0.636627	0.348732	1.01901	0.668123	probable sugar phosphate/phosphate translocator At5g25400
FAN_icon19606141.1.g00001.1	1.16506	0.2204	0.581549	0.999995	1	3.81955	1.62719	3.06905	2.8386	2.12209	4.35915	3.05703	3.17942	serine/arginine-rich splicing factor 4-like
FAN_icon19606297.1.g00001.1	-1.43412	-0.520167	0.017111	0.278381	1	132.785	99.9559	117.583	116.775	86.1569	76.1979	76.6805	79.6784	mannan endo-1,4-beta-mannosidase 7-like
FAN_icon19610733.1.g00001.1	-1.26514	-0.339297	0.309337	0.999995	1	4.94295	4.41665	5.17902	4.84621	4.03197	2.61549	5.09505	3.91417	far upstream element-binding protein 2-like
FAN_icon19610765.1.g00001.1	1.25341	0.325857	0.490494	0.999995	1	2.46387	2.54914	1.14735	2.05345	2.53867	1.39064	3.80953	2.57961	ATP-dependent RNA helicase DEAH13
FAN_icon19611683.1.g00001.1	-1.62609	-0.70141	0.199901	0.999995	1	2.12027	3.16862	2.2124	2.50043	1.55757	0.914152	2.13695	1.53623	putative S-adenosyl-L-methionine-dependent methyltransferase Mjls_1072
FAN_icon19611729.1.g00001.1	1.32257	0.403339	0.41363	0.999995	1	2.60833	1.47197	1.41706	1.83245	2.91148	1.84021	2.41973	2.39048	phosphoribosylaminoimidazole-succinocarboxamide synthase, chloroplastic
FAN_icon19613551.1.g00001.1	1.0438	0.0618426	0.802804	0.999995	1	94.075	88.293	96.9513	93.1064	94.5656	93.1726	97.7779	95.172	mannan endo-1,4-beta-mannosidase 7-like
FAN_icon19613957.1.g00001.1	-3.69117	-1.88408	2.49e-06	0.000204	0.664705	5.37571	6.02525	5.35431	5.58509	1.26934	0.869147	2.53969	1.55939	myb family transcription factor APL isoform X2
FAN_icon19614103.1.g00001.1	-1.09533	-0.131365	0.636288	0.999995	1	9.26907	7.48478	5.01818	7.25734	7.47345	5.61437	6.15204	6.41328	transcription factor GTE7-like
FAN_icon19614275.1.g00001.1	1.04208	0.0594679	0.837955	0.999995	1	4.25577	5.33003	7.26656	5.61745	6.55824	6.77935	3.55556	5.63105	beta-amylase 3, chloroplastic
FAN_icon19614419.1.g00001.1	1.05735	0.0804472	0.635062	0.999995	1	62.8589	61.9262	82.667	69.1507	71.1567	73.3533	71.2725	71.9275	protein NBR1 homolog isoform X2
FAN_icon19614977.1.g00001.1	1.25508	0.327777	0.417496	0.999995	1	2.01589	3.24436	1.33858	2.19961	1.904	2.43361	3.80953	2.71572	RNA-binding protein 25-like isoform X2
FAN_icon19615945.1.g00001.1	-1.19304	-0.254647	0.148218	0.999995	1	56.221	69.0586	70.7534	65.3443	59.2357	53.8871	47.4921	53.5383	leucine aminopeptidase 1-like
FAN_icon19616287.1.g00001.1	1.32024	0.400801	0.380634	0.999995	1	1.7919	1.85392	1.5298	1.72521	1.48089	1.56446	4.0635	2.36962	serine/threonine-protein kinase prpf4B
FAN_icon19616375.1.g00001.1	-2.17699	-1.12234	0.0113506	0.206322	1	4.47976	1.85392	3.82451	3.38606	1.904	1.56446	1.01587	1.49478	hydroquinone glucosyltransferase-like
FAN_icon19617107.1.g00001.1	-1.13339	-0.18064	0.549891	0.999995	1	9.18351	6.02525	4.97186	6.72687	5.92357	3.99808	7.87303	5.93156	general transcriptional corepressor trfA
FAN_icon19617257.1.g00001.1	-1.00715	-0.0102792	0.973295	0.999995	1	6.14513	4.15703	3.63204	4.64473	3.57173	4.95245	4.82376	4.44931	RAN GTPase-activating protein 2
FAN_icon19617493.1.g00001.1	1.5914	0.670296	0.0100903	0.189728	1	6.28804	6.25545	8.2589	6.93413	13.0202	10.1352	9.59765	10.9177	RNA-binding protein NOB1
FAN_icon19617781.1.g00001.1	3.84152	1.94168	0.000219	0.00922	1	0.488564	1.51642	1.87696	1.29398	6.46027	5.87695	2.49281	4.94335	protein MICRORCHIDIA 7
FAN_icon19618523.1.g00001.1	-1.31855	-0.398949	0.0618554	0.652499	1	19.487	24.7962	22.7558	22.3463	17.136	17.3829	14.9842	16.501	galacturonosyltransferase 8
FAN_icon19618611.1.g00001.1	295.813	8.20854	6.36e-11	1.57e-08	1.7e-05	0.223988	0	0	0.0746627	23.0596	34.7659	26.1588	27.9948	endo-1,4-beta-xylanase A-like
FAN_icon19619025.1.g00001.1	-2.99479	-1.58245	4.22e-07	4.29e-05	0.112886	16.7991	18.771	14.3419	16.6373	5.2889	5.56254	5.33334	5.39493	---NA---
FAN_icon19620441.1.g00001.1	-6.76328	-2.75772	4.25e-08	5.54e-06	0.0113778	5.80582	5.77574	4.76597	5.44918	1.26544	0.346592	0.759569	0.790535	DELLA protein GAI-like
FAN_icon19620905.1.g00001.1	-4.83976	-2.27494	0.000625	0.0218655	1	2.90291	2.77235	1.90639	2.52722	0.210907	0.519889	0.759569	0.496788	pentatricopeptide repeat-containing protein At3g04760, chloroplastic-like
FAN_icon19621871.1.g00001.1	4.60063	2.20183	5.89e-05	0.0031	1	0.915674	0.473683	0.586304	0.658554	2.37834	3.19781	3.63383	3.06999	probable inactive 2-oxoglutarate-dependent dioxygenase AOP2
FAN_icon19624933.1.g00001.1	-1.03673	-0.0520454	0.898917	0.999995	1	4.46602	2.77235	2.09703	3.1118	1.26544	3.98581	3.29147	2.84757	non-canonical poly(A) RNA polymerase PAPD7-like
FAN_icon19626259.1.g00001.1	-1.68582	-0.753451	0.00786	0.157866	1	6.69903	11.7825	9.15066	9.21073	6.11631	5.19889	4.55741	5.29087	transcription factor DIVARICATA
FAN_icon19627577.1.g00001.1	1.91565	0.937837	0.0481927	0.558551	1	2.23301	0.924118	0.953194	1.37011	2.31998	3.29263	1.77233	2.46164	NAC domain-containing protein 8 isoform X2
FAN_icon19627613.1.g00001.1	-1.35141	-0.434471	0.306536	0.999995	1	2.37121	2.94393	1.82194	2.37903	1.79168	1.47217	1.88202	1.71529	CRS2-associated factor 1, chloroplastic-like
FAN_icon19628495.1.g00001.1	1.08761	0.12116	0.629795	0.999995	1	8.31956	7.41201	7.49725	7.74294	10.0405	7.17391	7.5989	8.27111	protein split ends-like
FAN_icon19629289.1.g00001.1	1.24288	0.313684	0.453928	0.999995	1	1.56311	1.38618	3.62214	2.19047	2.9527	2.59944	2.78509	2.77908	titin isoform X2
FAN_icon19629299.1.g00001.1	-1.2912	-0.368708	0.382636	0.999995	1	1.78641	3.23441	2.66894	2.56325	2.10907	2.42615	1.01276	1.84933	probable RNA-dependent RNA polymerase 1
FAN_icon19631695.1.g00001.1	-1.63061	-0.70541	0.000289	0.0116204	1	58.7712	67.7149	73.5516	66.6792	42.473	36.7992	41.1437	40.1386	24-methylenesterol C-methyltransferase 2
FAN_icon19633523.1.g00001.1	1.04524	0.0638388	0.84908	0.999995	1	5.35624	2.77081	4.98849	4.37184	5.2889	4.34574	3.86474	4.49979	probable 1-deoxy-D-xylulose-5-phosphate synthase 2, chloroplastic
FAN_icon19634091.1.g00001.1	-1.79114	-0.840874	0.0612566	0.648279	1	3.11665	2.07291	3.80112	2.99689	2.73341	1.38213	0.757246	1.62426	plant/F27B13-30 protein
FAN_icon19636237.1.g00001.1	-1.89331	-0.920912	0.000319	0.0125739	1	15.8059	22.3413	14.2542	17.4671	9.04127	7.94725	10.0966	9.02838	PD40 domain-containing protein
FAN_icon19636543.1.g00001.1	-3.14286	-1.65208	0.000343	0.0133375	1	7.12378	2.9942	4.18123	4.7664	1.6821	0.863831	2.01932	1.52175	3-ketoacyl-CoA synthase 6
FAN_icon19636583.1.g00001.1	-1.76974	-0.823537	0.0393047	0.48929	1	5.12022	4.14581	3.61106	4.29236	1.47184	3.45533	1.76691	2.23136	systemin receptor SR160
FAN_icon19639707.1.g00001.1	-1.057	-0.0799693	0.651005	0.999995	1	27.7424	31.458	35.811	31.6705	31.0239	27.5583	30.1975	29.5932	auxin-responsive protein SAUR36-like
FAN_icon19641105.1.g00001.1	-4.33826	-2.11712	0	0	0	64.1405	75.7748	46.9901	62.3018	14.0446	12.918	15.0987	14.0204	protein SIEVE ELEMENT OCCLUSION B-like
FAN_icon19641473.1.g00001.1	-1.07354	-0.102371	0.68624	0.999995	1	8.19249	11.1399	14.1882	11.1735	10.1697	8.35611	13.0047	10.5101	probable CCR4-associated factor 1 homolog 7
FAN_icon19642019.1.g00001.1	1.49183	0.577082	0.178505	0.999995	1	1.38659	2.15187	3.74862	2.42903	3.9289	5.02174	1.57219	3.50761	calcium-transporting ATPase 1, endoplasmic reticulum-type-like
FAN_icon19642417.1.g00001.1	1.32728	0.408468	0.218748	0.999995	1	4.21685	4.36279	3.979	4.18621	7.33674	5.16719	3.52304	5.34232	phospholipase A1-IIgamma
FAN_icon19642493.1.g00001.1	1.16727	0.223135	0.605364	0.999995	1	1.55358	2.98507	2.65267	2.3971	3.9828	2.23911	2.01317	2.74503	cytochrome c-type biogenesis protein CcmE
FAN_icon19642985.1.g00001.1	-1.54271	-0.625467	0.00945	0.180664	1	9.98727	10.1033	11.937	10.6759	6.28863	6.20062	8.30431	6.93119	L-type lectin-domain containing receptor kinase S.1
FAN_icon19643261.1.g00001.1	4.34509	2.11939	2.03e-06	0.000172	0.543419	0.907117	1.17314	1.74247	1.27424	4.92642	6.51184	5.14267	5.52698	protein YLS9
FAN_icon19643735.1.g00001.1	-1.76708	-0.821367	0.00126	0.0381871	1	12.7793	9.44396	12.4686	11.5639	7.11266	6.37556	5.6924	6.39354	C2H2-like zinc finger protein
FAN_icon19644881.1.g00001.1	-3.04452	-1.60621	0.00436	0.101226	1	2.44133	2.29621	1.89476	2.21077	0.419242	0.17224	1.76152	0.784334	probable glycerol-3-phosphate acyltransferase 8
FAN_icon19645105.1.g00001.1	-2.05118	-1.03646	4.39e-05	0.00242	1	13.9822	14.2365	15.7265	14.6484	4.82129	8.2675	7.80102	6.96327	galactinol--sucrose galactosyltransferase-like
FAN_icon19645157.1.g00001.1	-1.54383	-0.626511	0.0115475	0.209036	1	211.064	322.158	166.929	233.384	137.721	138.825	165.835	147.46	subtilisin-like protease SBT1.7
FAN_icon19645357.1.g00001.1	1.06552	0.0915621	0.758164	0.999995	1	4.43879	4.82203	5.11586	4.79223	3.56356	6.02838	5.28456	4.95883	serpin-ZX-like
FAN_icon19646249.1.g00001.1	-1.0906	-0.125118	0.737704	0.999995	1	2.93897	2.80679	5.21119	3.65232	2.77585	4.38622	2.56335	3.24181	homeobox-leucine zipper protein ATHB-8
FAN_icon19647925.1.g00001.1	1.0796	0.110498	0.797474	0.999995	1	2.65518	2.976	1.7001	2.44376	3.9707	2.23231	1.2544	2.4858	RNA-dependent RNA polymerase 2
FAN_icon19648079.1.g00001.1	-1.76903	-0.822955	0.0294404	0.404935	1	3.23538	4.54285	3.94592	3.90805	1.74618	1.97283	2.88234	2.20045	PREDICTED: uncharacterized protein LOC101306293
FAN_icon19649303.1.g00001.1	-1.50594	-0.59066	0.0261582	0.373027	1	7.96553	10.9883	16.8121	11.922	8.15038	8.41408	6.77378	7.77941	chromatin remodeling protein SHL-like
FAN_icon19651525.1.g00001.1	-1.63501	-0.709297	0.00151	0.0442878	1	15.0214	17.6932	14.2053	15.64	8.73089	11.2989	7.07484	9.03488	ATP-dependent zinc metalloprotease FTSH 2, chloroplastic
FAN_icon19652205.1.g00001.1	1.1159	0.158203	0.441145	0.999995	1	54.2099	52.1944	52.7032	53.0358	58.0975	64.7369	50.4271	57.7538	Bromo adjacent homology (BAH) domain-containing protein
FAN_icon19652265.1.g00001.1	1.13134	0.178027	0.509329	0.999995	1	6.41668	5.0363	6.61152	6.0215	6.68749	6.69692	6.77378	6.7194	protein SOGA3-like
FAN_icon19652657.1.g00001.1	2.28759	1.19383	0.0182229	0.290948	1	1.8086	0.467799	0.965035	1.08048	2.77585	1.57904	3.33235	2.56242	protein ROOT PRIMORDIUM DEFECTIVE 1
FAN_icon19654061.1.g00001.1	-2.0875	-1.06177	1.46e-05	0.000945	1	19.6926	19.2295	15.112	18.0114	7.10546	7.21207	11.2896	8.53572	PREDICTED: uncharacterized protein LOC101299831
FAN_icon19655069.1.g00001.1	1.02756	0.0392243	0.885735	0.999995	1	5.75288	8.47014	9.63392	7.95232	6.68749	9.27266	8.02819	7.99611	protein transport protein Sec24-like At4g32640
FAN_icon19656147.1.g00001.1	1.07316	0.101867	0.805802	0.999995	1	1.94772	4.53405	2.28639	2.92272	2.52947	2.64523	4.14079	3.10517	protein MODIFIER OF SNC1 1-like isoform X1
FAN_icon19656261.1.g00001.1	1.41833	0.504194	0.13043	0.994969	1	3.7615	2.74707	6.23371	4.24743	5.85155	7.38379	4.51586	5.91707	cytoplasmic tRNA 2-thiolation protein 2
FAN_icon19656989.1.g00001.1	-1.64194	-0.715405	0.116808	0.938696	1	1.98535	3.19521	3.3899	2.85682	2.91691	1.54076	0.500241	1.65264	protein TSS
FAN_icon19657031.1.g00001.1	1.659	0.730313	0.00224	0.0605483	1	47.869	59.5678	112.808	73.4151	125.844	123.946	110.303	120.031	phenylalanine ammonia-lyase
FAN_icon19657987.1.g00001.1	1.04111	0.0581244	0.874895	0.999995	1	2.64713	2.96698	3.01325	2.87579	2.70856	3.25272	2.75133	2.9042	collagen alpha-1(VIII) chain
FAN_icon19658401.1.g00001.1	-1.16834	-0.224459	0.309299	0.999995	1	224.786	232.109	187.01	214.635	179.39	176.674	182.088	179.384	ATP synthase subunit beta, mitochondrial
FAN_icon19658501.1.g00001.1	-1.28412	-0.360775	0.242983	0.999995	1	7.57275	7.83484	16.0584	10.4887	7.38317	10.2373	6.37052	7.99699	homeobox-DDT domain protein RLT1 isoform X2
FAN_icon19658765.1.g00001.1	1.07391	0.102879	0.684828	0.999995	1	10.1473	10.7268	13.9363	11.6035	12.2927	14.5516	9.50459	12.1163	U1 small nuclear ribonucleoprotein 70 kDa-like isoform X4
FAN_icon19658775.1.g00001.1	-1.03152	-0.044768	0.915972	0.999995	1	1.54416	2.96698	6.0265	3.51254	3.12526	3.59511	3.50169	3.40735	E3 ubiquitin-protein ligase complex slx8-rfp subunit slx8-like isoform X2
FAN_icon19659205.1.g00001.1	-2.02401	-1.01721	0.000265	0.0107927	1	7.94139	7.98802	8.28643	8.07195	4.58372	3.08152	4.25205	3.97243	PREDICTED: uncharacterized protein LOC101301835 isoform X1
FAN_icon19659323.1.g00001.1	1.19496	0.256962	0.581583	0.999995	1	2.42654	3.19521	2.25994	2.62723	2.29186	3.59511	3.25157	3.04618	cytidine deaminase 1
FAN_icon19659775.1.g00001.1	-1.54104	-0.623906	0.197007	0.999995	1	1.11994	3.24436	2.86838	2.41089	1.48089	1.39064	1.77778	1.54977	glucan endo-1,3-beta-glucosidase 7
FAN_icon19660913.1.g00001.1	-1.41708	-0.502916	0.199197	0.999995	1	3.52951	3.42344	3.20158	3.38484	2.29186	2.39674	2.25109	2.31323	PREDICTED: LOW QUALITY PROTEIN: uncharacterized protein LOC101306533
FAN_icon19662397.1.g00001.1	-2.65714	-1.40987	0.0190075	0.299666	1	2.5181	2.13157	1.36804	2.00591	1.08106	0.355312	0.778678	0.738351	pentatricopeptide repeat-containing protein At4g31850, chloroplastic
FAN_icon19663265.1.g00001.1	1.46804	0.553895	0.0204852	0.315615	1	7.27961	7.98802	10.7347	8.66744	11.6676	14.038	11.7557	12.4871	splicing factor 3B subunit 3-like
FAN_icon19663415.1.g00001.1	1.34169	0.42405	0.0939495	0.836088	1	8.69891	6.63156	7.62195	7.65081	11.0269	9.94873	9.08457	10.0201	RRP15-like protein
FAN_icon19663605.1.g00001.1	1.17177	0.228688	0.185133	0.999995	1	63.7517	75.5438	66.2915	68.529	75.423	83.5435	75.7866	78.251	UDP-glucose 6-dehydrogenase family protein
FAN_icon19664559.1.g00001.1	1.42849	0.514487	0.0444866	0.529665	1	10.1473	5.02104	7.72145	7.62994	10.6259	11.1277	10.2549	10.6695	intracellular protein transport protein USO1
FAN_icon19665165.1.g00001.1	1.16932	0.225664	0.390883	0.999995	1	8.1135	9.79336	13.4687	10.4585	9.57897	11.8936	15.0769	12.1832	nuclear valosin-containing protein-like
FAN_icon19665447.1.g00001.1	1.32818	0.409449	0.145566	0.999995	1	133.056	157.912	157.342	149.437	172.824	211.129	198.744	194.232	fasciclin-like arabinogalactan protein 2
FAN_icon19666267.1.g00001.1	-1.26337	-0.337282	0.433694	0.999995	1	3.34146	3.70405	2.03765	3.02772	2.93057	1.48182	2.70622	2.37287	protein transport protein SEC16B homolog
FAN_icon19666391.1.g00001.1	-1.43883	-0.524901	0.00427	0.0995645	1	41.3464	41.8673	31.919	38.3776	20.9798	24.2363	33.6643	26.2935	PREDICTED: uncharacterized protein LOC101308457
FAN_icon19666855.1.g00002.1	-1.89001	-0.918394	0.0640334	0.667576	1	3.21497	2.61347	2.15656	2.66167	0.86758	1.0693	2.3434	1.42676	probable membrane-associated kinase regulator 1
FAN_icon19667009.1.g00001.1	1.07803	0.108392	0.779358	0.999995	1	3.51885	2.04786	4.69398	3.42023	4.36215	3.24289	3.49111	3.69872	protein GRIP
FAN_icon19667613.1.g00001.1	-1.12488	-0.169776	0.57617	0.999995	1	8.57718	6.82619	5.06949	6.82429	7.27024	4.94968	5.48603	5.90198	RAN GTPase-activating protein 2
FAN_icon19668137.1.g00001.1	-2.16478	-1.11422	0.0318944	0.426398	1	2.17663	2.25196	4.5424	2.99033	0.913697	1.12614	2.19375	1.41119	NAC transcription factor 25-like
FAN_icon19669969.1.g00001.1	-1.22672	-0.294802	0.118475	0.942839	1	21.5606	20.8677	20.5841	21.0042	19.2691	15.2931	15.7719	16.7781	molybdopterin biosynthesis protein CNX1
FAN_icon19671115.1.g00001.1	1.14026	0.189367	0.340605	0.999995	1	17.5942	18.6582	23.2821	19.8449	21.1876	23.2123	22.4429	22.2809	eukaryotic translation initiation factor 4B3
FAN_icon19671567.1.g00001.1	-1.06196	-0.0867285	0.783384	0.999995	1	3.9587	4.55079	7.51036	5.33995	5.81619	5.63239	3.24175	4.89678	PREDICTED: uncharacterized protein At4g19900
FAN_icon19673539.1.g00001.1	-1.38533	-0.470231	0.189033	0.999995	1	6.37791	6.82619	4.31846	5.84085	3.11582	5.80307	2.99238	3.97042	DEAD-box ATP-dependent RNA helicase 42-like
FAN_icon19674009.1.g00001.1	1.07967	0.110591	0.610919	0.999995	1	21.488	18.8289	12.7292	17.682	17.1889	19.7391	18.3974	18.4418	DEAD-box ATP-dependent RNA helicase 21
FAN_icon19675813.1.g00001.1	-1.00217	-0.00312	0.986347	0.999995	1	28.2852	26.0882	36.6899	30.3545	27.9579	29.4384	32.5684	29.9883	protein IWS1 homolog
FAN_icon19681295.1.g00001.1	-1.33309	-0.414777	0.122219	0.958385	1	378.149	428.642	475.288	427.36	303.402	317.735	321.019	314.052	probable aquaporin PIP-type 7a
FAN_icon19681419.1.g00001.1	1.07269	0.101239	0.782435	0.999995	1	2.85045	2.72225	2.24632	2.60634	2.07096	3.23312	2.73475	2.67961	GRIP and coiled-coil domain-containing protein 2-like isoform X4
FAN_icon19681489.1.g00001.1	-1.13671	-0.184871	0.463557	0.999995	1	7.23576	6.35192	6.55177	6.71315	4.97029	6.12592	6.21535	5.77052	GRIP and coiled-coil domain-containing protein 2-like isoform X4
FAN_icon19683007.1.g00001.1	-2.80127	-1.48608	4.34e-05	0.00239	1	5.24657	5.20198	4.85242	5.10032	1.85826	1.52688	1.98294	1.78936	serine/threonine-protein kinase HT1-like
FAN_icon19683437.1.g00001.1	-1.44007	-0.526142	0.0850033	0.786783	1	5.24657	4.29729	6.15884	5.23423	3.51005	3.22341	4.21374	3.64907	endo-1,4-beta-xylanase A-like
FAN_icon19684369.1.g00001.1	-1.66298	-0.73377	0.00656	0.137607	1	7.65124	10.6301	10.638	9.63979	5.36832	5.93787	5.70095	5.66904	protein CHAPERONE-LIKE PROTEIN OF POR1, chloroplastic-like
FAN_icon19684677.1.g00001.1	-1.18126	-0.240329	0.503983	0.999995	1	3.71632	2.26173	3.73263	3.23689	1.85826	3.05376	3.22228	2.71143	G2484-1 protein, putative isoform 1
FAN_icon19685663.1.g00001.1	-1.82827	-0.870481	0.0787823	0.75353	1	1.96746	1.13086	5.78557	2.9613	2.27121	1.35723	1.23934	1.62259	splicing factor U2af small subunit B-like
FAN_icon19687813.1.g00001.1	-1.23013	-0.298806	0.0724021	0.716922	1	36.0701	35.9615	39.5659	37.1992	29.9387	27.8232	31.9749	29.9122	protein indeterminate-domain 6, chloroplastic-like
FAN_icon19687853.1.g00001.1	-1.2014	-0.264715	0.430558	0.999995	1	6.99542	2.94025	7.65189	5.86252	5.16184	4.07168	5.45308	4.89553	mediator-associated protein 1-like
FAN_icon19687917.1.g00001.1	-1.4804	-0.565984	0.172053	0.999995	1	2.18607	2.4879	2.42621	2.36673	1.44532	1.35723	1.98294	1.59516	PREDICTED: uncharacterized protein LOC101305618
FAN_icon19689001.1.g00001.1	1.89031	0.91862	0.10948	0.907166	1	2.20594	1.01435	2.72029	1.9802	6.01902	4.18478	0.833736	3.67918	UDP-glycosyltransferase 71A16-like
FAN_icon19689207.1.g00001.1	-1.09352	-0.12898	0.433232	0.999995	1	71.4845	75.9941	69.9868	72.4884	69.5816	58.8697	66.9242	65.1252	ATG8-interacting protein 2
FAN_icon19691231.1.g00001.1	-1.11916	-0.16241	0.532048	0.999995	1	6.32062	6.99037	9.11756	7.47618	6.38152	6.76582	6.67238	6.60657	3-hydroxy-3-methylglutaryl-coenzyme A reductase 1-like
FAN_icon19691337.1.g00001.1	-3.42602	-1.77653	3.45e-11	9e-09	9.23e-06	31.6031	38.1088	28.4691	32.727	8.02836	6.93496	13.3448	9.43603	PD40 domain-containing protein
FAN_icon19691413.1.g00001.1	-1.44449	-0.530565	0.0568265	0.619508	1	9.58991	7.44136	10.0479	9.0264	4.73468	6.59667	7.16663	6.16599	neurofilament heavy polypeptide
FAN_icon19692535.1.g00001.1	1.45791	0.543899	0.0753406	0.734825	1	6.75652	4.28442	5.39611	5.47902	8.02836	8.79556	6.42526	7.74973	pre-mRNA-splicing factor ATP-dependent RNA helicase DEAH7
FAN_icon19693463.1.g00001.1	-1.46671	-0.552587	0.0624595	0.656929	1	11.9121	10.7268	11.2997	11.3128	6.87557	5.64946	10.5051	7.6767	L10-interacting MYB domain-containing protein-like
FAN_icon19695363.1.g00001.1	-1.05838	-0.081861	0.699721	0.999995	1	9.37195	13.7552	11.3504	11.4925	11.3221	10.487	9.88501	10.5647	BTB/POZ domain-containing protein At4g08455-like
FAN_icon19695685.1.g00001.1	-1.44417	-0.530244	0.0724265	0.716991	1	6.53857	7.66686	7.07076	7.09206	4.11711	4.90522	5.43675	4.81969	F-box protein At5g46170-like
FAN_icon19698523.1.g00001.1	1.05102	0.0717859	0.709506	0.999995	1	18.8901	19.3056	18.6838	18.9598	18.0593	19.4871	21.1574	19.5679	transmembrane protein 87B-like
FAN_icon19698825.1.g00001.1	-1.09816	-0.135091	0.671109	0.999995	1	4.577	3.60793	6.32647	4.83713	4.52882	3.38291	5.68388	4.53187	Zinc finger family protein isoform 2
FAN_icon19698837.1.g00001.1	1.25442	0.327026	0.309411	0.999995	1	3.91625	5.00515	2.95007	3.95716	5.22195	3.39683	6.26885	4.96254	ras-related protein RABA5e
FAN_icon19698883.1.g00001.1	-1.08356	-0.115777	0.634436	0.999995	1	10.4617	10.1473	11.3504	10.6532	10.0869	7.4424	12.1091	9.87948	F-box/LRR-repeat protein At3g48880-like
FAN_icon19699821.1.g00001.1	-3.0679	-1.61725	3.96e-10	8.27e-08	0.000106	15.4284	23.6064	23.5607	20.8652	6.15723	5.56514	8.62356	6.78198	AAA-ATPase ASD, mitochondrial-like
FAN_icon19700317.1.g00001.1	1.99921	0.999432	0.00144	0.0426893	1	14.7765	14.3886	21.52	16.8951	35.7119	34.0654	29.8129	33.1967	adenine/guanine permease AZG1
FAN_icon19701341.1.g00001.1	1.32264	0.40342	0.02635	0.374841	1	30.205	19.1099	22.8186	24.0445	31.1966	30.018	32.5232	31.2459	protein starmaker isoform X1
FAN_icon19701741.1.g00001.1	-1.19716	-0.25961	0.323874	0.999995	1	14.5592	15.0631	22.6331	17.4185	14.7774	16.3581	11.5802	14.2386	myosin-binding protein 2 isoform X1
FAN_icon19702163.1.g00001.1	-1.0352	-0.049912	0.89544	0.999995	1	2.46387	2.78088	2.48593	2.57689	2.11556	2.43361	2.79366	2.44761	lysine-specific demethylase rbr-2
FAN_icon19704481.1.g00001.1	1.10288	0.141279	0.437083	0.999995	1	24.6353	35.3616	29.1794	29.7254	34.1682	32.381	29.1909	31.9134	glutamate decarboxylase 1
FAN_icon19704851.1.g00001.1	-1.2592	-0.33251	0.284111	0.999995	1	5.51486	7.53156	4.33154	5.79265	5.00042	4.1087	4.25205	4.45372	aspartyl protease family protein 2-like
FAN_icon19707183.1.g00001.1	1.70349	0.768493	0.0838949	0.780602	1	2.17302	0.899291	1.48414	1.51882	1.84717	3.20417	2.46388	2.50507	putative 1-phosphatidylinositol-3-phosphate 5-kinase FAB1D
FAN_icon19707453.1.g00001.1	1.19958	0.262533	0.0918933	0.825842	1	53.6735	49.6858	48.2345	50.5313	59.5199	59.5301	58.3938	59.1479	leucine--tRNA ligase, cytoplasmic-like
FAN_icon19707991.1.g00001.1	-1.84017	-0.879838	0.00581	0.125583	1	6.49965	6.05215	5.73392	6.09524	4.70649	3.02649	1.71958	3.15086	dof zinc finger protein DOF1.4
FAN_icon19708445.1.g00001.1	-1.40369	-0.489226	0.241951	0.999995	1	1.73324	2.24154	3.14441	2.37306	2.0463	1.84952	0.982617	1.62615	protein EARLY FLOWERING 4
FAN_icon19709611.1.g00001.1	1.0564	0.0791551	0.814366	0.999995	1	4.3331	2.68984	2.77448	3.26581	2.45556	3.19463	4.66743	3.43921	probable ubiquitin-like-specific protease 2B isoform X2
FAN_icon19710501.1.g00001.1	-1.17662	-0.234642	0.233948	0.999995	1	17.3841	24.7305	17.8096	19.9748	16.4193	17.37	15.276	16.3551	cellulose synthase
FAN_icon19710753.1.g00001.1	-1.40424	-0.489794	0.0716999	0.713069	1	6.06634	7.17291	7.76853	7.0026	5.11575	4.3716	5.40439	4.96392	trihelix transcription factor PTL
FAN_icon19710873.1.g00001.1	1.42361	0.509556	0.240925	0.999995	1	1.73324	2.01738	1.47972	1.74345	1.22778	3.19463	2.7022	2.37487	protein LAS1 isoform X2
FAN_icon19714013.1.g00001.1	1.01971	0.0281613	0.943479	0.999995	1	3.54024	1.83138	2.64461	2.67207	2.71679	1.88888	3.76321	2.78963	SAC3 family protein B-like isoform X3
FAN_icon19715165.1.g00001.1	-1.07753	-0.107729	0.536058	0.999995	1	29.4651	34.0713	40.5073	34.6813	30.8992	30.6012	34.1459	31.8821	calcium-transporting ATPase 4, endoplasmic reticulum-type-like
FAN_icon19715341.1.g00001.1	1.08682	0.120117	0.586727	0.999995	1	11.6994	11.4318	14.2423	12.4578	14.1195	12.106	14.2479	13.4911	protein MODIFIER OF SNC1 11
FAN_icon19716787.1.g00001.1	1.04714	0.066457	0.789732	0.999995	1	7.34441	9.16302	9.77406	8.7605	10.2011	9.05254	7.59268	8.94879	protein CHROMATIN REMODELING 5-like isoform X1
FAN_icon19719029.1.g00001.1	-1.66544	-0.735902	0.0275091	0.386318	1	4.10423	4.91674	6.8234	5.28146	3.46839	3.18515	2.69418	3.11591	---NA---
FAN_icon19721821.1.g00001.1	-1.01811	-0.0258867	0.878166	0.999995	1	41.9064	39.7809	37.6209	39.7694	36.7241	41.9099	34.5345	37.7228	signal recognition particle 54 kDa protein 2
FAN_icon19722123.1.g00001.1	-1.27908	-0.35511	0.2572	0.999995	1	4.96828	4.24628	5.16365	4.79274	3.26437	3.35279	4.65358	3.75691	L-type lectin-domain containing receptor kinase S.4-like
FAN_icon19722421.1.g00001.1	1.29929	0.37772	0.155628	0.999995	1	9.28852	8.93954	6.8234	8.35049	9.18103	11.5671	10.7767	10.5083	peptide-N4-(N-acetyl-beta-glucosaminyl)asparagine amidase A
FAN_icon19722637.1.g00001.1	1.03802	0.0538295	0.859579	0.999995	1	4.64656	3.66276	5.47811	4.59581	4.17968	5.3232	4.51586	4.67291	protein IWS1 homolog
FAN_icon19723053.1.g00001.1	1.12708	0.172587	0.608128	0.999995	1	3.02417	3.57581	2.58183	3.0606	3.46839	3.68807	2.69418	3.28355	F-box protein SKIP22-like
FAN_icon19723797.1.g00001.1	-1.37628	-0.460774	0.150467	0.999995	1	3.67221	5.14023	4.24157	4.35134	2.85632	3.35279	2.9391	3.04941	UHRF1-binding protein 1-like
FAN_icon19725125.1.g00001.1	-1.15439	-0.207132	0.378119	0.999995	1	10.7687	11.8098	14.158	12.2455	12.0017	10.8643	8.05862	10.3082	methylenetetrahydrofolate reductase 1
FAN_icon19725243.1.g00001.1	1.28862	0.365832	0.037881	0.478009	1	41.1363	35.6524	37.8773	38.222	49.6343	49.4745	45.1771	48.0953	putative leucine-rich repeat-containing protein DDB_G0290503
FAN_icon19725401.1.g00001.1	1.07973	0.110671	0.789245	0.999995	1	3.24018	1.11744	2.58183	2.31315	1.83621	3.18515	2.20433	2.40856	calcium homeostasis endoplasmic reticulum protein
FAN_icon19729853.1.g00001.1	-1.15906	-0.212958	0.530651	0.999995	1	3.44597	4.23372	3.30967	3.66312	2.64445	3.34287	3.17461	3.05398	transmembrane protein 53-like
FAN_icon19730505.1.g00001.1	-1.18438	-0.244137	0.554029	0.999995	1	1.93836	3.11958	1.83871	2.29888	2.44103	1.67144	1.4652	1.85922	pentatricopeptide repeat-containing protein At5g11310, mitochondrial-like
FAN_icon19732625.1.g00001.1	1.0247	0.0351987	0.90357	0.999995	1	5.4982	6.37111	9.38795	7.08575	8.51657	6.99782	5.98476	7.16638	PREDICTED: uncharacterized protein LOC101308737
FAN_icon19733749.1.g00001.1	-1.37112	-0.455356	0.233656	0.999995	1	4.08002	2.88821	4.39988	3.78937	2.23101	2.33311	3.89568	2.81994	probable isoprenylcysteine alpha-carbonyl methylesterase ICMEL1
FAN_icon19734273.1.g00001.1	-1.16447	-0.219674	0.298197	0.999995	1	20.1854	23.55	16.8662	20.2005	15.2114	16.9984	18.5045	16.9048	protein STABILIZED1-like
FAN_icon19734479.1.g00001.1	1.28993	0.367295	0.233011	0.999995	1	3.65054	5.55425	3.29991	4.16823	4.66484	4.33292	7.06093	5.3529	heat stress transcription factor A-5
FAN_icon19734805.1.g00001.1	-1.03975	-0.0562329	0.862666	0.999995	1	3.65054	4.66557	4.76653	4.36088	5.07048	4.66622	2.19132	3.97601	L-type lectin-domain containing receptor kinase VIII.1-like
FAN_icon19735207.1.g00001.1	-1.50553	-0.590274	0.00309	0.0774881	1	19.9918	21.3582	24.4883	21.9461	14.3669	13.4912	15.5224	14.4602	kinase-like protein
FAN_icon19737077.1.g00001.1	-1.29132	-0.368845	0.386021	0.999995	1	3.75722	1.94363	2.40574	2.7022	1.55255	2.91585	1.33129	1.93323	DEAD-box ATP-dependent RNA helicase 37-like
FAN_icon19737837.1.g00001.1	-5.34759	-2.41889	4.78e-06	0.00036	1	3.65054	4.88774	3.84989	4.12939	0.608458	0.999904	0.486961	0.698441	fasciclin-like arabinogalactan protein 4
FAN_icon19739197.1.g00001.1	1.06744	0.094154	0.803835	0.999995	1	6.06634	2.32456	3.6445	4.0118	2.75872	4.53351	5.3498	4.21401	elongation factor-like GTPase 1
FAN_icon19740541.1.g00001.1	-6.69181	-2.7424	5.38e-08	6.82e-06	0.0143943	7.27961	6.86701	4.02136	6.05599	0.404445	1.32928	0.728293	0.820674	leucine-rich repeat extensin-like protein 3
FAN_icon19740899.1.g00001.1	-2.05251	-1.03739	0.0384656	0.482047	1	2.14106	2.43668	2.19347	2.25707	0.606668	1.32928	1.21382	1.04992	ATP-dependent DNA helicase Q-like 5 isoform X1
FAN_icon19740935.1.g00001.1	-1.20333	-0.267034	0.342821	0.999995	1	6.5766	10.3236	10.2612	9.05382	7.28254	7.03982	7.97114	7.43117	TolB protein-related isoform 1
FAN_icon19741615.1.g00001.1	-9.69104	-3.27665	8.88e-16	5.27e-13	2.38e-10	23.3376	19.2719	10.2362	17.6152	1.01111	0.664642	3.88423	1.85333	---NA---
FAN_icon19742839.1.g00001.1	-5.10464	-2.35181	1.56e-09	2.88e-07	0.000418	795.19	730.561	646.525	724.092	99.6958	86.0711	231.112	138.959	legumin A-like
FAN_icon19743357.1.g00001.1	-1.45146	-0.537502	0.00993	0.187506	1	151.159	162.593	206.734	173.495	106.774	87.4004	159.011	117.728	primary amine oxidase-like
FAN_icon19745389.1.g00001.1	-1.64227	-0.715691	0.0520029	0.585659	1	6.42319	7.08853	3.83857	5.78343	3.64001	3.48937	2.91317	3.34752	ribonucleotide reductase beta subunit
FAN_icon19746641.1.g00001.1	1.15866	0.212452	0.465016	0.999995	1	10.7053	6.20246	8.77387	8.56055	9.50447	6.81258	13.352	9.88969	F-box protein CPR30-like
FAN_icon19747019.1.g00001.1	-1.06492	-0.0907407	0.719551	0.999995	1	8.13604	9.08217	12.6124	9.94355	11.1223	7.80954	8.98227	9.30469	protein transport protein Sec24-like At4g32640
FAN_icon19747081.1.g00001.1	-2.0649	-1.04607	0.0573113	0.622294	1	2.56927	2.43668	2.55905	2.52167	0	0.664642	3.15593	1.27353	ethylene-responsive transcription factor ABI4
FAN_icon19747833.1.g00001.1	-20.3825	-4.34926	4.57e-10	9.43e-08	0.000122	7.81553	15.479	4.57533	9.28994	0	0.519889	0.759569	0.426486	zinc finger protein CONSTANS-LIKE 6-like
FAN_icon19749299.1.g00001.1	-1.15196	-0.204087	0.361614	0.999995	1	12.5952	10.8225	18.4075	13.9417	13.1059	10.6031	12.5867	12.0986	protein STABILIZED1
FAN_icon19749827.1.g00001.1	-2.37928	-1.25053	0.000941	0.0303525	1	4.56334	3.82199	6.67862	5.02131	2.05241	1.85505	2.46388	2.12378	ethylene-overproduction protein 1
FAN_icon19750917.1.g00001.1	1.28005	0.356204	0.42525	0.999995	1	2.41192	2.72225	1.31035	2.14817	2.27805	2.89279	2.73475	2.6352	DNA polymerase zeta catalytic subunit
FAN_icon19751397.1.g00001.1	1.00236	0.0034	0.988951	0.999995	1	6.83131	7.28861	8.38363	7.50118	7.25867	7.28962	7.74567	7.43132	tyrosine-sulfated glycopeptide receptor 1
FAN_icon19752161.1.g00001.1	1.03493	0.0495328	0.818049	0.999995	1	34.797	33.13	49.3905	39.1058	36.0917	42.081	41.1489	39.7739	---NA---
FAN_icon19753529.1.g00001.1	1.26953	0.344293	0.37789	0.999995	1	2.56174	1.76693	2.18704	2.1719	3.62933	2.31943	2.17847	2.70908	DDT domain-containing protein PTM
FAN_icon19754619.1.g00001.1	-1.26721	-0.341654	0.209526	0.999995	1	5.12348	5.9634	7.47237	6.18642	4.63748	4.80452	5.0831	4.8417	pre-mRNA-splicing factor ISY1 homolog
FAN_icon19754695.1.g00001.1	-1.82388	-0.867007	0.000285	0.0114834	1	14.4261	16.0734	14.7792	15.0929	6.28863	6.71734	12.079	8.36166	putative oxidoreductase TDA3
FAN_icon19755173.1.g00001.1	1.28724	0.364281	0.0404868	0.498502	1	23.6644	24.2502	25.9753	24.63	31.717	31.3081	30.1539	31.0597	heat shock 70 kDa protein 17
FAN_icon19755765.1.g00001.1	1.03877	0.0548815	0.812075	0.999995	1	10.6255	9.35597	8.2993	9.42693	9.39519	9.2988	9.99706	9.56368	AP-5 complex subunit mu
FAN_icon19756535.1.g00001.1	1.06737	0.0940623	0.774036	0.999995	1	3.46648	4.48307	3.14441	3.69799	4.50186	3.69905	3.19351	3.79814	protein TIC 22, chloroplastic
FAN_icon19757161.1.g00001.1	-3.062	-1.61447	5.58e-05	0.00296	1	8.08846	7.67103	4.79539	6.85163	2.54651	2.09239	1.78327	2.14072	F-box/kelch-repeat protein At1g74510
FAN_icon19757441.1.g00001.1	1.44356	0.529633	0.238706	0.999995	1	2.98533	2.37589	1.37236	2.24452	3.25343	3.92076	1.82265	2.99894	cyclic dof factor 3-like
FAN_icon19758297.1.g00001.1	-1.76123	-0.81658	0.0156009	0.260157	1	4.25708	3.96398	4.90644	4.37583	1.80936	2.80821	2.65479	2.42412	U-box domain-containing protein 40
FAN_icon19759301.1.g00001.1	-1.64946	-0.721996	0.011339	0.20621	1	8.08846	6.60663	11.0849	8.59334	4.0208	4.62529	7.24034	5.29547	calcium-transporting ATPase 9, plasma membrane-type-like isoform X1
FAN_icon19761385.1.g00001.1	-1.02927	-0.0416214	0.908149	0.999995	1	2.7671	2.42243	3.81612	3.00189	3.0156	2.80821	2.89613	2.90665	TBCC domain-containing protein 1-like
FAN_icon19761927.1.g00001.1	1.86558	0.899622	0.00038	0.0144922	1	7.02419	3.96398	6.17848	5.72221	9.04681	11.398	11.1018	10.5156	beta-glucan binding protein
FAN_icon19762037.1.g00001.1	-1.21985	-0.286708	0.156088	0.999995	1	14.0484	14.0941	12.7204	13.621	10.253	10.5721	12.0672	10.9641	ARF guanine-nucleotide exchange factor GNOM
FAN_icon19762063.1.g00001.1	1.09602	0.132272	0.709634	0.999995	1	4.68279	2.20221	2.90752	3.26417	3.41768	3.30378	3.86151	3.52766	DExH-box ATP-dependent RNA helicase DExH11-like isoform X2
FAN_icon19762701.1.g00001.1	1.77166	0.825103	0.00517	0.115027	1	5.32135	3.74376	2.7258	3.9303	7.23745	6.60755	6.27496	6.70665	DEAD-box ATP-dependent RNA helicase 42
FAN_icon19762881.1.g00001.1	1.38779	0.472788	0.0178145	0.286394	1	16.6026	13.8739	10.9032	13.7932	18.2947	17.51	20.2729	18.6925	probable phosphoribosylformylglycinamidine synthase, chloroplastic/mitochondrial
FAN_icon19763229.1.g00001.1	1.26377	0.33773	0.295325	0.999995	1	3.55681	4.90655	3.239	3.90079	5.37504	4.41651	4.57061	4.78739	homeobox protein LUMINIDEPENDENS
FAN_icon19763263.1.g00001.1	-1.15311	-0.205533	0.554219	0.999995	1	3.62913	3.9756	3.64506	3.74993	2.21793	4.14183	2.90463	3.08813	formin-like protein 20 isoform X5
FAN_icon19763947.1.g00001.1	-1.56444	-0.645644	0.0128438	0.225792	1	7.85264	8.12442	6.88523	7.62076	5.41226	5.10592	3.36897	4.62905	triacylglycerol lipase SDP1
FAN_icon19764573.1.g00001.1	1.35124	0.434284	0.125233	0.971436	1	5.51807	6.58737	4.34857	5.48467	5.2118	7.74124	8.66307	7.20537	glucan endo-1,3-beta-glucosidase 11-like
FAN_icon19764873.1.g00001.1	1.09779	0.134599	0.397159	0.999995	1	72.5613	81.1465	62.1482	71.952	75.6313	76.3588	78.546	76.8454	26S proteasome non-ATPase regulatory subunit 1 homolog A-like
FAN_icon19765285.1.g00001.1	-1.69437	-0.760749	0.0126639	0.223406	1	4.98307	6.94876	4.99406	5.64196	3.27408	3.36277	2.94785	3.1949	sugar carrier protein C
FAN_icon19766657.1.g00001.1	1.28044	0.356643	0.250038	0.999995	1	2.91184	5.09829	3.82451	3.94488	4.44268	4.69339	5.84128	4.99245	pre-mRNA-splicing factor SYF1
FAN_icon19767621.1.g00001.1	1.20869	0.273438	0.102152	0.873621	1	45.3852	43.2367	49.1048	45.9089	51.779	57.0177	54.2623	54.353	pre-mRNA-processing-splicing factor 8
FAN_icon19770029.1.g00001.1	1.47994	0.565534	0.0660357	0.679657	1	4.4569	4.61116	7.79118	5.61975	6.61498	10.0471	7.94115	8.20109	oxalate--CoA ligase-like
FAN_icon19771113.1.g00001.1	-1.07331	-0.102061	0.714137	0.999995	1	7.08047	9.84368	12.6563	9.86016	8.98631	9.78781	8.27907	9.01773	40S ribosomal protein S25
FAN_icon19771713.1.g00001.1	1.20808	0.272721	0.499512	0.999995	1	2.33457	4.83074	2.35547	3.17359	3.60817	3.29414	4.33154	3.74462	F-box/FBD/LRR-repeat protein At1g13570-like
FAN_icon19771827.1.g00001.1	-1.28773	-0.364831	0.114477	0.931643	1	13.1202	14.4501	17.705	15.0918	13.5912	10.3464	10.7974	11.5783	protein binding protein, putative
FAN_icon19773383.1.g00001.1	1.08308	0.115143	0.61097	0.999995	1	288.857	302.795	356.63	316.094	342.779	314.169	350.794	335.914	protein SRC2 homolog
FAN_icon19775563.1.g00001.1	2.35789	1.23749	1.24e-05	0.000818	1	4.44395	3.94093	4.15526	4.18005	11.3927	9.36102	8.15801	9.63723	transcription elongation factor B polypeptide 3
FAN_icon19776181.1.g00001.1	-1.89967	-0.925752	0.0184662	0.293694	1	4.44395	6.56822	3.79393	4.93537	3.79755	1.64228	2.15947	2.5331	putative UDP-rhamnose:rhamnosyltransferase 1
FAN_icon19777595.1.g00001.1	-1.23738	-0.30729	0.121705	0.956471	1	23.0662	24.5214	18.4277	22.0051	17.3888	14.4521	20.8749	17.5719	phosphoenolpyruvate carboxylase
FAN_icon19781319.1.g00001.1	-2.33968	-1.22631	6.32e-06	0.000458	1	77.979	64.1036	77.2328	73.1051	20.916	22.3053	49.1499	30.7904	oleosin 16.4 kDa-like
FAN_icon19781685.1.g00001.1	-1.04121	-0.0582678	0.785259	0.999995	1	12.0272	14.1899	16.5729	14.2633	13.3526	14.4102	12.4408	13.4012	protein SCAR2
FAN_icon19782901.1.g00001.1	-1.124	-0.168638	0.597299	0.999995	1	7.94139	4.33635	5.46151	5.91309	5.20877	4.79348	5.50265	5.1683	formin-binding protein 4 isoform X1
FAN_icon19782977.1.g00001.1	-4.27328	-2.09534	0.00623	0.132203	1	2.11003	1.74645	2.52196	2.12615	0.199292	0.327505	0.956983	0.494593	zinc finger protein 8
FAN_icon19783479.1.g00001.1	1.17138	0.228209	0.204338	0.999995	1	44.3107	59.8159	62.8688	55.6651	60.3855	66.156	65.3141	63.9518	PRA1 family protein B4
FAN_icon19783517.1.g00001.1	-1.67482	-0.744005	0.00128	0.0388528	1	29.7515	34.7107	45.3952	36.6191	23.3172	18.3403	22.9676	21.5417	subtilisin-like protease SBT1.4
FAN_icon19784085.1.g00001.1	1.17461	0.232184	0.581594	0.999995	1	2.32104	1.09153	1.98154	1.79803	2.3915	2.29253	1.43548	2.03984	---NA---
FAN_icon19784401.1.g00001.1	-1.04966	-0.0699287	0.742386	0.999995	1	12.6695	12.2193	10.2664	11.7184	11.1551	9.66574	12.174	10.9983	alpha-(1,4)-fucosyltransferase
FAN_icon19784953.1.g00001.1	7.48074	2.90318	3.49e-05	0.00199	1	0.422006	0.218306	0.36028	0.333531	2.3915	1.96503	3.82793	2.72816	L-aspartate oxidase, chloroplastic
FAN_icon19785377.1.g00001.1	-4.13458	-2.04774	0.0013	0.0393467	1	1.68803	3.4929	3.42266	2.86786	0.99646	0.327505	0.717738	0.680567	magnesium protoporphyrin IX methyltransferase, chloroplastic
FAN_icon19788041.1.g00001.1	2.12841	1.08977	4.73e-07	4.74e-05	0.126502	40.7951	36.1414	37.9563	38.2976	73.6009	76.0212	90.0183	79.8801	phenolic glucoside malonyltransferase 1-like
FAN_icon19788263.1.g00001.1	1.03637	0.0515385	0.853933	0.999995	1	7.51444	7.53156	5.61339	6.88646	6.21019	7.10738	7.45521	6.92426	GTP_EFTU_D3 domain-containing protein/Abhydrolase_5 domain-containing protein
FAN_icon19788361.1.g00001.1	-1.07471	-0.103952	0.685397	0.999995	1	7.15337	8.92468	6.46629	7.51478	6.35891	6.85772	7.15663	6.79109	probable methyltransferase PMT11
FAN_icon19788371.1.g00001.1	1.96861	0.977179	0.000366	0.014077	1	5.47023	7.18328	3.23315	5.29555	8.94222	9.63347	11.6892	10.0883	TMV resistance protein N-like
FAN_icon19789931.1.g00001.1	-4.83896	-2.2747	1.3e-10	3e-08	3.48e-05	13.0444	15.0196	12.2141	13.426	3.37817	2.12263	2.6241	2.7083	magnesium-protoporphyrin IX monomethyl ester [oxidative] cyclase, chloroplastic
FAN_icon19792129.1.g00001.1	-1.28133	-0.357647	0.068444	0.693785	1	16.5348	18.6623	15.0329	16.7433	12.1692	13.1654	12.661	12.6652	probable acetyltransferase NATA1-like
FAN_icon19792307.1.g00001.1	1.10728	0.147024	0.48298	0.999995	1	14.0964	16.761	24.4282	18.4285	20.0703	16.8177	24.3325	20.4069	U-box domain-containing protein 17
FAN_icon19793009.1.g00001.1	-2.15506	-1.10773	0.000148	0.00666	1	16.1297	12.9552	17.9378	15.6742	5.2118	5.27063	11.3101	7.26419	ethylene-responsive transcription factor 4
FAN_icon19793329.1.g00001.1	1.10467	0.143621	0.708287	0.999995	1	2.55833	5.775	3.97113	4.10149	5.71134	3.42938	4.21929	4.45334	tolB protein-like protein
FAN_icon19795635.1.g00002.1	-1.06867	-0.0958212	0.76106	0.999995	1	7.30243	8.49956	2.72751	6.1765	5.17284	6.90686	4.13993	5.40654	chaperone protein dnaJ 11, chloroplastic-like
FAN_icon19795749.1.g00001.1	-1.11556	-0.15777	0.449737	0.999995	1	12.5872	15.1933	16.4773	14.7526	14.0682	10.5826	15.2235	13.2914	mitochondrial-processing peptidase subunit alpha-like
FAN_icon19796077.1.g00001.1	1.02057	0.029373	0.897301	0.999995	1	10.9089	9.5501	8.77598	9.745	7.3313	10.0941	11.8933	9.77293	zinc finger CCCH domain-containing protein 49-like
FAN_icon19796929.1.g00001.1	-1.315	-0.395057	0.286828	0.999995	1	2.93702	3.90686	3.40293	3.4156	2.17958	2.93055	2.37867	2.49627	receptor-like serine/threonine-protein kinase At4g25390
FAN_icon19797907.1.g00001.1	-1.1574	-0.210884	0.469179	0.999995	1	4.61532	7.37963	6.44766	6.14753	4.35915	5.6983	5.47094	5.17613	microtubule-associated family protein
FAN_icon19798385.1.g00001.1	1.15136	0.203338	0.637652	0.999995	1	2.93702	1.73638	1.61191	2.09511	2.97215	2.27932	1.66507	2.30551	GTP-binding protein OBGC, chloroplastic isoform X2
FAN_icon19798823.1.g00001.1	1.05583	0.0783727	0.742046	0.999995	1	10.6991	9.76715	11.2834	10.5832	9.11459	11.3966	12.6069	11.0394	nucleolin 2
FAN_icon19799479.1.g00001.1	-1.673	-0.74244	0.0156996	0.26138	1	5.66425	7.59667	5.01484	6.09192	4.35915	2.27932	4.2816	3.64003	phospholipid-transporting ATPase 1-like
FAN_icon19799767.1.g00001.1	1.48423	0.569718	0.124852	0.969956	1	1.46851	2.38753	2.14922	2.00175	2.57586	2.76775	3.568	2.97054	F-box/kelch-repeat protein At1g55270-like
FAN_icon19800259.1.g00001.1	-1.19346	-0.255146	0.546378	0.999995	1	3.14681	3.03867	1.61191	2.59913	2.97215	1.46528	1.90294	2.11345	protein NLP6
FAN_icon19800395.1.g00001.1	-1.39512	-0.480393	0.00427	0.0994705	1	36.2932	33.6424	28.8354	32.9236	22.3902	22.6304	24.0246	23.015	protein phosphatase 2C 16-like
FAN_icon19805019.1.g00001.1	-1.14872	-0.200025	0.498896	0.999995	1	7.53063	4.32848	8.39358	6.7509	5.3345	6.33129	5.6924	5.78606	Protein HLJ1
FAN_icon19805259.1.g00001.1	1.0884	0.122214	0.778823	0.999995	1	2.51021	1.51497	2.14304	2.05607	1.77817	2.27277	2.60902	2.21998	PREDICTED: uncharacterized protein LOC101293077 isoform X2
FAN_icon19805865.1.g00001.1	-1.19645	-0.258758	0.489045	0.999995	1	2.92858	2.81351	6.96489	4.23566	3.95148	3.73384	2.8462	3.51051	zinc finger CCCH domain-containing protein 13
FAN_icon19806335.1.g00001.1	2.80567	1.48834	2.86e-07	3.02e-05	0.0763667	8.36737	5.4106	15.7156	9.83121	27.6604	31.4941	22.7696	27.308	cytochrome P450 71A26-like
FAN_icon19806701.1.g00001.1	1.08253	0.114406	0.770813	0.999995	1	2.30103	2.38067	1.96446	2.21538	1.97574	2.43511	2.60902	2.33996	U4/U6.U5 tri-snRNP-associated protein 2-like
FAN_icon19807083.1.g00001.1	-1.18672	-0.246975	0.34487	0.999995	1	22.7337	18.5161	24.1573	21.8024	18.9592	22.5228	12.0656	17.8492	pleiotropic drug resistance protein 2-like
FAN_icon19808649.1.g00001.1	-1.22828	-0.296636	0.497543	0.999995	1	4.1411	1.80397	4.46574	3.47027	2.26441	3.7212	2.22413	2.73658	protein SUPPRESSOR OF MAX2 1-like
FAN_icon19810233.1.g00001.1	1.23884	0.308984	0.44163	0.999995	1	1.04292	2.80545	2.49305	2.11381	2.5611	2.59001	2.60154	2.58422	ethylene-responsive transcription factor ERF105-like
FAN_icon19811251.1.g00001.1	-1.15091	-0.202771	0.383588	0.999995	1	10.842	10.5304	10.7673	10.7132	9.19529	9.78781	8.02819	9.00377	PREDICTED: uncharacterized protein LOC101310200
FAN_icon19812255.1.g00001.1	-1.1597	-0.21375	0.620519	0.999995	1	1.54416	2.28229	2.44826	2.09157	2.08351	2.05435	1.00048	1.71278	pentatricopeptide repeat-containing protein At5g66520-like
FAN_icon19812435.1.g00001.1	-2.82814	-1.49985	3.22e-08	4.36e-06	0.00862	10.4292	16.8327	14.9583	14.0734	3.74315	5.01814	5.91259	4.8913	DPP6 N-terminal domain-like protein
FAN_icon19813935.1.g00001.1	-2.00849	-1.00611	0.00558	0.12193	1	7.30047	12.3008	7.12301	8.9081	4.53118	2.91376	5.67609	4.37368	glutamate synthase 1 [NADH], chloroplastic isoform X1
FAN_icon19815117.1.g00001.1	2.30535	1.20498	2.17e-05	0.00133	1	2.62328	4.9758	5.22568	4.27492	8.87837	9.50059	11.154	9.84433	E3 ubiquitin-protein ligase ATL6
FAN_icon19815299.1.g00001.1	1.08661	0.11983	0.608701	0.999995	1	12.2382	10.4787	9.18713	10.6347	10.1639	14.0827	8.61285	10.9531	tRNA (guanine-N(7)-)-methyltransferase
FAN_icon19817431.1.g00001.1	-3.13193	-1.64705	0.00607	0.129649	1	4.72702	3.66797	0.40356	2.93285	0.892932	0.91712	0.803959	0.871337	protein NRT1/ PTR FAMILY 7.3
FAN_icon19817543.1.g00001.1	1.06406	0.0895838	0.652915	0.999995	1	18.095	14.2024	14.738	15.6785	13.5547	17.7554	17.4513	16.2538	probable pre-mRNA-splicing factor ATP-dependent RNA helicase DEAH5
FAN_icon19818459.1.g00001.1	1.51544	0.599741	0.0349023	0.452973	1	5.40771	3.01262	5.68213	4.70082	7.46491	6.61794	7.31067	7.13117	acyl-coenzyme A oxidase 2, peroxisomal
FAN_icon19819429.1.g00001.1	1.02255	0.0321774	0.841293	0.999995	1	69.4298	58.7723	59.8132	62.6718	59.4161	63.8421	64.6482	62.6355	splicing factor 3B subunit 6-like protein
FAN_icon19819543.1.g00001.1	1.1913	0.252541	0.263489	0.999995	1	8.31956	13.1264	11.3643	10.9367	14.3405	12.106	11.7914	12.746	ABC transporter C family member 12-like
FAN_icon19820231.1.g00001.1	-1.53821	-0.621256	0.0284038	0.395066	1	5.97739	6.18427	7.65462	6.60543	3.62933	4.3075	4.84105	4.25929	protein CYPRO4
FAN_icon19821619.1.g00001.1	-2.59609	-1.37634	0.000639	0.022273	1	6.19087	3.9756	3.28055	4.48234	1.41141	2.31943	0.968209	1.56635	DUF2358 domain-containing protein
FAN_icon19825307.1.g00001.1	-1.72985	-0.790651	0.120343	0.951054	1	3.31834	1.71659	1.59354	2.20949	0.391771	1.28763	2.11641	1.26527	cytochrome P450 81E8-like
FAN_icon19827123.1.g00001.1	-1.55252	-0.634613	0.0189352	0.298878	1	7.67366	11.587	15.0501	11.4369	6.46421	7.40385	7.99531	7.28779	protein RER1A-like
FAN_icon19827129.1.g00001.1	3.50625	1.80993	3.71e-05	0.00209	1	1.08328	0.448307	3.6993	1.74363	6.54816	6.22113	6.14136	6.30355	protein NUCLEAR FUSION DEFECTIVE 4-like
FAN_icon19827343.1.g00001.1	-2.56999	-1.36176	0.00423	0.0988575	1	5.32135	3.96398	5.26988	4.85174	1.40728	2.14745	1.93076	1.8285	probable sarcosine oxidase
FAN_icon19828341.1.g00001.1	1.23185	0.300829	0.092261	0.826893	1	18.0435	19.7408	18.4143	18.7329	19.7844	22.8554	25.3969	22.6789	sulfhydryl oxidase 2 isoform X2
FAN_icon19829425.1.g00001.1	-1.15167	-0.203724	0.298788	0.999995	1	26.3393	25.3198	29.392	27.0171	21.7433	24.143	23.0453	22.9772	YTH domain-containing family protein 1-like
FAN_icon19829909.1.g00001.1	2.35782	1.23745	0.000272	0.0110484	1	3.73313	1.93117	1.59354	2.41928	6.07244	5.63336	4.70312	5.46964	DEAD-box ATP-dependent RNA helicase 42
FAN_icon19830689.1.g00001.1	1.06975	0.0972746	0.736739	0.999995	1	7.88106	7.72468	7.43654	7.68076	6.6601	8.69147	8.70078	8.01745	protein CHROMATIN REMODELING 4 isoform X1
FAN_icon19832091.1.g00001.1	-1.02427	-0.0345972	0.915402	0.999995	1	3.49771	3.16642	5.22568	3.96327	3.923	4.07168	3.47014	3.82161	brefeldin A-inhibited guanine nucleotide-exchange protein 2-like
FAN_icon19832991.1.g00001.1	-8.91173	-3.1557	6.66e-06	0.000479	1	4.15353	5.8805	2.05295	4.02899	0.412947	0.169653	0.743602	0.442068	zinc finger CCCH domain-containing protein 23-like
FAN_icon19833627.1.g00001.1	1.09109	0.125764	0.749484	0.999995	1	2.48169	3.20947	4.76705	3.48607	3.51592	2.72843	5.39323	3.87919	threonine synthase 1, chloroplastic-like
FAN_icon19833817.1.g00001.1	-1.24411	-0.315118	0.313924	0.999995	1	5.33696	5.07994	3.64506	4.68732	3.4277	4.3075	2.90463	3.54661	Dentin sialophosphoprotein-related, putative isoform 3
FAN_icon19833979.1.g00001.1	-1.16604	-0.221622	0.310006	0.999995	1	17.3718	19.2568	27.0133	21.214	17.1889	16.6916	20.166	18.0155	PRA1 family protein B1-like
FAN_icon19835421.1.g00001.1	-1.34859	-0.431454	0.2896	0.999995	1	2.48169	3.85137	3.00148	3.11151	3.32059	1.92595	1.40693	2.21782	probable pectinesterase/pectinesterase inhibitor 12
FAN_icon19836953.1.g00001.1	1.02575	0.0366753	0.82525	0.999995	1	77.7595	88.5814	74.6838	80.3416	85.7493	82.3344	71.5189	79.8675	ubiquitin-activating enzyme E1 1-like
FAN_icon19838925.1.g00001.1	-1.06776	-0.0945857	0.821662	0.999995	1	3.71198	1.92023	2.4648	2.699	1.75298	3.84099	1.40294	2.3323	calpain-type cysteine protease DEK1
FAN_icon19839615.1.g00001.1	-1.52768	-0.611344	0.0634706	0.663649	1	5.7742	7.04083	8.97893	7.26465	2.53208	5.28136	6.31324	4.7089	---NA---
FAN_icon19842155.1.g00001.1	-1.36062	-0.444265	0.0829047	0.775191	1	7.83641	10.2412	8.45075	8.84279	4.67461	5.76149	9.11913	6.51841	peroxiredoxin-2E-2, chloroplastic
FAN_icon19842421.1.g00001.1	1.19215	0.253561	0.307065	0.999995	1	6.8053	6.40076	6.33806	6.51471	7.79102	8.48219	6.07942	7.45088	ALBINO3-like protein 1, chloroplastic
FAN_icon19843335.1.g00001.1	-2.04087	-1.02918	0.00842	0.166118	1	4.25577	5.09829	3.82451	4.39286	1.48089	2.60744	2.03175	2.04003	serine/threonine-protein kinase HT1
FAN_icon19843509.1.g00001.1	1.45552	0.541537	0.160488	0.999995	1	3.66134	4.23372	10.4806	6.12523	6.50942	6.01717	14.4078	8.97814	PREDICTED: uncharacterized protein LOC101308766
FAN_icon19843583.1.g00001.1	-2.23212	-1.15841	0.00462	0.105886	1	2.56174	3.9756	3.0983	3.21188	1.81467	1.32539	0.968209	1.36942	probable glycosyltransferase At3g07620
FAN_icon19843963.1.g00001.1	-1.03605	-0.0510883	0.847922	0.999995	1	5.24468	7.59667	8.05957	6.96697	6.34059	6.51234	7.13601	6.66298	histone-lysine N-methyltransferase ATXR3-like
FAN_icon19844583.1.g00001.1	-1.28635	-0.363283	0.143348	0.999995	1	14.2293	17.4954	13.2043	14.9763	12.0761	12.1631	9.58678	11.2753	nuclear transcription factor Y subunit C-1-like
FAN_icon19845089.1.g00001.1	-1.92888	-0.94776	7.49e-07	7.15e-05	0.200259	23.7154	26.0298	23.4156	24.3869	14.0238	11.523	11.4574	12.3347	crocetin glucosyltransferase, chloroplastic-like
FAN_icon19845479.1.g00001.1	-1.65691	-0.728492	0.00576	0.124835	1	12.0947	13.2215	14.6117	13.3093	6.89713	9.03205	7.50362	7.81093	uncharacterized transporter YBR287W-like
FAN_icon19846827.1.g00001.1	-1.48068	-0.566259	0.239268	0.999995	1	2.46766	2.55307	1.7556	2.25878	1.5538	1.27671	1.63214	1.48755	protein FAM91A1 isoform X1
FAN_icon19846865.1.g00001.1	1.40123	0.486698	0.175319	0.999995	1	4.85307	4.01683	2.69309	3.85433	3.2086	5.08451	7.70372	5.33228	protein CHROMATIN REMODELING 19
FAN_icon19847289.1.g00001.1	1.44003	0.526096	0.0245814	0.357458	1	16.8624	12.9781	8.42688	12.7558	17.286	19.9486	15.8551	17.6966	ethylene-responsive transcription factor ERF118
FAN_icon19847499.1.g00001.1	-1.32986	-0.411272	0.0858774	0.792188	1	17.6849	18.5098	15.8004	17.3317	9.90549	16.5973	11.1918	12.5649	non-lysosomal glucosylceramidase
FAN_icon19847733.1.g00001.1	-1.59943	-0.677559	0.00346	0.0845156	1	15.1859	15.7115	11.73	14.2091	8.65138	6.73445	11.2057	8.86386	PTI1-like tyrosine-protein kinase 3
FAN_icon19848303.1.g00001.1	-1.28189	-0.358272	0.130007	0.993127	1	9.15273	9.68972	8.72256	9.18834	6.63432	7.4335	6.75765	6.94182	arabinosyltransferase RRA3-like
FAN_icon19849221.1.g00001.1	-1.50576	-0.590488	0.0607734	0.645463	1	236.073	189.566	172.575	199.405	134.015	135.172	118.68	129.289	probable xyloglucan endotransglucosylase/hydrolase protein B
FAN_icon19849961.1.g00001.1	1.32723	0.408415	0.0922092	0.826556	1	12.9552	12.9781	17.9071	14.6135	18.6456	21.3849	17.0209	19.0172	DNA (cytosine-5)-methyltransferase 1-like
FAN_icon19851237.1.g00001.1	-1.54	-0.622927	0.123918	0.965643	1	3.24018	2.68186	2.95066	2.95757	2.24425	2.5146	0.489851	1.74957	BAG family molecular chaperone regulator 8, chloroplastic-like
FAN_icon19851357.1.g00001.1	1.20914	0.273986	0.412967	0.999995	1	4.62865	3.4828	5.20896	4.44014	5.16662	6.53116	3.81687	5.17155	autophagy-related protein 18a-like
FAN_icon19851493.1.g00001.1	-1.26139	-0.335018	0.316641	0.999995	1	4.52405	5.95717	5.96904	5.48342	3.30183	4.78768	4.66327	4.25092	tubby-like F-box protein 8
FAN_icon19851699.1.g00001.1	-1.11346	-0.155054	0.555639	0.999995	1	5.63303	6.72461	6.84371	6.40045	5.93427	4.53974	6.87832	5.78411	RAB6A-GEF complex partner protein 1-like
FAN_icon19851737.1.g00001.1	1.2935	0.371276	0.130818	0.996743	1	29.5509	22.371	40.6117	30.8445	40.1642	44.3753	32.9614	39.167	PREDICTED: uncharacterized protein LOC101298327
FAN_icon19851825.1.g00001.1	-1.56621	-0.64728	0.0270698	0.381651	1	5.75788	6.16992	6.1446	6.02414	4.07873	3.35137	3.96378	3.79796	phosphoenolpyruvate carboxylase
FAN_icon19852331.1.g00001.1	-1.08093	-0.112274	0.746571	0.999995	1	7.9453	3.55472	5.49984	5.66662	2.63665	7.83258	4.62613	5.03179	WPP domain-interacting protein 2-like
FAN_icon19852955.1.g00001.1	2.53946	1.34452	8.13e-09	1.26e-06	0.00217	10.0763	13.4036	11.0603	11.5134	28.9396	33.1945	23.0832	28.4058	leucine-rich repeat extensin-like protein 2
FAN_icon19855793.1.g00001.1	-3.13423	-1.64811	0.000173	0.00762	1	5.88965	6.82471	3.21803	5.3108	1.78008	1.27981	1.86983	1.64324	DNAse I-like superfamily protein
FAN_icon19855935.1.g00001.1	-1.1836	-0.243179	0.328195	0.999995	1	9.36558	8.14818	7.08708	8.20028	8.04161	5.45123	6.99899	6.83061	PREDICTED: uncharacterized protein LOC101311155 isoform X2
FAN_icon19856223.1.g00001.1	2.21927	1.15009	6.72e-06	0.000482	1	48.5991	39.8854	63.3737	50.6194	115.626	107.738	107.651	110.338	PREDICTED: uncharacterized protein LOC101295567 isoform X2
FAN_icon19858287.1.g00001.1	-1.08927	-0.123361	0.59537	0.999995	1	12.5086	9.97136	16.8063	13.0954	13.7511	11.9355	9.76527	11.8173	protein SENSITIVE TO PROTON RHIZOTOXICITY 1-like
FAN_icon19858369.1.g00001.1	-1.23525	-0.304801	0.274092	0.999995	1	6.5619	5.72823	9.27847	7.18953	6.58506	5.56989	5.11514	5.7567	elongation factor Tu GTP-binding domain-containing protein 1
FAN_icon19859259.1.g00001.1	-1.00595	-0.00856	0.958882	0.999995	1	53.5205	52.6148	49.7186	51.9513	49.3879	51.8795	49.7564	50.3413	Nuclear-interacting partner of ALK
FAN_icon19860423.1.g00001.1	-2.86729	-1.51969	0.0056	0.12214	1	1.84035	2.53873	1.92031	2.0998	0.579402	1.11085	0.231853	0.640701	pentatricopeptide repeat-containing protein At1g77360, mitochondrial-like
FAN_icon19863879.1.g00001.1	1.37535	0.4598	0.0230848	0.342433	1	10.6331	11.4243	15.0133	12.3569	16.0301	17.7736	16.4616	16.7551	PREDICTED: uncharacterized protein LOC101296055
FAN_icon19865509.1.g00001.1	1.00412	0.00593	0.975228	0.999995	1	41.5101	32.5803	30.5504	34.8803	29.5495	37.1341	35.7054	34.1297	RNA polymerase II largest subunit
FAN_icon19866113.1.g00001.1	-1.21838	-0.284962	0.307264	0.999995	1	6.1345	4.86589	5.76093	5.58711	6.18029	3.80862	3.4778	4.4889	WD40 domain-containing protein
FAN_icon19866341.1.g00001.1	-1.06013	-0.0842447	0.751858	0.999995	1	11.6556	7.82774	5.93551	8.47294	7.9185	9.20417	5.56448	7.56238	leucine-rich repeat receptor-like serine/threonine-protein kinase BAM1
FAN_icon19866885.1.g00001.1	3.35732	1.74731	8.16e-09	1.26e-06	0.00218	3.46648	2.10968	3.82986	3.13534	8.4741	10.7609	12.485	10.5733	GEM-like protein 5
FAN_icon19867141.1.g00001.1	-1.14215	-0.191757	0.444839	0.999995	1	7.4876	12.0505	9.94372	9.82727	9.23291	7.10217	9.19729	8.51079	putative HVA22-like protein g
FAN_icon19867683.1.g00001.1	-1.27393	-0.34929	0.170845	0.999995	1	6.23967	7.53156	8.70075	7.49066	4.71468	6.1337	6.60319	5.81719	transcription factor GTE7-like
FAN_icon19868241.1.g00001.1	1.63217	0.70679	0.0865244	0.79585	1	2.23301	3.9275	1.52511	2.56187	5.9054	1.90626	4.55741	4.12302	F-box/kelch-repeat protein At1g22040
FAN_icon19868679.1.g00001.1	-1.08947	-0.123622	0.796449	0.999995	1	3.09332	1.49351	1.93663	2.17449	1.75298	2.88074	0.935295	1.85634	acyltransferase-like protein At1g54570, chloroplastic
FAN_icon19869481.1.g00001.1	-2.44716	-1.29111	0.00901	0.174615	1	1.8352	2.53162	2.78536	2.38406	0.577779	0.79124	1.61843	0.995816	PREDICTED: uncharacterized protein LOC101310991
FAN_icon19871785.1.g00001.1	-13.5081	-3.75576	2.86e-05	0.00168	1	1.63129	2.74258	4.17803	2.85063	0.192593	0.316496	0	0.169696	cytochrome P450 86A1
FAN_icon19871803.1.g00001.1	-1.38163	-0.466375	0.0917265	0.825672	1	5.82369	7.41569	9.94372	7.7277	5.50046	5.04105	6.34922	5.63024	polygalacturonase ADPG2
FAN_icon19872071.1.g00001.1	1.13515	0.182877	0.6621	0.999995	1	3.46648	1.68774	2.08902	2.41441	2.11852	1.89898	4.39288	2.80346	histone deacetylase 8
FAN_icon19872747.1.g00001.1	1.02683	0.0382001	0.838602	0.999995	1	33.2374	37.9742	48.2215	39.8111	37.5556	46.3667	36.0678	39.9967	probable dolichyl-diphosphooligosaccharide--protein glycosyltransferase subunit 3B
FAN_icon19872931.1.g00001.1	-7.38427	-2.88446	6.73e-07	6.49e-05	0.179883	5.19972	3.65819	3.37376	4.07722	0.78578	0.484239	0.235828	0.501949	galactomannan galactosyltransferase 1-like
FAN_icon19873013.1.g00001.1	2.04392	1.03134	0.000598	0.0210839	1	49.7542	47.4678	83.0384	60.0868	119.408	121.535	121.382	120.775	---NA---
FAN_icon19873975.1.g00001.1	-1.96863	-0.977195	0.000375	0.014346	1	13.6921	11.3328	9.54628	11.5237	5.38838	4.60457	7.50362	5.83219	serine/threonine protein phosphatase 2A 57 kDa regulatory subunit B' iota isoform-like
FAN_icon19875123.1.g00001.1	-4.90791	-2.29511	3.81e-13	1.47e-10	1.02e-07	13.0869	17.1364	8.72869	12.984	3.09015	2.2217	2.31853	2.54346	PREDICTED: uncharacterized protein LOC101304761
FAN_icon19876227.1.g00001.1	7.35929	2.87957	2.36e-10	5.19e-08	6.31e-05	1.70426	1.00757	1.24712	1.31965	6.89857	13.2262	8.55764	9.56079	polygalacturonase inhibitor protein
FAN_icon19876709.1.g00001.1	-1.69238	-0.75905	0.0469316	0.549192	1	3.25346	3.36606	2.95117	3.19023	2.49672	1.42025	1.61391	1.84363	PREDICTED: uncharacterized protein LOC101300538
FAN_icon19876867.1.g00001.1	-1.65703	-0.728601	0.110348	0.911879	1	3.63981	5.27209	3.52173	4.14454	3.43779	3.20136	0.275133	2.30476	---NA---
FAN_icon19878205.1.g00001.1	-1.13374	-0.181088	0.394874	0.999995	1	27.8577	28.4011	39.4068	31.8886	26.5036	28.0895	28.3587	27.6506	pyruvate dehydrogenase E1 component subunit alpha, mitochondrial
FAN_icon19878345.1.g00001.1	-1.11592	-0.158229	0.572135	0.999995	1	7.32847	7.32937	12.3045	8.98745	7.15244	8.72064	8.0324	7.96849	L-type lectin-domain containing receptor kinase VII.1
FAN_icon19879197.1.g00001.1	1.07077	0.0986486	0.66139	0.999995	1	11.5904	9.8878	12.4991	11.3258	12.4836	13.7291	8.76121	11.658	PREDICTED: uncharacterized protein LOC101299141
FAN_icon19879709.1.g00001.1	-1.34696	-0.429705	0.20593	0.999995	1	3.81955	4.64911	4.9872	4.48529	2.12209	3.83605	3.82129	3.25981	protein FAR1-RELATED SEQUENCE 6-like
FAN_icon19881343.1.g00001.1	1.65699	0.728568	0.0224978	0.336638	1	3.59487	3.02192	3.83631	3.48437	6.15406	5.75408	5.09505	5.66773	PREDICTED: uncharacterized protein LOC101313301 isoform X2
FAN_icon19881673.1.g00001.1	-1.19993	-0.262955	0.242588	0.999995	1	14.1352	12.4307	16.2913	14.2857	9.79046	12.6153	12.8217	11.7425	pre-mRNA-splicing factor ATP-dependent RNA helicase DEAH7
FAN_icon19881751.1.g00001.1	1.30412	0.383077	0.253716	0.999995	1	3.85272	5.45461	2.76984	4.02572	6.12864	3.7768	5.51798	5.14114	protein MODIFIER OF SNC1 1
FAN_icon19882269.1.g00001.1	1.0045	0.00647	0.977058	0.999995	1	12.3693	11.9582	11.2525	11.86	11.4912	13.5335	9.19664	11.4071	eukaryotic translation initiation factor 4G
FAN_icon19883803.1.g00001.1	-1.37086	-0.455076	0.258169	0.999995	1	2.8953	1.92568	3.17804	2.66634	2.53927	1.28397	2.11039	1.97788	serine hydroxymethyltransferase 7-like
FAN_icon19884381.1.g00001.1	-1.03426	-0.048603	0.800601	0.999995	1	19.0608	24.1262	20.4276	21.2048	21.2587	21.4018	16.7839	19.8148	BRASSINOSTEROID INSENSITIVE 1-associated receptor kinase 1-like
FAN_icon19885089.1.g00001.1	-1.1278	-0.173506	0.388006	0.999995	1	16.9709	17.3272	20.7796	18.3592	16.6617	15.9433	15.4446	16.0165	BSD domain-containing protein 1-like
FAN_icon19885521.1.g00001.1	-3.07527	-1.62072	0.00334	0.0823519	1	3.56638	3.03867	1.07461	2.55989	0.792573	0.976851	0.475734	0.748386	probable L-type lectin-domain containing receptor kinase S.7
FAN_icon19886397.1.g00001.1	1.63673	0.710814	0.0006	0.0211326	1	8.11099	10.2798	9.3482	9.24634	14.364	15.4219	14.4847	14.7569	callose synthase 12-like
FAN_icon19886801.1.g00001.1	-1.29753	-0.375764	0.0847939	0.785661	1	15.138	22.802	20.1459	19.362	14.0876	16.4128	12.8732	14.4578	2-methyl-6-phytyl-1,4-hydroquinone methyltransferase, chloroplastic-like
FAN_icon19888017.1.g00001.1	-1.1634	-0.218352	0.355376	0.999995	1	11.6474	11.1897	9.76615	10.8678	11.3938	7.58641	8.48981	9.15668	protein NETWORKED 1A
FAN_icon19888889.1.g00001.1	1.15719	0.210623	0.530444	0.999995	1	2.59215	5.58721	3.13507	3.77148	3.87644	4.52627	4.16373	4.18881	PREDICTED: uncharacterized protein LOC101292598 isoform X2
FAN_icon19888969.1.g00001.1	1.0046	0.00661	0.983269	0.999995	1	5.24468	4.9921	6.44766	5.56148	6.34059	7.16358	2.37867	5.29428	probable methyltransferase PMT23
FAN_icon19889127.1.g00001.1	1.23826	0.308315	0.168543	0.999995	1	10.515	15.0631	8.6317	11.4033	13.9421	12.2405	15.1323	13.7716	dicarboxylate transporter 2.1, chloroplastic-like
FAN_icon19890771.1.g00001.1	-3.1445	-1.65283	9.81e-05	0.00474	1	3.63981	3.55657	3.79795	3.66477	1.33692	1.09851	0.917109	1.11751	transcription factor DIVARICATA-like
FAN_icon19892421.1.g00001.1	1.99743	0.998143	0.00654	0.137364	1	3.63981	2.0921	1.89897	2.54363	4.20174	3.60938	7.56615	5.12575	protein LYK5-like
FAN_icon19892745.1.g00001.1	1.19014	0.251128	0.450137	0.999995	1	4.04423	2.51052	5.00639	3.85371	4.7747	4.39402	4.58555	4.58476	phospholipid-transporting ATPase 1-like
FAN_icon19893391.1.g00001.1	-1.09694	-0.133486	0.486537	0.999995	1	95.7096	90.4207	123.085	103.072	97.2922	91.1152	88.2877	92.2317	zinc transporter 6, chloroplastic
FAN_icon19893789.1.g00001.1	1.94294	0.958244	0.0202192	0.312886	1	1.20991	1.66904	2.92665	1.9352	3.61872	4.38185	3.20099	3.73385	pathogenesis-related genes transcriptional activator PTI6-like
FAN_icon19894657.1.g00001.1	-1.28012	-0.356276	0.420184	0.999995	1	3.08458	2.76583	2.98452	2.94498	0.582676	3.83014	2.09847	2.17043	PREDICTED: uncharacterized protein LOC101314850
FAN_icon19895337.1.g00001.1	2.63222	1.39628	0.00182	0.0513243	1	1.20991	1.25178	0.688623	1.0501	3.2378	2.34742	2.51506	2.7001	---NA---
FAN_icon19895891.1.g00001.1	-2.41786	-1.27373	0.00327	0.0808481	1	4.43633	5.42439	2.06587	3.97553	0.761836	2.03443	1.82914	1.5418	protein FAR1-RELATED SEQUENCE 6-like
FAN_icon19895903.1.g00001.1	1.17747	0.23569	0.572724	0.999995	1	2.02837	1.63223	3.07855	2.24638	2.34153	2.9734	2.55541	2.62345	PREDICTED: uncharacterized protein At3g49055
FAN_icon19896443.1.g00001.1	-2.39917	-1.26254	1.74e-09	3.17e-07	0.000465	38.717	55.0784	34.6033	42.7996	17.7127	16.4319	18.0627	17.4025	Tubulin beta-8 chain
FAN_icon19896779.1.g00001.1	-1.13527	-0.183033	0.446034	0.999995	1	12.3007	10.0143	8.09132	10.1354	9.71341	6.88576	9.83161	8.81026	stress response protein NST1-like
FAN_icon19897697.1.g00001.1	1.934	0.951585	0.00246	0.0651164	1	3.22642	3.12946	2.41018	2.92202	6.09469	5.47731	4.80149	5.45783	protein FAR1-RELATED SEQUENCE 5-like
FAN_icon19897961.1.g00001.1	-1.12667	-0.17207	0.621287	0.999995	1	4.83963	3.12946	2.92665	3.63191	4.76148	2.19093	2.51506	3.15582	pentatricopeptide repeat-containing protein At2g29760, chloroplastic
FAN_icon19899859.1.g00001.1	-1.21654	-0.282784	0.261617	0.999995	1	10.9633	13.3844	16.6602	13.6693	9.3193	10.7204	13.4252	11.1549	phytochrome A-associated F-box protein
FAN_icon19900843.1.g00001.1	1.23038	0.299107	0.463224	0.999995	1	2.04739	2.58897	3.30163	2.646	2.57834	3.884	3.09524	3.18586	protein FMP32, mitochondrial
FAN_icon19902853.1.g00001.1	1.38434	0.469193	0.262591	0.999995	1	1.65446	1.92568	1.41246	1.6642	2.14862	2.72843	1.64142	2.17282	transcription termination factor MTERF15, mitochondrial-like
FAN_icon19903649.1.g00001.1	-1.17641	-0.234396	0.47506	0.999995	1	6.63611	4.57719	7.03889	6.08406	3.03893	7.17887	4.78822	5.00201	plant UBX domain-containing protein 4-like
FAN_icon19903955.1.g00001.1	-2.30718	-1.20613	0.0415367	0.506988	1	2.11344	1.21477	5.61339	2.98053	0.665378	2.00465	1.06503	1.24502	---NA---
FAN_icon19905265.1.g00001.1	-1.19151	-0.252794	0.200121	0.999995	1	16.0398	19.9991	15.2737	17.1042	16.8976	13.2459	11.425	13.8562	non-lysosomal glucosylceramidase
FAN_icon19905669.1.g00001.1	-1.7507	-0.807932	0.000333	0.0130345	1	11.8646	13.3155	14.7645	13.3148	8.73692	6.86674	6.84032	7.48133	PREDICTED: uncharacterized protein LOC101292233
FAN_icon19906001.1.g00001.1	-1.13833	-0.186919	0.619483	0.999995	1	3.82079	2.2886	3.94865	3.35268	2.2792	4.05762	2.0521	2.7963	myosin-11 isoform X1
FAN_icon19906125.1.g00001.1	-1.07102	-0.0989818	0.767918	0.999995	1	3.54526	4.89062	3.0267	3.82086	3.57173	3.66848	2.94785	3.39602	ABC transporter C family member 8-like
FAN_icon19906691.1.g00001.1	-3.42739	-1.77711	0.00239	0.0634923	1	2.68786	1.1587	3.44206	2.42954	0.634668	0.869147	0.507937	0.670584	receptor-like protein kinase HAIKU2
FAN_icon19908587.1.g00001.1	1.83002	0.871861	0.00513	0.114406	1	56.5523	36.5166	85.2612	59.4434	98.3036	124.039	98.4566	106.933	4-coumarate--CoA ligase-like 7
FAN_icon19909841.1.g00001.1	2.34058	1.22686	0.0100128	0.188686	1	2.40648	1.24489	0.513622	1.38833	3.78819	2.80138	2.72859	3.10606	U3 small nucleolar RNA-associated protein 18 homolog
FAN_icon19910651.1.g00001.1	-1.15275	-0.205085	0.543183	0.999995	1	3.49981	5.06932	5.37821	4.64911	3.96668	4.70788	2.91006	3.86154	CDPK-related kinase 4-like
FAN_icon19912043.1.g00001.1	1.36727	0.451296	0.0198705	0.309118	1	15.6421	13.4863	13.3542	14.1609	16.8575	22.2554	16.5989	18.5706	dnaJ homolog subfamily C member 2-like
FAN_icon19912169.1.g00001.1	1.20963	0.274563	0.582864	0.999995	1	1.0027	1.86733	2.22569	1.69857	1.51528	1.24506	3.63812	2.13282	PREDICTED: uncharacterized protein LOC101311950 isoform X2
FAN_icon19912173.1.g00001.1	-7.49095	-2.90515	0.000393	0.0149235	1	3.40918	1.65985	1.19845	2.08916	0.378819	0.155632	0.227382	0.253945	BTB/POZ domain-containing protein At5g47800 isoform X1
FAN_icon19912271.1.g00001.1	-1.32475	-0.405716	0.121944	0.957428	1	9.54703	8.39584	11.0033	9.64872	6.53743	5.74207	10.013	7.43084	putative disease resistance protein At1g50180
FAN_icon19912323.1.g00001.1	-1.0641	-0.0896271	0.637497	0.999995	1	15.8427	18.6733	15.5799	16.6986	15.9104	14.4738	15.6894	15.3579	PREDICTED: uncharacterized protein LOC101309582
FAN_icon19912869.1.g00001.1	14.3042	3.83836	8.33e-05	0.00414	1	0.425708	0	0.18172	0.202476	4.82496	1.81708	2.89613	3.17939	xyloglucan endotransglucosylase/hydrolase 2-like
FAN_icon19913307.1.g00001.1	1.47556	0.561258	0.0509779	0.578254	1	15.6888	13.4183	19.6446	16.2506	23.7089	25.9745	20.8721	23.5185	protein kinase PINOID-like
FAN_icon19914655.1.g00001.1	1.11279	0.154182	0.606935	0.999995	1	5.39971	3.7244	4.95137	4.69183	5.66668	5.74258	3.62812	5.01246	S-adenosyl-L-methionine-dependent tRNA 4-demethylwyosine synthase
FAN_icon19917813.1.g00001.1	1.16543	0.220864	0.628323	0.999995	1	2.30103	0.865696	2.50022	1.88898	2.37089	2.11043	2.13465	2.20532	pentatricopeptide repeat-containing protein At2g29760, chloroplastic
FAN_icon19918239.1.g00001.1	-1.21577	-0.281865	0.434048	0.999995	1	3.56638	3.25572	3.58203	3.46804	3.36844	2.60494	2.37867	2.78401	BEL1-like homeodomain protein 7
FAN_icon19919131.1.g00001.1	-1.24983	-0.321736	0.209999	0.999995	1	8.1771	8.8728	9.19454	8.74814	6.78139	5.72685	8.59319	7.03381	probable sphingolipid transporter spinster homolog 2 isoform X1
FAN_icon19920287.1.g00001.1	-1.08606	-0.119099	0.556174	0.999995	1	29.7168	29.9199	51.5916	37.0761	32.5883	35.9089	32.3375	33.6116	transmembrane protein 106B
FAN_icon19920861.1.g00001.1	1.07734	0.107474	0.763536	0.999995	1	3.98883	3.71419	3.06485	3.58929	4.33255	3.71471	3.16591	3.73773	polyadenylation and cleavage factor homolog 4-like isoform X2
FAN_icon19920991.1.g00001.1	-1.06732	-0.0939974	0.649225	0.999995	1	12.6792	20.8079	18.8498	17.4456	17.3438	16.4564	13.8806	15.8936	xanthine dehydrogenase 1-like isoform X1
FAN_icon19921189.1.g00001.1	1.08535	0.118166	0.532957	0.999995	1	14.9581	17.5392	20.7728	17.7567	19.0256	18.8831	19.2216	19.0434	DNA topoisomerase 6 subunit A
FAN_icon19921967.1.g00001.1	1.284	0.360644	0.157618	0.999995	1	34.358	21.1061	33.3657	29.61	40.9695	33.4968	37.496	37.3207	Inhibitor of Bruton tyrosine kinase
FAN_icon19922865.1.g00001.1	1.1383	0.186881	0.457	0.999995	1	8.37654	7.84108	8.51346	8.24369	8.66511	8.97722	10.1761	9.27282	auxin response factor 18-like isoform X2
FAN_icon19922921.1.g00001.1	-1.47299	-0.55875	0.0111644	0.203964	1	14.4688	16.6069	16.5986	15.8914	11.9575	10.3515	9.22805	10.5124	transcription factor MYB1R1
FAN_icon19922955.1.g00001.1	-7.21948	-2.85189	1.27e-08	1.86e-06	0.00339	10.5704	15.8885	3.40538	9.95476	1.3186	1.08346	1.58296	1.32834	protein SIEVE ELEMENT OCCLUSION B-like
FAN_icon19923531.1.g00001.1	1.42655	0.51253	0.0612608	0.648298	1	6.96311	6.98579	7.02545	6.99145	10.9611	9.82514	8.37361	9.71994	protein MITOFERRINLIKE 1, chloroplastic
FAN_icon19925245.1.g00001.1	1.03074	0.043679	0.842892	0.999995	1	9.22485	9.95909	10.9573	10.0471	9.84931	10.583	10.0048	10.1457	homoserine kinase
FAN_icon19925463.1.g00001.1	14.0293	3.81038	0.000113	0.00533	1	0.198896	0	0.169804	0.1229	2.44214	2.00664	1.57863	2.00914	E3 ubiquitin-protein ligase PUB23-like
FAN_icon19926645.1.g00001.1	-2.96864	-1.5698	0.00194	0.0539423	1	2.11344	4.13021	3.20765	3.15043	0.665378	1.09344	1.33129	1.03004	D-2-hydroxyglutarate dehydrogenase, mitochondrial isoform X1
FAN_icon19928425.1.g00001.1	-1.06599	-0.0921943	0.792624	0.999995	1	3.75453	3.88447	3.20535	3.61478	3.34913	3.56126	2.83805	3.24948	cyclin-dependent kinase G-2 isoform X1
FAN_icon19928933.1.g00001.1	-1.13184	-0.178667	0.44653	0.999995	1	10.7404	9.26011	10.8675	10.2893	9.39286	9.2614	7.89315	8.84914	AP-5 complex subunit beta-1
FAN_icon19928941.1.g00001.1	-1.68907	-0.756226	0.0378987	0.478146	1	4.97241	4.93873	3.39608	4.43574	1.12714	3.24149	3.15726	2.50863	early endosome antigen 1
FAN_icon19929085.1.g00001.1	1.18262	0.241985	0.417248	0.999995	1	49.5418	49.1643	70.6073	56.4378	65.3179	63.8702	67.4075	65.5319	zinc finger protein ZAT10
FAN_icon19929181.1.g00001.1	-1.18436	-0.244112	0.513583	0.999995	1	2.99478	5.48183	3.34342	3.94001	2.82856	3.03926	3.91803	3.26195	delta(8)-fatty-acid desaturase 1-like
FAN_icon19929633.1.g00001.1	-2.49216	-1.3174	0.000994	0.031612	1	3.47683	4.49645	6.30758	4.76029	2.46289	1.34912	1.9711	1.92771	C2H2-like zinc finger protein isoform 2
FAN_icon19929883.1.g00001.1	-1.81809	-0.862421	0.00248	0.0654481	1	9.62593	6.43191	7.53312	7.86365	3.59878	5.2915	3.41074	4.10034	AAA-ATPase ASD, mitochondrial-like
FAN_icon19931313.1.g00001.1	-1.34121	-0.423538	0.326038	0.999995	1	4.97241	2.46936	2.20745	3.21641	3.19357	1.23485	2.70622	2.37822	Vacuolar sorting-associated protein 13A
FAN_icon19933393.1.g00001.1	1.21784	0.284325	0.145237	0.999995	1	26.9762	26.8838	27.9413	27.2671	32.2234	30.9412	34.6352	32.5999	eukaryotic translation initiation factor 4G
FAN_icon19933733.1.g00001.1	1.03705	0.0524899	0.855674	0.999995	1	4.3638	6.36181	7.11233	5.94598	4.49629	6.15745	7.87165	6.17513	---NA---
FAN_icon19934041.1.g00001.1	-1.39785	-0.483213	0.0123945	0.219962	1	23.6042	32.2195	29.9734	28.599	19.8586	18.1645	22.4904	20.1712	scopoletin glucosyltransferase-like
FAN_icon19936615.1.g00001.1	-1.11751	-0.160283	0.524197	0.999995	1	7.18974	7.43858	9.01533	7.88122	5.94185	8.02083	6.62357	6.86208	B3 domain-containing transcription factor VAL3, putative isoform 1
FAN_icon19938647.1.g00001.1	-2.728	-1.44784	0.000139	0.00633	1	7.48371	9.61975	6.58268	7.89538	2.7845	1.75996	4.11413	2.8862	probable nucleoredoxin 3
FAN_icon19939771.1.g00001.1	-1.05769	-0.0809208	0.805155	0.999995	1	3.95631	4.70722	4.39091	4.35148	2.80254	5.06609	4.03727	3.96864	myb-like protein X
FAN_icon19941595.1.g00001.1	4.28251	2.09846	4.85e-10	9.99e-08	0.00013	2.17597	1.02331	3.20874	2.13601	10.4628	8.13645	9.6446	9.41462	dof zinc finger protein DOF1.2
FAN_icon19941659.1.g00001.1	-1.06402	-0.0895207	0.739222	0.999995	1	6.16916	5.74441	6.1446	6.01939	4.66141	5.26644	6.9949	5.64092	probable NAD(P)H dehydrogenase (quinone) FQR1-like 2
FAN_icon19942091.1.g00001.1	-7.50437	-2.90773	4.47e-07	4.52e-05	0.119649	3.75849	4.91189	3.20874	3.95971	0.747345	0.307036	0.448586	0.500989	glucan endo-1,3-beta-glucosidase 13-like
FAN_icon19942447.1.g00001.1	1.51186	0.596328	0.0454999	0.538089	1	13.6493	7.36783	10.4706	10.4959	11.9575	12.742	22.205	15.6348	protein ECERIFERUM 1-like
FAN_icon19942519.1.g00001.1	-1.43211	-0.51814	0.0695631	0.700887	1	9.33897	7.18471	5.31531	7.27967	5.20191	4.64593	4.88723	4.91169	bifunctional monothiol glutaredoxin-S16, chloroplastic
FAN_icon19942963.1.g00001.1	1.06596	0.0921466	0.656962	0.999995	1	14.0449	12.8937	11.6528	12.8638	15.3206	12.742	11.8875	13.3167	splicing factor U2af small subunit B-like
FAN_icon19944249.1.g00001.1	1.22549	0.29336	0.156386	0.999995	1	14.5987	19.1861	18.1897	17.3248	21.0553	21.1281	20.1317	20.7717	protein YIPF6 homolog
FAN_icon19944715.1.g00001.1	1.75268	0.809563	0.00989	0.186882	1	2.76191	2.24518	3.87374	2.96028	4.09926	6.12407	5.14476	5.1227	acyl-CoA--sterol O-acyltransferase 1-like
FAN_icon19945209.1.g00001.1	1.11289	0.154314	0.489082	0.999995	1	10.8091	10.955	15.0662	12.2768	13.1261	12.1549	15.7576	13.6795	UBP1-associated protein 2B-like
FAN_icon19946263.1.g00001.1	-1.07239	-0.100827	0.518788	0.999995	1	68.8102	75.3156	66.0885	70.0714	66.9724	60.402	64.4619	63.9455	F-box protein SKP2A-like
FAN_icon19947337.1.g00001.1	-1.00524	-0.00754	0.970929	0.999995	1	19.9252	14.8998	24.9267	19.9172	20.6826	17.4536	20.8027	19.6463	protein MOS2
FAN_icon19947669.1.g00001.1	-1.08216	-0.113919	0.626274	0.999995	1	10.6074	8.6075	11.5418	10.2522	9.42936	8.55489	10.3764	9.45356	heat shock cognate 70 kDa protein 2
FAN_icon19948593.1.g00001.1	1.19985	0.262853	0.471014	0.999995	1	2.56463	2.8575	2.69477	2.70564	2.79495	2.75583	4.25002	3.26693	putative leucine-rich repeat-containing protein DDB_G0290503 isoform X1
FAN_icon19949667.1.g00001.1	1.72243	0.784444	0.0697798	0.702409	1	0.986397	1.63286	4.71586	2.44504	4.09926	3.82755	4.92107	4.28263	putative SWI/SNF-related matrix-associated actin-dependent regulator of chromatin subfamily A member 3-like 2 isoform X2
FAN_icon19950043.1.g00001.1	1.77044	0.824107	0.00106	0.0333038	1	10.3994	5.2699	9.42189	8.36374	12.8291	15.9766	14.9197	14.5751	putative UDP-rhamnose:rhamnosyltransferase 1
FAN_icon19950455.1.g00001.1	1.06479	0.0905657	0.708665	0.999995	1	12.4735	8.0393	12.5693	11.0274	12.1674	10.315	12.5201	11.6675	Tudor/PWWP/MBT superfamily protein isoform 1
FAN_icon19950589.1.g00001.1	-1.24173	-0.312349	0.216287	0.999995	1	10.1671	8.83591	17.1862	12.0631	8.45042	11.0464	9.22233	9.57306	PREDICTED: uncharacterized protein LOC103947762
FAN_icon19952191.1.g00001.1	-1.01483	-0.0212315	0.92683	0.999995	1	10.5303	10.421	10.1626	10.3713	12.1079	10.304	7.0081	9.80669	trafficking protein particle complex II-specific subunit 130 homolog
FAN_icon19952601.1.g00001.1	-1.08777	-0.121378	0.709682	0.999995	1	6.5157	4.88157	6.52173	5.973	4.24418	8.02083	3.31178	5.19227	GATA transcription factor 26
FAN_icon19952693.1.g00001.1	-1.08729	-0.120734	0.588029	0.999995	1	16.1332	13.8418	9.74216	13.239	12.0787	11.2989	12.0464	11.808	serine-rich adhesin for platelets isoform X1
FAN_icon19953271.1.g00001.1	1.18907	0.249838	0.283015	0.999995	1	6.49263	8.54934	6.8867	7.30955	7.43305	9.00859	8.92322	8.45496	transcription initiation factor TFIID subunit 8-like
FAN_icon19954049.1.g00001.1	-23.0819	-4.52869	0.000738	0.0249955	1	1.67623	4.21173	1.22661	2.37152	0	0.185837	0	0.0619458	chlorophyll a-b binding protein 151, chloroplastic
FAN_icon19954689.1.g00001.1	-1.10168	-0.139703	0.57424	0.999995	1	6.49263	9.56712	7.89451	7.98475	8.73384	5.80214	6.9155	7.15049	autotransporter domain-containing protein
FAN_icon19956021.1.g00001.1	1.00486	0.00699	0.971197	0.999995	1	21.1938	25.2641	26.1573	24.2051	23.7164	24.8505	22.7246	23.7638	protein GPR107-like
FAN_icon19958859.1.g00001.1	1.87761	0.908897	0.031293	0.421515	1	0.98108	1.42105	3.68534	2.02916	3.89183	2.89325	5.11702	3.96737	scopoletin glucosyltransferase-like
FAN_icon19960169.1.g00001.1	1.13682	0.185008	0.69131	0.999995	1	2.26843	2.13359	2.11269	2.17157	3.89551	2.08054	1.16912	2.38172	zinc finger CCCH domain-containing protein 13 isoform X2
FAN_icon19960593.1.g00001.1	-1.11298	-0.154422	0.736341	0.999995	1	2.35586	1.70618	2.81578	2.29261	1.78008	2.01113	2.40407	2.0651	pleiotropic drug resistance protein 1-like
FAN_icon19961041.1.g00001.1	1.00356	0.00513	0.986351	0.999995	1	15.6973	9.33832	8.87832	11.3046	8.52497	12.1821	12.4588	11.0553	PREDICTED: uncharacterized protein LOC101307392
FAN_icon19961133.1.g00001.1	-1.17102	-0.22776	0.284982	0.999995	1	9.41836	10.9624	13.7363	11.3723	9.08095	9.13659	10.9015	9.70634	WRKY transcription factor 1
FAN_icon19961235.1.g00001.1	-1.04794	-0.0675507	0.774377	0.999995	1	11.1843	8.93231	8.71081	9.60914	9.82225	8.37521	8.67669	8.95805	probable LRR receptor-like serine/threonine-protein kinase At2g24230
FAN_icon19961285.1.g00001.1	-1.43585	-0.521904	0.00739	0.150722	1	63.3777	66.5863	70.3565	66.7735	43.3661	31.6735	62.7392	45.9263	primary amine oxidase-like
FAN_icon19961341.1.g00001.1	1.35268	0.435816	0.0829163	0.7752	1	8.43728	7.91727	11.5586	9.30438	11.4902	10.3548	16.0185	12.6212	UDP-glucuronate 4-epimerase 3
FAN_icon19961757.1.g00001.1	3.04773	1.60773	3.08e-05	0.00179	1	1.76594	0.609021	5.19298	2.52265	7.78367	8.67976	6.89686	7.78676	vinorine synthase-like
FAN_icon19963459.1.g00001.1	1.0705	0.0982913	0.687701	0.999995	1	9.78442	9.31322	13.3652	10.821	12.1986	11.39	10.6503	11.413	MAG2-interacting protein 2-like
FAN_icon19964365.1.g00001.1	-1.4969	-0.581976	0.103438	0.879015	1	7.81703	3.53832	4.79668	5.38401	3.46086	2.46453	4.98563	3.637	pentatricopeptide repeat-containing protein At1g31790-like
FAN_icon19964953.1.g00001.1	-1.13826	-0.186831	0.341738	0.999995	1	14.4809	17.6141	19.0454	17.0468	14.7862	13.9718	15.7536	14.8372	NEDD8-activating enzyme E1 catalytic subunit
FAN_icon19965947.1.g00001.1	-1.12618	-0.171437	0.629591	0.999995	1	2.54395	3.44184	2.84011	2.94197	1.84827	3.34108	2.21881	2.46939	1-phosphatidylinositol-3-phosphate 5-kinase FAB1B
FAN_icon19966409.1.g00001.1	1.03714	0.0526104	0.802463	0.999995	1	18.5424	13.7368	19.348	17.2091	20.324	18.1209	13.7566	17.4005	PREDICTED: uncharacterized protein LOC101313476
FAN_icon19966477.1.g00001.1	1.00919	0.0132002	0.968586	0.999995	1	3.3267	4.45415	3.67543	3.81876	3.51172	3.79668	3.99386	3.76742	sacsin
FAN_icon19968395.1.g00001.1	-1.41089	-0.496604	0.0364744	0.466666	1	16.5889	17.9707	15.4954	16.685	12.9032	11.0566	10.6217	11.5272	PREDICTED: uncharacterized protein At1g76660
FAN_icon19968933.1.g00001.1	1.02151	0.0307066	0.942288	0.999995	1	1.75647	2.42302	2.16602	2.11517	1.84332	3.0292	1.10643	1.99298	gamma-tubulin complex component 3
FAN_icon19970509.1.g00001.1	-1.41247	-0.498222	0.236737	0.999995	1	2.56927	3.76578	2.92462	3.08656	1.61778	3.48937	0.728293	1.94515	protein NEN1-like
FAN_icon19971255.1.g00001.1	1.09232	0.127389	0.587625	0.999995	1	8.97754	12.1151	17.3282	12.8069	10.6912	15.146	15.7113	13.8495	protein EARLY-RESPONSIVE TO DEHYDRATION 7, chloroplastic
FAN_icon19971821.1.g00001.1	13.7894	3.78549	1.37e-09	2.56e-07	0.000365	0.63485	0	0.541991	0.39228	4.99678	6.56914	5.51865	5.69486	auxin-binding protein ABP19a-like
FAN_icon19972967.1.g00001.1	1.0901	0.12446	0.624477	0.999995	1	10.734	7.6729	8.16425	8.85705	7.74193	10.1478	10.4005	9.43007	DNA topoisomerase 6 subunit A
FAN_icon19973053.1.g00001.1	1.5525	0.634594	0.13718	0.999995	1	2.93533	1.61969	0.835326	1.79678	2.77241	3.18921	1.77505	2.57889	putative pentatricopeptide repeat-containing protein At5g06400, mitochondrial
FAN_icon19973247.1.g00001.1	-1.71534	-0.778498	0.0274313	0.385569	1	3.31779	4.03837	4.66528	4.00715	2.39631	2.42336	1.99158	2.27042	AAA-ATPase ASD, mitochondrial-like
FAN_icon19973609.1.g00001.1	1.5022	0.587079	0.193102	0.999995	1	2.73229	1.21151	0.833086	1.5923	2.58064	2.12044	2.21286	2.30465	protein CHROMATIN REMODELING 25
FAN_icon19974089.1.g00001.1	1.84308	0.882118	0.0373371	0.473657	1	2.48169	0.855859	1.2359	1.52448	3.12526	2.88893	2.11039	2.70819	L-ascorbate oxidase homolog
FAN_icon19974307.1.g00001.1	-1.24057	-0.311006	0.0883692	0.807047	1	22.3807	26.0802	24.5375	24.3328	20.471	19.1972	17.6299	19.0993	E3 ubiquitin-protein ligase KEG
FAN_icon19974353.1.g00001.1	-1.24951	-0.321363	0.337422	0.999995	1	5.64462	3.02068	4.81898	4.49476	2.94142	4.83376	2.42764	3.40094	zinc finger CCHC domain-containing protein 10
FAN_icon19974875.1.g00001.1	-1.27103	-0.345994	0.242878	0.999995	1	4.39287	4.76133	4.28609	4.48009	3.35876	3.40916	3.55775	3.44189	UDP-glycosyltransferase 89A2-like
FAN_icon19975177.1.g00001.1	-1.65405	-0.725999	0.0444685	0.52953	1	6.0277	3.11816	9.89622	6.34736	3.72244	3.59838	4.20585	3.84222	1-aminocyclopropane-1-carboxylate oxidase homolog 1-like
FAN_icon19975413.1.g00001.1	-1.60933	-0.686459	0.138815	0.999995	1	1.40896	2.42954	2.60622	2.14824	1.55255	1.09344	1.33129	1.32576	PREDICTED: uncharacterized protein LOC101315321 isoform X3
FAN_icon19975775.1.g00001.1	1.17733	0.235519	0.567593	0.999995	1	3.11427	1.61103	1.32937	2.01822	1.65455	2.41688	2.86903	2.31349	myb-related protein 306-like
FAN_icon19976037.1.g00001.1	1.06027	0.0844337	0.721667	0.999995	1	8.75889	8.4579	7.47773	8.23151	9.55962	8.30802	7.50362	8.45709	SAC3 family protein A-like isoform X1
FAN_icon19976155.1.g00001.1	-1.40517	-0.490745	0.231079	0.999995	1	3.30891	2.01379	2.49258	2.60509	1.47071	2.41688	1.32417	1.73725	cytochrome P450 CYP749A22-like
FAN_icon19976297.1.g00001.1	-1.07281	-0.101396	0.707306	0.999995	1	7.86985	9.04692	7.09199	8.00292	6.60716	7.46475	7.68389	7.25193	DDT domain-containing protein PTM-like
FAN_icon19977659.1.g00001.1	1.67691	0.745809	0.010385	0.193593	1	3.43759	3.76578	4.66112	3.95483	8.40348	6.90489	3.89771	6.40203	kinase-like protein
FAN_icon19977949.1.g00001.1	-1.09401	-0.129626	0.479671	0.999995	1	20.0481	25.1723	22.9317	22.7174	21.1415	20.5435	18.9797	20.2216	proteasome subunit alpha type-3
FAN_icon19978313.1.g00001.1	-1.09415	-0.129812	0.525907	0.999995	1	17.9441	16.4555	14.449	16.2829	14.4445	13.1346	16.4155	14.6649	Ubiquitin carboxyl-terminal hydrolase 10
FAN_icon19978841.1.g00001.1	-1.23183	-0.300801	0.515278	0.999995	1	2.91184	2.25947	1.24296	2.13809	1.6043	1.50652	1.92593	1.67892	---NA---
FAN_icon19979499.1.g00001.1	-1.13098	-0.177568	0.534976	0.999995	1	5.61632	6.25768	6.8234	6.23246	7.1408	5.36447	3.42895	5.31141	protein WHI4
FAN_icon19979585.1.g00001.1	-3.36638	-1.7512	0.000249	0.010241	1	4.09779	3.99023	3.7042	3.93074	0.910672	1.68361	0.546621	1.04697	universal stress protein A-like protein
FAN_icon19980033.1.g00001.1	-1.1599	-0.214005	0.469387	0.999995	1	5.24132	4.8202	8.78362	6.28171	5.86716	4.21826	6.38308	5.4895	SWI/SNF complex subunit SWI3C
FAN_icon19980265.1.g00001.1	-1.0449	-0.0633601	0.764942	0.999995	1	23.3123	17.7481	26.2863	22.4489	20.3567	22.8709	19.9492	21.0589	DExH-box ATP-dependent RNA helicase DExH12-like
FAN_icon19980437.1.g00001.1	1.07631	0.106088	0.648228	0.999995	1	12.2297	9.03787	17.5672	12.945	12.2844	17.1743	11.4455	13.6347	bHLH transcription factor
FAN_icon19981273.1.g00001.1	-1.46512	-0.551019	0.207556	0.999995	1	4.06935	1.6373	2.50909	2.73858	1.49469	2.10539	1.79434	1.79814	protein NSP-INTERACTING KINASE 1
FAN_icon19982809.1.g00001.1	1.30743	0.386737	0.0443636	0.528695	1	103.856	99.4166	65.1314	89.4679	120.643	106.36	114.895	113.966	signal recognition particle receptor subunit alpha homolog
FAN_icon19982819.1.g00001.1	1.49764	0.582694	0.0287586	0.398137	1	24.8477	20.0842	23.8649	22.9323	33.5528	38.115	29.054	33.5739	PREDICTED: uncharacterized protein LOC101298327
FAN_icon19983147.1.g00001.1	1.1188	0.161957	0.447871	0.999995	1	21.5476	29.3229	37.9519	29.6075	34.4695	25.9122	37.8583	32.7467	PREDICTED: uncharacterized protein LOC105351684
FAN_icon19984211.1.g00001.1	1.2397	0.309996	0.326118	0.999995	1	4.12511	3.51473	3.52173	3.72052	5.04209	4.14294	4.40212	4.52905	protein translocase subunit SECA2, chloroplastic
FAN_icon19984645.1.g00001.1	-5.66156	-2.5012	1.01e-08	1.52e-06	0.00269	14.5109	21.2685	12.1819	15.9871	2.05582	2.62765	3.56484	2.74944	alanine glyoxylate aminotransferase
FAN_icon19984809.1.g00001.1	1.35474	0.438018	0.0318843	0.426398	1	8.92966	10.2429	11.2695	10.1474	12.8344	12.8054	15.4074	13.6824	probable inactive receptor kinase At1g48480
FAN_icon19985269.1.g00001.1	2.41092	1.26959	0.00117	0.0361338	1	3.58995	1.23806	2.89458	2.5742	4.89767	5.26251	8.59319	6.25112	cytochrome P450 78A9-like
FAN_icon19985741.1.g00001.1	1.07881	0.109447	0.764097	0.999995	1	2.32328	4.00615	2.31403	2.88115	2.56005	3.00503	3.51233	3.02581	late embryogenesis abundant hydroxyproline-rich glycoprotein
FAN_icon19985885.1.g00001.1	-1.08549	-0.118351	0.612538	0.999995	1	9.29312	7.61168	10.7437	9.21617	7.13158	9.01509	9.00035	8.38234	protein IQ-DOMAIN 1
FAN_icon19986035.1.g00001.1	1.06173	0.0864209	0.704893	0.999995	1	13.4326	14.7941	10.543	12.9233	14.5287	14.9643	9.82617	13.1064	protein SLOW GREEN 1, chloroplastic-like
FAN_icon19987475.1.g00001.1	-1.56751	-0.648473	0.0162483	0.268243	1	758.392	661.378	653.915	691.228	324.805	399.63	570.111	431.515	sucrose-binding protein-like
FAN_icon19988465.1.g00001.1	1.00717	0.0103072	0.95169	0.999995	1	106.287	90.9562	99.2783	98.8405	104.122	93.6763	94.6703	97.4896	cytochrome P450 71B37-like
FAN_icon19989403.1.g00001.1	-1.43383	-0.519878	0.172591	0.999995	1	4.06574	2.40369	2.80989	3.09311	2.37719	1.95327	1.97569	2.10205	CD2 antigen cytoplasmic tail-binding protein 2 homolog
FAN_icon19989417.1.g00001.1	-1.68798	-0.755298	0.00554	0.121316	1	8.11282	9.30102	8.98529	8.79971	3.10643	5.61542	6.71258	5.14481	PREDICTED: uncharacterized protein LOC101303670
FAN_icon19989463.1.g00001.1	-2.57961	-1.36715	0.00493	0.111058	1	2.32328	2.8043	2.14874	2.42544	1.46289	0.901509	0.219521	0.861306	3-dehydrosphinganine reductase TSC10A-like
FAN_icon19989723.1.g00001.1	-4.33718	-2.11676	0.000367	0.0141069	1	2.76191	1.63286	3.03162	2.47546	0.37266	0.612407	0.671055	0.552041	1-aminocyclopropane-1-carboxylate oxidase homolog 1-like
FAN_icon19991649.1.g00001.1	1.18695	0.247258	0.198173	0.999995	1	19.6746	25.2409	23.0116	22.6424	26.759	23.8193	28.7774	26.4519	dolichyl-diphosphooligosaccharide--protein glycosyltransferase subunit STT3B
FAN_icon19992109.1.g00001.1	-120.498	-6.91286	0.00468	0.106911	1	2.7033	5.19418	0.329699	2.74239	0	0	0	0	chlorophyll a-b binding protein of LHCII type 1-like
FAN_icon19992207.1.g00001.1	-2.816	-1.49365	0.00145	0.0428249	1	2.04483	4.01965	3.84062	3.3017	0.772536	1.58693	0.927414	1.09563	probable carboxylesterase 8
FAN_icon19993015.1.g00001.1	-1.81756	-0.861999	0.000647	0.0225127	1	15.5329	13.4321	18.407	15.7907	10.9484	6.11725	8.93743	8.66768	protein SMAX1-LIKE 6
FAN_icon19993193.1.g00001.1	1.20196	0.265393	0.495283	0.999995	1	1.93093	1.99776	2.14304	2.02391	2.37089	2.09794	2.8462	2.43834	allene oxide synthase
FAN_icon19993541.1.g00001.1	-7.59842	-2.9257	4.91e-06	0.000368	1	2.8964	5.59373	1.97819	3.48944	0.182376	0.299706	0.875754	0.452612	alpha-glucosidase-like
FAN_icon19995303.1.g00001.1	-1.39472	-0.479981	0.00955	0.182105	1	27.1804	29.3437	24.4154	26.9798	20.091	17.9755	18.4911	18.8525	transcription factor MYB1R1
FAN_icon19995827.1.g00001.1	-1.1001	-0.137631	0.728149	0.999995	1	2.22618	2.30323	2.85084	2.46008	2.94367	2.0732	1.51449	2.17712	KH domain-containing protein At4g18375-like
FAN_icon19996003.1.g00001.1	1.24922	0.321028	0.243008	0.999995	1	7.73583	5.33571	7.62036	6.8973	10.866	6.15745	8.77126	8.59825	calmodulin-binding protein 60 A
FAN_icon19996079.1.g00001.1	1.25529	0.328016	0.101619	0.871626	1	46.9216	54.9384	39.2342	47.0314	55.0775	56.4946	61.3028	57.625	UDP-glucose 6-dehydrogenase 3
FAN_icon19997871.1.g00001.1	1.65302	0.725102	0.00146	0.0429373	1	45.2568	36.8608	46.3646	42.8274	72.0298	67.5544	68.5648	69.383	PREDICTED: uncharacterized protein LOC101295567 isoform X1
FAN_icon20002699.1.g00001.1	-1.14775	-0.198803	0.351488	0.999995	1	10.7562	9.33993	12.4624	10.8528	8.88926	10.1362	8.71133	9.24561	PREDICTED: uncharacterized protein LOC107405076, partial
FAN_icon20003305.1.g00001.1	-2.5082	-1.32665	1.49e-05	0.000957	1	11.7413	7.89599	7.85206	9.16312	3.32689	4.25228	2.88446	3.48788	1-aminocyclopropane-1-carboxylate oxidase homolog 4-like
FAN_icon20004839.1.g00001.1	1.55833	0.640002	0.0360204	0.463058	1	313.279	280.328	450.327	347.978	575.308	527.944	493.92	532.391	legumin B-like
FAN_icon20008993.1.g00001.1	1.20003	0.263069	0.406922	0.999995	1	4.02294	4.55858	3.7616	4.11437	5.60902	3.86542	5.21304	4.89583	ATP-dependent zinc metalloprotease FTSH 10, mitochondrial-like
FAN_icon20009709.1.g00001.1	-1.35058	-0.433576	0.337351	0.999995	1	4.08427	1.73996	2.25621	2.69348	2.49608	1.86451	1.36204	1.90754	DNA (cytosine-5)-methyltransferase CMT2 isoform X2
FAN_icon20009811.1.g00001.1	1.15254	0.204822	0.415358	0.999995	1	5.52382	7.34786	7.07378	6.64849	7.26687	6.88958	8.72372	7.62672	Ubiquitin and WLM domain-containing protein
FAN_icon20009887.1.g00001.1	-1.09046	-0.124939	0.51493	0.999995	1	23.0193	32.7725	23.5156	26.4358	23.4141	25.8043	21.1927	23.4703	E3 ubiquitin protein ligase RIN2-like isoform X1
FAN_icon20010569.1.g00001.1	-1.24905	-0.320829	0.378916	0.999995	1	2.87353	2.57659	2.94386	2.79799	2.35217	1.93271	2.38931	2.22473	protein transport protein SEC16B homolog
FAN_icon20011131.1.g00001.1	1.02376	0.0338774	0.883996	0.999995	1	7.91682	9.58925	12.5286	10.0115	11.6721	9.59059	9.19542	10.1527	transcription factor MYC2-like
FAN_icon20013317.1.g00001.1	-1.08763	-0.121193	0.638193	0.999995	1	9.38687	10.3063	7.52321	9.07214	8.86587	8.17685	7.16793	8.07022	chaperone protein dnaJ 11, chloroplastic-like
FAN_icon20013505.1.g00001.1	-1.29858	-0.376933	0.169624	0.999995	1	6.51334	7.33336	6.54192	6.79621	3.07591	5.9468	6.29909	5.10727	protein EDS1L-like
FAN_icon20014335.1.g00001.1	-1.16072	-0.215018	0.256753	0.999995	1	21.9726	21.1516	30.6663	24.5968	21.8358	21.0557	19.7142	20.8686	PREDICTED: uncharacterized protein At4g19900
FAN_icon20014547.1.g00001.1	1.39134	0.476477	0.00418	0.0977674	1	29.2331	25.3029	26.099	26.8783	35.0095	39.4424	34.4458	36.2992	nuclear-pore anchor
FAN_icon20014977.1.g00001.1	2.1591	1.11043	3.42e-05	0.00196	1	29.4411	20.863	27.7171	26.0071	62.2801	53.8342	48.9294	55.0146	probable glycerol-3-phosphate acyltransferase 3
FAN_icon20015651.1.g00001.1	-1.04477	-0.0631892	0.803905	0.999995	1	7.79958	10.9835	8.32343	9.03551	9.82225	6.89368	8.84355	8.51983	trihelix transcription factor GTL2
FAN_icon20015725.1.g00001.1	-1.55301	-0.63507	0.10078	0.867077	1	3.08132	3.58646	2.30179	2.98985	0.909467	2.3913	2.18359	1.82812	probable glutamyl endopeptidase, chloroplastic isoform X2
FAN_icon20016887.1.g00001.1	1.31499	0.39505	0.237042	0.999995	1	2.86599	3.36054	2.77302	2.99985	5.41384	3.26215	2.81632	3.83077	protein LAS1 isoform X2
FAN_icon20017269.1.g00001.1	1.46481	0.550717	0.00147	0.0433646	1	39.7865	40.7111	40.499	40.3322	59.4644	51.7443	63.9498	58.3862	Mic1 domain-containing protein
FAN_icon20017957.1.g00001.1	1.08133	0.112812	0.596541	0.999995	1	13.1835	10.8723	10.4396	11.4985	10.6472	14.0866	11.0486	11.9275	ARF guanine-nucleotide exchange factor GNOM-like
FAN_icon20018293.1.g00001.1	-1.14149	-0.190918	0.444484	0.999995	1	13.7567	14.4305	11.2552	13.1475	10.2863	10.3796	13.215	11.2936	probable inactive receptor kinase At1g48480
FAN_icon20020113.1.g00001.1	-1.27132	-0.346331	0.202544	0.999995	1	7.62263	4.53471	6.83305	6.33013	5.39966	3.69729	6.05004	5.049	histone-lysine N-methyltransferase family member SUVH9-like
FAN_icon20022337.1.g00001.1	1.03892	0.0550803	0.883964	0.999995	1	3.63981	2.71973	2.07161	2.81038	3.43779	2.51087	2.52205	2.82357	elongation factor Ts, mitochondrial
FAN_icon20022505.1.g00001.1	-1.44091	-0.526983	0.0544884	0.602986	1	7.99245	10.7274	7.56106	8.76032	7.75287	5.69975	3.9188	5.79047	AP3-complex subunit beta-A
FAN_icon20025301.1.g00001.1	1.06281	0.0878852	0.718435	0.999995	1	8.303	7.79127	7.25338	7.78255	10.2131	7.3428	6.56816	8.04133	protein-tyrosine-phosphatase MKP1-like
FAN_icon20028735.1.g00001.1	-1.07904	-0.109745	0.709189	0.999995	1	4.7517	5.30945	3.73214	4.59777	3.94942	4.57267	3.66365	4.06191	golgin candidate 2
FAN_icon20029103.1.g00001.1	1.93511	0.952419	0.00866	0.169483	1	155.286	111.499	238.208	168.331	308.593	335.87	316.151	320.205	pectinesterase 3-like
FAN_icon20029119.1.g00001.1	-1.19048	-0.251549	0.19202	0.999995	1	18.0033	21.8658	20.7161	20.1951	19.4069	15.6423	14.6442	16.5644	cyclic nucleotide-gated ion channel 1-like
FAN_icon20029907.1.g00001.1	-1.11775	-0.160593	0.452794	0.999995	1	16.726	12.5854	16.8758	15.3957	11.4892	14.1605	15.0856	13.5784	DEAD-box ATP-dependent RNA helicase 37-like
FAN_icon20030051.1.g00001.1	1.56703	0.64803	0.0389534	0.486183	1	3.19281	4.40442	4.543	4.04674	5.026	7.10312	6.5163	6.21514	E3 ubiquitin-protein ligase RHA1B-like
FAN_icon20030117.1.g00001.1	1.06495	0.0907893	0.645838	0.999995	1	19.7156	20.9864	16.9937	19.2319	17.1889	20.3027	22.5695	20.0204	E3 ubiquitin-protein ligase UPL1-like
FAN_icon20032467.1.g00001.1	-4.07784	-2.02781	2.47e-11	6.67e-09	6.61e-06	18.5034	20.6551	15.7969	18.3184	5.2889	4.34574	3.31264	4.31576	chloroplast stem-loop binding protein of 41 kDa b, chloroplastic
FAN_icon20032787.1.g00001.1	1.19774	0.260314	0.235788	0.999995	1	13.1033	11.5484	18.6445	14.4321	17.6473	16.0068	18.1588	17.271	membrane steroid-binding protein 2-like
FAN_icon20033827.1.g00001.1	1.36005	0.443655	0.0651769	0.674503	1	7.58293	6.2763	6.63562	6.83162	9.48972	9.85713	7.52316	8.95667	zinc finger protein 598
FAN_icon20034297.1.g00001.1	-1.20274	-0.266322	0.433698	0.999995	1	3.79146	4.90336	2.58951	3.76144	3.58103	2.20682	3.43916	3.07567	MuDR family transposase isoform 1
FAN_icon20034635.1.g00001.1	-1.3203	-0.40087	0.425443	0.999995	1	2.8436	1.37294	2.10398	2.10684	0.716206	2.35394	1.50463	1.52493	protein EXORDIUM-like 5
FAN_icon20034635.1.g00002.1	4.31925	2.11078	0.00918	0.176894	1	0	3.14689	0	1.04896	3.63888	6.13729	3.44874	4.4083	protein EXORDIUM-like 5
FAN_icon20034741.1.g00001.1	-1.10665	-0.146205	0.419289	0.999995	1	51.9431	54.1331	64.0904	56.7222	51.9249	49.1385	49.8678	50.3104	galacturonosyltransferase 8-like
FAN_icon20035761.1.g00001.1	1.23918	0.309381	0.0975388	0.851167	1	14.9374	16.4325	14.6896	15.3532	18.3944	18.1957	19.295	18.6284	SMR domain-containing protein At5g58720-like
FAN_icon20036115.1.g00001.1	-1.37208	-0.456363	0.15358	0.999995	1	4.27016	4.83871	4.68716	4.59868	2.49672	3.47173	3.91949	3.29598	UPF0496 protein At4g34320-like
FAN_icon20036375.1.g00001.1	-1.8078	-0.854231	0.00064	0.0223053	1	11.3324	11.5259	10.0028	10.9537	6.7123	5.5153	5.44458	5.89073	AT3G28860-like protein
FAN_icon20036489.1.g00001.1	1.43094	0.516958	0.00335	0.0824826	1	25.1477	23.2794	31.4777	26.6349	38.0389	35.6576	39.662	37.7862	receptor-like protein kinase FERONIA
FAN_icon20037839.1.g00001.1	-1.22784	-0.296118	0.501937	0.999995	1	2.11841	2.19172	1.80855	2.03956	1.09136	2.09239	1.52852	1.57076	G-type lectin S-receptor-like serine/threonine-protein kinase SD1-29
FAN_icon20037983.1.g00001.1	1.30286	0.381679	0.104602	0.884152	1	222.926	223.404	176.759	207.696	257.343	273.962	260.912	264.072	elongation factor 2-like
FAN_icon20038025.1.g00001.1	1.42233	0.50826	0.0122405	0.218125	1	12.1012	12.9112	12.7525	12.5883	15.7156	15.9946	21.6533	17.7878	zinc finger CCCH domain-containing protein 20-like
FAN_icon20038309.1.g00001.1	-2.79027	-1.48041	0.000184	0.00798	1	8.95227	7.06845	3.21803	6.41292	2.44761	2.01113	2.13695	2.19857	cyclin-P3-1
FAN_icon20038667.1.g00001.1	-1.17891	-0.237453	0.24712	0.999995	1	20.0426	21.5187	16.1424	19.2346	14.4655	15.5543	17.7943	15.938	ubiquinone biosynthesis protein COQ9, mitochondrial
FAN_icon20038821.1.g00001.1	-1.53897	-0.621963	0.013064	0.228807	1	8.36034	10.1265	7.13747	8.54143	4.81483	6.17168	4.85528	5.2806	mannosylglycoprotein endo-beta-mannosidase
FAN_icon20039083.1.g00001.1	-1.00705	-0.0101412	0.979089	0.999995	1	5.67242	7.43375	5.81126	6.30581	7.50062	4.69565	6.21729	6.13785	peroxisomal membrane family protein
FAN_icon20039775.1.g00001.1	1.98216	0.987071	0.00219	0.059341	1	11.6994	12.5526	6.28881	10.1803	18.0075	20.681	20.1436	19.6107	isoflavone reductase
FAN_icon20040157.1.g00001.1	1.16147	0.215947	0.411738	0.999995	1	6.94437	7.18471	12.675	8.93468	9.95149	10.9644	10.046	10.3206	probable galacturonosyltransferase 14 isoform X2
FAN_icon20041427.1.g00001.1	1.3936	0.478816	0.0569514	0.620235	1	6.60068	7.02425	9.33834	7.65442	10.8655	9.80605	11.3332	10.6683	NAC domain-containing protein 77-like
FAN_icon20041435.1.g00001.1	1.79586	0.844676	0.0276671	0.388007	1	2.45168	1.56094	3.70313	2.57192	4.27497	3.95169	5.98734	4.738	PREDICTED: uncharacterized protein LOC101298068
FAN_icon20041733.1.g00001.1	-1.04576	-0.0645453	0.824961	0.999995	1	5.84632	7.41449	4.83017	6.03033	3.38435	7.02523	6.20118	5.53692	ubiquitin carboxyl-terminal hydrolase 18-like
FAN_icon20041813.1.g00001.1	-2.61247	-1.38541	0.00071	0.0242428	1	4.33759	3.51213	6.92325	4.92432	2.49373	1.90267	1.06917	1.82186	---NA---
FAN_icon20042091.1.g00001.1	-1.19885	-0.261645	0.439368	0.999995	1	3.77182	6.04866	4.02515	4.61521	3.0281	4.09805	4.06284	3.72966	F-box/LRR-repeat/kelch-repeat protein At2g27520-like
FAN_icon20043137.1.g00001.1	-1.01117	-0.0160228	0.929519	0.999995	1	20.9336	16.9753	16.4226	18.1105	17.4561	18.1485	16.4652	17.3566	uncharacterized membrane protein At1g16860-like
FAN_icon20044109.1.g00001.1	-1.3789	-0.463519	0.29238	0.999995	1	3.10278	4.44485	3.05647	3.5347	1.35257	3.70456	2.16498	2.40737	protein HIRA-like isoform X1
FAN_icon20044585.1.g00001.1	-1.15583	-0.208927	0.302509	0.999995	1	19.9906	20.0972	23.9899	21.3592	18.703	18.1485	17.5344	18.1286	translocase of chloroplast 159, chloroplastic-like
FAN_icon20045425.1.g00001.1	-2.24281	-1.16531	0.00124	0.0376634	1	7.37667	6.02525	3.14884	5.51692	3.30027	1.65717	2.20106	2.38617	zinc finger CCCH domain-containing protein 20
FAN_icon20045513.1.g00001.1	-1.78037	-0.832173	0.00325	0.0804708	1	23.9511	31.8043	15.9396	23.8983	9.26243	10.5378	19.6727	13.1577	ethylene-responsive transcription factor RAP2-4-like
FAN_icon20045785.1.g00001.1	1.61521	0.691726	0.12996	0.992939	1	2.07331	2.3834	0.590015	1.68224	2.3934	2.14536	3.39563	2.64479	auxin-responsive protein IAA31
FAN_icon20046645.1.g00001.1	-1.09507	-0.131024	0.469266	0.999995	1	18.0579	18.6829	19.1102	18.617	15.4567	17.5177	16.8492	16.6079	VIN3-like protein 1 isoform X2
FAN_icon20046951.1.g00001.1	-1.23666	-0.306451	0.495876	0.999995	1	3.95018	1.75153	2.89062	2.86411	3.3756	1.89775	1.49297	2.25544	PREDICTED: uncharacterized protein LOC101307718
FAN_icon20048081.1.g00001.1	-1.14371	-0.193726	0.506933	0.999995	1	6.96984	5.00769	7.76853	6.58202	5.12011	5.85981	6.14658	5.70883	probable sucrose-phosphate synthase 4
FAN_icon20048523.1.g00001.1	1.06085	0.0852266	0.809515	0.999995	1	2.25724	2.14075	3.37239	2.59013	2.66495	2.48167	3.19922	2.78195	A-kinase anchor protein 9
FAN_icon20048679.1.g00001.1	-1.13704	-0.185285	0.532707	0.999995	1	6.39552	7.97917	3.53298	5.96922	5.86289	4.08746	5.33203	5.09413	WD repeat-containing protein 91 homolog
FAN_icon20050923.1.g00001.1	-1.40748	-0.493115	0.0946081	0.837657	1	5.51807	6.80695	7.4288	6.58461	2.80636	5.43534	5.53474	4.59214	myosin-binding protein 7-like
FAN_icon20052325.1.g00001.1	-1.37143	-0.455678	0.144371	0.999995	1	5.33155	5.72823	10.1538	7.07119	3.67988	6.20645	5.34765	5.07799	PREDICTED: uncharacterized protein LOC101305708 isoform X1
FAN_icon20053607.1.g00001.1	-1.41687	-0.502708	0.0536211	0.597196	1	6.19142	6.2116	5.60616	6.00306	4.25293	4.65935	3.19097	4.03442	1-phosphatidylinositol-3-phosphate 5-kinase FAB1A-like
FAN_icon20054305.1.g00001.1	-3.22133	-1.68766	9.26e-06	0.000637	1	3.94	6.98804	4.32475	5.08426	0.886027	1.31044	2.55278	1.58308	protein YLS9
FAN_icon20055097.1.g00001.1	1.47496	0.56068	0.0774934	0.746443	1	297.001	224.976	497.987	339.988	529.844	476.564	473.753	493.387	anthocyanidin synthase
FAN_icon20055577.1.g00001.1	-1.03135	-0.0445343	0.868428	0.999995	1	6.37904	6.59982	11.0521	8.01033	8.15145	8.88188	5.74375	7.59236	PREDICTED: uncharacterized protein LOC101300778 isoform X3
FAN_icon20057143.1.g00001.1	-1.28259	-0.359064	0.0972795	0.850055	1	18.9008	14.7146	10.5444	14.7199	10.7817	10.4566	12.3067	11.1817	homeobox-DDT domain protein RLT1 isoform X1
FAN_icon20057439.1.g00001.1	-1.28689	-0.363886	0.111757	0.918758	1	15.9422	14.9041	18.6937	16.5133	9.79633	16.3968	11.1069	12.4334	protein trichome birefringence-like 23
FAN_icon20057883.1.g00001.1	1.29715	0.375346	0.0499271	0.570994	1	49.4861	54.5593	46.3257	50.1237	64.7856	69.8397	55.4598	63.3617	PREDICTED: uncharacterized protein LOC101310436
FAN_icon20058125.1.g00001.1	-2.10385	-1.07303	0.0242569	0.354249	1	3.49771	3.39259	1.30642	2.73224	1.65179	1.18757	0.743602	1.19432	PREDICTED: uncharacterized protein LOC105352482
FAN_icon20059313.1.g00001.1	1.6281	0.703193	0.011859	0.213231	1	8.42114	15.2955	19.8108	14.5091	24.038	23.6725	22.0672	23.2592	acetyl-CoA carboxylase 1-like
FAN_icon20059351.1.g00001.1	1.00649	0.00933	0.97626	0.999995	1	3.74273	6.77647	7.02962	5.84961	5.12575	6.09967	6.15335	5.79292	formin-like protein 6
FAN_icon20059393.1.g00001.1	-1.15525	-0.208208	0.616882	0.999995	1	1.87137	3.09781	2.71599	2.56172	1.94425	1.16184	3.81932	2.30847	RNA binding protein, putative isoform 1
FAN_icon20060273.1.g00001.1	-1.11179	-0.15289	0.56295	0.999995	1	5.61632	6.48116	7.37665	6.49138	6.93678	5.53211	4.65358	5.70749	serine/threonine-protein kinase CDL1-like
FAN_icon20060511.1.g00001.1	4.19388	2.06829	5.39e-10	1.1e-07	0.000144	2.24564	1.74252	1.59764	1.86193	7.95375	6.68059	8.69957	7.77797	---NA---
FAN_icon20060965.1.g00001.1	1.06292	0.0880389	0.662353	0.999995	1	11.4153	14.1338	17.7338	14.4276	17.1447	14.3778	14.0042	15.1756	transmembrane and coiled-coil domain-containing protein 1
FAN_icon20061441.1.g00001.1	2.47492	1.30738	1.61e-05	0.00102	1	53.7541	41.0439	57.9147	50.9042	129.456	124.534	116.5	123.497	Embryogenesis-associated protein
FAN_icon20062041.1.g00001.1	1.75531	0.811724	0.0073	0.14923	1	4.74757	5.61358	3.47413	4.61176	7.68698	5.61437	11.0224	8.10791	PREDICTED: uncharacterized protein LOC101296373
FAN_icon20062423.1.g00001.1	2.01257	1.00904	0.00259	0.0675355	1	5.5997	1.1587	5.41805	4.05882	8.46224	8.40176	7.40742	8.09047	PREDICTED: uncharacterized protein LOC101302100
FAN_icon20062425.1.g00001.1	1.01745	0.0249542	0.930053	0.999995	1	3.81131	4.73187	6.18229	4.90849	5.21968	5.02831	4.53753	4.92851	protein TIFY 6B
FAN_icon20062483.1.g00001.1	-1.02383	-0.0339757	0.914724	0.999995	1	5.34283	2.9942	4.18123	4.17275	5.04629	3.28256	3.78623	4.03836	serine/threonine-protein kinase EDR1
FAN_icon20063573.1.g00001.1	-1.04308	-0.0608505	0.768049	0.999995	1	14.3726	14.6769	14.1825	14.4107	12.6934	15.9344	11.0053	13.211	DEAD-box ATP-dependent RNA helicase 21
FAN_icon20064709.1.g00001.1	1.02028	0.0289679	0.924557	0.999995	1	5.03973	3.28299	4.93999	4.4209	2.46815	4.49059	6.7725	4.57708	trafficking protein particle complex subunit 12
FAN_icon20064713.1.g00001.1	-1.64542	-0.718454	0.0590695	0.633173	1	4.47976	2.51052	4.78063	3.92364	3.17334	2.60744	1.0582	2.27966	U-box domain-containing protein 38
FAN_icon20066529.1.g00001.1	1.16874	0.224951	0.347939	0.999995	1	6.14392	9.05328	6.03998	7.07906	8.61645	7.94681	7.38848	7.98391	AP-3 complex subunit delta
FAN_icon20066937.1.g00001.1	1.08493	0.117599	0.718674	0.999995	1	4.54976	2.72524	4.90644	4.06048	4.5234	4.08842	4.61571	4.40918	elongator complex protein 3
FAN_icon20067089.1.g00001.1	-1.07144	-0.0995473	0.796833	0.999995	1	2.48386	3.55822	2.77302	2.93836	3.06784	2.07592	3.03296	2.72557	U-box domain-containing protein 11
FAN_icon20067503.1.g00001.1	-1.1444	-0.194591	0.541771	0.999995	1	3.78939	3.71419	3.57565	3.69308	3.39069	3.40515	2.4875	3.09445	clavaminate synthase-like protein At3g21360
FAN_icon20067641.1.g00001.1	-1.73589	-0.795676	0.0063	0.133478	1	9.70615	11.2471	5.8005	8.91793	6.0505	4.06761	4.84234	4.98682	zinc finger CCCH domain-containing protein 32-like isoform X2
FAN_icon20067707.1.g00001.1	-1.22312	-0.290571	0.204573	0.999995	1	10.2399	12.9057	9.53682	10.8941	9.67152	9.68066	5.91078	8.42099	metal transporter Nramp3
FAN_icon20067833.1.g00001.1	-1.02846	-0.0404923	0.912058	0.999995	1	4.32227	4.00114	2.33056	3.55132	4.51209	3.00127	2.32143	3.27827	E3 ubiquitin-protein ligase SIS3-like
FAN_icon20068089.1.g00001.1	-1.03379	-0.0479367	0.823279	0.999995	1	10.426	10.9795	11.1263	10.8439	10.1991	8.66924	12.666	10.5114	trihelix transcription factor ASIL1
FAN_icon20069905.1.g00001.1	1.04844	0.0682396	0.838331	0.999995	1	2.97887	3.65984	2.86104	3.16658	3.69276	3.61218	2.11099	3.13865	PREDICTED: uncharacterized protein LOC101296952 isoform X1
FAN_icon20069943.1.g00001.1	-1.09655	-0.132966	0.657197	0.999995	1	6.14392	6.54918	9.53682	7.40997	7.73722	6.50193	5.69968	6.64628	serine/threonine-protein kinase-like protein At3g51990
FAN_icon20070317.1.g00001.1	-5.37669	-2.42672	0.000132	0.00607	1	2.44535	1.55691	2.89062	2.29762	0.177663	0.291962	0.853125	0.440917	PREDICTED: uncharacterized protein LOC101301533 isoform X2
FAN_icon20071519.1.g00001.1	1.12251	0.166723	0.347482	0.999995	1	28.7842	26.7063	26.1593	27.2166	34.2025	28.2473	26.9518	29.8005	splicing factor 3B subunit 1
FAN_icon20071627.1.g00001.1	1.14228	0.191917	0.431562	0.999995	1	10.2308	9.16	6.04686	8.47922	9.84879	8.09247	10.4848	9.47535	kinesin-like protein KIN-12E
FAN_icon20071999.1.g00001.1	1.09092	0.125542	0.69081	0.999995	1	4.82831	4.03476	4.91478	4.59262	5.78811	5.04416	3.79009	4.87412	ATPase family AAA domain-containing protein At1g05910
FAN_icon20073115.1.g00001.1	-1.09988	-0.137349	0.608416	0.999995	1	4.64261	6.34034	5.70749	5.56348	4.56033	4.75592	5.68514	5.00046	PREDICTED: uncharacterized protein LOC101300793
FAN_icon20073859.1.g00001.1	-1.31212	-0.391903	0.104351	0.883093	1	8.5424	7.8774	7.29291	7.90423	5.96351	5.90887	5.68514	5.85251	putative F-box protein At1g65770
FAN_icon20074237.1.g00001.1	1.11674	0.159296	0.455002	0.999995	1	123.122	148.133	155.529	142.262	155.402	156.657	154.973	155.677	serine hydroxylmethyltransferase
FAN_icon20074983.1.g00001.1	-1.12942	-0.175578	0.54048	0.999995	1	5.94254	4.03476	7.60999	5.86243	5.26192	5.76475	4.21122	5.0793	serine hydroxymethyltransferase 7-like
FAN_icon20075391.1.g00001.1	-1.27739	-0.353197	0.123718	0.964789	1	10.5067	10.288	10.5716	10.4554	9.39189	8.73627	5.31829	7.81548	glyoxylate/hydroxypyruvate reductase HPR3-like
FAN_icon20076595.1.g00001.1	-1.1541	-0.206767	0.387206	0.999995	1	8.1502	13.7983	9.9627	10.6371	9.9722	7.90636	9.2411	9.03989	translation initiation factor IF-2
FAN_icon20078463.1.g00001.1	1.22228	0.289573	0.198482	0.999995	1	11.4844	12.2651	7.27435	10.3413	10.4971	12.3627	13.8616	12.2405	probable purine permease 5 isoform X2
FAN_icon20079697.1.g00001.1	1.3428	0.425241	0.0305612	0.415164	1	39.0839	42.1614	22.2975	34.5143	42.5131	45.2819	47.2556	45.0169	coatomer subunit alpha-1-like
FAN_icon20081117.1.g00001.1	-1.20123	-0.264507	0.357844	0.999995	1	4.44556	5.17435	4.586	4.73531	4.02387	3.73755	3.78045	3.84729	F-box/LRR-repeat protein At3g26922-like
FAN_icon20081283.1.g00001.1	1.08957	0.123754	0.738603	0.999995	1	4.9289	3.33428	1.61844	3.29388	3.58103	4.1194	2.36442	3.35495	ubiquitin carboxyl-terminal hydrolase 25
FAN_icon20081455.1.g00001.1	1.02223	0.0317191	0.855276	0.999995	1	23.9511	19.5118	23.0238	22.1622	23.5123	22.6856	20.1004	22.0994	FACT complex subunit SPT16-like
FAN_icon20084723.1.g00001.1	-2.01024	-1.00737	0.0149069	0.25177	1	3.14095	4.20544	4.57436	3.97358	2.6176	2.2942	0.628476	1.84676	disease resistance RPP13-like protein 4
FAN_icon20085013.1.g00001.1	-1.99035	-0.993026	0.0584143	0.629201	1	3.21497	0.950354	2.74472	2.30335	1.51827	0.891082	1.04151	1.15029	PREDICTED: uncharacterized protein LOC101294624 isoform X1
FAN_icon20085035.1.g00001.1	-1.49713	-0.582196	0.104136	0.882761	1	5.54285	4.58775	4.10115	4.74392	3.14112	3.29791	2.7234	3.05414	probable glycosyltransferase At5g03795
FAN_icon20085071.1.g00001.1	-1.03424	-0.0485666	0.869605	0.999995	1	6.80996	4.37316	5.61339	5.59884	4.21406	5.64946	6.12392	5.32915	exportin-2
FAN_icon20085975.1.g00001.1	-1.39379	-0.479015	0.1499	0.999995	1	3.88	4.01428	4.10115	3.99848	3.66465	2.00742	2.93289	2.86832	transcription initiation factor IIB
FAN_icon20087155.1.g00001.1	1.39763	0.48298	0.134127	0.999995	1	4.39088	3.34736	4.14322	3.96048	5.89335	4.66304	6.02672	5.5277	dentin sialophosphoprotein isoform X2
FAN_icon20087505.1.g00001.1	-1.43087	-0.516897	0.00808	0.161121	1	26.5695	29.277	29.691	28.5125	22.6465	17.2669	18.8592	19.5909	phosphoinositide phospholipase C 2-like isoform X2
FAN_icon20087955.1.g00001.1	1.03395	0.0481602	0.873207	0.999995	1	3.68588	4.19479	5.50681	4.46249	4.87382	4.29073	4.59715	4.58724	golgin subfamily A member 4
FAN_icon20088487.1.g00001.1	-1.24163	-0.312238	0.119795	0.948715	1	21.5624	16.9698	23.1286	20.5536	13.229	16.3048	19.6424	16.392	PREDICTED: uncharacterized protein LOC101292547
FAN_icon20088599.1.g00001.1	-32.8422	-5.03748	2.23e-09	3.96e-07	0.000596	6.81888	7.43622	5.34947	6.53486	0.174065	0	0.417923	0.197329	photosystem II repair protein PSB27-H1, chloroplastic
FAN_icon20088651.1.g00001.1	-2.2465	-1.16768	5.57e-06	0.000409	1	24.8797	20.7833	15.2617	20.3082	9.05139	8.00936	9.40327	8.82134	probably inactive leucine-rich repeat receptor-like protein kinase At3g28040
FAN_icon20089955.1.g00001.1	-1.20802	-0.272641	0.180053	0.999995	1	13.6378	16.9698	18.5658	16.3911	14.0993	10.7268	16.09	13.6387	protein FREE1
FAN_icon20091245.1.g00001.1	2.97512	1.57295	0.000275	0.0111692	1	4.4253	0	1.5112	1.97883	4.59765	5.83834	7.02467	5.82022	PREDICTED: uncharacterized protein LOC101291365
FAN_icon20091801.1.g00001.1	1.28768	0.364776	0.351642	0.999995	1	1.83713	2.37589	2.35261	2.18854	2.60274	2.85146	2.86416	2.77279	ribosome biogenesis protein BMS1 homolog
FAN_icon20092681.1.g00001.1	8.66042	3.11444	1.54e-07	1.75e-05	0.0413117	0.367657	0.570573	0.47082	0.469683	4.16701	5.13587	2.70964	4.00417	leucine-rich repeat receptor-like protein kinase TDR
FAN_icon20093301.1.g00001.1	4.21907	2.07692	1.96e-08	2.77e-06	0.00524	3.00966	2.91921	10.7595	5.56279	17.7663	17.5177	35.4047	23.5629	putative nuclease HARBI1
FAN_icon20093841.1.g00001.1	-1.52212	-0.606078	0.146878	0.999995	1	4.71827	3.25438	1.72634	3.23299	1.48546	2.78986	1.52852	1.93461	PREDICTED: uncharacterized protein LOC105351908
FAN_icon20093859.1.g00001.1	1.08922	0.1233	0.792014	0.999995	1	3.17491	3.05016	0.968041	2.3977	2.35612	3.51991	1.28567	2.38723	---NA---
FAN_icon20094363.1.g00001.1	-1.349	-0.431893	0.306251	0.999995	1	2.63345	4.08689	2.08767	2.936	1.59897	2.48167	2.13281	2.07115	probable copper-transporting ATPase HMA5
FAN_icon20094717.1.g00001.1	-1.43925	-0.525316	0.164631	0.999995	1	4.81456	2.19172	3.28827	3.43152	3.63787	1.34511	2.18359	2.38886	disease resistance protein RPM1-like
FAN_icon20095545.1.g00001.1	1.05351	0.0752028	0.739374	0.999995	1	11.7255	10.1095	12.5131	11.4494	10.6133	12.5122	12.4641	11.8632	Coatomer subunit alpha-2
FAN_icon20095947.1.g00001.1	-2.15004	-1.10436	0.00967	0.183734	1	2.62147	2.92083	2.41018	2.65082	1.52367	0.782473	1.37185	1.226	protein PHLOEM PROTEIN 2-LIKE A10
FAN_icon20096507.1.g00001.1	-2.09409	-1.06632	0.0132309	0.230914	1	1.83366	2.84568	2.66126	2.44686	1.03913	1.13843	1.24745	1.14167	G-type lectin S-receptor-like serine/threonine-protein kinase At1g34300
FAN_icon20096785.1.g00001.1	1.15262	0.204921	0.652239	0.999995	1	3.75722	1.94363	1.40335	2.36806	2.66151	2.00465	3.46135	2.70917	MACPF domain-containing protein At4g24290
FAN_icon20097743.1.g00001.1	-1.66771	-0.737869	0.0877955	0.803756	1	2.01702	1.89712	2.97435	2.29616	1.21232	1.56534	1.24745	1.3417	urease accessory protein F
FAN_icon20098397.1.g00001.1	-1.03629	-0.0514322	0.79932	0.999995	1	16.6863	13.4695	13.7759	14.6439	12.6427	14.515	14.1378	13.7652	phosphatidylinositol 4-kinase gamma 4-like
FAN_icon20098495.1.g00001.1	-3.02415	-1.59653	7.42e-10	1.48e-07	0.000199	31.088	41.3537	19.1225	30.5214	5.83603	12.2879	11.1659	9.76328	uncharacterized LOC8278573 precursor
FAN_icon20098537.1.g00001.1	3.36838	1.75206	1.07e-07	1.25e-05	0.0285086	2.72135	2.58091	6.9699	4.09072	14.1367	15.3116	12.0853	13.8445	(R,S)-reticuline 7-O-methyltransferase-like
FAN_icon20100381.1.g00002.1	-1.24121	-0.311742	0.409034	0.999995	1	1.65029	3.03539	2.66126	2.44898	1.55869	2.13456	2.07909	1.92411	adipose-regulatory protein (seipin), putative
FAN_icon20101739.1.g00001.1	-2.40582	-1.26653	0.00314	0.0784507	1	6.89898	3.69194	6.90536	5.83209	0.898768	2.76934	3.50659	2.39157	PREDICTED: uncharacterized protein LOC101307910
FAN_icon20102391.1.g00001.1	-2.11199	-1.0786	3.4e-05	0.00195	1	13.0771	16.4612	13.3972	14.3119	6.99909	6.76582	5.93101	6.5653	blue copper protein-like
FAN_icon20102777.1.g00001.1	-1.57656	-0.656783	0.00614	0.130658	1	17.6536	14.3654	12.7006	14.9065	11.8028	9.54404	5.84751	9.06477	ATP-dependent zinc metalloprotease FTSH 2, chloroplastic
FAN_icon20103735.1.g00001.1	-4.31965	-2.11091	4.77e-06	0.000359	1	4.38972	10.4079	4.52839	6.44201	1.55478	1.13557	1.65909	1.44981	probable aspartyl protease At4g16563
FAN_icon20104811.1.g00001.1	-2.74537	-1.457	3.67e-06	0.000286	0.981552	26.3383	31.9807	16.8643	25.0611	7.42838	6.95536	12.4432	8.94231	protein NRT1/ PTR FAMILY 3.1-like
FAN_icon20106211.1.g00001.1	1.03657	0.0518228	0.898072	0.999995	1	2.09989	5.31071	6.37418	4.59493	4.40742	4.70788	5.02646	4.71392	calmodulin-lysine N-methyltransferase
FAN_icon20106377.1.g00001.1	1.24591	0.317198	0.424949	0.999995	1	1.85468	3.59788	2.37509	2.60922	2.40864	3.41846	3.68012	3.16907	protein trichome birefringence-like 13
FAN_icon20107485.1.g00001.1	-1.10573	-0.145005	0.618662	0.999995	1	3.88987	4.59943	5.21856	4.56928	4.19882	4.31256	3.57042	4.02727	ATP-dependent helicase BRM isoform X2
FAN_icon20108925.1.g00001.1	1.067	0.0935586	0.7554	0.999995	1	4.25827	3.14689	5.36656	4.25724	3.8304	5.03573	4.59832	4.48815	AT-rich interactive domain-containing protein 5-like isoform X2
FAN_icon20108993.1.g00001.1	-1.0214	-0.0305503	0.914567	0.999995	1	6.22189	6.43723	6.02006	6.22639	7.24775	6.27717	3.99766	5.84086	dof zinc finger protein DOF4.6-like
FAN_icon20109229.1.g00001.1	-1.35396	-0.43719	0.216623	0.999995	1	7.29786	3.77522	3.58248	4.88518	3.27408	3.68135	3.51673	3.49072	trihelix transcription factor PTL-like
FAN_icon20109249.1.g00001.1	-1.82611	-0.868774	0.0475645	0.554109	1	2.55425	2.26513	3.42672	2.7487	1.03392	0.849542	2.89613	1.5932	zinc finger CCCH domain-containing protein 2-like
FAN_icon20109579.1.g00001.1	-2.76006	-1.4647	4.54e-07	4.58e-05	0.121411	79.1424	59.48	64.2199	67.6141	25.2104	24.3361	22.2223	23.9229	histone H3.2
FAN_icon20109745.1.g00001.1	-2.45401	-1.29514	1.95e-06	0.000167	0.521695	16.1242	15.2103	11.7414	14.3586	4.92712	5.52064	6.72148	5.72308	PREDICTED: uncharacterized protein LOC101296120
FAN_icon20110119.1.g00001.1	1.19422	0.256067	0.271629	0.999995	1	8.57498	7.55044	5.60736	7.24426	7.75441	8.21224	9.309	8.42522	pre-mRNA-processing factor 39-like
FAN_icon20110199.1.g00001.1	-3.44108	-1.78286	7.12e-09	1.12e-06	0.00191	11.859	10.1931	10.1244	10.7255	3.10176	2.12386	4.13733	3.12098	subtilisin-like protease SBT1.7
FAN_icon20111423.1.g00001.1	-1.30346	-0.382351	0.0732775	0.72201	1	110.286	122.764	122.121	118.391	85.7728	90.1088	90.7938	88.8918	isoaspartyl peptidase/L-asparaginase 1
FAN_icon20112477.1.g00001.1	1.25112	0.323225	0.368312	0.999995	1	2.36587	2.25947	2.6413	2.42221	2.40645	3.24844	3.30159	2.98549	1-phosphatidylinositol-4-phosphate 5-kinase, putative
FAN_icon20113993.1.g00001.1	1.22873	0.297167	0.34371	0.999995	1	2.97127	5.92863	3.98618	4.29536	5.41226	4.28239	6.01602	5.23689	U4/U6 small nuclear ribonucleoprotein Prp3
FAN_icon20114267.1.g00001.1	-1.07241	-0.100858	0.553084	0.999995	1	26.6469	30.5657	25.7165	27.643	24.0736	25.7747	25.3969	25.0817	ankyrin repeat protein SKIP35
FAN_icon20116123.1.g00001.1	-1.23903	-0.309216	0.0955265	0.841908	1	17.7906	22.3505	24.1774	21.4395	18.6892	16.9061	15.2318	16.9424	elongation factor 1-alpha
FAN_icon20117349.1.g00001.1	-1.18831	-0.248913	0.529612	0.999995	1	2.93139	4.54926	1.87696	3.1192	2.53796	2.65411	2.21583	2.4693	putative RNA polymerase II subunit B1 CTD phosphatase RPAP2 homolog
FAN_icon20117555.1.g00001.1	1.09691	0.133439	0.717193	0.999995	1	1.81536	3.00511	1.8598	2.22676	1.88607	2.25415	3.08752	2.40925	histone-lysine N-methyltransferase ASHH2
FAN_icon20117895.1.g00001.1	-1.19255	-0.254047	0.385642	0.999995	1	7.949	7.79127	6.96489	7.56839	6.91509	5.1949	6.64114	6.25038	MACPF domain-containing protein At4g24290-like
FAN_icon20117923.1.g00001.1	1.25973	0.33312	0.298121	0.999995	1	5.44609	3.00511	4.18455	4.21192	6.51551	4.08564	5.14587	5.24901	PREDICTED: uncharacterized protein LOC101314829 isoform X2
FAN_icon20118131.1.g00001.1	-1.29175	-0.36933	0.350325	0.999995	1	1.80486	4.3571	2.56811	2.91002	1.51528	2.49012	2.50121	2.16887	PREDICTED: uncharacterized protein LOC101310650
FAN_icon20119173.1.g00001.1	-1.09407	-0.129711	0.565526	0.999995	1	8.58721	8.68249	8.49748	8.58906	6.82027	8.17884	7.96631	7.65514	eukaryotic translation initiation factor 4E-1-like
FAN_icon20120205.1.g00001.1	1.02544	0.0362412	0.856844	0.999995	1	14.6679	12.1779	15.3052	14.0503	14.88	14.475	12.9353	14.0968	putative clathrin assembly protein At2g25430
FAN_icon20120781.1.g00001.1	-2.3716	-1.24586	0.00175	0.0498281	1	6.52988	4.00349	4.33592	4.95643	1.59897	2.25228	2.19375	2.015	UDP-glycosyltransferase 86A1-like
FAN_icon20122269.1.g00001.1	-1.04863	-0.0685054	0.761748	0.999995	1	15.03	13.4894	10.9764	13.1653	11.8014	11.6643	13.346	12.2705	VIN3-like protein 1 isoform X1
FAN_icon20122723.1.g00001.1	-1.54941	-0.631721	0.100916	0.867802	1	2.39987	3.31058	3.92695	3.21247	1.88889	1.86246	2.49434	2.0819	BTB/POZ domain-containing protein At5g66560-like
FAN_icon20123037.1.g00001.1	-1.5241	-0.607955	0.0984769	0.85605	1	2.3541	6.18262	3.86494	4.13389	2.39448	2.95121	2.46388	2.60319	protein PIN-LIKES 2-like
FAN_icon20123457.1.g00001.1	2.39352	1.25914	0.000776	0.0260118	1	2.09318	2.16562	1.98557	2.08146	3.954	5.41481	5.27411	4.88098	ferrochelatase-2, chloroplastic
FAN_icon20126345.1.g00001.1	-1.05251	-0.0738363	0.797397	0.999995	1	6.81888	7.24555	5.19213	6.41885	3.4813	6.00702	8.56742	6.01858	SAC3 family protein B-like isoform X3
FAN_icon20127583.1.g00001.1	-2.01143	-1.00822	0.00323	0.0801002	1	8.30923	8.03615	9.40705	8.58415	4.09463	3.785	4.71071	4.19678	probable acyl-activating enzyme 5, peroxisomal
FAN_icon20128169.1.g00001.1	-1.09535	-0.131387	0.468413	0.999995	1	59.7477	71.5261	48.2724	59.8488	54.2695	60.2253	44.1251	52.8733	cellulose synthase A catalytic subunit 3 [UDP-forming]
FAN_icon20128311.1.g00001.1	-1.22457	-0.292274	0.102604	0.875787	1	50.5779	46.9087	57.8303	51.7723	42.4818	43.8779	37.6857	41.3485	translocase of chloroplast 159, chloroplastic-like
FAN_icon20129803.1.g00001.1	1.35067	0.433674	0.0349012	0.452973	1	10.4509	10.4398	10.9221	10.6043	13.4448	15.6619	12.4627	13.8565	Pre-mRNA-processing-splicing factor 8
FAN_icon20129993.1.g00001.1	1.02931	0.0416799	0.893407	0.999995	1	4.20681	5.10935	7.49527	5.60381	6.21911	6.52952	4.14773	5.63212	---NA---
FAN_icon20130357.1.g00001.1	-3.26724	-1.70807	0.000241	0.00998	1	5.41848	3.89984	3.41916	4.24583	1.11255	0.914152	1.86983	1.29885	ferredoxin--nitrite reductase, chloroplastic
FAN_icon20130797.1.g00001.1	1.02173	0.0310109	0.872205	0.999995	1	15.316	13.609	13.2296	14.0515	13.615	13.7041	14.9144	14.0778	FACT complex subunit SPT16-like
FAN_icon20131255.1.g00001.1	1.72521	0.786768	0.00129	0.0389595	1	85.7789	70.7583	152.798	103.112	163.35	176.501	185.846	175.232	desiccation protectant protein Lea14 homolog
FAN_icon20131623.1.g00001.1	-1.00717	-0.0103065	0.973769	0.999995	1	5.94622	5.21989	4.92263	5.36291	4.59506	5.59352	5.31197	5.16685	endo-1,4-beta-xylanase A-like
FAN_icon20132273.1.g00001.1	1.03617	0.0512598	0.884196	0.999995	1	3.47622	2.96185	2.61861	3.01889	3.66955	2.53908	3.01409	3.07424	transcription factor GTE12
FAN_icon20132521.1.g00001.1	1.04048	0.0572539	0.763376	0.999995	1	20.3613	23.4895	27.6898	23.8469	24.6772	27.8278	20.022	24.1757	polyadenylate-binding protein RBP47B'
FAN_icon20132869.1.g00001.1	-1.14515	-0.195531	0.279598	0.999995	1	57.0007	52.5788	68.793	59.4575	54.0532	47.0788	52.1714	51.1012	tetraspanin-8-like
FAN_icon20134645.1.g00001.1	-1.18736	-0.247761	0.631534	0.999995	1	2.65151	0.997557	3.08683	2.2453	0.683004	1.87068	3.27973	1.94447	PREDICTED: uncharacterized protein LOC101291178 isoform X2
FAN_icon20135713.1.g00001.1	1.06274	0.0877934	0.741633	0.999995	1	6.80337	8.68124	10.6485	8.71102	8.99608	10.5597	7.45687	9.00423	---NA---
FAN_icon20136369.1.g00001.1	-1.30112	-0.379749	0.367654	0.999995	1	1.87726	3.45286	3.91765	3.08259	3.34913	1.61876	2.12853	2.36547	G-type lectin S-receptor-like serine/threonine-protein kinase B120
FAN_icon20136629.1.g00001.1	-24.5288	-4.6164	0.000317	0.0125188	1	1.99138	1.83138	3.02241	2.28172	0.208984	0	0	0.0696613	photosystem II reaction center PSB28 protein, chloroplastic
FAN_icon20136897.1.g00001.1	-2.27466	-1.18565	0.0150094	0.253085	1	4.15978	2.86917	2.56485	3.19793	1.09136	1.79348	1.04812	1.31099	probable transcription factor GLK2
FAN_icon20138697.1.g00001.1	-3.01464	-1.59198	0.000711	0.0242548	1	3.04811	3.89563	4.28609	3.74328	0.677396	0.695746	2.4396	1.27091	tetrapyrrole-binding protein, chloroplastic
FAN_icon20139103.1.g00001.1	1.08499	0.117678	0.634033	0.999995	1	6.75052	4.53026	5.60736	5.62938	5.34192	6.22998	6.41287	5.99492	probable CCR4-associated factor 1 homolog 11
FAN_icon20139393.1.g00001.1	1.24427	0.315305	0.0921165	0.826084	1	15.6405	18.779	18.9577	17.7924	24.6208	19.1812	21.8939	21.8986	U-box domain-containing protein 4-like
FAN_icon20139715.1.g00001.1	6.45566	2.69056	2.01e-06	0.000171	0.536401	0.846466	0	0.722654	0.52304	3.39781	3.94148	3.11924	3.48618	putative pentatricopeptide repeat-containing protein At5g08310, mitochondrial
FAN_icon20139971.1.g00001.1	1.00522	0.0075	0.979286	0.999995	1	7.05902	4.10812	6.96814	6.04509	6.25052	5.30707	6.75326	6.10361	probable ubiquitin-like-specific protease 2B isoform X2
FAN_icon20141227.1.g00001.1	1.31917	0.399631	0.153527	0.999995	1	10.1054	5.61479	5.27222	6.99746	9.72125	9.5852	7.42646	8.91097	Putative vacuolar protein sorting-associated protein 13A
FAN_icon20141563.1.g00001.1	-1.68055	-0.748932	0.0818193	0.769712	1	2.22845	2.30558	5.07333	3.20245	1.22778	2.16178	2.31617	1.90191	putative DNA-binding protein ESCAROLA
FAN_icon20142285.1.g00001.1	1.49801	0.583048	0.0838702	0.780455	1	2.32518	2.03556	2.90127	2.42067	3.88546	2.91495	4.25881	3.68641	AMP deaminase-like isoform X2
FAN_icon20144299.1.g00001.1	1.54861	0.63097	0.0009	0.0293202	1	20.3901	14.619	14.8117	16.6069	21.9613	29.2883	23.3221	24.8572	dnaJ homolog subfamily C member 2-like
FAN_icon20144435.1.g00001.1	2.04078	1.02912	1.5e-05	0.000962	1	5.80123	5.61479	5.91127	5.77576	10.2515	13.9421	9.76049	11.318	transcription initiation factor TFIID subunit 8-like
FAN_icon20145315.1.g00001.1	1.217	0.283327	0.226012	0.999995	1	19.1244	8.72299	18.0827	15.31	17.6745	17.076	20.5184	18.423	translocase of chloroplast 120, chloroplastic-like
FAN_icon20145425.1.g00001.1	1.06154	0.0861532	0.740323	0.999995	1	7.51213	8.51233	9.62	8.54815	8.61558	8.88367	9.32883	8.94269	histone-lysine N-methyltransferase ATXR3-like
FAN_icon20145809.1.g00001.1	1.46585	0.551734	0.0770776	0.744358	1	5.08302	3.75639	3.09966	3.97969	5.31528	6.05802	5.55754	5.64362	glutamyl-tRNA reductase 1, chloroplastic-like
FAN_icon20145881.1.g00001.1	-1.52199	-0.605963	0.038513	0.482443	1	6.43897	6.47677	5.34444	6.08673	2.36506	4.16422	5.27281	3.93403	BTB/POZ domain-containing protein At3g05675-like isoform X2
FAN_icon20146073.1.g00001.1	1.44113	0.527199	0.0212716	0.323963	1	71.8699	65.7335	90.7712	76.1249	99.0222	122.908	100.602	107.511	heptahelical transmembrane protein 4-like
FAN_icon20146189.1.g00001.1	1.05898	0.0826736	0.625846	0.999995	1	65.4615	69.6242	69.6624	68.2494	71.1804	70.1557	71.1048	70.8136	PREDICTED: uncharacterized protein LOC101297830
FAN_icon20146223.1.g00001.1	1.06397	0.0894574	0.689671	0.999995	1	9.27794	11.2604	8.2255	9.58795	7.0778	10.8004	11.9359	9.93804	zinc finger CCCH domain-containing protein 22
FAN_icon20148645.1.g00001.1	1.40724	0.492871	0.133052	0.999995	1	3.89162	2.60526	4.29956	3.59881	6.05396	4.97436	3.89339	4.97391	dynamin-related protein 5A
FAN_icon20149469.1.g00001.1	1.03848	0.0544781	0.852612	0.999995	1	6.65958	7.36525	5.48943	6.50475	8.6758	4.81184	6.50945	6.6657	dual-specificity RNA methyltransferase RlmN
FAN_icon20152127.1.g00001.1	1.56365	0.644916	0.160783	0.999995	1	1.25151	1.94224	1.60268	1.59881	1.18205	3.23751	2.83805	2.4192	cytosolic sulfotransferase 15-like
FAN_icon20152345.1.g00001.1	-1.9108	-0.934176	3.36e-05	0.00193	1	15.4847	23.2024	19.9057	19.5309	8.90967	8.56397	12.9158	10.1298	ethylene-responsive transcription factor RAP2-3
FAN_icon20154053.1.g00001.1	-1.29536	-0.373348	0.221498	0.999995	1	7.56901	8.75227	6.84201	7.7211	3.57446	6.56512	7.32005	5.81987	large proline-rich protein BAG6-like isoform X1
FAN_icon20154087.1.g00001.1	-1.03975	-0.056237	0.860514	0.999995	1	5.58103	5.27209	7.04347	5.96553	5.72964	7.53261	3.02646	5.42957	RNA polymerase II C-terminal domain phosphatase-like 3
FAN_icon20154459.1.g00001.1	-1.08393	-0.11627	0.65162	0.999995	1	7.27961	10.7884	14.7812	10.9498	12.4504	9.00859	8.47706	9.97867	E3 ubiquitin-protein ligase KEG isoform X1
FAN_icon20154501.1.g00001.1	-2.27966	-1.18882	0.00016	0.00712	1	14.5592	14.8675	16.7881	15.4049	6.96487	7.77717	4.93095	6.55766	UDP-glycosyltransferase homolog
FAN_icon20156593.1.g00001.1	1.00759	0.0109049	0.953555	0.999995	1	30.5155	36.897	33.4282	33.6136	34.7251	33.2405	31.2651	33.0769	transmembrane 9 superfamily member 11
FAN_icon20158497.1.g00001.1	-1.40814	-0.493788	0.0231701	0.343323	1	11.5676	16.5075	16.8566	14.9773	10.7372	8.97722	12.2114	10.6419	putative nuclear RNA export factor SDE5
FAN_icon20158827.1.g00001.1	-1.12398	-0.168617	0.526347	0.999995	1	6.2143	6.98047	6.36641	6.52039	6.70788	5.23608	5.03292	5.65896	GTP-binding protein BRASSINAZOLE INSENSITIVE PALE GREEN 2, chloroplastic
FAN_icon20159283.1.g00001.1	-1.1735	-0.230813	0.561174	0.999995	1	2.63913	7.96388	5.44501	5.34934	3.53126	2.90153	7.23159	4.55479	Actin cross-linking protein, putative
FAN_icon20159415.1.g00001.1	1.13049	0.176943	0.31454	0.999995	1	48.0685	65.9908	44.9835	53.0143	50.6391	62.9511	61.3153	58.3018	glycerophosphodiester phosphodiesterase GDPDL3-like
FAN_icon20159929.1.g00001.1	-2.04052	-1.02894	0.0043	0.100157	1	3.89663	4.58124	6.50213	4.99333	3.68036	1.92439	1.60661	2.40379	---NA---
FAN_icon20161357.1.g00001.1	-1.03736	-0.0529182	0.825481	0.999995	1	8.23687	9.21292	11.4033	9.61771	8.83101	10.1932	8.07729	9.03384	UDP-glucuronic acid decarboxylase 2
FAN_icon20161465.1.g00001.1	-1.40475	-0.49031	0.00519	0.115473	1	40.75	41.9557	30.5675	37.7577	22.9809	29.1684	25.5694	25.9062	calmodulin-binding transcription activator 5
FAN_icon20161789.1.g00001.1	-1.4909	-0.576187	0.227088	0.999995	1	3.10715	3.67393	1.70529	2.82879	1.04811	3.27255	0.754937	1.69186	peptidyl-prolyl cis-trans isomerase isoform X2
FAN_icon20161901.1.g00001.1	-1.12512	-0.17008	0.5346	0.999995	1	7.96207	5.17795	9.12802	7.42268	6.87557	6.53218	6.19049	6.53275	trihelix transcription factor GT-4-like
FAN_icon20162111.1.g00001.1	-1.32939	-0.410765	0.189552	0.999995	1	4.60511	5.68074	9.52637	6.60407	3.0112	6.73536	4.81984	4.85547	glucan endo-1,3-beta-glucosidase 14
FAN_icon20162775.1.g00001.1	-1.41033	-0.496037	0.179016	0.999995	1	3.6217	5.99527	2.78276	4.13324	2.05241	2.81068	3.69581	2.85297	F-box/kelch-repeat protein OR23
FAN_icon20163393.1.g00001.1	1.00911	0.0130828	0.955609	0.999995	1	9.09951	6.75384	8.61294	8.15543	8.7813	7.06182	8.74743	8.19685	ankyrin repeat domain-containing protein 11 isoform X2
FAN_icon20163427.1.g00001.1	-1.52473	-0.608556	0.178047	0.999995	1	2.58309	1.94363	2.60622	2.37764	1.77434	1.27568	1.59754	1.54919	DUF1666 domain-containing protein
FAN_icon20163929.1.g00001.1	-1.4302	-0.51622	0.00186	0.0521534	1	75.2698	70.5627	79.6463	75.1596	49.5642	51.8324	53.4906	51.6291	probable L-cysteine desulfhydrase, chloroplastic
FAN_icon20164163.1.g00001.1	1.19883	0.261632	0.298256	0.999995	1	8.4811	8.77463	5.88297	7.7129	9.34544	7.816	10.017	9.05947	putative clathrin assembly protein At2g25430
FAN_icon20164757.1.g00001.1	1.12705	0.172549	0.322561	0.999995	1	28.2703	23.5818	30.0182	27.2901	34.0441	28.9329	27.6468	30.2079	protein NETWORKED 1D
FAN_icon20165091.1.g00001.1	2.2856	1.19257	6.8e-08	8.35e-06	0.0181946	22.9308	10.7325	17.7123	17.1252	38.5032	36.1565	40.6509	38.4369	H/ACA ribonucleoprotein complex subunit 4-like
FAN_icon20165555.1.g00001.1	1.19241	0.253875	0.391039	0.999995	1	5.47023	5.65955	3.95162	5.02713	6.1602	6.53116	4.29398	5.66178	PREDICTED: uncharacterized protein LOC101308543
FAN_icon20165585.1.g00001.1	1.17158	0.22845	0.377506	0.999995	1	4.79164	5.14815	5.66414	5.20131	6.09228	5.43492	6.68677	6.07132	NAC domain-containing protein 82-like
FAN_icon20166003.1.g00001.1	2.67297	1.41844	4.24e-06	0.000324	1	3.00633	2.88821	3.29991	3.06481	7.90995	9.16579	6.81745	7.9644	AAA-ATPase At2g18193-like
FAN_icon20166119.1.g00001.1	-2.14457	-1.10069	0.00111	0.0346732	1	6.52988	8.00697	6.8136	7.11682	2.51267	3.37841	3.83906	3.24338	acyl-lipid (9-3)-desaturase-like
FAN_icon20166599.1.g00001.1	-7.23955	-2.8559	3.06e-07	3.21e-05	0.0818646	3.18041	5.30134	3.01691	3.83289	0.500649	0.137123	1.0017	0.546489	Xylulose kinase
FAN_icon20168059.1.g00001.1	-1.73246	-0.792821	0.0540739	0.600313	1	1.76262	2.9178	2.85912	2.51318	0.998873	1.77828	1.39898	1.39204	Adenosine monophosphate-protein transferase and cysteine protease ibpA
FAN_icon20168965.1.g00001.1	1.55844	0.640106	0.005	0.112259	1	8.98935	10.3946	15.1985	11.5275	19.478	19.2875	14.1897	17.6517	dicarboxylate transporter 1, chloroplastic
FAN_icon20170553.1.g00001.1	-1.67062	-0.740386	0.00205	0.0562491	1	19.3888	25.5307	14.747	19.8888	10.8211	11.9008	11.9913	11.5711	cytochrome P450 86B1-like
FAN_icon20170821.1.g00001.1	-2.21821	-1.1494	2.06e-06	0.000174	0.551725	24.5092	28.5745	24.5158	25.8665	12.611	12.2074	9.12501	11.3145	dynamin-related protein 4C-like
FAN_icon20171423.1.g00001.1	-1.00672	-0.00966	0.981088	0.999995	1	1.58745	3.98868	2.3233	2.63314	1.92773	2.46394	3.34273	2.57813	protein TRIGALACTOSYLDIACYLGLYCEROL 4, chloroplastic-like
FAN_icon20172635.1.g00001.1	2.09812	1.06909	5e-06	0.000374	1	7.49372	7.53156	10.0534	8.35956	13.3467	17.613	21.606	17.5219	lysM domain-containing GPI-anchored protein 2
FAN_icon20172669.1.g00001.1	2.41748	1.2735	0.00629	0.133344	1	0.86662	2.914	1.10979	1.63014	3.68334	4.70788	2.7022	3.69781	protein FAR1-RELATED SEQUENCE 5-like
FAN_icon20173515.1.g00001.1	-1.25625	-0.329121	0.336199	0.999995	1	5.33838	6.52735	3.72889	5.19821	2.75023	5.27283	3.57673	3.86659	probable Ufm1-specific protease
FAN_icon20173835.1.g00001.1	1.91623	0.938267	0.0046	0.105402	1	5.0521	3.80142	2.35261	3.73538	5.85617	7.6633	7.03021	6.84989	probable protein arginine N-methyltransferase 3
FAN_icon20174061.1.g00001.1	2.58494	1.37013	1.47e-07	1.67e-05	0.0393488	5.34102	5.32121	11.315	7.32575	22.4203	17.9616	16.1491	18.8437	E3 ubiquitin-protein ligase ATL6-like
FAN_icon20175401.1.g00001.1	-1.03665	-0.0519251	0.785043	0.999995	1	13.0119	15.6453	13.5105	14.0559	12.6218	14.0554	12.7598	13.1457	phosphatidylinositol 4-kinase alpha 1
FAN_icon20175413.1.g00001.1	1.73053	0.791215	0.00483	0.109498	1	5.09924	4.00228	4.80373	4.63508	9.13422	8.32408	5.78178	7.74669	U3 small nucleolar RNA-associated protein 18 homolog
FAN_icon20175635.1.g00001.1	-1.401	-0.486458	0.0275373	0.386604	1	8.7918	8.73224	9.75757	9.09387	6.31091	6.14071	6.77863	6.41009	serine/threonine-protein kinase D6PKL1-like
FAN_icon20176105.1.g00001.1	-2.54416	-1.34719	3.17e-11	8.34e-09	8.49e-06	28.6226	36.8417	33.4792	32.9812	14.0492	13.1179	10.4772	12.5481	thioredoxin-like 1-1, chloroplastic
FAN_icon20176227.1.g00001.1	-1.77609	-0.828705	0.00166	0.047707	1	8.18418	8.91309	8.0903	8.39586	4.67864	4.34574	4.88401	4.63613	acetate/butyrate--CoA ligase AAE7, peroxisomal
FAN_icon20176309.1.g00001.1	-1.38909	-0.474135	0.104233	0.882761	1	6.84108	5.80747	7.937	6.86185	3.97623	3.81168	7.16008	4.98267	heat shock factor protein HSF24
FAN_icon20176607.1.g00001.1	-1.39068	-0.475789	0.208245	0.999995	1	3.47752	4.55731	5.34396	4.4596	4.16038	2.8787	2.36579	3.13496	BTB/POZ and TAZ domain-containing protein 3
FAN_icon20176919.1.g00001.1	1.08619	0.119273	0.67079	0.999995	1	3.7615	6.18091	7.93382	5.95874	6.26952	5.66663	7.77731	6.57115	PREDICTED: uncharacterized protein LOC101307824 isoform X1
FAN_icon20178443.1.g00001.1	-1.19174	-0.253068	0.405398	0.999995	1	4.89974	7.48328	4.97983	5.78762	3.74631	4.70788	5.82012	4.7581	BZIP domain class transcription factor
FAN_icon20179807.1.g00001.1	-1.04079	-0.0576807	0.804036	0.999995	1	13.8432	17.0386	17.7275	16.2031	16.9071	17.4114	10.8249	15.0478	E3 ubiquitin-protein ligase KEG-like
FAN_icon20179941.1.g00001.1	1.40053	0.485968	0.0103533	0.193197	1	31.1483	22.0877	24.3514	25.8625	34.0473	39.3832	32.3413	35.2573	eukaryotic translation initiation factor 5B-like
FAN_icon20180043.1.g00001.1	1.40273	0.488233	0.324031	0.999995	1	2.72985	2.35361	1.55371	2.21239	1.93375	5.47291	1.28968	2.89878	heat shock protein 83
FAN_icon20180201.1.g00001.1	1.07682	0.106774	0.780096	0.999995	1	3.21948	4.62626	4.27556	4.04043	6.08159	4.85826	1.6224	4.18742	ELL-associated factor 1
FAN_icon20180947.1.g00001.1	1.12624	0.171516	0.683634	0.999995	1	2.6871	1.76916	3.96247	2.80624	2.30724	3.79158	3.32375	3.14086	DNA repair protein UVH3
FAN_icon20181561.1.g00001.1	-3.69273	-1.88469	2.25e-06	0.000188	0.60144	7.6731	7.328	4.53514	6.51208	0.929131	2.29032	1.78464	1.66803	PREDICTED: uncharacterized protein LOC101301657
FAN_icon20181807.1.g00001.1	-1.52272	-0.606648	0.020662	0.317596	1	8.89928	9.20728	9.57296	9.22651	5.37942	4.8345	8.07235	6.09542	L-type lectin-domain containing receptor kinase S.4-like
FAN_icon20182527.1.g00001.1	1.08298	0.115003	0.552841	0.999995	1	14.5242	16.1132	12.3998	14.3457	16.8584	13.173	15.6746	15.2353	ERAD-associated E3 ubiquitin-protein ligase component HRD3A
FAN_icon20183551.1.g00001.1	1.02042	0.0291593	0.943645	0.999995	1	1.95572	2.0234	4.45241	2.81051	2.25765	3.37281	2.95665	2.86237	deoxyhypusine synthase
FAN_icon20183861.1.g00001.1	-1.05149	-0.0724317	0.78651	0.999995	1	5.42471	5.61246	5.07942	5.3722	5.2889	5.83958	3.37302	4.83384	pentatricopeptide repeat-containing protein At5g02860
FAN_icon20183941.1.g00001.1	1.58077	0.660629	0.0345168	0.449768	1	2.69615	2.97543	2.45524	2.70894	4.41395	3.62681	4.68745	4.24274	putative DEAD-box ATP-dependent RNA helicase 29
FAN_icon20184385.1.g00001.1	1.21433	0.280156	0.118337	0.942218	1	25.8309	28.22	26.8332	26.9614	32.4159	33.9248	29.0835	31.808	E3 ubiquitin-protein ligase UPL1-like
FAN_icon20186055.1.g00001.1	1.10219	0.140368	0.655901	0.999995	1	4.1897	2.88981	4.76917	3.94956	3.46252	5.41914	3.76081	4.21416	conserved oligomeric Golgi complex subunit 1-like
FAN_icon20186425.1.g00001.1	7.54061	2.91468	4.83e-09	7.86e-07	0.00129	0.523713	0.541839	0.745183	0.603578	3.46252	5.55462	4.75049	4.58921	L-aspartate oxidase, chloroplastic
FAN_icon20186477.1.g00001.1	-2.33007	-1.22037	0.0144016	0.245234	1	3.78162	5.62422	1.41246	3.6061	1.11616	1.65082	1.60792	1.4583	protein argonaute 5
FAN_icon20187167.1.g00001.1	-1.11118	-0.152098	0.571843	0.999995	1	4.65448	7.12705	6.99366	6.2584	5.45122	5.49052	5.69968	5.54714	PREDICTED: uncharacterized protein LOC101293080
FAN_icon20187869.1.g00001.1	-1.2258	-0.293728	0.215701	0.999995	1	10.6488	10.6562	15.4998	12.2683	9.56315	11.9221	7.71955	9.73494	probable alpha,alpha-trehalose-phosphate synthase [UDP-forming] 7
FAN_icon20188515.1.g00001.1	-1.73536	-0.795239	0.0300292	0.410144	1	4.66642	4.58653	6.37418	5.20904	3.30556	3.07823	2.38096	2.92158	probable 3-hydroxyisobutyrate dehydrogenase-like 2, mitochondrial
FAN_icon20188897.1.g00001.1	-1.0019	-0.00274	0.993644	0.999995	1	2.30367	5.72017	5.70348	4.57577	3.4813	4.11195	6.26885	4.6207	anaphase-promoting complex subunit 2
FAN_icon20189501.1.g00001.1	-1.34311	-0.425574	0.0516598	0.583293	1	13.0706	15.589	13.1736	13.9444	9.6018	12.5387	7.41006	9.85018	probable acyl-activating enzyme 1, peroxisomal
FAN_icon20189551.1.g00001.1	-2.48533	-1.31344	0.00481	0.109028	1	2.38977	2.28229	3.1388	2.60362	1.389	0.427989	1.45904	1.09201	PREDICTED: uncharacterized protein LOC101295565
FAN_icon20190143.1.g00001.1	1.60251	0.680331	0.0354973	0.458449	1	2.77143	4.97006	2.20831	3.3166	5.40971	4.73178	5.2373	5.12626	ABC transporter C family member 3-like
FAN_icon20191399.1.g00001.1	1.7763	0.828872	0.000294	0.0117901	1	6.91239	10.057	16.2286	11.066	20.1983	20.452	17.8795	19.51	pleiotropic drug resistance protein 2-like
FAN_icon20191935.1.g00001.1	1.08187	0.113531	0.740809	0.999995	1	9.14618	3.86234	14.1825	9.06369	9.69632	8.11204	11.4286	9.74565	Dala_Dala_lig_N domain-containing protein/Dala_Dala_lig_C domain-containing protein
FAN_icon20194549.1.g00001.1	1.36155	0.445253	0.243264	0.999995	1	2.83338	2.48045	5.02396	3.44593	5.14639	5.07436	3.70688	4.64254	chromatin assembly factor 1 subunit FAS1 isoform X1
FAN_icon20195543.1.g00001.1	2.12415	1.08689	0.00849	0.167082	1	1.04243	2.33676	3.85645	2.41188	3.44599	5.12361	6.89473	5.15478	UDP-glucuronate 4-epimerase 1
FAN_icon20195787.1.g00001.1	1.01704	0.0243711	0.950483	0.999995	1	3.69256	1.6373	1.65128	2.32704	1.66077	2.59275	2.59183	2.28178	PREDICTED: uncharacterized protein LOC101304368 isoform X2
FAN_icon20195917.1.g00001.1	-1.09055	-0.125059	0.573194	0.999995	1	11.6127	12.5526	14.9452	13.0368	10.1497	11.4334	13.9532	11.8454	E3 ubiquitin-protein ligase UPL2-like
FAN_icon20196103.1.g00001.1	-2.59482	-1.37563	0.0199646	0.310058	1	4.50643	3.9451	0.73986	3.0638	0.654816	1.34511	1.37566	1.1252	magnesium-chelatase subunit ChlH, chloroplastic
FAN_icon20196993.1.g00001.1	-1.81927	-0.863362	0.0874655	0.801937	1	2.59986	1.97255	1.47972	2.01738	0.982225	1.47962	0.58957	1.01714	BTB/POZ domain-containing protein At1g67900
FAN_icon20197665.1.g00001.1	-1.17003	-0.226551	0.293179	0.999995	1	9.01285	10.7594	12.1337	10.6353	8.18521	10.3573	7.86094	8.80116	zinc finger CCCH domain-containing protein 41
FAN_icon20198229.1.g00001.1	3.25945	1.70463	0.0242451	0.354165	1	10.5819	0	0	3.5273	16.8874	8.9202	7.65407	11.1539	homeobox-leucine zipper protein ATHB-13
FAN_icon20198393.1.g00001.1	-1.18167	-0.240822	0.541835	0.999995	1	2.42654	1.97255	3.25538	2.55149	1.30963	2.82473	2.16176	2.09871	PREDICTED: uncharacterized protein LOC101291201
FAN_icon20199345.1.g00001.1	-1.0723	-0.10071	0.735766	0.999995	1	3.76874	4.10439	4.40287	4.092	4.30894	3.3866	3.59847	3.76467	protein tesmin/TSO1-like CXC 5
FAN_icon20199389.1.g00001.1	1.0175	0.0250241	0.898441	0.999995	1	25.4786	16.677	16.8688	19.6748	19.9719	19.6386	18.8662	19.4922	protein NETWORKED 1D-like
FAN_icon20199421.1.g00001.1	1.2232	0.290666	0.134163	0.999995	1	25.9369	20.9309	17.8621	21.5766	29.7234	23.3493	24.115	25.7292	pentatricopeptide repeat-containing protein At1g80270, mitochondrial-like
FAN_icon20201895.1.g00001.1	-1.04378	-0.0618214	0.765699	0.999995	1	13.7054	14.6447	14.1944	14.1815	16.1279	12.2056	11.4639	13.2658	putative transcription elongation factor SPT5 homolog 1
FAN_icon20202191.1.g00001.1	-3.12782	-1.64516	4.57e-05	0.0025	1	5.0788	6.00523	4.33592	5.13998	1.37055	1.68921	1.64531	1.56835	B3 domain-containing protein
FAN_icon20202309.1.g00001.1	-1.36766	-0.451704	0.386062	0.999995	1	0.980419	2.78947	3.55731	2.4424	1.62051	1.1413	2.77912	1.84698	probable sucrose-phosphate synthase 1
FAN_icon20202525.1.g00001.1	-1.36407	-0.447915	0.263719	0.999995	1	2.42077	5.00911	3.54289	3.65759	2.93967	1.87868	3.13691	2.65175	probable galacturonosyltransferase-like 9
FAN_icon20203581.1.g00001.1	-4.56992	-2.19217	0.000221	0.0093	1	2.76004	3.39099	1.0309	2.39397	0.651713	0.267747	0.586776	0.502079	subtilisin-like protease SBT1.3
FAN_icon20203817.1.g00001.1	-1.84253	-0.881685	0.090816	0.820513	1	2.12402	1.79798	3.13214	2.35138	0.729504	1.49853	1.53257	1.25353	chloroplast sensor kinase, chloroplastic
FAN_icon20204327.1.g00001.1	1.1849	0.244762	0.164221	0.999995	1	38.1131	36.8691	37.0937	37.3587	36.7177	46.1422	47.1039	43.3213	Pre-mRNA-processing-splicing factor 8
FAN_icon20205763.1.g00001.1	1.97599	0.982575	0.0343583	0.448415	1	2.24786	0.715588	1.62383	1.52909	2.28641	2.41544	4.5093	3.07039	TMV resistance protein N-like
FAN_icon20205799.1.g00001.1	-2.12444	-1.08708	0.0123724	0.219729	1	1.72503	3.03404	4.85993	3.20633	0.97757	1.74035	1.76033	1.49275	tolB protein-like protein
FAN_icon20206191.1.g00001.1	1.66471	0.73527	0.00419	0.0980644	1	3.96756	4.81877	5.89083	4.89239	8.14641	7.49691	8.80164	8.14832	---NA---
FAN_icon20206317.1.g00001.1	1.70733	0.771745	0.000256	0.0105039	1	9.58991	10.1473	9.30363	9.68028	14.6157	15.0539	19.5229	16.3975	glucose-6-phosphate 1-dehydrogenase 2, chloroplastic
FAN_icon20206521.1.g00001.1	1.20528	0.269366	0.290862	0.999995	1	6.77623	7.81199	8.59497	7.72773	9.14305	9.46585	8.78083	9.12991	probable ubiquitin-conjugating enzyme E2 23
FAN_icon20207017.1.g00001.1	1.24618	0.317516	0.0721189	0.715549	1	38.0884	45.0028	55.4139	46.1684	55.1323	52.2968	63.1187	56.8493	senescence/dehydration-associated protein At3g51250-like
FAN_icon20207175.1.g00001.1	2.05482	1.03901	0.000105	0.00501	1	81.5729	64.8106	74.3428	73.5754	150.352	143.574	150.055	147.994	protein ECERIFERUM 1
FAN_icon20207465.1.g00001.1	-3.73025	-1.89927	9.77e-09	1.48e-06	0.00261	8.2682	8.74033	7.51917	8.1759	1.35814	2.09239	3.05703	2.16919	multicopper oxidase LPR2-like
FAN_icon20207711.1.g00001.1	1.09788	0.134719	0.620221	0.999995	1	9.8503	10.6884	20.511	13.6832	15.2034	14.5432	14.9825	14.9097	---NA---
FAN_icon20208261.1.g00001.1	-1.12877	-0.174748	0.384735	0.999995	1	19.4004	17.4938	23.7045	20.1996	17.315	16.161	19.7773	17.7511	Heat shock protein STI
FAN_icon20209433.1.g00001.1	1.22974	0.298353	0.40476	0.999995	1	2.55081	2.63909	3.35031	2.84674	3.70651	2.5887	4.44959	3.5816	putative FBD-associated F-box protein At5g56700 isoform X2
FAN_icon20209469.1.g00001.1	1.23283	0.301975	0.488856	0.999995	1	2.40933	0.534153	2.79153	1.91167	2.11306	1.8698	3.3172	2.43335	CBL-interacting serine/threonine-protein kinase 11-like
FAN_icon20209709.1.g00001.1	-1.22753	-0.295754	0.50029	0.999995	1	3.65054	1.33302	1.83328	2.27228	1.21692	1.99981	2.19132	1.80268	zinc finger protein VAR3, chloroplastic
FAN_icon20210225.1.g00001.1	-1.1475	-0.198497	0.287644	0.999995	1	17.5537	18.1612	15.7207	17.1452	14.1412	14.8248	14.6347	14.5336	PREDICTED: uncharacterized protein LOC101299396
FAN_icon20212479.1.g00001.1	-1.33075	-0.412235	0.158483	0.999995	1	5.13184	4.32622	6.65295	5.37034	4.48797	4.13015	3.23263	3.95025	---NA---
FAN_icon20213817.1.g00001.1	-1.09874	-0.135852	0.738578	0.999995	1	3.29821	2.4374	4.22367	3.31976	2.89264	2.55962	3.73967	3.06398	DUF1162 domain-containing protein/Apt1 domain-containing protein
FAN_icon20213889.1.g00001.1	-2.85348	-1.51272	4.19e-05	0.00232	1	9.78627	16.5197	8.94114	11.749	4.37831	3.73077	3.89339	4.00082	subtilisin-like protease SBT1.6
FAN_icon20213919.1.g00001.1	1.02838	0.0403779	0.928566	0.999995	1	2.89403	1.15161	1.90056	1.98207	1.6821	2.0732	2.27174	2.00901	NAC domain-containing protein 72-like
FAN_icon20214277.1.g00001.1	-1.31571	-0.395844	0.119507	0.947585	1	9.2712	10.6579	6.44935	8.79281	4.54047	6.6621	8.37078	6.52445	autophagy-related protein 13a-like
FAN_icon20217111.1.g00001.1	-1.10353	-0.142131	0.638168	0.999995	1	2.56927	6.20246	7.45779	5.40984	4.04445	4.65249	6.02055	4.90583	probable WRKY transcription factor 17
FAN_icon20217275.1.g00001.1	1.17869	0.23718	0.169474	0.999995	1	53.2696	57.9487	54.1055	55.108	64.7113	56.7604	70.4987	63.9901	hsp70-Hsp90 organizing protein 3-like
FAN_icon20217899.1.g00001.1	-1.01381	-0.0197906	0.930818	0.999995	1	8.21009	7.7392	9.03408	8.32779	7.92673	8.21224	8.0678	8.06892	---NA---
FAN_icon20218111.1.g00001.1	2.18274	1.12614	0.0229729	0.341283	1	1.1339	0.938512	0.774433	0.948947	2.14192	1.93595	2.05707	2.04498	GATA zinc finger domain-containing protein 14-like isoform X1
FAN_icon20218637.1.g00001.1	1.13739	0.185727	0.421557	0.999995	1	8.0315	9.54705	7.00262	8.19372	8.71551	10.7419	6.9752	8.81088	5-oxoprolinase
FAN_icon20219091.1.g00001.1	-1.78425	-0.835316	0.000315	0.0124328	1	20.3152	15.0131	17.3437	17.5573	9.82225	11.2614	7.12969	9.40444	glutamate receptor 3.4-like isoform X1
FAN_icon20219497.1.g00001.1	1.17487	0.232496	0.31788	0.999995	1	8.04871	7.21697	7.94032	7.73533	10.4738	8.74486	7.30082	8.83984	calcium homeostasis endoplasmic reticulum protein
FAN_icon20219721.1.g00001.1	-1.52698	-0.610678	0.0636808	0.664989	1	5.4907	3.48174	3.93152	4.30132	2.17476	3.1615	2.81158	2.71594	probable zinc metalloprotease EGY1, chloroplastic
FAN_icon20220733.1.g00001.1	1.29673	0.374882	0.045082	0.534594	1	24.0945	27.05	22.6126	24.5857	26.6307	38.0609	27.9008	30.8641	coatomer subunit beta-1-like
FAN_icon20221713.1.g00001.1	-1.10415	-0.142939	0.520917	0.999995	1	15.7689	10.7274	14.5689	13.6884	12.2414	10.8966	13.9607	12.3662	Hyccin domain-containing protein
FAN_icon20223019.1.g00001.1	1.11178	0.152876	0.393857	0.999995	1	30.6864	25.4914	30.7873	28.9884	28.5601	29.0295	38.6032	32.0643	Heat shock protein STI
FAN_icon20223435.1.g00001.1	34.6126	5.11323	4.94e-10	1.01e-07	0.000132	0	0	0.436639	0.145546	7.40694	4.36609	7.15216	6.3084	thaumatin-like protein 1b
FAN_icon20223959.1.g00001.1	1.34539	0.428021	0.016904	0.27612	1	15.6844	14.8162	19.6487	16.7164	22.3818	21.8305	22.6163	22.2762	C2 domain-containing family protein
FAN_icon20224261.1.g00001.1	-1.21011	-0.275135	0.312206	0.999995	1	7.523	6.18091	10.7673	8.15708	6.68749	7.04036	6.27202	6.66662	putative kinetochore ndc80
FAN_icon20225633.1.g00001.1	1.2079	0.272498	0.30907	0.999995	1	18.8568	17.0141	6.36458	14.0785	14.7038	17.1866	17.403	16.4311	probable transcriptional regulator SLK2
FAN_icon20225679.1.g00001.1	1.17269	0.22982	0.339217	0.999995	1	166.903	132.464	97.516	132.294	134.613	166.441	152.322	151.125	eukaryotic peptide chain release factor subunit 1-3-like
FAN_icon20225745.1.g00001.1	1.17109	0.227852	0.172582	0.999995	1	45.5189	46.2124	40.1708	43.9673	49.4333	54.7746	45.4259	49.8779	pre-mRNA-processing-splicing factor 8
FAN_icon20227387.1.g00001.1	-1.13718	-0.185462	0.65301	0.999995	1	2.09989	2.71571	2.39032	2.40197	3.30556	1.49385	1.38889	2.06277	DEAD-box ATP-dependent RNA helicase 35
FAN_icon20227845.1.g00001.1	1.02281	0.0325319	0.885148	0.999995	1	9.52472	8.09467	8.71237	8.77725	8.99608	9.63576	7.3283	8.65338	myb-like protein X
FAN_icon20230093.1.g00001.1	-1.40648	-0.492086	0.186545	0.999995	1	3.39376	4.38902	2.75249	3.51175	1.92324	2.76547	2.50121	2.39664	ETHYLENE INSENSITIVE 3-like 3 protein
FAN_icon20230707.1.g00001.1	-1.16736	-0.223252	0.344026	0.999995	1	10.7709	11.1436	8.08561	10	9.82225	7.06182	8.21187	8.36531	probable pre-mRNA-splicing factor ATP-dependent RNA helicase DEAH5
FAN_icon20232257.1.g00001.1	-1.21789	-0.284385	0.263381	0.999995	1	9.81521	9.94335	5.58636	8.4483	5.79402	6.82378	7.41931	6.67904	probable serine/threonine-protein kinase At1g01540
FAN_icon20232399.1.g00001.1	1.28475	0.361484	0.193573	0.999995	1	5.32654	6.42938	4.92639	5.56077	8.38484	6.02838	6.54279	6.98534	putative serine/threonine-protein kinase
FAN_icon20232921.1.g00001.1	1.32693	0.408087	0.367935	0.999995	1	1.96746	1.13086	2.42621	1.84151	2.68416	1.52688	3.47014	2.56039	---NA---
FAN_icon20232955.1.g00001.1	1.06656	0.09297	0.591706	0.999995	1	60.2034	63.8933	56.2574	60.1181	59.143	67.0706	61.0247	62.4127	transmembrane 9 superfamily member 3-like
FAN_icon20233045.1.g00001.1	1.15454	0.207317	0.363346	0.999995	1	9.9165	11.1924	9.62047	10.2431	11.9205	9.79472	13.5437	11.753	cyclic nucleotide-gated ion channel 2
FAN_icon20233383.1.g00001.1	1.25586	0.32868	0.441098	0.999995	1	3.51107	2.6639	2.398	2.85765	2.65295	4.90467	2.65401	3.40388	reticuline oxidase-like protein
FAN_icon20234127.1.g00001.1	-1.29772	-0.375977	0.0913604	0.82365	1	10.8348	9.80854	9.68356	10.109	7.99485	7.22605	7.67812	7.63301	death-inducer obliterator 1
FAN_icon20234471.1.g00001.1	-1.7052	-0.769944	0.168986	0.999995	1	1.21327	3.55657	1.72634	2.16539	0.381976	0.941576	2.52205	1.28187	UPF0481 protein At3g47200-like
FAN_icon20234921.1.g00001.1	-1.45765	-0.543646	0.108661	0.903219	1	5.75597	5.78003	6.50389	6.0133	3.99743	4.72978	3.2632	3.9968	protein FAF-like, chloroplastic
FAN_icon20235309.1.g00001.1	-1.84054	-0.880132	0.0151437	0.254628	1	3.72445	3.50305	3.7578	3.66177	2.23856	0.919679	3.07125	2.0765	ETHYLENE INSENSITIVE 3-like 1 protein
FAN_icon20235933.1.g00001.1	-3.31085	-1.7272	0.000345	0.0134048	1	3.38587	4.37881	3.03515	3.59994	1.27918	1.05106	0.767812	1.03268	serine/threonine-protein kinase D6PK-like
FAN_icon20236305.1.g00001.1	1.16815	0.224224	0.303502	0.999995	1	12.3862	12.8149	10.0179	11.7397	14.5721	14.6717	9.8555	13.0331	protein phosphatase 1 regulatory subunit pprA
FAN_icon20238371.1.g00001.1	-1.00876	-0.012587	0.95617	0.999995	1	19.9303	14.3292	15.4289	16.5628	18.186	12.9767	17.2357	16.1328	nuclear transcription factor Y subunit C-2
FAN_icon20238443.1.g00001.1	-1.14588	-0.196462	0.473809	0.999995	1	8.39955	8.69026	5.33225	7.47402	6.306	5.85003	6.83762	6.33122	protein SPA1-RELATED 2 isoform X1
FAN_icon20238793.1.g00001.1	1.36516	0.44907	0.25425	0.999995	1	2.15161	1.48405	1.37767	1.67111	2.03219	2.36554	2.2363	2.21134	3-ketoacyl-CoA synthase 19-like
FAN_icon20238847.1.g00001.1	-1.35736	-0.440802	0.0113365	0.206178	1	43.9856	43.9151	39.2416	42.3808	31.5736	30.8928	28.4276	30.298	aconitate hydratase, cytoplasmic
FAN_icon20239155.1.g00001.1	-3.27255	-1.71041	0.00605	0.129327	1	2.18607	2.4879	1.67968	2.11788	0.206474	0.848267	0.743602	0.599447	mitochondrial substrate carrier family protein C
FAN_icon20239945.1.g00001.1	1.0138	0.0197679	0.956045	0.999995	1	3.76938	3.89984	3.01691	3.56204	4.2277	3.47378	2.67119	3.45756	glutamate receptor 3.2
FAN_icon20242823.1.g00001.1	-5.11853	-2.35573	3.05e-12	9.97e-10	8.14e-07	9.32266	8.20878	10.4992	9.34353	1.87345	1.53936	2.02414	1.81232	geranylgeranyl diphosphate reductase, chloroplastic
FAN_icon20244509.1.g00001.1	-1.46148	-0.547434	0.117682	0.939455	1	5.09064	4.0379	3.33196	4.1535	2.88486	1.97533	3.65561	2.8386	vegetative cell wall protein gp1-like
FAN_icon20244633.1.g00001.1	1.02487	0.0354387	0.866603	0.999995	1	25.7132	24.8056	27.4402	25.9863	27.2397	29.3934	21.2752	25.9694	DUF246 domain-containing protein
FAN_icon20245101.1.g00001.1	1.05918	0.0829413	0.766414	0.999995	1	8.31314	5.34648	11.1253	8.26164	8.06394	10.2876	7.38782	8.57979	4-hydroxybenzoate polyprenyltransferase, mitochondrial-like
FAN_icon20245253.1.g00001.1	-1.34848	-0.431336	0.0367439	0.4688	1	13.346	11.925	16.7455	14.0055	9.74039	9.88655	11.4639	10.3636	protein DOS2-like
FAN_icon20245485.1.g00001.1	-4.95838	-2.30987	4.14e-08	5.41e-06	0.0110703	5.90877	8.55859	7.0623	7.17656	2.45556	1.10054	0.535973	1.36403	putative pectinesterase/pectinesterase inhibitor 22
FAN_icon20245847.1.g00001.1	-1.10916	-0.149463	0.459988	0.999995	1	17.6526	17.22	13.6353	16.1693	17.7844	12.5254	12.1999	14.1699	protein DOS2-like
FAN_icon20246063.1.g00001.1	-3.34299	-1.74114	8.01e-05	0.00401	1	3.49421	6.82861	11.601	7.30794	1.83349	1.05457	3.74181	2.20995	probable strigolactone esterase DAD2
FAN_icon20246075.1.g00001.1	1.3091	0.388575	0.112807	0.923382	1	9.35624	8.26347	10.3256	9.31509	14.6564	9.91754	11.9023	12.1587	ABC transporter A family member 2-like
FAN_icon20246319.1.g00001.1	1.09789	0.13473	0.397761	0.999995	1	48.2061	52.3935	46.7671	49.1222	56.5683	54.0383	46.1008	52.2358	probable uridine nucleosidase 2
FAN_icon20246929.1.g00001.1	-1.25588	-0.3287	0.390464	0.999995	1	2.52181	2.08727	1.86588	2.15832	1.58789	1.82661	1.52499	1.6465	protein PLASTID MOVEMENT IMPAIRED 1-RELATED 1-like
FAN_icon20247531.1.g00001.1	1.05844	0.0819448	0.639131	0.999995	1	54.3318	73.1198	71.9325	66.4614	70.3594	71.3182	64.7324	68.8033	cationic amino acid transporter 2, vacuolar-like
FAN_icon20247653.1.g00001.1	-1.34003	-0.42227	0.164052	0.999995	1	3.69865	4.0006	6.17177	4.62367	3.17578	3.52276	3.62184	3.44013	protein argonaute 1
FAN_icon20248585.1.g00001.1	1.01289	0.0184729	0.92631	0.999995	1	10.5672	11.28	12.0287	11.292	9.98067	10.6741	13.5031	11.3859	DUF632 domain-containing protein/DUF630 domain-containing protein
FAN_icon20249445.1.g00001.1	1.22393	0.291517	0.152571	0.999995	1	12.1327	11.5564	9.20715	10.9654	12.5506	11.2092	16.1586	13.3062	xyloglucan 6-xylosyltransferase 2
FAN_icon20251483.1.g00001.1	1.17721	0.235366	0.568274	0.999995	1	2.39799	1.94934	1.02362	1.79032	2.26489	1.861	1.94211	2.02267	pentatricopeptide repeat-containing protein At3g09040, mitochondrial
FAN_icon20252849.1.g00001.1	1.03176	0.0451038	0.800145	0.999995	1	32.1307	41.3803	31.717	35.076	37.1439	31.2993	37.9493	35.4642	probable glycosyltransferase At5g03795
FAN_icon20252893.1.g00001.1	1.02306	0.0328932	0.936543	0.999995	1	2.87083	1.06078	2.45092	2.12751	1.93678	2.38709	2.09256	2.13881	nuclear pore complex protein NUP155
FAN_icon20253323.1.g00001.1	1.25164	0.323819	0.279108	0.999995	1	5.09361	3.07411	5.6169	4.59487	4.8109	5.60004	6.97859	5.79651	protein argonaute 2-like
FAN_icon20253657.1.g00001.1	-1.07752	-0.107719	0.630039	0.999995	1	11.3599	14.3915	11.8755	12.5423	12.0432	11.6947	9.9889	11.2423	PHD finger protein rhinoceros isoform X3
FAN_icon20253955.1.g00001.1	-1.39729	-0.482632	0.348346	0.999995	1	1.40443	5.81214	2.9975	3.40469	3.31619	2.36151	1.32701	2.3349	PREDICTED: uncharacterized protein LOC101310359
FAN_icon20253985.1.g00001.1	1.06468	0.0904177	0.806257	0.999995	1	3.51429	3.9822	2.85739	3.4513	2.21283	4.15592	4.36417	3.57764	probable polyamine transporter At3g19553
FAN_icon20254047.1.g00001.1	-1.09028	-0.124696	0.692914	0.999995	1	3.14681	6.29439	3.76113	4.40078	4.35915	3.41898	4.04374	3.94062	CLP protease regulatory subunit CLPX3, mitochondrial
FAN_icon20254281.1.g00001.1	-1.34136	-0.423693	0.0685166	0.694266	1	17.0694	14.0243	9.28652	13.4601	9.16743	10.2599	9.67708	9.70148	heat shock protein 70
FAN_icon20256039.1.g00001.1	1.33885	0.420992	0.189148	0.999995	1	4.30625	5.94038	3.67638	4.641	7.35977	6.843	3.4876	5.89679	cytochrome P450 714C2-like
FAN_icon20256503.1.g00001.1	-2.24667	-1.16779	3.04e-05	0.00177	1	11.8665	15.5825	13.0531	13.5007	6.89713	4.25038	6.72738	5.9583	PREDICTED: uncharacterized protein LOC105349702
FAN_icon20256763.1.g00001.1	-1.4383	-0.524362	0.0160584	0.265864	1	17.3664	20.4287	22.1378	19.9776	13.7062	15.8776	10.5198	13.3678	galacturonosyltransferase 8
FAN_icon20256991.1.g00001.1	1.61502	0.691556	0.0188831	0.298414	1	7.01247	13.1284	22.8067	14.3159	22.5506	16.5856	29.7219	22.9527	AAA-ATPase At2g46620
FAN_icon20257579.1.g00001.1	-13.6569	-3.77156	2.64e-09	4.59e-07	0.000705	4.84194	5.35501	3.70609	4.63435	0.315393	0.259149	0.378623	0.317722	probable carotenoid cleavage dioxygenase 4, chloroplastic
FAN_icon20258595.1.g00001.1	-1.11529	-0.157413	0.530517	0.999995	1	8.18521	10.991	6.39324	8.52316	8.38886	7.4335	6.12137	7.31458	histone-lysine N-methyltransferase, H3 lysine-9 specific SUVH1
FAN_icon20259637.1.g00001.1	-1.32128	-0.401939	0.170951	0.999995	1	4.66863	3.93573	5.7572	4.78719	3.10299	4.56251	2.74479	3.4701	SNF2 domain-containing protein CLASSY 1-like
FAN_icon20259921.1.g00001.1	1.01333	0.0190989	0.923027	0.999995	1	11.8273	14.4771	10.2395	12.1813	11.9575	13.0571	10.3883	11.801	probable pre-mRNA-splicing factor ATP-dependent RNA helicase DEAH5
FAN_icon20261813.1.g00001.1	-1.38843	-0.473453	0.118843	0.94455	1	4.73287	6.52891	5.19505	5.48561	3.83159	3.32321	4.59974	3.91818	PREDICTED: uncharacterized protein At5g03900, chloroplastic-like
FAN_icon20262039.1.g00001.1	1.66071	0.731804	0.0457952	0.540339	1	2.12402	3.39619	1.64849	2.38957	2.55326	4.49559	4.37877	3.80921	F-box/kelch-repeat protein At1g55270-like
FAN_icon20262495.1.g00001.1	1.29743	0.375661	0.0700614	0.70384	1	15.7891	13.0685	12.3445	13.734	16.1686	20.1214	15.2642	17.1847	ATP-dependent zinc metalloprotease FTSH 10, mitochondrial-like
FAN_icon20262815.1.g00001.1	-1.07613	-0.10585	0.592501	0.999995	1	16.7688	14.0834	17.6845	16.1789	16.5834	12.8606	15.4343	14.9594	pollen-specific leucine-rich repeat extensin-like protein 4
FAN_icon20263261.1.g00001.1	-1.35624	-0.439609	0.148244	0.999995	1	3.95018	7.0061	7.8689	6.27506	3.90859	4.37942	5.54531	4.61111	putative xyloglucan
FAN_icon20264503.1.g00001.1	1.27458	0.350021	0.320565	0.999995	1	2.15257	2.42954	3.17424	2.58545	3.88137	3.18921	2.66257	3.24439	pentatricopeptide repeat-containing protein At1g63330-like
FAN_icon20267135.1.g00001.1	-2.34764	-1.23121	7.89e-07	7.48e-05	0.211009	42.7822	39.8023	20.952	34.5122	11.4332	10.9386	20.87	14.4139	dehydration-responsive protein RD22
FAN_icon20267597.1.g00001.1	-1.22176	-0.288959	0.282582	0.999995	1	5.19972	6.94876	5.54895	5.89914	4.91112	4.70788	4.42178	4.68026	vacuolar protein sorting-associated protein 18 homolog
FAN_icon20267639.1.g00001.1	-1.467	-0.55287	0.18109	0.999995	1	1.49874	4.65185	4.02136	3.39065	2.83112	1.49544	2.67041	2.33232	root phototropism protein 2-like
FAN_icon20268051.1.g00001.1	-1.43264	-0.518679	0.205332	0.999995	1	3.26929	2.93145	2.23287	2.8112	1.8527	1.69145	2.22413	1.92276	zinc finger protein 346-like
FAN_icon20268949.1.g00001.1	1.04216	0.0595794	0.797534	0.999995	1	6.61783	8.55859	7.62728	7.60123	9.21952	6.16304	8.25398	7.87885	FACT complex subunit SPT16-like
FAN_icon20269545.1.g00001.1	1.40645	0.492055	0.0137098	0.236568	1	13.5665	10.6127	8.33351	10.8376	14.3762	15.536	14.0693	14.6605	ruvB-like 2
FAN_icon20269803.1.g00001.1	-1.09364	-0.129134	0.575055	0.999995	1	9.51438	10.7594	9.25612	9.84329	8.77733	9.10095	8.27907	8.71912	E3 ubiquitin-protein ligase KEG
FAN_icon20270619.1.g00001.1	-2.69654	-1.43111	0.000107	0.00509	1	2.97802	4.79281	4.94361	4.23815	1.71889	1.15557	1.87591	1.58346	root phototropism protein 2
FAN_icon20270863.1.g00001.1	-2.7238	-1.44562	3.81e-07	3.91e-05	0.101974	61.0495	87.64	48.1649	65.6181	22.5019	20.6719	27.3882	23.5207	dehydration-responsive protein RD22-like
FAN_icon20270983.1.g00001.1	1.78532	0.836186	0.00131	0.0393875	1	7.11417	4.27929	4.23738	5.21028	9.68831	7.19022	10.8802	9.25292	probable U3 small nucleolar RNA-associated protein 7
FAN_icon20272039.1.g00001.1	-1.07935	-0.110157	0.692086	0.999995	1	6.83842	7.30333	4.89653	6.34609	7.50062	4.45109	5.25253	5.73475	BEACH domain-containing protein B isoform X1
FAN_icon20273637.1.g00001.1	-1.68927	-0.7564	0.0383771	0.48136	1	2.64113	4.44037	3.80499	3.62883	1.715	2.81832	1.49732	2.01021	Calcineurin-binding protein cabin-1
FAN_icon20273873.1.g00001.1	1.04407	0.0622169	0.758349	0.999995	1	17.0616	19.6134	24.4385	20.3712	21.6652	22.5096	18.2705	20.8151	ATP-dependent zinc metalloprotease FTSH 10, mitochondrial-like
FAN_icon20274831.1.g00001.1	-2.22794	-1.15571	0.0183644	0.292546	1	2.87799	2.27698	1.15625	2.10374	0.799485	1.05106	0.767812	0.872786	receptor-like protein kinase HSL1
FAN_icon20274843.1.g00001.1	1.04077	0.0576541	0.732064	0.999995	1	28.2271	26.6422	22.9709	25.9467	27.9077	23.3152	28.4491	26.5573	protein CROWDED NUCLEI 4
FAN_icon20275387.1.g00001.1	-1.01798	-0.025714	0.924422	0.999995	1	5.435	4.94152	5.06185	5.14612	4.51112	5.87953	4.10832	4.83299	DUF3883 domain-containing protein
FAN_icon20275981.1.g00001.1	1.05719	0.0802296	0.773718	0.999995	1	7.08197	7.66788	4.49942	6.41642	8.24447	5.36826	6.16248	6.59173	pentatricopeptide repeat-containing protein At5g09450, mitochondrial-like
FAN_icon20276079.1.g00001.1	-1.10595	-0.145291	0.515106	0.999995	1	11.0881	12.4695	10.0837	11.2138	9.56205	9.72754	10.3858	9.8918	---NA---
FAN_icon20278281.1.g00001.1	1.09122	0.125937	0.479815	0.999995	1	30.6337	34.5906	45.8378	37.0207	40.4445	38.9838	39.9627	39.797	glyoxylate/hydroxypyruvate reductase A HPR2-like
FAN_icon20278707.1.g00001.1	-1.31095	-0.390609	0.0689617	0.697079	1	14.8132	21.6751	18.4277	18.3053	17.5887	11.8244	11.5172	13.6434	glutelin type-B 5-like
FAN_icon20279531.1.g00001.1	-1.32497	-0.40596	0.22791	0.999995	1	3.5772	3.70101	2.74857	3.34226	2.70293	2.49853	2.02801	2.40982	beta-tubulin
FAN_icon20279785.1.g00001.1	-1.0995	-0.136841	0.716576	0.999995	1	3.72445	2.62729	1.44531	2.59902	2.23856	1.70798	3.07125	2.33926	Histone-lysine N-methyltransferase ATX1
FAN_icon20281053.1.g00001.1	1.07809	0.108477	0.674234	0.999995	1	5.75139	5.4404	5.331	5.5076	5.12176	5.86625	6.52121	5.83641	nuclear pore complex protein GP210
FAN_icon20281967.1.g00001.1	-6.78195	-2.7617	3.33e-16	2.11e-13	8.91e-11	922.907	1003.57	1190.47	1038.98	127.606	97.9878	225.935	150.51	legumin type B-like
FAN_icon20282369.1.g00001.1	-1.22045	-0.287417	0.503457	0.999995	1	3.03317	3.37955	1.39435	2.60236	1.5426	2.71609	1.5873	1.94866	KH domain-containing protein HEN4-like isoform X2
FAN_icon20283497.1.g00001.1	1.06061	0.0848921	0.643784	0.999995	1	18.0351	21.543	21.136	20.238	19.8215	18.0681	26.212	21.3672	calcium-transporting ATPase 1, chloroplastic
FAN_icon20284967.1.g00001.1	-6.71792	-2.74801	6.63e-05	0.00343	1	2.88301	6.21416	2.46132	3.85283	0.226917	0.372901	1.08963	0.563151	alpha-glucosidase-like
FAN_icon20286223.1.g00001.1	-3.07963	-1.62276	0.00013	0.00602	1	4.41684	3.04647	2.79318	3.41883	1.08155	0.761725	1.48386	1.10905	7-deoxyloganetin glucosyltransferase-like
FAN_icon20286917.1.g00001.1	1.4568	0.542805	0.00327	0.0808893	1	25.6831	20.4791	25.1386	23.7669	34.1461	37.1975	30.0482	33.7973	WEB family protein At3g02930, chloroplastic-like
FAN_icon20288423.1.g00001.1	1.65197	0.724186	0.00819	0.16271	1	4.21741	4.93251	3.13089	4.0936	6.58115	5.97676	7.27681	6.61157	pentatricopeptide repeat-containing protein At4g28010
FAN_icon20289851.1.g00001.1	1.02015	0.0287756	0.927259	0.999995	1	4.98857	4.3966	3.62794	4.3377	4.71169	4.01484	4.18984	4.30546	nuclear pore complex protein GP210
FAN_icon20289943.1.g00001.1	-1.04145	-0.0585992	0.782566	0.999995	1	13.0503	12.4471	10.9673	12.1549	9.24447	13.1346	11.329	11.236	probable methyltransferase PMT11
FAN_icon20291139.1.g00001.1	-1.27856	-0.354517	0.180629	0.999995	1	10.9287	7.66571	7.27435	8.62291	7.17299	7.76261	4.2005	6.3787	microtubule-associated protein TORTIFOLIA1-like isoform X2
FAN_icon20291473.1.g00001.1	1.08219	0.113951	0.65189	0.999995	1	18.199	10.5352	24.2304	17.6549	20.6676	17.3183	18.6697	18.8852	---NA---
FAN_icon20291601.1.g00001.1	-1.18001	-0.238803	0.262942	0.999995	1	19.577	17.1082	20.4456	19.0436	16.5157	14.603	16.5942	15.9043	BSD domain-containing protein 1
FAN_icon20293151.1.g00001.1	1.29656	0.374686	0.067775	0.689964	1	52.6021	38.2475	24.609	38.4862	47.9906	47.7739	49.8563	48.5403	guanylate-binding protein 3
FAN_icon20294659.1.g00001.1	-11.5888	-3.53466	5.97e-08	7.47e-06	0.0159772	3.41995	5.56021	2.64165	3.87394	0.153816	0	0.923264	0.359027	putative pectinesterase/pectinesterase inhibitor 22
FAN_icon20295319.1.g00001.1	-1.02788	-0.039672	0.83601	0.999995	1	20.1489	21.0144	26.4962	22.5532	19.9514	21.5638	23.3986	21.6379	UCH domain-containing protein/DUF629 domain-containing protein/DUF627 domain-containing protein
FAN_icon20295445.1.g00001.1	-1.01692	-0.024207	0.893074	0.999995	1	53.1972	57.9351	74.9962	62.0428	56.5251	65.5935	57.3414	59.82	protein transport protein SEC23
FAN_icon20296447.1.g00001.1	-1.87985	-0.910616	0.000409	0.0154009	1	13.5634	10.125	9.38087	11.0231	7.29719	4.79671	5.0614	5.71843	E3 ubiquitin-protein ligase BRE1A-like
FAN_icon20296615.1.g00001.1	1.0091	0.0130687	0.946346	0.999995	1	13.8118	12.2724	17.4792	14.5211	16.7285	13.1148	13.8181	14.5538	DNA-damage-repair/toleration protein DRT102
FAN_icon20298491.1.g00001.1	-1.79111	-0.84085	0.014391	0.24513	1	4.19574	3.68981	3.94023	3.94193	2.17958	1.9537	2.37867	2.17065	probable lysine-specific demethylase JMJ14
FAN_icon20298961.1.g00001.1	1.44685	0.532912	0.00808	0.161121	1	36.8034	36.232	27.8214	33.6189	46.7049	49.7001	45.7738	47.3929	malate dehydrogenase, chloroplastic
FAN_icon20299205.1.g00001.1	1.2144	0.280247	0.42292	0.999995	1	8.65113	15.4997	34.9471	19.6993	19.7299	30.2942	20.8144	23.6128	BAG family molecular chaperone regulator 6 isoform X2
FAN_icon20299229.1.g00001.1	1.82722	0.869649	0.000704	0.0240662	1	6.55165	5.52314	7.04347	6.37275	11.6885	11.4872	11.2804	11.4854	CCAAT/enhancer-binding protein zeta
FAN_icon20299313.1.g00001.1	1.24497	0.316109	0.158057	0.999995	1	8.91712	7.21285	6.64391	7.59129	8.88159	8.30432	10.846	9.34397	E3 ubiquitin-protein ligase RING1
FAN_icon20299391.1.g00001.1	-1.38952	-0.474582	0.0430831	0.518517	1	9.74032	10.9614	9.04505	9.9156	7.74712	5.96774	7.36271	7.02586	protein DGCR14
FAN_icon20299563.1.g00001.1	1.01738	0.0248577	0.91864	0.999995	1	7.77595	8.90093	7.90978	8.19555	6.40678	8.98777	9.00434	8.13297	lysophospholipid acyltransferase LPEAT2
FAN_icon20299927.1.g00001.1	-1.17485	-0.232481	0.384867	0.999995	1	6.08042	4.5434	6.05621	5.56001	4.46673	3.93234	5.93674	4.7786	protein PAF1 homolog
FAN_icon20300313.1.g00001.1	1.74345	0.801947	0.0920268	0.826067	1	1.9969	0.939097	1.8598	1.5986	3.9436	1.26796	3.29336	2.83497	PREDICTED: uncharacterized protein LOC101310670
FAN_icon20301295.1.g00001.1	1.24635	0.317714	0.430176	0.999995	1	1.93093	1.99776	1.81334	1.91401	2.73564	2.39765	1.75151	2.29493	TMV resistance protein N-like
FAN_icon20304197.1.g00001.1	1.74154	0.800366	0.0217978	0.32976	1	1.89753	1.60626	3.5345	2.34609	4.88785	3.34683	4.30302	4.17924	transcription factor bHLH122-like isoform X1
FAN_icon20304527.1.g00001.1	-1.05122	-0.0720588	0.846795	0.999995	1	2.25975	3.33994	1.79141	2.4637	1.52452	2.25477	3.11126	2.29685	F-box/LRR-repeat protein At3g26922-like
FAN_icon20305201.1.g00001.1	1.07236	0.100794	0.673206	0.999995	1	8.57498	9.06052	9.81288	9.14946	8.27137	11.6104	8.48154	9.45444	ARF guanine-nucleotide exchange factor GNOM-like
FAN_icon20306129.1.g00001.1	1.25389	0.326411	0.166495	0.999995	1	7.38262	9.94734	5.42331	7.58443	9.89174	9.32693	7.98145	9.06671	probable sodium-coupled neutral amino acid transporter 6
FAN_icon20307351.1.g00001.1	-1.07611	-0.105822	0.742085	0.999995	1	5.13423	3.60452	4.85289	4.53055	5.02246	2.70377	4.98981	4.23868	GTPase-activating protein GYP7-like isoform X3
FAN_icon20308259.1.g00001.1	-1.60884	-0.686021	0.155227	0.999995	1	1.91569	1.73424	2.86209	2.17067	1.13085	0.929187	2.1721	1.41071	far upstream element-binding protein 2-like
FAN_icon20309017.1.g00001.1	-1.50708	-0.591759	0.0947936	0.838497	1	7.69559	5.37968	4.61673	5.89733	2.94667	2.25978	6.60319	3.93655	zinc finger CCCH domain-containing protein 20
FAN_icon20309299.1.g00001.1	1.22551	0.293384	0.331868	0.999995	1	4.69652	6.88368	5.17902	5.58641	5.91447	6.83402	7.32208	6.69019	transcription factor RF2b
FAN_icon20309433.1.g00001.1	1.06329	0.0885303	0.642732	0.999995	1	43.5326	53.0462	46.6628	47.7472	44.3143	48.2362	56.7633	49.7713	Na_Ca_ex domain-containing protein/EF_hand_5 domain-containing protein
FAN_icon20309501.1.g00001.1	-2.90884	-1.54045	0.000454	0.0167774	1	7.17708	6.15254	6.82755	6.71906	3.87356	1.27312	1.62755	2.25808	histone H2A.1-like
FAN_icon20309549.1.g00001.1	-1.22915	-0.297661	0.133868	0.999995	1	12.5962	14.3861	12.9883	13.3235	9.27044	11.8067	10.387	10.4881	F-box protein AFR-like
FAN_icon20310045.1.g00001.1	1.01221	0.0175028	0.942995	0.999995	1	6.28108	10.1643	9.34974	8.59836	9.27898	9.24911	6.75658	8.42822	probable methyltransferase PMT11
FAN_icon20310435.1.g00001.1	1.97489	0.981771	0.00795	0.159322	1	3.02576	2.0256	1.06366	2.03834	3.53025	4.42011	3.43075	3.7937	---NA---
FAN_icon20310799.1.g00001.1	1.84594	0.884353	0.0488479	0.563386	1	1.94555	0.503222	1.52256	1.32378	1.53131	3.39722	2.20596	2.37817	F-box/kelch-repeat protein At3g23880-like
FAN_icon20312817.1.g00001.1	1.17315	0.230383	0.455539	0.999995	1	3.84202	4.60262	6.90536	5.11667	6.4936	6.90489	4.12699	5.84183	---NA---
FAN_icon20313013.1.g00001.1	-3.65662	-1.87051	2.29e-13	9.23e-11	6.13e-08	138.918	138.115	120.379	132.47	28.9601	32.3751	45.1722	35.5025	oleosin 1-like
FAN_icon20314091.1.g00001.1	1.26706	0.341485	0.19088	0.999995	1	5.85491	4.44221	6.33146	5.54286	7.5576	7.87592	4.8683	6.76727	GTPase LSG1-2-like
FAN_icon20315139.1.g00001.1	-1.00657	-0.00945	0.964708	0.999995	1	7.37582	7.79699	8.21342	7.79541	7.57222	7.34181	7.99945	7.63783	UPF0481 protein At3g47200-like
FAN_icon20315577.1.g00001.1	-1.30425	-0.383216	0.217225	0.999995	1	6.09307	3.48376	3.28537	4.2874	3.33178	2.9865	3.2725	3.19693	BEACH domain-containing protein lvsC-like isoform X1
FAN_icon20316417.1.g00001.1	-1.00878	-0.0126107	0.945141	0.999995	1	41.4825	40.9142	46.4389	42.9452	42.2291	45.2207	37.3351	41.595	ankyrin repeat-containing protein At5g02620-like
FAN_icon20316567.1.g00001.1	-1.4822	-0.567745	0.112593	0.922427	1	2.39987	3.4761	3.55133	3.14243	2.72001	1.98662	1.45125	2.05263	probable serine/threonine-protein kinase abkC
FAN_icon20317283.1.g00001.1	-1.20111	-0.26437	0.183682	0.999995	1	15.9796	15.7163	21.0529	17.5829	14.3474	15.004	13.8685	14.4066	PTI1-like tyrosine-protein kinase At3g15890
FAN_icon20317287.1.g00001.1	1.06669	0.0931457	0.762848	0.999995	1	4.10645	5.60039	3.82451	4.51045	4.40742	5.5046	3.80953	4.57385	probable serine/threonine protein kinase IREH1
FAN_icon20317327.1.g00001.1	-1.61792	-0.694138	0.0792278	0.755854	1	2.26981	2.18063	2.07622	2.17555	1.37818	1.38405	1.10298	1.2884	J domain-containing protein
FAN_icon20317977.1.g00001.1	1.15942	0.213403	0.451074	0.999995	1	6.75964	5.20036	6.51077	6.15692	6.22076	7.66712	7.07484	6.98757	DNA-damage-repair/toleration protein DRT100-like
FAN_icon20318257.1.g00001.1	-3.21011	-1.68262	8.43e-07	7.93e-05	0.225507	11.2959	12.7999	8.26602	10.7873	2.37089	3.06128	4.4726	3.30159	cinnamoyl-CoA reductase 1-like
FAN_icon20318375.1.g00001.1	13.035	3.70432	2.13e-05	0.00131	1	0.159991	0	0.273179	0.14439	2.41778	2.35911	1.63266	2.13652	---NA---
FAN_icon20318797.1.g00001.1	-269.329	-8.07323	0.000817	0.0270993	1	5.11973	7.77985	2.32202	5.07387	0	0	0	0	protein SIEVE ELEMENT OCCLUSION B-like
FAN_icon20319047.1.g00001.1	-2.19177	-1.1321	0.000108	0.00514	1	6.93296	10.5886	5.63703	7.71953	2.02681	3.33075	5.05346	3.47034	PREDICTED: uncharacterized protein LOC101296725
FAN_icon20319255.1.g00001.1	-2.27335	-1.18482	0.0209826	0.321078	1	1.87531	3.88043	2.91092	2.88889	0.966123	0.264612	2.70622	1.31232	PREDICTED: uncharacterized protein LOC101300338
FAN_icon20320537.1.g00001.1	-1.68235	-0.750477	0.098798	0.857509	1	1.72298	2.89675	2.02258	2.2141	1.0171	1.17001	1.7094	1.29884	probable serine/threonine-protein kinase NAK
FAN_icon20320929.1.g00001.1	-1.42381	-0.509755	0.0744044	0.729264	1	4.3103	4.29431	4.36128	4.32196	2.86482	2.9734	3.07714	2.97179	translation initiation factor IF-2-like
FAN_icon20321053.1.g00001.1	1.19854	0.261282	0.283891	0.999995	1	11.8134	8.09312	8.04111	9.31588	12.2132	10.1591	10.3175	10.8966	PREDICTED: uncharacterized protein LOC105352066
FAN_icon20321611.1.g00001.1	1.0156	0.0223268	0.898594	0.999995	1	18.5183	16.1862	17.9903	17.5649	17.4905	18.2121	16.4718	17.3914	translocase of chloroplast 159, chloroplastic
FAN_icon20321943.1.g00001.1	-2.05453	-1.03881	0.0416733	0.507921	1	1.29993	2.46569	2.58951	2.11838	0.818521	1.00883	1.22827	1.01854	PREDICTED: uncharacterized protein LOC101297651 isoform X3
FAN_icon20322313.1.g00001.1	1.37414	0.458526	0.076467	0.74127	1	5.74706	4.62464	3.27096	4.54755	6.48354	6.31847	5.06823	5.95675	GRIP and coiled-coil domain-containing protein 2-like isoform X4
FAN_icon20322317.1.g00001.1	-1.08953	-0.12371	0.737023	0.999995	1	3.09265	2.70742	3.04648	2.94885	2.24692	2.4001	3.50659	2.71787	probable UDP-N-acetylglucosamine--peptide N-acetylglucosaminyltransferase SPINDLY
FAN_icon20324437.1.g00001.1	1.65719	0.728738	0.0417689	0.508448	1	2.94651	1.43458	3.25538	2.54549	6.22076	2.95924	3.53742	4.23914	mediator-associated protein 2
FAN_icon20324609.1.g00001.1	-1.042	-0.0593535	0.822547	0.999995	1	8.39955	8.69026	9.90274	8.99752	7.74446	8.07065	9.97734	8.59749	PREDICTED: uncharacterized protein LOC101300778 isoform X3
FAN_icon20325451.1.g00001.1	1.02703	0.0384767	0.868485	0.999995	1	13.5102	12.4978	11.127	12.3783	11.7095	10.8549	14.9581	12.5075	cytosolic Fe-S cluster assembly factor NBP35-like
FAN_icon20325505.1.g00001.1	-13.6252	-3.76821	0	0	0	14.9407	24.6667	14.7907	18.1327	1.05085	1.35686	1.44174	1.28315	21 kDa protein-like
FAN_icon20326017.1.g00001.1	1.44267	0.528743	0.137506	0.999995	1	1.62129	1.84515	1.93781	1.80142	2.60322	2.51646	2.57362	2.56444	disease resistance protein At4g27190-like
FAN_icon20326271.1.g00001.1	1.01815	0.0259502	0.919897	0.999995	1	4.73338	5.57268	7.94271	6.08292	5.08731	7.09349	6.10721	6.096	ATP sulfurylase 2
FAN_icon20327445.1.g00001.1	-5.30335	-2.4069	0.000723	0.024575	1	3.81955	2.0921	1.34271	2.41812	0.424418	0.348732	0.509505	0.427552	putative phospholipid:diacylglycerol acyltransferase 2
FAN_icon20328355.1.g00001.1	-1.00581	-0.00836	0.970125	0.999995	1	77.5053	89.7291	36.8534	68.0293	67.2731	62.1288	67.8562	65.7527	sucrose transport protein SUC4-like
FAN_icon20330693.1.g00001.1	1.14649	0.197218	0.431529	0.999995	1	6.76696	6.78901	7.87795	7.14464	7.74712	7.95698	8.60274	8.10228	putative fasciclin-like arabinogalactan protein 20
FAN_icon20331735.1.g00001.1	-1.37717	-0.461711	0.0190673	0.300321	1	44.7806	49.5257	61.3949	51.9004	42.9202	34.0679	34.0164	37.0015	probable receptor-like serine/threonine-protein kinase At5g57670
FAN_icon20332157.1.g00001.1	-1.19799	-0.260615	0.388753	0.999995	1	4.58932	3.43832	3.37762	3.80175	4.18513	2.94754	1.97378	3.03548	ABC transporter B family member 26, chloroplastic
FAN_icon20332857.1.g00001.1	1.19006	0.25104	0.465168	0.999995	1	2.05728	1.80102	2.16168	2.00666	2.24203	2.45629	2.33265	2.34366	MAG2-interacting protein 2-like
FAN_icon20334161.1.g00001.1	1.03928	0.0555778	0.819384	0.999995	1	6.00055	4.24773	5.79691	5.3484	5.22007	5.8823	5.19231	5.43156	subtilisin-like protease SBT6.1
FAN_icon20334603.1.g00001.1	-1.17304	-0.230256	0.504945	0.999995	1	3.01746	2.53654	3.22012	2.9247	2.67185	2.34174	2.35217	2.45526	tricalbin-3
FAN_icon20335025.1.g00001.1	1.09994	0.137421	0.481496	0.999995	1	16.7835	21.3394	18.9897	19.0376	20.2447	24.0102	16.0494	20.1014	PREDICTED: uncharacterized protein LOC101299287 isoform X2
FAN_icon20335315.1.g00001.1	1.18137	0.240461	0.249821	0.999995	1	10.422	10.2926	9.43683	10.0505	9.24697	12.6224	12.8913	11.5869	pollen-specific leucine-rich repeat extensin-like protein 1
FAN_icon20335371.1.g00001.1	1.91496	0.937313	0.000187	0.00809	1	9.61005	6.21416	5.12774	6.98398	13.1612	13.4245	11.986	12.8572	DNA-directed RNA polymerase I subunit rpa49-like
FAN_icon20335949.1.g00001.1	-1.45217	-0.538207	0.181236	0.999995	1	3.20605	1.56094	2.7371	2.50136	1.60311	1.60995	1.9245	1.71252	phospholipase D delta
FAN_icon20336073.1.g00001.1	-2.22451	-1.15348	0.0005	0.0181537	1	6.21675	6.84687	4.6226	5.89541	1.70469	2.80138	3.18335	2.56314	putative quinone-oxidoreductase homolog, chloroplastic
FAN_icon20336315.1.g00001.1	1.9812	0.986378	0.000137	0.00627	1	3.31609	4.24773	2.83105	3.46496	7.30809	6.00485	6.80372	6.70555	PREDICTED: uncharacterized protein LOC101292369
FAN_icon20337151.1.g00001.1	-1.70739	-0.771795	0.0266473	0.377726	1	3.62405	3.58646	2.42136	3.21062	1.3394	1.71196	2.50121	1.85085	pentatricopeptide repeat-containing protein At3g53700, chloroplastic
FAN_icon20337507.1.g00001.1	-1.18308	-0.242553	0.276436	0.999995	1	16.1991	15.7252	9.39053	13.7716	11.9	11.9508	9.52383	11.1249	ribose-phosphate pyrophosphokinase 4
FAN_icon20337973.1.g00001.1	-1.36093	-0.444598	0.0221013	0.332865	1	19.8535	26.0833	22.5994	22.8454	15.6263	15.8967	17.8658	16.4629	sterol 14-demethylase-like
FAN_icon20338267.1.g00001.1	-1.58441	-0.663948	0.0546431	0.604138	1	3.34695	3.80906	2.57165	3.24255	2.52895	1.68834	1.70772	1.975	protein NRT1/ PTR FAMILY 4.6-like
FAN_icon20338281.1.g00001.1	-1.15635	-0.209581	0.649029	0.999995	1	1.84879	3.82555	2.36755	2.68063	3.71063	0.896739	2.35828	2.32188	PREDICTED: uncharacterized protein LOC101294763
FAN_icon20339089.1.g00001.1	-2.19741	-1.13581	0.0236651	0.348357	1	2.46387	1.62218	2.48593	2.19066	0.423112	1.04298	1.52381	0.996634	NADP-dependent glyceraldehyde-3-phosphate dehydrogenase
FAN_icon20339501.1.g00001.1	1.18467	0.244483	0.523582	0.999995	1	1.26054	1.30417	2.6904	1.7517	1.78586	2.32337	2.14389	2.08437	predicted protein
FAN_icon20340955.1.g00001.1	1.05246	0.073763	0.841922	0.999995	1	1.99441	3.92054	3.57565	3.16353	3.20232	3.25037	3.39205	3.28158	glutamate--tRNA ligase, cytoplasmic
FAN_icon20341091.1.g00001.1	1.01427	0.0204422	0.923723	0.999995	1	13.6788	13.1762	9.26183	12.0389	12.6225	10.4936	12.6573	11.9245	importin subunit beta-1-like
FAN_icon20341417.1.g00001.1	-1.12949	-0.175676	0.522773	0.999995	1	5.97463	4.88006	4.42957	5.09475	3.56401	4.51468	5.16988	4.41619	F-box/LRR-repeat protein At3g48880-like isoform X1
FAN_icon20341477.1.g00001.1	-1.02099	-0.0299666	0.922148	0.999995	1	6.99963	4.58653	4.97983	5.52199	4.62779	5.97539	5.02646	5.20988	probable histone chaperone ASF1A
FAN_icon20341735.1.g00001.1	1.24686	0.318294	0.437272	0.999995	1	1.99989	0.827644	2.90253	1.91002	1.7	2.79369	2.72109	2.40493	transcription repressor KAN1-like
FAN_icon20342005.1.g00001.1	-7.2408	-2.85615	7.21e-06	0.000513	1	3.11721	9.6753	2.03508	4.94253	0.519565	0.426911	1.03954	0.662007	Membrane lipoprotein
FAN_icon20342839.1.g00001.1	-1.1095	-0.149908	0.439858	0.999995	1	17.4991	18.6479	17.9274	18.0248	13.7181	16.1607	18.0556	15.9781	protein QUIRKY-like
FAN_icon20344945.1.g00001.1	-1.23455	-0.303985	0.254883	0.999995	1	5.64797	4.86954	5.62549	5.381	3.70451	4.3832	4.80296	4.29689	PREDICTED: uncharacterized protein LOC101309871
FAN_icon20345819.1.g00001.1	1.53723	0.620336	0.000223	0.00934	1	52.7576	47.133	42.1004	47.3303	65.3549	77.3915	69.2269	70.6578	nucleolar GTP-binding protein 1-like
FAN_icon20346169.1.g00001.1	-1.3847	-0.469573	0.0968734	0.848585	1	5.30983	5.67082	6.28794	5.7562	2.75023	5.05128	4.27265	4.02472	probable lysine-specific demethylase JMJ14
FAN_icon20346317.1.g00001.1	1.23853	0.308628	0.159098	0.999995	1	23.6392	23.8094	18.845	22.0979	28.0937	27.5791	24.3182	26.6637	E3 ubiquitin-protein ligase UPL1-like
FAN_icon20346637.1.g00001.1	1.56095	0.642426	0.00302	0.076005	1	8.00757	9.79103	10.8759	9.55818	13.0636	17.7958	12.381	14.4135	UDP-glycosyltransferase 76F1-like
FAN_icon20346693.1.g00001.1	-1.89882	-0.925103	6.92e-07	6.66e-05	0.185063	26.9313	29.2143	31.0741	29.0733	14.6453	16.3404	13.6949	14.8935	NAC domain-containing protein 72-like
FAN_icon20346767.1.g00001.1	1.14328	0.193175	0.259404	0.999995	1	29.7446	27.2108	34.8832	30.6129	31.9381	35.2332	36.3885	34.5199	cellulose synthase-like protein D3
FAN_icon20346789.1.g00001.1	-1.38202	-0.466782	0.0469058	0.549084	1	7.98409	9.23223	9.62295	8.94643	5.61875	6.43917	7.1002	6.38604	UDP-glycosyltransferase 89A2-like
FAN_icon20346947.1.g00001.1	-3.13733	-1.64954	0.000239	0.0099	1	3.75722	2.42954	2.80669	2.99782	1.03503	0.607468	1.24253	0.961679	probable receptor-like protein kinase At2g23200
FAN_icon20348323.1.g00001.1	-1.91405	-0.936627	0.0165096	0.271319	1	6.17664	6.84687	11.6763	8.23328	4.58372	4.1087	4.00193	4.23145	AMP deaminase
FAN_icon20348889.1.g00001.1	-89.4235	-6.48258	0.00729	0.14921	1	1.94772	4.28216	1.45498	2.56162	0	0	0	0	thylakoid lumenal 19 kDa protein, chloroplastic
FAN_icon20351721.1.g00001.1	-3.91109	-1.96757	8.45e-10	1.66e-07	0.000226	10.4326	8.63491	11.8755	10.3143	2.84657	1.97911	3.15439	2.66002	bromodomain-containing protein DDB_G0278469
FAN_icon20351873.1.g00001.1	-1.20313	-0.266788	0.355513	0.999995	1	5.61771	7.50734	7.39384	6.83963	5.30591	6.17626	5.04263	5.50826	PREDICTED: uncharacterized protein LOC101308409
FAN_icon20352359.1.g00001.1	-1.18093	-0.239925	0.558724	0.999995	1	3.38587	4.2537	3.30356	3.64771	3.88321	1.8769	3.56484	3.10832	DNA mismatch repair protein MSH2
FAN_icon20352993.1.g00001.1	-2.17382	-1.12023	1.15e-07	1.34e-05	0.0307715	19.7968	22.4173	12.1103	18.1081	8.83371	8.10522	7.06979	8.00291	pollen-specific leucine-rich repeat extensin-like protein 2
FAN_icon20354281.1.g00001.1	1.25066	0.322694	0.42618	0.999995	1	2.16012	2.90535	3.50391	2.85646	4.08046	4.02335	2.20433	3.43605	---NA---
FAN_icon20354455.1.g00001.1	2.58737	1.37148	1.17e-06	0.000106	0.312611	3.67853	4.20646	2.80989	3.56496	9.50877	7.66283	10.098	9.08985	TMV resistance protein N-like
FAN_icon20354685.1.g00001.1	-2.65379	-1.40805	1.16e-06	0.000105	0.30903	39.4381	33.8325	34.2306	35.8337	14.1236	14.5381	10.8066	13.1561	cytochrome P450 71A26-like
FAN_icon20354733.1.g00001.1	-1.87166	-0.904322	0.0104186	0.194063	1	4.35532	3.05768	5.57741	4.33014	2.49754	1.56929	2.99824	2.35502	U-box domain-containing protein 40
FAN_icon20355379.1.g00001.1	1.50962	0.594184	0.00303	0.0763618	1	11.89	11.5484	14.5013	12.6466	17.4181	19.9614	18.9842	18.7879	probable anion transporter 5
FAN_icon20355393.1.g00001.1	-1.08043	-0.111603	0.793983	0.999995	1	1.57762	2.56493	2.1165	2.08635	1.70293	2.09887	1.78879	1.86353	probable LRR receptor-like serine/threonine-protein kinase At5g48740 isoform X3
FAN_icon20355523.1.g00001.1	-1.41152	-0.497245	0.26898	0.999995	1	2.61991	1.54891	2.55623	2.24168	2.828	1.30707	0.424369	1.51981	chromatin assembly factor 1 subunit FAS1
FAN_icon20355545.1.g00001.1	7.8615	2.97481	0	0	0	8.90937	7.64397	12.4296	9.661	76.3496	78.9238	70.9596	75.411	2-hydroxyisoflavanone dehydratase-like
FAN_icon20356543.1.g00001.1	-2.29992	-1.20158	0.000381	0.0145141	1	5.99741	6.84687	11.1231	7.98913	2.53927	3.20992	4.68976	3.47965	nuclear transcription factor Y subunit B-3-like
FAN_icon20356799.1.g00001.1	1.13766	0.186069	0.339326	0.999995	1	75.0266	86.6444	96.5981	86.0897	95.5685	91.5873	101.163	96.1063	eukaryotic translation initiation factor 3 subunit L-like
FAN_icon20358113.1.g00001.1	1.13679	0.184963	0.559571	0.999995	1	2.63754	2.18306	3.15245	2.65768	3.15546	3.27505	2.39246	2.94099	DNA-directed RNA polymerase III subunit RPC5
FAN_icon20359603.1.g00001.1	-1.04239	-0.0598916	0.788342	0.999995	1	7.66275	6.2763	8.31369	7.41758	7.08666	7.4335	6.33529	6.95182	---NA---
FAN_icon20359815.1.g00001.1	1.08374	0.116013	0.628467	0.999995	1	6.10999	5.96023	8.04797	6.70606	7.08992	6.23201	8.70924	7.34372	tricalbin-3
FAN_icon20360573.1.g00001.1	-1.56216	-0.643545	0.00565	0.12293	1	13.9397	11.3775	13.8842	13.0671	8.19217	6.73127	10.0101	8.3112	histone H1
FAN_icon20361015.1.g00001.1	-1.10639	-0.145863	0.536701	0.999995	1	9.26496	11.8679	9.4164	10.1831	7.50062	8.90217	10.7552	9.05266	BEACH domain-containing protein B isoform X1
FAN_icon20362117.1.g00001.1	-1.46758	-0.553438	0.0583712	0.628903	1	9.5825	11.833	7.78502	9.73352	8.75869	6.11725	4.38109	6.41901	ABSCISIC ACID-INSENSITIVE 5-like protein 5
FAN_icon20362607.1.g00001.1	1.85365	0.890366	0.000124	0.00578	1	10.6644	11.1934	15.4381	12.432	21.4588	23.6294	22.9569	22.6817	scarecrow-like protein 15
FAN_icon20362793.1.g00001.1	-1.69527	-0.761519	0.00614	0.1307	1	22.0594	24.8516	25.5289	24.1466	15.0475	10.6522	16.3968	14.0322	histone H3.3
FAN_icon20364135.1.g00001.1	1.26892	0.343604	0.293726	0.999995	1	3.5548	1.59906	3.69459	2.94948	4.23337	3.35849	3.68012	3.75733	GDP-fucose protein-O-fucosyltransferase 1
FAN_icon20364577.1.g00001.1	-1.46068	-0.546638	0.0453044	0.536608	1	5.49109	4.86954	3.75033	4.70365	3.40815	2.80038	3.20198	3.13683	probable beta-1,3-galactosyltransferase 16
FAN_icon20364755.1.g00001.1	1.09481	0.130676	0.559568	0.999995	1	12.4931	17.8968	13.3321	14.574	17.6995	17.3399	10.6239	15.2211	probable splicing factor 3A subunit 1
FAN_icon20367075.1.g00001.1	-1.42279	-0.508724	0.0166185	0.272589	1	11.6624	12.4553	13.1684	12.4287	8.35018	8.02894	9.59765	8.65893	probable acyl-activating enzyme 1, peroxisomal
FAN_icon20367845.1.g00001.1	-3.5894	-1.84374	1.91e-10	4.25e-08	5.11e-05	144.503	140.493	118.985	134.66	29.2359	27.4023	53.792	36.81	uncharacterized GPI-anchored protein At5g19250-like
FAN_icon20368613.1.g00001.1	1.28383	0.360452	0.150533	0.999995	1	4.77099	4.93612	4.86149	4.8562	7.12269	5.01643	6.4566	6.19857	MICOS complex subunit MIC60
FAN_icon20370177.1.g00001.1	-1.17964	-0.238342	0.329108	0.999995	1	7.03925	6.21709	7.76853	7.00829	5.99991	5.46292	6.22942	5.89742	dnaJ homolog subfamily C GRV2
FAN_icon20370357.1.g00001.1	-1.75035	-0.807647	0.0646962	0.671815	1	3.1559	1.52373	3.59238	2.75734	1.58973	1.79607	1.19277	1.52619	pentatricopeptide repeat-containing protein At5g48730, chloroplastic
FAN_icon20370809.1.g00001.1	-1.10159	-0.139586	0.47946	0.999995	1	12.791	13.8176	13.329	13.3125	11.1928	12.7003	11.3039	11.7323	putative casein kinase family protein
FAN_icon20372131.1.g00001.1	1.02685	0.0382221	0.910909	0.999995	1	2.75859	2.85406	4.31767	3.31011	3.18448	3.44914	3.47536	3.36966	protein CHROMATIN REMODELING 19
FAN_icon20374065.1.g00001.1	1.42561	0.511582	0.00549	0.120466	1	32.1835	25.2109	37.0273	31.4739	44.0037	43.4116	45.0059	44.1404	anthocyanidin 3-O-glucosyltransferase 2-like
FAN_icon20374175.1.g00001.1	-1.33795	-0.42002	0.316344	0.999995	1	2.88873	1.79323	1.97296	2.21831	1.63704	1.64402	1.52852	1.60319	transcription termination factor MTERF6, chloroplastic/mitochondrial-like
FAN_icon20374201.1.g00001.1	-1.82052	-0.864353	3.18e-05	0.00184	1	22.0535	20.1918	13.8292	18.6915	9.95391	9.99636	9.7366	9.89562	putative disease resistance protein RGA3
FAN_icon20374343.1.g00001.1	1.81345	0.858739	9.99e-06	0.000681	1	10.2661	12.3917	9.82686	10.8282	21.8902	15.9344	20.2822	19.3689	pleiotropic drug resistance protein 2
FAN_icon20374827.1.g00001.1	1.0896	0.123801	0.689568	0.999995	1	4.34604	3.8541	2.51773	3.57262	3.37182	4.45693	3.16784	3.66553	transcriptional corepressor SEUSS
FAN_icon20375787.1.g00001.1	1.34944	0.432364	0.0988277	0.85756	1	6.5411	6.33088	8.28643	7.0528	7.97168	9.98889	10.2876	9.41605	Pentatricopeptide repeat-containing, mitochondrial -like protein
FAN_icon20376449.1.g00001.1	1.01116	0.0160099	0.945457	0.999995	1	15.2704	10.3884	21.9662	15.875	15.6083	16.5588	15.4169	15.8613	protein SDE2 homolog
FAN_icon20376667.1.g00001.1	-1.29933	-0.377763	0.352876	0.999995	1	1.36615	4.24029	2.66588	2.75744	2.02765	1.5146	2.87672	2.13966	ABC transporter G family member 7
FAN_icon20376865.1.g00001.1	-1.27969	-0.355795	0.145916	0.999995	1	5.04679	6.32904	5.7448	5.70688	3.75556	4.74744	4.50848	4.33716	serine/threonine-protein kinase ATM-like
FAN_icon20378497.1.g00001.1	1.44991	0.535962	0.00255	0.066887	1	45.1733	48.7893	53.028	48.9969	67.8909	79.5898	60.7369	69.4059	inositol-3-phosphate synthase
FAN_icon20378509.1.g00001.1	1.13198	0.178846	0.406111	0.999995	1	12.2878	10.9795	9.05997	10.7758	11.6058	9.96963	14.777	12.1175	bZIP transcription factor 17-like
FAN_icon20378511.1.g00001.1	-1.35378	-0.436994	0.234104	0.999995	1	1.98396	3.47367	3.90869	3.12211	1.7297	2.01343	3.28775	2.34363	phototropin-1 isoform X1
FAN_icon20378877.1.g00001.1	-1.43437	-0.520421	0.00511	0.114023	1	37.0763	40.9324	26.442	34.8169	21.7798	26.6682	21.5321	23.3267	uncharacterized endoplasmic reticulum membrane protein C16E8.02
FAN_icon20379969.1.g00001.1	-1.80031	-0.848243	0.0462045	0.543476	1	3.6481	3.43123	4.53017	3.86983	1.87943	3.6033	0.564053	2.01559	NAC domain-containing protein 2
FAN_icon20380487.1.g00001.1	-1.02235	-0.0318874	0.900555	0.999995	1	9.4075	10.8918	8.79637	9.69855	6.76979	10.0821	10.9207	9.25752	54S ribosomal protein L37, mitochondrial-like
FAN_icon20380631.1.g00001.1	-1.08696	-0.1203	0.716723	0.999995	1	2.74128	2.36346	2.73036	2.6117	1.58224	2.83655	2.59016	2.33632	transcription initiation factor TFIID subunit 8-like
FAN_icon20380685.1.g00001.1	-2.88674	-1.52944	0.000567	0.0202058	1	4.09675	3.58646	2.42136	3.36819	1.04175	1.22283	1.07195	1.11218	plant/T31B5-30 protein
FAN_icon20381025.1.g00001.1	-1.35458	-0.43785	0.13979	0.999995	1	5.78512	4.48901	4.25297	4.84237	3.18735	3.99079	3.09752	3.42522	protein ENHANCED DOWNY MILDEW 2-like
FAN_icon20381253.1.g00001.1	1.44671	0.53278	0.0913107	0.823346	1	4.87338	5.51474	2.86038	4.41617	3.88369	6.50042	8.28852	6.22421	transmembrane protein 161B
FAN_icon20383051.1.g00001.1	-1.37565	-0.460113	0.00451	0.103955	1	64.6544	83.4913	65.2148	71.1202	51.5668	51.1053	47.7862	50.1528	protein YIF1B-like
FAN_icon20383523.1.g00001.1	1.20716	0.27162	0.544808	0.999995	1	3.85675	1.49634	2.26368	2.53892	3.64269	4.1155	0.819932	2.85937	U11/U12 small nuclear ribonucleoprotein 59 kDa protein
FAN_icon20383919.1.g00001.1	-1.13393	-0.181329	0.330321	0.999995	1	15.8054	13.6794	17.5157	15.6669	12.3445	13.0916	15.8532	13.7631	protein STABILIZED1
FAN_icon20384155.1.g00001.1	-1.0137	-0.0196284	0.923575	0.999995	1	10.4863	11.0065	10.6392	10.7106	9.33011	12.1481	8.96048	10.1462	probable transcriptional regulator SLK2 isoform X1
FAN_icon20384367.1.g00001.1	-1.38027	-0.464951	0.226245	0.999995	1	3.17491	2.81554	3.48495	3.15846	2.57031	2.46394	1.5428	2.19235	---NA---
FAN_icon20384725.1.g00001.1	3.55573	1.83015	1.63e-13	6.75e-11	4.35e-08	5.67453	2.85159	8.02806	5.51806	18.0694	17.4894	23.5303	19.6964	quinolinate synthase, chloroplastic
FAN_icon20386043.1.g00001.1	-1.67514	-0.744278	0.00423	0.0988048	1	8.46466	7.20072	6.90536	7.52358	5.15224	4.08746	3.83906	4.35959	glucan endo-1,3-beta-glucosidase 6
FAN_icon20386547.1.g00001.1	-1.50207	-0.586952	0.158333	0.999995	1	2.13478	2.6504	2.55154	2.44558	1.61304	1.15971	2.17847	1.65041	acyl-coenzyme A thioesterase 9, mitochondrial-like
FAN_icon20387791.1.g00001.1	-1.60421	-0.681861	0.0330299	0.436854	1	8.59233	5.67954	8.15059	7.47415	3.38143	3.51933	7.3068	4.73586	cysteine proteinase 15A
FAN_icon20388103.1.g00001.1	-1.04329	-0.0611428	0.832955	0.999995	1	3.93918	6.52083	3.63204	4.69735	4.31584	4.8913	3.57315	4.2601	E3 ubiquitin-protein ligase UPL1 isoform X1
FAN_icon20389255.1.g00001.1	-1.66851	-0.73856	0.0938445	0.835686	1	2.37379	3.06993	2.19545	2.54639	1.49469	1.84221	0.897172	1.41136	protein indeterminate-domain 2-like
FAN_icon20391887.1.g00001.1	-1.04957	-0.0698043	0.817273	0.999995	1	3.49274	3.61363	5.4929	4.19976	3.99339	4.13723	3.75181	3.96081	U-box domain-containing protein 11
FAN_icon20393755.1.g00001.1	1.16434	0.219519	0.206728	0.999995	1	18.3874	18.2441	19.6867	18.7728	22.4915	21.8726	19.6523	21.3388	K(+) efflux antiporter 2, chloroplastic
FAN_icon20393785.1.g00001.1	-1.00247	-0.00356	0.985704	0.999995	1	65.3997	50.3446	42.8723	52.8722	53.8648	46.827	53.8495	51.5138	3-oxo-5-alpha-steroid 4-dehydrogenase 2-like
FAN_icon20394641.1.g00001.1	-3.38826	-1.76054	1.64e-06	0.000143	0.439331	7.03696	6.2763	6.42199	6.57841	1.83349	1.88315	1.92593	1.88086	glutamate receptor 3.4-like
FAN_icon20395501.1.g00001.1	3.81833	1.93294	1.5e-10	3.43e-08	4e-05	2.34826	2.95015	5.58475	3.62772	13.6244	16.0111	11.7914	13.809	(R,S)-reticuline 7-O-methyltransferase-like
FAN_icon20396295.1.g00001.1	-1.4454	-0.531468	0.106071	0.890834	1	4.62517	6.65773	6.52385	5.93558	2.84899	5.30612	3.64817	3.93443	probable RNA helicase SDE3
FAN_icon20396657.1.g00001.1	1.66979	0.739665	0.0293057	0.403497	1	6.10876	3.51122	7.96772	5.86257	12.3408	5.39925	11.544	9.76135	ribonuclease S-7-like
FAN_icon20399025.1.g00001.1	1.05886	0.0825164	0.824587	0.999995	1	3.10278	2.46936	4.48282	3.35166	3.83229	3.88979	2.70622	3.4761	chromatin assembly factor 1 subunit FAS1
FAN_icon20399117.1.g00001.1	-1.71958	-0.782054	0.153795	0.999995	1	2.61319	2.70364	0.796772	2.03787	0.705187	0.724289	2.11641	1.18196	protein TIC 56, chloroplastic
FAN_icon20399319.1.g00001.1	1.61247	0.689275	0.0112208	0.204659	1	6.52988	5.00436	4.12945	5.22123	9.13697	7.31989	8.22656	8.22781	equilibrative nucleotide transporter 1
FAN_icon20399495.1.g00001.1	1.96522	0.974691	0.000258	0.0105726	1	6.47077	8.03366	7.734	7.41281	12.6816	12.3033	18.1588	14.3812	Formin-like protein 18
FAN_icon20399887.1.g00001.1	-1.43033	-0.516347	0.069896	0.702843	1	7.10206	7.8071	6.63167	7.18028	5.86939	4.47823	4.27798	4.8752	---NA---
FAN_icon20400133.1.g00001.1	-1.19703	-0.259461	0.195041	0.999995	1	20.0707	18.9525	20.6708	19.898	20.4612	13.7219	14.8102	16.3311	zinc finger (C3HC4-type RING finger) family protein
FAN_icon20400845.1.g00001.1	-1.0614	-0.085964	0.877867	0.999995	1	1.94123	1.00421	4.55754	2.50099	3.43779	1.50652	2.20106	2.38179	PREDICTED: uncharacterized protein LOC101299252
FAN_icon20401125.1.g00001.1	-1.2955	-0.373515	0.165393	0.999995	1	6.96311	5.45765	10.4481	7.62296	6.17805	5.56758	5.98115	5.90893	BTB domain-containing protein
FAN_icon20401365.1.g00001.1	1.03052	0.0433729	0.902811	0.999995	1	2.24679	1.5497	3.58056	2.45902	2.40504	2.9061	2.20786	2.50633	probable arabinosyltransferase ARAD1
FAN_icon20401993.1.g00001.1	-1.21837	-0.284948	0.233051	0.999995	1	8.66976	10.9803	10.8472	10.1658	6.77675	9.04841	8.6438	8.15632	phospholipid-transporting ATPase 1-like
FAN_icon20402111.1.g00001.1	-1.44016	-0.526232	0.1695	0.999995	1	2.39461	3.46848	3.40725	3.09011	1.80936	3.09729	1.08605	1.99757	---NA---
FAN_icon20403231.1.g00001.1	1.19601	0.258224	0.175314	0.999995	1	30.4572	24.9321	18.1444	24.5112	30.0312	29.7408	25.4261	28.3994	probable ribosomal protein S11, mitochondrial
FAN_icon20403581.1.g00001.1	-1.3229	-0.403705	0.0753207	0.734712	1	12.4848	13.7118	15.5781	13.9249	7.9822	9.24186	14.3737	10.5326	Proteasome subunit alpha type-5
FAN_icon20404807.1.g00001.1	-2.76081	-1.46509	0.00108	0.0338943	1	3.28179	2.00636	1.91029	2.39948	0.281786	0.92614	1.35311	0.853679	ninja-family protein 1-like
FAN_icon20405069.1.g00001.1	-1.66646	-0.736788	0.000304	0.0120994	1	24.0167	29.6324	24.9612	26.2034	18.7388	10.9979	16.7448	15.4938	beta-amyrin 28-oxidase-like
FAN_icon20405519.1.g00001.1	1.07224	0.100631	0.858746	0.999995	1	2.09989	1.20698	3.98386	2.43024	3.30556	2.35394	2.11641	2.59197	putative cyclin-A3-1
FAN_icon20405613.1.g00001.1	-1.06105	-0.0854906	0.727768	0.999995	1	8.77684	8.90255	5.58306	7.75415	7.47698	7.07852	6.43928	6.99826	phosphatidylinositol-3-phosphatase myotubularin-1-like
FAN_icon20406939.1.g00001.1	1.07506	0.104417	0.750549	0.999995	1	4.117	2.51697	3.9941	3.54269	3.8885	4.35691	2.7584	3.66794	aspartic proteinase-like protein 1
FAN_icon20408579.1.g00001.1	-2.31713	-1.21234	0.00255	0.0668632	1	4.3088	3.98868	4.25938	4.18562	2.35612	1.93595	0.7714	1.68782	L-Ala-D/L-amino acid epimerase
FAN_icon20408711.1.g00001.1	-1.06102	-0.0854479	0.706652	0.999995	1	11.3139	8.31706	13.5989	11.0766	9.84233	9.47353	11.8155	10.3771	cell division cycle 5-like protein
FAN_icon20409269.1.g00001.1	-2.43073	-1.28139	1.42e-05	0.000919	1	6.83392	4.15004	5.20016	5.39471	2.3854	1.96002	2.18983	2.17842	ACT domain-containing protein ACR4-like
FAN_icon20409819.1.g00001.1	1.58261	0.662306	0.000675	0.0232938	1	39.815	30.5874	33.9913	34.7979	59.7754	49.1157	52.8929	53.928	protein ECERIFERUM 1
FAN_icon20409921.1.g00001.1	-1.44795	-0.534007	0.213858	0.999995	1	2.51021	2.81351	2.50022	2.60798	2.56846	1.13639	1.66028	1.78838	(+)-neomenthol dehydrogenase-like isoform X1
FAN_icon20410199.1.g00001.1	-1.90171	-0.927299	0.0797708	0.758853	1	2.30367	4.29013	1.57337	2.72239	2.17581	0.893901	1.04481	1.37151	protein DETOXIFICATION 46, chloroplastic
FAN_icon20413055.1.g00001.1	1.72947	0.790329	0.000719	0.0244829	1	6.37522	4.90855	4.80984	5.36454	7.70176	9.08976	10.5906	9.12739	DEAD-box ATP-dependent RNA helicase 42
FAN_icon20413299.1.g00001.1	1.5474	0.629844	0.000304	0.012083	1	28.1696	32.6725	38.4788	33.107	50.2715	50.1663	50.7679	50.4019	Pto-like protein kinase
FAN_icon20413809.1.g00001.1	-1.47585	-0.561543	0.259704	0.999995	1	1.53949	2.50293	3.00414	2.34886	1.03861	1.70678	1.99492	1.5801	PREDICTED: uncharacterized protein LOC101315040
FAN_icon20414459.1.g00001.1	-1.43048	-0.5165	0.0299226	0.409316	1	9.07636	11.3069	9.01387	9.79905	5.24853	6.46884	8.61102	6.77613	ABC1-like kinase
FAN_icon20414699.1.g00001.1	1.19105	0.252231	0.345036	0.999995	1	7.35466	4.50341	8.20101	6.68636	10.3488	6.63957	6.63722	7.8752	xyloglucan glycosyltransferase 4-like
FAN_icon20415379.1.g00001.1	-1.10354	-0.142136	0.562002	0.999995	1	6.53493	6.2894	6.87653	6.56695	5.88515	5.42537	6.37573	5.89541	RNA polymerase II C-terminal domain phosphatase-like 3
FAN_icon20416197.1.g00001.1	-2.35337	-1.23473	0.00199	0.0549851	1	3.23881	4.78701	2.89674	3.64085	1.8937	1.07723	1.57385	1.51493	S1 RNA-binding domain-containing family protein
FAN_icon20416269.1.g00001.1	1.0039	0.00562	0.972242	0.999995	1	41.1675	40.3415	42.718	41.409	40.9373	43.8969	36.2416	40.3586	IAP-like protein 1 isoform 1
FAN_icon20417771.1.g00001.1	1.27704	0.352798	0.248489	0.999995	1	3.50356	3.62481	2.65875	3.26237	3.86062	4.53165	3.53112	3.97446	pentatricopeptide repeat-containing protein At3g60050
FAN_icon20417933.1.g00001.1	1.4769	0.562576	0.0987604	0.85748	1	2.80553	1.37493	2.89941	2.35996	2.64982	3.78158	4.01817	3.48319	dehydration-responsive element-binding protein 2A-like
FAN_icon20418261.1.g00001.1	-1.02039	-0.0291177	0.894384	0.999995	1	17.9062	22.6812	14.1441	18.2438	14.5414	18.312	19.3542	17.4025	PREDICTED: uncharacterized protein LOC105352110
FAN_icon20418997.1.g00001.1	-1.43554	-0.521598	0.327452	0.999995	1	5.401	1.21477	3.60861	3.40813	0.887171	4.73825	1.06503	2.23015	---NA---
FAN_icon20419335.1.g00001.1	-1.34591	-0.428582	0.0811123	0.765829	1	16.9858	12.0505	14.0869	14.3744	11.6885	11.2989	7.97885	10.3221	E3 ubiquitin-protein ligase UPL4 isoform X1
FAN_icon20419647.1.g00001.1	-1.73396	-0.794068	0.00023	0.00958	1	178.556	243.473	167.097	196.375	111.566	100.553	120.176	110.765	subtilisin-like protease SBT1.7
FAN_icon20419667.1.g00001.1	1.20826	0.272928	0.196505	0.999995	1	13.4156	16.3828	13.1431	14.3139	17.6563	17.9212	14.4632	16.6802	PREDICTED: uncharacterized protein LOC101290710
FAN_icon20420261.1.g00001.1	1.7301	0.790853	0.0407346	0.500751	1	2.78338	0.664549	2.92462	2.12418	4.4489	3.48937	3.15593	3.69807	DEAD-box ATP-dependent RNA helicase 42
FAN_icon20421125.1.g00001.1	1.04504	0.0635564	0.863857	0.999995	1	2.45805	2.73875	1.77566	2.32415	2.14304	2.20109	2.78706	2.37706	tetratricopeptide repeat protein SKI3
FAN_icon20421175.1.g00001.1	1.1905	0.25157	0.229827	0.999995	1	12.5629	9.25865	15.4269	12.4161	12.8409	15.7597	15.2201	14.6069	transcription factor VIP1-like
FAN_icon20421445.1.g00001.1	-1.80024	-0.848193	0.00421	0.098464	1	5.89783	4.53288	6.18605	5.53892	3.81976	2.87704	2.29277	2.99652	PREDICTED: uncharacterized protein LOC101303268
FAN_icon20422077.1.g00001.1	1.27996	0.356101	0.133184	0.999995	1	22.0815	15.3142	19.6803	19.0253	19.4808	20.5264	32.1905	24.0659	protein translation factor SUI1 homolog
FAN_icon20422649.1.g00001.1	1.04441	0.0626938	0.750545	0.999995	1	14.2363	16.7031	16.2889	15.7427	17.0503	14.5792	16.9739	16.2012	E3 ubiquitin-protein ligase UPL2-like
FAN_icon20423209.1.g00001.1	1.64192	0.71538	0.0533815	0.59527	1	4.25432	1.71172	3.43026	3.1321	3.34849	6.60326	5.09174	5.0145	PREDICTED: uncharacterized protein LOC101312667
FAN_icon20423463.1.g00001.1	-1.62623	-0.701529	0.0211863	0.323214	1	3.52239	6.07384	6.26494	5.28706	3.60413	2.73361	3.32822	3.22199	Protein TolB
FAN_icon20423921.1.g00001.1	-1.42088	-0.506783	0.145703	0.999995	1	2.91963	4.43033	3.48961	3.61319	2.20607	2.71899	2.42764	2.4509	mediator of RNA polymerase II transcription subunit 12
FAN_icon20424851.1.g00001.1	-1.53767	-0.620746	0.112643	0.922641	1	3.01993	2.30222	1.76403	2.36206	1.05085	1.72691	1.62196	1.46657	proline-rich receptor-like protein kinase PERK13 isoform X1
FAN_icon20425365.1.g00001.1	1.04643	0.0654695	0.865283	0.999995	1	1.96084	3.80382	2.92955	2.89807	2.54651	3.04348	3.33494	2.97498	BTB/POZ domain-containing protein At1g04390 isoform X1
FAN_icon20425451.1.g00001.1	1.65473	0.726599	0.000757	0.0255011	1	7.18168	6.07929	6.13122	6.46406	10.7913	11.0202	9.25334	10.3549	pentatricopeptide repeat-containing protein At2g37230
FAN_icon20425505.1.g00001.1	1.11526	0.157381	0.35058	0.999995	1	56.6843	57.2823	53.395	55.7872	57.135	56.8356	69.918	61.2962	leucine--tRNA ligase, cytoplasmic-like
FAN_icon20425699.1.g00001.1	-1.65299	-0.725076	0.0945857	0.837597	1	2.71939	2.16424	2.6788	2.52081	2.56846	1.13639	0.71155	1.47213	protein ENHANCED DISEASE RESISTANCE 2-like isoform X6
FAN_icon20426165.1.g00001.1	1.00096	0.00139	0.995605	0.999995	1	9.96003	12.4263	6.75253	9.71296	7.19376	12.6175	8.13773	9.31633	probable mediator of RNA polymerase II transcription subunit 37c
FAN_icon20426555.1.g00001.1	2.31148	1.20882	3.92e-06	0.000302	1	7.90944	9.24397	13.8802	10.3445	22.5497	19.2104	29.2294	23.6632	COBRA-like protein 7
FAN_icon20427023.1.g00001.1	1.16109	0.215486	0.51057	0.999995	1	3.4358	4.22123	3.29991	3.65231	4.05639	3.49966	5.11309	4.22305	---NA---
FAN_icon20429045.1.g00001.1	-1.09396	-0.129555	0.560107	0.999995	1	14.809	18.0905	12.0336	14.9777	10.6167	14.9544	14.1612	13.2441	---NA---
FAN_icon20429443.1.g00001.1	-1.23603	-0.305717	0.120331	0.95104	1	13.0204	12.3995	14.6528	13.3576	11.04	10.4492	10.4014	10.6302	zinc finger BED domain-containing protein RICESLEEPER 1-like
FAN_icon20429835.1.g00001.1	-1.19076	-0.251879	0.47004	0.999995	1	2.83338	5.86289	3.53538	4.07722	3.91125	3.21376	2.71838	3.28113	---NA---
FAN_icon20429991.1.g00001.1	-1.27174	-0.346804	0.127101	0.97974	1	23.5654	20.7601	29.6798	24.6684	17.6297	16.2965	23.8096	19.2452	PREDICTED: uncharacterized protein LOC101314606 isoform X2
FAN_icon20430459.1.g00001.1	-1.17502	-0.232685	0.354029	0.999995	1	7.99778	5.57268	5.1558	6.24208	4.77899	5.82679	4.62667	5.07748	Zinc finger FYVE domain-containing protein 26
FAN_icon20430553.1.g00001.1	-1.43517	-0.521224	0.199953	0.999995	1	3.38962	3.33994	1.92921	2.88626	2.43923	2.5053	0.549045	1.83119	trihelix transcription factor ASIL2
FAN_icon20434081.1.g00001.1	1.34609	0.428777	0.0333426	0.439491	1	12.2053	11.8761	13.1491	12.4102	15.9195	19.3953	13.18	16.1649	translocase of chloroplast 120, chloroplastic-like
FAN_icon20435143.1.g00001.1	-1.22948	-0.298047	0.469854	0.999995	1	4.56272	3.86234	2.47885	3.63463	2.93828	2.25334	3.52734	2.90632	TRNA/rRNA methyltransferase family protein isoform 2
FAN_icon20435607.1.g00001.1	2.52782	1.33789	0.000129	0.00595	1	3.83137	2.09858	8.46601	4.79866	12.9848	11.5438	12.0104	12.1797	PREDICTED: uncharacterized protein LOC105351477
FAN_icon20435875.1.g00001.1	1.18322	0.242719	0.488838	0.999995	1	3.23538	2.43444	2.76214	2.81066	3.75031	1.59783	4.83567	3.3946	floral homeotic protein APETALA 2-like
FAN_icon20437707.1.g00001.1	1.32235	0.403108	0.0339758	0.444864	1	24.674	18.8685	19.7566	21.0997	29.5288	28.7825	23.1112	27.1408	phosphatidylinositol 4-phosphate 5-kinase 9-like
FAN_icon20439453.1.g00001.1	1.43108	0.517102	0.0029	0.0736884	1	27.706	27.9155	34.0115	29.8776	46.3503	39.49	40.4486	42.0963	pyruvate kinase isozyme A, chloroplastic
FAN_icon20439681.1.g00001.1	-1.13174	-0.178537	0.631018	0.999995	1	2.09701	3.87426	2.55754	2.84294	2.40504	1.74366	3.3967	2.51513	RAN GTPase-activating protein 1
FAN_icon20440179.1.g00001.1	-1.8912	-0.919306	0.0621463	0.654715	1	2.02723	2.86009	1.57337	2.15356	0.522195	1.57327	1.04481	1.04676	PREDICTED: uncharacterized protein LOC101314561
FAN_icon20440719.1.g00001.1	2.01785	1.01282	0.0304524	0.414233	1	0.69001	2.85557	0.147271	1.23095	1.1405	2.67747	3.32506	2.38101	protein NRT1/ PTR FAMILY 7.3-like
FAN_icon20440941.1.g00001.1	-1.06815	-0.0951077	0.738229	0.999995	1	3.46648	5.08081	5.17902	4.57544	4.91112	3.69905	4.09424	4.2348	U-box domain-containing protein 3
FAN_icon20441687.1.g00001.1	1.34052	0.422791	0.0264764	0.375959	1	42.5868	29.0844	34.5666	35.4126	48.5451	54.2152	35.68	46.1468	PREDICTED: uncharacterized protein LOC101301506
FAN_icon20441921.1.g00001.1	1.03512	0.0498026	0.794886	0.999995	1	19.7279	18.3697	14.1476	17.4151	18.074	18.066	15.8816	17.3406	dnaJ homolog subfamily C GRV2-like isoform X2
FAN_icon20442025.1.g00001.1	-1.20654	-0.270879	0.45238	0.999995	1	3.60377	1.93882	1.96905	2.50388	2.1784	1.78993	2.12479	2.03104	DEAD-box ATP-dependent RNA helicase 42
FAN_icon20442261.1.g00001.1	-1.35323	-0.436402	0.180351	0.999995	1	4.69652	6.07384	5.01196	5.26077	2.66151	4.37377	4.26012	3.76514	F-box/kelch-repeat protein SKIP6-like
FAN_icon20442727.1.g00001.1	-1.10185	-0.13993	0.644858	0.999995	1	3.55681	6.62385	5.46581	5.21549	4.25524	4.23249	5.64605	4.71126	probable proteasome inhibitor
FAN_icon20442827.1.g00001.1	-1.5952	-0.673734	0.0531853	0.594147	1	3.17132	3.28108	2.21519	2.88919	1.76995	1.56619	1.96134	1.76583	nucleolin-like isoform X2
FAN_icon20444867.1.g00001.1	-1.18155	-0.240676	0.220126	0.999995	1	12.506	12.9388	12.1109	12.5186	10.2252	10.8643	9.73547	10.275	ABC transporter D family member 1-like
FAN_icon20445221.1.g00001.1	-1.07205	-0.100379	0.783669	0.999995	1	2.21714	2.48503	3.78568	2.82928	3.83915	2.58097	1.25695	2.55902	Peptide chain release factor 2
FAN_icon20446249.1.g00001.1	-1.47403	-0.559762	0.0152986	0.25662	1	10.2333	14.4375	12.5091	12.3933	8.56701	8.48321	7.38375	8.14466	PREDICTED: uncharacterized protein LOC101302166
FAN_icon20447963.1.g00001.1	1.07322	0.101939	0.742527	0.999995	1	5.95064	2.87307	5.08024	4.63465	4.1216	5.5417	4.94789	4.8704	PREDICTED: uncharacterized protein LOC101299944
FAN_icon20449239.1.g00001.1	1.99427	0.99586	0.364479	0.999995	1	0	0	3.29134	1.09711	1.28515	1.58396	3.857	2.24204	probable L-cysteine desulfhydrase, chloroplastic
FAN_icon20449561.1.g00001.1	1.67702	0.745902	0.10077	0.867042	1	1.43299	0.741295	1.71275	1.29568	2.70692	2.78024	0.8124	2.09985	midasin isoform X2
FAN_icon20450321.1.g00001.1	2.46489	1.30153	2.05e-07	2.25e-05	0.0547843	10.2232	6.38268	15.048	10.5513	25.3048	27.0846	24.7819	25.7238	---NA---
FAN_icon20456311.1.g00001.1	-1.14147	-0.190896	0.600321	0.999995	1	2.27488	3.08912	3.03458	2.79953	2.01433	2.97921	2.09574	2.36309	UDP-glycosyltransferase 92A1-like
FAN_icon20457287.1.g00001.1	1.04976	0.0700649	0.819922	0.999995	1	4.12053	3.55262	3.71326	3.79547	3.67562	4.4414	3.37427	3.83043	protein GDAP2 homolog isoform X1
FAN_icon20457699.1.g00001.1	1.14597	0.19657	0.274202	0.999995	1	26.872	24.1245	19.6641	23.5535	29.8121	24.8267	24.1816	26.2735	cysteine-rich repeat secretory protein 3
FAN_icon20458011.1.g00001.1	1.62805	0.703141	0.0698013	0.702547	1	1.13744	1.76521	1.33522	1.41262	2.28291	1.76546	2.90179	2.31672	U-box domain-containing protein 6
FAN_icon20458137.1.g00001.1	-4.70224	-2.23335	0.000875	0.0286772	1	8.08846	5.34648	4.41176	5.9489	0.848836	1.0462	1.78327	1.2261	basic 7S globulin-like
FAN_icon20458199.1.g00001.1	1.94603	0.960531	0.00133	0.0399864	1	2.50302	4.96349	4.45188	3.9728	6.50126	9.06503	6.85861	7.47497	DDT domain-containing protein DDB_G0282237
FAN_icon20458635.1.g00001.1	-1.18849	-0.24913	0.328253	0.999995	1	10.3517	6.21872	9.5503	8.70692	5.83478	7.51533	8.32971	7.2266	ubiquitin carboxyl-terminal hydrolase 16
FAN_icon20458943.1.g00001.1	-1.78495	-0.835882	0.0207276	0.318359	1	4.14793	4.07691	3.18709	3.80398	2.35062	2.09239	1.64609	2.0297	calmodulin-binding transcription activator 4
FAN_icon20459719.1.g00001.1	-1.48052	-0.566108	0.00214	0.058368	1	40.0975	33.5833	32.8061	35.4957	18.7106	24.0797	27.8741	23.5548	PREDICTED: uncharacterized protein LOC101308457
FAN_icon20459857.1.g00001.1	-1.12062	-0.164297	0.338626	0.999995	1	23.9816	23.0498	20.3526	22.4613	18.6297	21.3644	18.0204	19.3382	mediator of RNA polymerase II transcription subunit 14
FAN_icon20460143.1.g00001.1	1.96124	0.971764	0.00862	0.169001	1	16.342	11.3358	20.6104	16.096	34.7287	33.0032	25.2673	30.9997	(3S,6E)-nerolidol synthase 1-like
FAN_icon20460319.1.g00001.1	1.04336	0.0612332	0.735789	0.999995	1	33.9567	40.4132	40.169	38.1797	36.6837	43.9211	35.7337	38.7795	Pentatricopeptide repeat-containing, mitochondrial -like protein
FAN_icon20461901.1.g00001.1	2.69349	1.42948	0.00201	0.0554236	1	0.985952	0.850063	0.701447	0.845821	2.01766	2.04044	2.7948	2.2843	PREDICTED: uncharacterized protein LOC101296373
FAN_icon20463015.1.g00001.1	-5.10814	-2.3528	0.000175	0.00767	1	2.15161	3.15361	1.98997	2.43173	0	0.556597	0.8132	0.456599	transcription activator GLK1-like
FAN_icon20463103.1.g00001.1	-1.40011	-0.48554	0.0220444	0.332233	1	26.8568	26.4701	39.8231	31.05	20.293	16.0159	29.6502	21.9864	primary amine oxidase-like
FAN_icon20463511.1.g00001.1	1.44537	0.531443	0.00223	0.0602974	1	50.6606	51.7057	41.4971	47.9545	71.5577	69.4228	60.2877	67.0894	60S ribosomal protein L5-1
FAN_icon20463949.1.g00001.1	-1.17017	-0.226713	0.47592	0.999995	1	4.33525	4.67218	3.39271	4.13338	4.09463	2.10278	4.5059	3.56777	predicted protein
FAN_icon20464281.1.g00001.1	-1.32777	-0.409001	0.0628472	0.659447	1	91.5932	159.648	100.663	117.301	95.8707	76.1218	86.9962	86.3296	probable galactinol--sucrose galactosyltransferase 6 isoform X1
FAN_icon20466031.1.g00001.1	-3.88247	-1.95697	5.35e-05	0.00286	1	7.24591	7.49669	1.8702	5.5376	1.1141	2.09239	0.764258	1.32358	subtilisin-like protease SBT1.3
FAN_icon20467129.1.g00001.1	1.55975	0.641317	0.0267975	0.379191	1	6.86037	7.29497	13.6661	9.27381	10.7993	12.4229	20.0948	14.439	F-box protein At1g78280
FAN_icon20467489.1.g00001.1	-1.02695	-0.0383696	0.912186	0.999995	1	2.39368	2.03949	2.5244	2.31919	1.99485	2.84112	1.59651	2.14416	PREDICTED: uncharacterized protein LOC101315314
FAN_icon20467855.1.g00001.1	1.67888	0.747503	0.000185	0.00803	1	49.9581	54.4298	76.4232	60.2704	103.422	100.646	94.3312	99.4665	acyl-CoA-binding domain-containing protein 3-like
FAN_icon20467903.1.g00001.1	1.67896	0.74757	0.00179	0.0505902	1	12.0166	7.74778	6.54192	8.76876	16.2843	14.7318	11.6504	14.2221	ribosome biogenesis protein BMS1 homolog
FAN_icon20468607.1.g00001.1	-1.43436	-0.52041	0.00112	0.0346898	1	29.9241	28.1317	31.8111	29.9556	20.2463	20.3202	21.0428	20.5364	PREDICTED: uncharacterized protein LOC101292547
FAN_icon20468913.1.g00001.1	1.05339	0.075038	0.69601	0.999995	1	10.9616	11.4864	14.6372	12.3617	12.3442	13.96	11.9507	12.7517	GTPase LSG1-2-like
FAN_icon20469551.1.g00001.1	1.05921	0.0829837	0.795288	0.999995	1	3.51672	3.09267	4.20326	3.60422	2.98938	2.86567	5.98115	3.9454	protein N-lysine methyltransferase METTL21A
FAN_icon20469855.1.g00001.1	-2.14914	-1.10376	0.00189	0.0527116	1	5.81507	3.56524	5.51612	4.96548	1.83077	2.50716	2.44201	2.25998	---NA---
FAN_icon20471235.1.g00001.1	-1.31752	-0.397826	0.235781	0.999995	1	3.84899	2.59709	3.00026	3.14878	2.21283	2.33771	2.46671	2.33908	aarF domain-containing protein kinase 4
FAN_icon20471885.1.g00001.1	1.0269	0.0382903	0.904623	0.999995	1	3.26209	4.26315	5.56989	4.36504	5.99991	3.19781	4.28273	4.49348	DNA ligase 1
FAN_icon20472105.1.g00001.1	-1.25766	-0.330746	0.115663	0.934863	1	17.4114	24.7049	29.8708	23.9957	17.5413	18.5312	20.3059	18.7928	arginine decarboxylase-like
FAN_icon20472405.1.g00001.1	-1.28251	-0.35897	0.330203	0.999995	1	5.89101	5.44188	4.49048	5.27446	6.55763	3.59214	1.66988	3.93988	ATP-dependent zinc metalloprotease FTSH 12, chloroplastic
FAN_icon20475201.1.g00001.1	-1.07045	-0.0982225	0.704804	0.999995	1	5.3095	4.77047	3.57859	4.55286	3.69513	4.12053	4.59435	4.13667	protein NLP9-like
FAN_icon20475409.1.g00001.1	-1.28911	-0.36637	0.114329	0.93091	1	10.007	12.5864	10.721	11.1048	9.08095	6.24334	10.679	8.66776	protein OSB3, chloroplastic/mitochondrial-like isoform X1
FAN_icon20475427.1.g00001.1	1.01403	0.0201066	0.908499	0.999995	1	24.8232	26.6923	33.9315	28.4823	27.3969	28.4637	29.5689	28.4765	sorting nexin 2A
FAN_icon20475635.1.g00001.1	1.23319	0.302392	0.152114	0.999995	1	18.2688	18.0353	14.8822	17.0621	20.9428	21.1043	19.449	20.4987	PH domain-containing protein/DUF946 domain-containing protein/DUF1162 domain-containing protein/Chorein_N domain-containing protein
FAN_icon20475705.1.g00001.1	1.16285	0.21767	0.240874	0.999995	1	13.3878	15.7268	13.9298	14.3481	15.9376	16.9917	15.8122	16.2472	PREDICTED: uncharacterized protein LOC101297830
FAN_icon20475705.1.g00002.1	-1.38822	-0.473239	0.104317	0.883021	1	7.36948	9.29822	11.0486	9.23876	7.80929	7.11413	4.48364	6.46902	PREDICTED: uncharacterized protein LOC101297830
FAN_icon20476431.1.g00001.1	-1.34056	-0.422841	0.140541	0.999995	1	5.02042	7.35842	4.16703	5.51529	3.68805	4.11263	4.11118	3.97062	PREDICTED: uncharacterized protein LOC101314850
FAN_icon20477543.1.g00001.1	1.17011	0.226649	0.300597	0.999995	1	15.3795	11.8808	11.0291	12.7631	15.3006	16.0731	11.6253	14.333	ubiquitin fusion degradation protein 1 homolog
FAN_icon20477889.1.g00001.1	1.46015	0.546115	0.00465	0.106251	1	12.4986	13.4555	10.2379	12.064	14.9954	18.7441	17.2357	16.9918	60S ribosomal protein L34, putative
FAN_icon20478183.1.g00001.1	-1.30809	-0.387458	0.092211	0.826556	1	439.392	565.994	610.132	538.506	410.064	415.252	384.527	403.281	low-temperature-induced cysteine proteinase-like
FAN_icon20478395.1.g00001.1	1.14908	0.200477	0.365843	0.999995	1	12.1095	13.2486	7.48631	10.9481	13.6723	10.694	12.31	12.2254	geranylgeranyl transferase type-2 subunit alpha 1
FAN_icon20478821.1.g00001.1	-1.1074	-0.147182	0.595935	0.999995	1	8.08846	11.4611	5.10396	8.21783	8.13776	4.77611	8.97172	7.2952	protease Do-like 7
FAN_icon20479077.1.g00001.1	17.2309	4.10692	6.06e-13	2.27e-10	1.62e-07	0.423233	0.291921	0.481769	0.398974	7.46186	3.94148	10.0775	7.16029	protein EXORDIUM-like
FAN_icon20479081.1.g00001.1	-1.48954	-0.574862	0.243049	0.999995	1	3.49586	2.55307	0.8778	2.30891	1.74803	1.27671	1.39898	1.47457	histone-lysine N-methyltransferase ATX5
FAN_icon20479997.1.g00001.1	1.2259	0.293843	0.240361	0.999995	1	8.36961	8.4579	8.30859	8.3787	8.27275	11.1781	10.5933	10.0147	importin subunit alpha-9
FAN_icon20483327.1.g00001.1	-1.80173	-0.849385	0.0332641	0.438879	1	1.80946	3.31216	2.97076	2.69746	0.788785	1.94436	1.5782	1.43712	glyoxylate/hydroxypyruvate reductase HPR3-like
FAN_icon20483405.1.g00001.1	-1.11357	-0.155197	0.457965	0.999995	1	147.692	182.978	191.026	173.899	149.411	152.644	157.672	153.243	polyadenylate-binding protein RBP45C-like
FAN_icon20483411.1.g00001.1	-1.29402	-0.371858	0.0903263	0.817663	1	8.71893	8.16158	7.08915	7.98988	6.92786	5.47761	5.64911	6.01819	Mitochondrial inner membrane protease subunit 1
FAN_icon20484069.1.g00001.1	2.65865	1.41069	0.00158	0.0458808	1	793.402	514.526	1464.99	924.307	2519.38	2497.91	2242.69	2419.99	vinorine synthase-like
FAN_icon20484715.1.g00001.1	-1.86983	-0.902904	0.0175892	0.284053	1	3.40851	5.54162	4.15707	4.36907	2.06957	3.02312	1.38026	2.15765	probable serine/threonine-protein kinase vps15
FAN_icon20485055.1.g00001.1	-1.43084	-0.516866	0.0057	0.123863	1	28.7083	24.9284	26.9893	26.8753	20.0134	19.0968	15.5004	18.2035	squamosa promoter-binding-like protein 13A
FAN_icon20485241.1.g00001.1	-4.93869	-2.30413	9.57e-09	1.46e-06	0.00256	1729.54	1235.7	1292.91	1419.38	204.439	163.707	476.503	281.55	legumin A-like
FAN_icon20486521.1.g00001.1	1.09737	0.134047	0.517875	0.999995	1	31.6185	32.3325	46.9251	36.9587	43.4064	41.2296	34.8085	39.8148	malate dehydrogenase, mitochondrial
FAN_icon20486605.1.g00001.1	1.7189	0.781483	0.0295153	0.405594	1	191.779	160.188	240.354	197.44	340.653	329.445	328.596	332.898	pectinesterase 3
FAN_icon20487053.1.g00001.1	1.09656	0.132989	0.493463	0.999995	1	20.1403	21.5905	16.1585	19.2964	19.2516	21.2796	20.9101	20.4804	subtilisin-like protease SBT6.1
FAN_icon20487137.1.g00001.1	-2.80102	-1.48595	0.000375	0.0143497	1	3.49586	5.74441	5.79348	5.01125	1.5538	1.27671	2.5648	1.79844	PREDICTED: uncharacterized protein LOC101299797
FAN_icon20489799.1.g00001.1	-10.6216	-3.40893	1.46e-06	0.000129	0.390997	2.86176	3.88606	2.90127	3.21637	0.168933	0.416422	0.202801	0.262718	B3 domain-containing protein Os01g0234100-like
FAN_icon20489869.1.g00001.1	-1.05623	-0.0789222	0.813751	0.999995	1	4.10762	6.37467	3.70162	4.72797	6.25052	3.18778	3.62244	4.35358	sucrose synthase 2
FAN_icon20490589.1.g00001.1	-1.32152	-0.402199	0.369458	0.999995	1	1.85862	2.24344	1.98345	2.02851	2.04804	1.08181	1.40493	1.5116	probable LRR receptor-like serine/threonine-protein kinase At4g37250
FAN_icon20490769.1.g00001.1	-1.00688	-0.00989	0.977842	0.999995	1	4.70375	3.01262	3.63328	3.78322	3.3849	3.82425	3.80953	3.67289	MATE efflux family protein 4, chloroplastic-like
FAN_icon20491013.1.g00001.1	-1.13674	-0.184901	0.390481	0.999995	1	109.057	128.179	100.962	112.732	94.5716	93.1627	103.097	96.9437	ubiquitin-activating enzyme E1 1
FAN_icon20491927.1.g00001.1	1.40078	0.486229	0.02216	0.333242	1	6.26385	6.48064	7.94919	6.8979	9.59382	9.19679	9.98156	9.59072	U-box domain-containing protein 6
FAN_icon20492419.1.g00001.1	1.15023	0.20192	0.478844	0.999995	1	5.64666	4.10525	3.25725	4.33639	4.4684	4.85593	5.19118	4.8385	J domain-containing protein
FAN_icon20492561.1.g00001.1	-1.1718	-0.228726	0.446802	0.999995	1	3.15313	3.26226	3.74528	3.38689	2.97812	3.29818	2.02075	2.76568	protein phosphatase 2C 16-like
FAN_icon20493301.1.g00001.1	1.10791	0.14784	0.385664	0.999995	1	38.8039	31.9569	27.5625	32.7745	35.624	36.86	33.0863	35.1901	PREDICTED: uncharacterized protein LOC101297769
FAN_icon20493645.1.g00001.1	-2.01287	-1.00926	0.000757	0.0254964	1	10.2069	10.7594	13.3175	11.4279	4.91112	7.17391	4.36719	5.48407	S-type anion channel SLAH2 isoform X3
FAN_icon20495287.1.g00001.1	1.24448	0.315546	0.168948	0.999995	1	7.51179	4.94568	6.99605	6.48451	8.38484	7.73753	7.74295	7.95511	UBX domain-containing protein 4
FAN_icon20495327.1.g00001.1	1.00196	0.00282	0.990818	0.999995	1	10.7709	8.64592	6.18312	8.5333	8.59447	9.36772	6.31682	8.093	transcriptional regulator ATRX homolog
FAN_icon20495455.1.g00001.1	12.3481	3.62622	0.000302	0.0120326	1	0.241848	0	0.206473	0.14944	2.05582	2.25228	2.19375	2.16728	protein DETOXIFICATION 27-like
FAN_icon20495685.1.g00001.1	1.2583	0.331472	0.169363	0.999995	1	7.34961	5.97455	4.93003	6.08473	7.10696	7.74084	7.34128	7.39636	ATP synthase subunit O, mitochondrial
FAN_icon20495735.1.g00001.1	3.70806	1.89067	2.02e-05	0.00125	1	1.05067	0.31058	0.768844	0.71003	2.40999	2.91209	2.55278	2.62495	receptor-like protein kinase THESEUS 1
FAN_icon20495977.1.g00001.1	1.33418	0.415958	0.0243136	0.354857	1	80.5811	70.0873	67.1621	72.6101	93.2653	97.4081	92.7605	94.478	heat shock 70 kDa protein 15-like
FAN_icon20497373.1.g00001.1	-1.76119	-0.816549	3.92e-05	0.00219	1	19.6529	17.4284	15.5799	17.5537	10.0387	9.64921	9.32268	9.6702	protein TOPLESS
FAN_icon20498251.1.g00001.1	1.59009	0.669111	0.0194551	0.304587	1	7.6391	16.7368	7.09718	10.491	13.5814	14.1236	21.1445	16.2832	nuclear pore complex protein NUP54
FAN_icon20500093.1.g00001.1	-1.79413	-0.843285	0.00162	0.0467587	1	4.89843	6.19418	5.22742	5.44001	3.21288	2.85113	2.77704	2.94702	telomeric repeat-binding factor 2-like isoform X2
FAN_icon20501111.1.g00001.1	-1.36663	-0.450627	0.0474418	0.553155	1	9.91773	11.2871	10.4992	10.568	7.68116	8.00468	6.74712	7.47765	translational activator GCN1
FAN_icon20501247.1.g00001.1	-1.11024	-0.150878	0.552778	0.999995	1	5.23371	4.7585	6.09297	5.36172	4.49384	5.04636	4.67546	4.73855	protein FAR1-RELATED SEQUENCE 2 isoform X2
FAN_icon20501575.1.g00001.1	-1.11915	-0.162399	0.577935	0.999995	1	4.92976	2.89021	4.48926	4.10308	4.03532	3.06065	3.91272	3.66957	PREDICTED: uncharacterized protein LOC101314850
FAN_icon20505175.1.g00001.1	-1.40028	-0.48572	0.0986214	0.85685	1	3.1121	4.47974	3.46552	3.68578	2.81157	2.10017	2.91498	2.60891	vacuolar protein sorting-associated protein 8 homolog
FAN_icon20505703.1.g00001.1	-1.32258	-0.403353	0.0398507	0.493721	1	21.3535	27.1136	25.0665	24.5112	17.4181	16.5717	21.1852	18.3917	beta-galactosidase
FAN_icon20506177.1.g00001.1	-1.52254	-0.606478	0.0986785	0.857211	1	4.86208	5.17009	3.34378	4.45865	2.80636	3.45885	2.14389	2.80303	alpha,alpha-trehalose-phosphate synthase [UDP-forming] 5
FAN_icon20507091.1.g00001.1	-1.17537	-0.233115	0.56473	0.999995	1	2.65402	3.72655	2.9132	3.09793	3.40198	1.02985	3.65411	2.69531	GPI ethanolamine phosphate transferase 1
FAN_icon20507199.1.g00001.1	-1.30727	-0.386554	0.0227808	0.33941	1	27.2645	24.4	23.8584	25.1743	17.6396	18.6199	20.4031	18.8875	4-alpha-glucanotransferase, chloroplastic/amyloplastic
FAN_icon20507503.1.g00001.1	-1.48046	-0.566045	0.00928	0.178252	1	11.7098	13.5285	16.8283	14.0222	8.29493	10.9051	8.40888	9.20298	protein high chlorophyll fluorescent 107
FAN_icon20507791.1.g00001.1	-1.13401	-0.181432	0.462347	0.999995	1	7.12881	9.5031	5.73496	7.45562	7.12159	7.02192	4.66327	6.26893	sacsin
FAN_icon20508303.1.g00001.1	1.22278	0.290167	0.241448	0.999995	1	7.0646	3.81345	4.98235	5.2868	6.38239	5.84016	6.96539	6.39598	mitochondrial substrate carrier
FAN_icon20508553.1.g00001.1	-1.43047	-0.516489	0.221198	0.999995	1	1.61769	3.20789	1.38107	2.06888	1.14593	1.25543	1.83422	1.41186	vacuolar protein 8
FAN_icon20508767.1.g00001.1	-2.44154	-1.28779	8.29e-11	2e-08	2.22e-05	37.7679	30.1667	22.2197	30.0514	11.0896	12.4531	12.2035	11.9154	granule-bound starch synthase
FAN_icon20509797.1.g00001.1	1.19619	0.258452	0.215114	0.999995	1	17.0727	16.9276	24.2925	19.4309	23.7398	20.6104	25.0039	23.118	PREDICTED: LOW QUALITY PROTEIN: uncharacterized protein LOC101312488
FAN_icon20512579.1.g00001.1	-1.38533	-0.470228	0.00872	0.170326	1	23.3214	23.0945	19.3413	21.9191	14.7896	15.1255	16.4324	15.4492	uncharacterized membrane protein YjcL-like
FAN_icon20512599.1.g00001.1	-1.85106	-0.888355	0.00363	0.0878505	1	5.7647	6.65773	3.54806	5.3235	2.15257	3.32933	2.73613	2.73934	xylulose 5-phosphate/phosphate translocator, chloroplastic-like
FAN_icon20515363.1.g00001.1	1.52133	0.605329	0.0731753	0.721467	1	1.73642	1.52013	1.93857	1.73171	3.28009	2.48783	1.96884	2.57892	PREDICTED: uncharacterized protein LOC105353108
FAN_icon20515807.1.g00001.1	-1.34739	-0.430166	0.0922463	0.826794	1	5.74355	6.35691	5.58764	5.89603	3.40625	4.14639	5.45217	4.33494	transcription factor GTE4-like
FAN_icon20515903.1.g00001.1	-7.99726	-2.99951	4.91e-06	0.000368	1	1.77885	3.25613	1.63548	2.22349	0	0.318578	0.46545	0.261343	glycerol-3-phosphate dehydrogenase [NAD(+)] GPDHC1, cytosolic
FAN_icon20516389.1.g00001.1	-1.27503	-0.350529	0.148203	0.999995	1	11.0127	12.3595	16.5729	13.315	7.58076	9.85034	13.7566	10.3959	coiled-coil domain-containing protein SCD2
FAN_icon20516413.1.g00001.1	-1.20792	-0.27253	0.396551	0.999995	1	4.08475	6.03732	3.48728	4.53645	2.20459	5.32113	3.1428	3.55617	riboflavin biosynthesis protein PYRD, chloroplastic
FAN_icon20516607.1.g00001.1	-1.67495	-0.744122	0.0181599	0.290203	1	6.14217	6.59011	5.8264	6.18623	3.00806	5.11982	2.0635	3.39713	PHD finger protein At1g33420-like
FAN_icon20516989.1.g00001.1	-26.0816	-4.70496	2.25e-06	0.000188	0.600895	2.76235	3.69853	3.05192	3.17094	0.153473	0.126104	0	0.0931922	pectinesterase
FAN_icon20517721.1.g00001.1	-1.0475	-0.0669567	0.821288	0.999995	1	5.10518	5.4775	3.71275	4.76514	4.28607	4.69565	4.07339	4.35171	wall-associated receptor kinase-like 14
FAN_icon20518207.1.g00001.1	1.3136	0.393522	0.277708	0.999995	1	2.53204	1.47357	2.43189	2.14583	3.58726	2.82473	1.79434	2.73544	thyroid adenoma-associated protein homolog
FAN_icon20518889.1.g00001.1	-2.23836	-1.16244	0.00296	0.0749187	1	5.45971	8.04507	2.11869	5.20782	1.09384	2.31114	3.37663	2.26054	Damaged dna-binding 2, putative isoform 2
FAN_icon20519479.1.g00001.1	1.20058	0.263728	0.146727	0.999995	1	39.9247	54.2493	43.6288	45.9342	49.3985	55.6683	56.5858	53.8842	fasciclin-like arabinogalactan protein 16
FAN_icon20519855.1.g00001.1	-1.10234	-0.140565	0.47484	0.999995	1	44.1189	46.4066	40.3859	43.6371	43.5221	42.038	29.7366	38.4323	PREDICTED: uncharacterized protein LOC101303230
FAN_icon20520423.1.g00001.1	-1.05276	-0.0741754	0.805164	0.999995	1	4.90336	2.92677	4.50816	4.11277	4.09684	4.39077	2.77984	3.75582	U-box domain-containing protein 9-like
FAN_icon20520575.1.g00001.1	-1.00566	-0.00814	0.9833	0.999995	1	2.65084	2.32065	3.13353	2.70167	2.6963	1.26598	4.62408	2.86212	protein OSB1, mitochondrial-like
FAN_icon20520825.1.g00001.1	1.37747	0.462025	0.128538	0.986019	1	5.57926	3.98568	2.04137	3.86877	5.39507	5.15461	4.81984	5.12317	phosphoribosylamine--glycine ligase
FAN_icon20521561.1.g00001.1	1.23375	0.303047	0.300047	0.999995	1	4.18368	6.57929	7.00061	5.92119	9.95773	6.23388	5.31291	7.16817	pleiotropic drug resistance protein 2-like
FAN_icon20521915.1.g00001.1	1.31204	0.391815	0.159709	0.999995	1	4.52284	5.57068	4.04515	4.71289	5.49232	6.68575	5.61662	5.93156	DNA ligase 4
FAN_icon20523959.1.g00001.1	1.17028	0.22686	0.22046	0.999995	1	12.3092	17.2541	13.2206	14.2613	14.8762	17.5647	16.0577	16.1662	ARF guanine-nucleotide exchange factor GNOM-like
FAN_icon20525689.1.g00001.1	-1.15127	-0.203224	0.584301	0.999995	1	3.48863	5.05312	2.77979	3.77385	1.75733	3.97086	3.69188	3.14003	hypothetical protein B456_008G175600
FAN_icon20526261.1.g00001.1	-3.37792	-1.75614	0.00338	0.0829878	1	1.98535	4.56458	3.95489	3.50161	1.45845	1.19837	0.250121	0.968982	heavy metal-associated isoprenylated plant protein 3-like isoform X1
FAN_icon20526285.1.g00001.1	1.43853	0.524595	0.142513	0.999995	1	1.77551	2.57175	3.1832	2.51016	4.19242	2.89362	3.82502	3.63702	tocopherol cyclase, chloroplastic
FAN_icon20526423.1.g00001.1	1.15884	0.21268	0.2581	0.999995	1	15.5789	17.5834	12.6957	15.286	13.1091	19.4544	18.9488	17.1708	protein SMG7-like
FAN_icon20526764.1.g00001.1	-1.01142	-0.0163794	0.966138	0.999995	1	3.07392	1.87928	1.43144	2.12821	1.84756	2.27713	1.90111	2.0086	SPOC domain protein
FAN_icon20530140.1.g00001.1	-1.06953	-0.0969804	0.707105	0.999995	1	6.13943	4.53708	5.99019	5.55557	5.52255	5.5587	3.97782	5.01969	telomeric repeat-binding factor 2-like isoform X2
FAN_icon20531778.1.g00001.1	-1.04917	-0.0692419	0.755149	0.999995	1	11.4422	18.3697	12.4633	14.0917	11.1798	15.1571	12.5264	12.9544	Cleavage and polyadenylation specificity factor subunit 3-I
FAN_icon20531852.1.g00001.1	-3.77432	-1.91622	0.000189	0.00817	1	3.77461	2.04561	2.14833	2.65619	0.679069	0.557971	0.815208	0.684083	pentatricopeptide repeat-containing protein At3g06430, chloroplastic
FAN_icon20532066.1.g00001.1	1.4641	0.550011	0.232584	0.999995	1	1.44868	0.562057	2.16437	1.3917	2.73655	1.40534	2.25855	2.13348	U-box domain-containing protein 44-like
FAN_icon20532412.1.g00001.1	1.49604	0.581148	0.0147239	0.249498	1	9.27794	13.291	14.7754	12.4481	17.863	14.2621	23.2649	18.4633	glucan endo-1,3-beta-glucosidase 14-like
FAN_icon20532644.1.g00001.1	-1.41104	-0.496759	0.0689709	0.697079	1	40.7865	42.1981	41.1383	41.3743	23.8938	26.0436	36.2941	28.7438	delta(12)-fatty-acid desaturase FAD2
FAN_icon20532904.1.g00001.1	-1.36544	-0.449361	0.184507	0.999995	1	3.14894	4.21614	5.21856	4.19455	2.79922	3.45005	2.73032	2.9932	phospholipid-transporting ATPase 1-like
FAN_icon20533774.1.g00001.1	-1.00727	-0.0104573	0.971494	0.999995	1	3.03317	3.66117	3.88427	3.5262	4.29723	3.66169	2.10171	3.35354	clavaminate synthase-like protein At3g21360
FAN_icon20534364.1.g00001.1	-1.85158	-0.888755	0.115136	0.932643	1	2.93897	3.27459	0.772028	2.32853	1.70822	1.05269	0.769005	1.17664	rhodanese-like domain-containing protein 4A, chloroplastic
FAN_icon20534550.1.g00001.1	-1.1696	-0.226016	0.253727	0.999995	1	20.2451	22.1342	14.9548	19.1113	15.5955	14.1515	18.2336	15.9935	cullin-3A
FAN_icon20535916.1.g00001.1	-1.11269	-0.154058	0.472231	0.999995	1	8.77582	9.67493	8.96605	9.13893	7.88109	7.7038	8.64548	8.07679	probable galacturonosyltransferase 11
FAN_icon20536184.1.g00001.1	-1.38206	-0.466817	0.16351	0.999995	1	2.90291	5.54471	6.863	5.10354	4.42905	3.29263	3.29147	3.67105	MACPF domain-containing protein CAD1
FAN_icon20536652.1.g00001.1	21.589	4.43223	5.98e-06	0.000437	1	0.157567	0.163021	0	0.106863	2.82762	2.44565	2.14389	2.47239	cytochrome P450 89A2-like
FAN_icon20537488.1.g00001.1	1.22801	0.296319	0.412239	0.999995	1	3.03984	1.1587	2.73179	2.31011	2.26667	3.35242	2.72109	2.78006	putative pentatricopeptide repeat-containing protein At1g12700, mitochondrial
FAN_icon20537912.1.g00001.1	-1.73678	-0.796417	0.000832	0.0275398	1	8.46466	6.73664	6.22594	7.14241	3.56693	4.04255	4.42969	4.01306	LRR receptor-like serine/threonine-protein kinase HSL2
FAN_icon20537966.1.g00001.1	-1.063	-0.0881388	0.837701	0.999995	1	1.29006	3.4321	2.83207	2.51808	2.26285	2.86048	1.67169	2.26501	2-alkenal reductase (NADP(+)-dependent)
FAN_icon20538080.1.g00001.1	-1.05866	-0.0822414	0.828187	0.999995	1	2.97594	2.13157	3.51783	2.87511	3.45941	1.77656	3.11471	2.78356	PREDICTED: uncharacterized protein LOC101294763
FAN_icon20538412.1.g00001.1	-1.87635	-0.907931	1.25e-05	0.000826	1	17.7846	17.6204	14.6685	16.6912	8.25638	9.82514	7.51916	8.53356	D-amino-acid transaminase, chloroplastic-like
FAN_icon20539252.1.g00001.1	1.2483	0.319962	0.122901	0.96147	1	9.09951	6.8591	7.65755	7.87205	9.69947	9.88655	9.13834	9.57479	AT-rich interactive domain-containing protein 1 isoform X2
FAN_icon20539260.1.g00001.1	1.10828	0.148329	0.449308	0.999995	1	17.1191	23.174	31.279	23.8574	24.4801	26.1986	27.5737	26.0841	ALG-2 interacting protein X
FAN_icon20542194.1.g00001.1	1.2315	0.300411	0.371246	0.999995	1	3.91053	1.71172	2.69651	2.77292	4.11966	3.03483	2.89913	3.35121	histone-lysine N-methyltransferase, H3 lysine-9 specific SUVH6-like
FAN_icon20542852.1.g00001.1	-1.09344	-0.128872	0.724933	0.999995	1	3.69107	3.39451	3.85144	3.64567	3.67988	4.13763	1.62755	3.14835	chaperone protein ClpC, chloroplastic
FAN_icon20544252.1.g00001.1	-1.2053	-0.269392	0.138615	0.999995	1	16.0048	17.7606	20.9365	18.234	16.5794	14.5243	13.4639	14.8559	aspartate--tRNA ligase 2, cytoplasmic-like
FAN_icon20544426.1.g00001.1	-1.00855	-0.0122792	0.951901	0.999995	1	9.29312	12.4191	9.69689	10.4697	7.92398	11.3189	10.976	10.073	serrate RNA effector molecule
FAN_icon20545020.1.g00001.1	2.34404	1.229	0.00057	0.0202765	1	2.26843	1.28015	2.64086	2.06315	4.67461	4.80124	5.14412	4.87332	molybdenum cofactor sulfurase
FAN_icon20545282.1.g00001.1	-1.28375	-0.360364	0.165649	0.999995	1	5.97301	4.82792	6.37418	5.72504	5.11261	4.34574	3.59789	4.35208	serine-rich adhesin for platelets isoform X1
FAN_icon20545642.1.g00001.1	-1.17651	-0.234512	0.410031	0.999995	1	6.69638	5.36372	5.16365	5.74125	5.50862	4.69391	3.9188	4.70711	cell division cycle 5-like protein
FAN_icon20546074.1.g00001.1	-1.50387	-0.58868	0.168472	0.999995	1	2.2267	2.83541	1.90101	2.32104	0.808891	1.72807	1.94211	1.49302	disease resistance protein RPP13-like
FAN_icon20546660.1.g00001.1	-2.16799	-1.11636	4.69e-10	9.66e-08	0.000125	131.269	147.144	119.837	132.75	62.2303	59.6332	56.9372	59.6002	pyrophosphatase
FAN_icon20546736.1.g00001.1	-1.23578	-0.305419	0.260903	0.999995	1	5.40284	9.41445	5.46225	6.75984	5.37154	5.84807	4.5139	5.2445	serine/threonine-protein kinase RUNKEL-like
FAN_icon20547002.1.g00001.1	1.15017	0.201844	0.356149	0.999995	1	10.7053	10.7066	8.68248	10.0315	13.4815	8.30802	12.5428	11.4441	TATA-binding protein-associated factor BTAF1
FAN_icon20547018.1.g00001.1	-26.3164	-4.71789	5.06e-06	0.000378	1	5.33155	5.94038	1.22546	4.1658	0	0	0.465013	0.155004	calcium ion-binding protein
FAN_icon20547084.1.g00001.1	-2.98053	-1.57557	3.71e-07	3.82e-05	0.099175	5.5997	7.47057	5.91289	6.32772	2.08772	1.82978	2.33919	2.08556	photosystem II stability/assembly factor HCF136, chloroplastic
FAN_icon20547446.1.g00001.1	1.55551	0.637387	0.0839454	0.780863	1	1.54338	1.5968	1.97645	1.70554	1.82215	3.19404	2.77077	2.59565	G-type lectin S-receptor-like serine/threonine-protein kinase RLK1
FAN_icon20547948.1.g00001.1	-1.66461	-0.735187	0.00256	0.0670697	1	6.30214	6.52025	5.59993	6.14077	4.00873	3.39367	3.35409	3.58549	pentatricopeptide repeat-containing protein At1g77360, mitochondrial-like
FAN_icon20549170.1.g00001.1	-1.04062	-0.0574485	0.866707	0.999995	1	2.41147	2.65086	3.6028	2.88837	3.13173	2.69022	2.39246	2.73814	DNA cross-link repair protein SNM1
FAN_icon20549276.1.g00001.1	-1.69139	-0.758213	0.00177	0.0501487	1	7.44652	7.83707	7.45341	7.579	4.24418	4.4837	4.36719	4.36502	protein FAR1-RELATED SEQUENCE 5
FAN_icon20549620.1.g00001.1	1.07628	0.10605	0.583018	0.999995	1	15.0116	18.5098	16.1515	16.5576	15.1496	17.2356	20.2852	17.5568	casein kinase 1-like protein 6 isoform X2
FAN_icon20551178.1.g00001.1	-2.22029	-1.15075	0.00254	0.0667548	1	2.17493	2.51493	2.62137	2.43708	0.845853	0.992875	1.45061	1.09645	sucrose synthase
FAN_icon20551550.1.g00001.1	1.1689	0.225147	0.274313	0.999995	1	15.6325	11.3456	19.1225	15.3669	19.613	17.0208	16.9312	17.855	threonine--tRNA ligase, mitochondrial 1-like
FAN_icon20551920.1.g00001.1	-1.76034	-0.815856	2.56e-05	0.00153	1	73.916	115.098	73.1437	87.3858	44.4268	54.4666	45.926	48.2731	anthocyanidin 3-O-glucosyltransferase 5-like
FAN_icon20551970.1.g00001.1	-1.18635	-0.246531	0.501132	0.999995	1	2.59325	2.87464	2.68835	2.71874	2.62426	2.58754	1.26015	2.15732	TMV resistance protein N-like
FAN_icon20552652.1.g00001.1	2.45823	1.29762	1.9e-05	0.00118	1	97.9085	102.225	103.495	101.21	241.28	284.909	203.553	243.247	trifunctional UDP-glucose 4,6-dehydratase/UDP-4-keto-6-deoxy-D-glucose 3,5-epimerase/UDP-4-keto-L-rhamnose-reductase RHM1-like
FAN_icon20553390.1.g00001.1	-1.05101	-0.0717717	0.782049	0.999995	1	5.41304	6.75909	8.7645	6.97888	6.52298	7.24289	5.7143	6.49339	transcriptional regulator ATRX homolog
FAN_icon20555390.1.g00001.1	2.48513	1.31332	2.49e-11	6.69e-09	6.65e-06	23.1624	13.2987	15.4284	17.2965	43.1526	44.1487	38.5282	41.9432	H/ACA ribonucleoprotein complex subunit 4-like
FAN_icon20558056.1.g00001.1	1.3733	0.457642	0.105763	0.889316	1	3.17056	2.62424	2.70681	2.83387	3.5935	4.42902	3.16355	3.72869	GRIP and coiled-coil domain-containing protein 2-like isoform X4
FAN_icon20558926.1.g00001.1	-1.62159	-0.697412	0.049276	0.566011	1	4.35532	5.14978	6.7283	5.41114	2.93828	4.8286	1.64609	3.13766	adenosine kinase
FAN_icon20559066.1.g00001.1	-1.36402	-0.447869	0.250398	0.999995	1	2.07593	3.0069	2.4812	2.52134	1.30714	2.36289	1.5692	1.74641	PREDICTED: uncharacterized protein LOC101314850
FAN_icon20560320.1.g00001.1	1.92664	0.946084	0.00167	0.0478088	1	4.11277	3.61685	6.67128	4.8003	10.2939	7.81987	9.79286	9.30222	protein TRANSPARENT TESTA 12-like
FAN_icon20560394.1.g00001.1	1.21163	0.276945	0.166293	0.999995	1	11.6142	10.7287	13.4566	11.9332	15.8667	13.3591	13.6391	14.2883	GEM-like protein 1
FAN_icon20560592.1.g00001.1	-1.31601	-0.396171	0.163539	0.999995	1	7.03144	7.9167	6.88574	7.27796	5.27388	4.0124	7.50362	5.59663	glucose-6-phosphate isomerase 1, chloroplastic-like
FAN_icon20560726.1.g00001.1	-1.75071	-0.807943	3.25e-05	0.00187	1	81.6083	57.3456	51.136	63.3633	32.2066	33.0047	40.9803	35.3972	low-temperature-induced 65 kDa protein-like
FAN_icon20561040.1.g00001.1	-1.1697	-0.226142	0.229695	0.999995	1	13.902	13.0756	10.1422	12.3733	10.8625	10.4947	9.17109	10.1761	hypothetical protein PRUPE_ppa026837mg
FAN_icon20561166.1.g00001.1	1.21988	0.286736	0.352937	0.999995	1	6.61783	5.10159	2.65875	4.79272	5.02493	6.0422	5.88519	5.65077	DUF3883 domain-containing protein
FAN_icon20561350.1.g00001.1	1.35126	0.434306	0.0424756	0.513807	1	11.6812	8.05702	6.50389	8.74738	11.9923	11.4303	10.7494	11.3906	protease 2
FAN_icon20561448.1.g00001.1	-6.49877	-2.70017	0.00489	0.110484	1	2.7671	3.30332	0	2.02347	0.40208	0	0.482689	0.294923	cellulose synthase A catalytic subunit 7 [UDP-forming]
FAN_icon20562018.1.g00001.1	-1.47106	-0.556857	0.143861	0.999995	1	3.41995	4.29653	2.71117	3.47588	2.30724	2.08537	2.49281	2.29514	protein SABRE
FAN_icon20562992.1.g00001.1	-1.0117	-0.0167824	0.972151	0.999995	1	2.41848	2.50218	1.44531	2.12199	1.59897	2.43996	1.91953	1.98616	protein MLP1 homolog
FAN_icon20563026.1.g00001.1	1.28367	0.360278	0.236901	0.999995	1	4.05227	2.24599	3.08888	3.12905	3.82736	4.04335	3.93828	3.93633	protein CHROMATIN REMODELING 35-like isoform X1
FAN_icon20563296.1.g00001.1	1.54642	0.628935	0.00532	0.117664	1	7.89587	8.56765	7.3986	7.95404	11.2774	11.5082	13.5383	12.1079	60S ribosomal protein L21-1-like
FAN_icon20563360.1.g00001.1	1.69057	0.757506	0.00218	0.0593062	1	64.6811	46.424	104.531	71.8788	119.703	113.73	125.839	119.757	probable mannitol dehydrogenase
FAN_icon20563484.1.g00001.1	-1.15883	-0.212669	0.432123	0.999995	1	5.45971	7.74077	7.25063	6.81704	5.34767	5.17867	7.1076	5.87798	ABC transporter B family member 1
FAN_icon20563778.1.g00001.1	1.13991	0.18892	0.402358	0.999995	1	195.674	202.447	175.795	191.306	208.201	222.077	208.566	212.948	transmembrane 9 superfamily member 8
FAN_icon20564074.1.g00001.1	-1.07321	-0.101935	0.601392	0.999995	1	18.9155	19.7679	15.4963	18.0599	17.1438	15.8659	16.0314	16.347	GTP-binding protein
FAN_icon20564970.1.g00001.1	1.38055	0.465241	0.00649	0.136514	1	30.9265	27.5665	28.0276	28.8402	43.74	34.8322	38.6624	39.0782	Cultured cell, putative isoform 1
FAN_icon20565136.1.g00001.1	-1.90612	-0.930641	0.0134324	0.233364	1	1.63445	3.25197	2.25408	2.38017	1.42499	1.26844	0.855335	1.18292	U-box domain-containing protein 44-like
FAN_icon20565494.1.g00001.1	-1.14132	-0.190701	0.402844	0.999995	1	9.71793	10.9683	9.50325	10.0632	9.34544	8.09024	8.41425	8.61664	5'-3' exoribonuclease 4
FAN_icon20565512.1.g00001.1	1.33917	0.421335	0.0578525	0.625866	1	7.49559	9.59518	6.72459	7.93845	7.55953	11.0426	12.5322	10.3781	callose synthase 12-like
FAN_icon20565516.1.g00001.1	3.45936	1.79051	5.68e-12	1.76e-09	1.52e-06	11.937	5.26399	17.0406	11.4139	39.553	40.8523	36.8323	39.0792	cytochrome P450 71A26-like
FAN_icon20565652.1.g00001.1	1.05773	0.0809753	0.710436	0.999995	1	6.915	5.59339	5.79621	6.10153	5.93745	6.83009	5.98734	6.25163	two-pore potassium channel 3-like
FAN_icon20565788.1.g00001.1	-1.36453	-0.448401	0.1379	0.999995	1	7.68655	7.48478	6.75524	7.30886	3.41643	7.01796	4.87036	5.10158	isoleucine--tRNA ligase, chloroplastic/mitochondrial-like
FAN_icon20567616.1.g00001.1	-1.36771	-0.451766	0.171984	0.999995	1	3.68791	3.31787	3.42226	3.47601	2.87744	3.11093	1.09083	2.35974	protein MEI2-like 4 isoform X1
FAN_icon20568288.1.g00001.1	1.13133	0.178018	0.382031	0.999995	1	25.5018	17.2698	17.2194	19.997	18.8312	23.3895	23.9208	22.0471	DEAD-box ATP-dependent RNA helicase 37-like
FAN_icon20569242.1.g00001.1	2.00788	1.00567	0.00453	0.104262	1	260.014	190.024	379.963	276.667	549.673	554.382	533.489	545.848	RING-H2 finger protein ATL68-like
FAN_icon20569640.1.g00001.1	-1.44608	-0.532146	0.172133	0.999995	1	4.77724	4.00114	2.13635	3.63824	2.7932	1.58891	3.09524	2.49245	RING-H2 finger protein ATL56-like
FAN_icon20571208.1.g00001.1	-44.2191	-5.4666	2.75e-05	0.00162	1	1.49395	3.37234	2.89871	2.58833	0.128276	0	0	0.0427585	ATP synthase gamma chain, chloroplastic
FAN_icon20572180.1.g00001.1	-1.56946	-0.650269	0.00132	0.0396067	1	21.9544	30.4849	38.966	30.4684	18.0075	19.2799	20.0891	19.1255	probable ribose-5-phosphate isomerase 3, chloroplastic
FAN_icon20572494.1.g00001.1	-6.35799	-2.66857	1.23e-10	2.84e-08	3.28e-05	6.99035	9.22741	7.61419	7.94398	0.683004	1.12241	1.91317	1.23953	probable galactinol--sucrose galactosyltransferase 5
FAN_icon20573122.1.g00001.1	-1.62393	-0.69949	0.00614	0.130678	1	13.9462	9.03787	9.28953	10.7579	7.81644	6.66041	4.69174	6.38953	protein INVOLVED IN DE NOVO 2
FAN_icon20574100.1.g00001.1	-1.83788	-0.87804	0.0645499	0.670947	1	3.65198	1.76324	2.7021	2.70577	1.14976	1.13367	2.20842	1.49729	P-loop nucleoside triphosphate hydrolase superfamily protein
FAN_icon20575190.1.g00001.1	1.08845	0.122273	0.797416	0.999995	1	2.36735	6.93965	9.93698	6.41466	9.13016	7.65509	3.80265	6.86263	F-box protein CPR30-like
FAN_icon20575846.1.g00001.1	-2.72959	-1.44869	0.00211	0.0577074	1	2.17597	3.68391	2.53322	2.7977	1.12102	1.07462	0.672879	0.956174	inositol 1,3,4-trisphosphate 5/6-kinase 4 isoform X1
FAN_icon20576562.1.g00001.1	1.15119	0.203132	0.505495	0.999995	1	5.28968	2.21516	5.1611	4.22198	5.94773	4.78933	3.57006	4.76904	methyltransferase-like protein 13
FAN_icon20579730.1.g00001.1	-1.01477	-0.0211591	0.931858	0.999995	1	5.73394	4.64274	5.00166	5.12611	6.23982	4.44991	4.09872	4.92949	protein CHUP1, chloroplastic-like
FAN_icon20579950.1.g00001.1	1.82359	0.866783	2.47e-05	0.00148	1	7.37894	5.72575	7.51109	6.87193	11.5263	12.0037	13.8371	12.4557	ATPase family AAA domain-containing protein 3-like
FAN_icon20581880.1.g00001.1	-1.75049	-0.807762	4.79e-05	0.0026	1	85.6288	69.7635	78.8805	78.0909	47.3797	33.4984	50.7937	43.8906	Histone H4
FAN_icon20582228.1.g00001.1	-2.1276	-1.08923	0.0390942	0.487548	1	1.9101	2.85453	1.44952	2.07138	1.20272	0.494122	1.2032	0.966683	TMV resistance protein N-like
FAN_icon20582498.1.g00001.1	-2.92058	-1.54625	9.8e-06	0.000671	1	5.7095	8.67606	4.72205	6.3692	1.68519	2.63087	1.82073	2.0456	aquaporin PIP2-1-like
FAN_icon20582858.1.g00001.1	-1.02073	-0.0296035	0.859676	0.999995	1	41.2623	33.84	44.8212	39.9745	39.9227	40.2231	34.8037	38.3165	zinc finger CCCH domain-containing protein 43 isoform X2
FAN_icon20583288.1.g00001.1	-1.15145	-0.203457	0.32133	0.999995	1	16.2511	15.4316	16.1547	15.9458	12.6157	16.24	10.8539	13.2365	PREDICTED: uncharacterized protein LOC101305373
FAN_icon20584582.1.g00001.1	-1.09403	-0.129648	0.557241	0.999995	1	6.72905	8.48092	6.7893	7.33309	7.97335	5.60198	6.10379	6.55971	probable thylakoidal processing peptidase 2, chloroplastic
FAN_icon20584662.1.g00001.1	-1.37813	-0.462712	0.0210779	0.322065	1	95.3078	119.113	65.3862	93.2689	67.9468	67.8884	61.7315	65.8556	PREDICTED: uncharacterized protein LOC101301854
FAN_icon20585608.1.g00001.1	-1.67261	-0.742103	0.0104348	0.19431	1	7.32539	12.3158	10.7489	10.13	3.67562	6.0403	8.30589	6.00727	cysteine synthase-like isoform X2
FAN_icon20586766.1.g00001.1	-1.30043	-0.378986	0.371033	0.999995	1	2.45168	2.92677	2.57609	2.65152	1.42499	2.78082	1.49684	1.90088	methyl-CpG-binding domain-containing protein 9
FAN_icon20586980.1.g00001.1	-1.02138	-0.0305164	0.924998	0.999995	1	3.35123	2.69672	5.4042	3.81738	3.86861	3.17872	4.43309	3.82681	probable serine/threonine-protein kinase WNK9
FAN_icon20587240.1.g00001.1	-1.03726	-0.0527819	0.780927	0.999995	1	16.1267	18.4001	13.8965	16.1411	15.2316	13.3341	17.4308	15.3322	exocyst complex component SEC5A-like
FAN_icon20587306.1.g00001.1	1.01281	0.018364	0.935382	0.999995	1	13.9526	10.6697	13.1202	12.5808	11.6503	12.0836	13.9859	12.5733	XYh8Y
FAN_icon20588386.1.g00001.1	-1.07426	-0.103348	0.600914	0.999995	1	13.2233	12.9757	9.89251	12.0305	12.3606	10.0505	10.2016	10.8709	UPF0051 protein ABCI8, chloroplastic
FAN_icon20588616.1.g00001.1	-1.11162	-0.152658	0.512963	0.999995	1	6.48436	5.44298	7.41601	6.44778	6.24002	5.50703	5.41017	5.71907	ABC transporter B family member 20-like
FAN_icon20589192.1.g00001.1	4.29473	2.10257	1.13e-08	1.68e-06	0.00301	5.35265	3.69194	14.0138	7.68614	33.7038	34.4783	30.1432	32.7751	probable cinnamyl alcohol dehydrogenase 6
FAN_icon20589698.1.g00001.1	1.26739	0.341859	0.287013	0.999995	1	1.82294	2.26324	2.17882	2.08833	3.21396	2.26356	2.34253	2.60668	auxilin-like protein 1
FAN_icon20589788.1.g00001.1	-1.11337	-0.154927	0.436915	0.999995	1	73.6593	93.177	110.418	92.4179	77.7239	87.7564	78.6249	81.3684	protein SUPPRESSOR OF K(+) TRANSPORT GROWTH DEFECT 1
FAN_icon20590590.1.g00001.1	-1.12768	-0.173357	0.643301	0.999995	1	2.56927	2.83541	4.2407	3.21513	1.61778	2.65857	4.46686	2.9144	sufE-like protein 2, chloroplastic
FAN_icon20591206.1.g00001.1	1.28393	0.360565	0.255604	0.999995	1	4.64965	2.40529	2.35692	3.13729	2.47027	4.62331	4.613	3.90219	WD repeat-containing protein 53
FAN_icon20591396.1.g00001.1	1.39971	0.485129	0.118585	0.943298	1	2.54786	1.75736	1.65729	1.9875	2.40645	2.4481	3.43916	2.76457	disease resistance protein At4g27190-like
FAN_icon20591906.1.g00001.1	1.05338	0.0750206	0.766347	0.999995	1	4.08334	5.09873	4.20733	4.46313	5.31959	3.93386	4.62989	4.62778	sphingosine kinase B
FAN_icon20592192.1.g00001.1	1.25155	0.32371	0.149872	0.999995	1	32.4376	29.1376	16.1006	25.892	30.9935	34.7359	28.6537	31.461	PREDICTED: myosin-14
FAN_icon20592218.1.g00001.1	1.50001	0.584975	0.133889	0.999995	1	1.62976	2.06087	2.00977	1.90014	3.59172	1.96747	3.07984	2.87968	glycine-rich protein 2-like
FAN_icon20592942.1.g00001.1	-1.2265	-0.294551	0.186805	0.999995	1	26.5162	20.4477	12.3734	19.7791	17.2667	14.571	15.1261	15.6546	protein trichome birefringence-like 5
FAN_icon20593618.1.g00001.1	-1.08997	-0.12429	0.485704	0.999995	1	111.141	120.827	104.522	112.163	95.78	101.962	103.506	100.416	serpin-ZX-like
FAN_icon20593918.1.g00001.1	-6.15731	-2.6223	6.58e-09	1.04e-06	0.00176	8.20918	9.24271	5.05019	7.50069	0.684137	0.749513	2.19011	1.20792	DUF579 protein
FAN_icon20596244.1.g00001.1	1.1077	0.147562	0.679009	0.999995	1	2.34826	2.22707	3.3413	2.63888	3.32689	3.03734	2.21881	2.86101	U1 small nuclear ribonucleoprotein A isoform X2
FAN_icon20597634.1.g00001.1	-1.12003	-0.163541	0.62119	0.999995	1	5.27508	5.30172	2.95944	4.51208	3.70114	4.32774	3.58869	3.87252	4-alpha-glucanotransferase, chloroplastic/amyloplastic
FAN_icon20597920.1.g00001.1	-1.03081	-0.0437771	0.802815	0.999995	1	37.0721	35.74	31.3618	34.7247	31.9905	33.609	32.8631	32.8209	brefeldin A-inhibited guanine nucleotide-exchange protein 2-like
FAN_icon20599740.1.g00001.1	-1.11525	-0.157371	0.515459	0.999995	1	10.2968	8.6712	4.80422	7.92408	7.35053	7.06182	6.10903	6.84046	methionine S-methyltransferase
FAN_icon20600108.1.g00001.1	-1.05236	-0.0736293	0.856286	0.999995	1	2.27488	1.85811	2.04435	2.05911	1.13085	2.9734	1.49332	1.86586	cytochrome b561, DM13 and DOMON domain-containing protein At5g54830
FAN_icon20603016.1.g00001.1	1.41786	0.503716	0.129869	0.992471	1	3.70936	3.03821	3.82654	3.5247	4.81728	6.59703	2.97914	4.79782	receptor-like serine/threonine-protein kinase NCRK isoform X1
FAN_icon20603282.1.g00001.1	-1.02441	-0.0347888	0.876716	0.999995	1	149.73	159.194	169.583	159.502	144.618	152.404	160.601	152.541	60S ribosomal protein L27
FAN_icon20603304.1.g00001.1	-1.42574	-0.511712	0.0342085	0.44707	1	11.9099	12.3221	12.5542	12.262	10.3306	8.20539	6.61421	8.38339	triacylglycerol lipase SDP1
FAN_icon20603332.1.g00001.1	-1.32844	-0.409728	0.0863136	0.794649	1	6.59477	5.11726	4.87225	5.52809	3.71329	4.03533	4.45773	4.06878	DEAD-box ATP-dependent RNA helicase 47, mitochondrial
FAN_icon20604496.1.g00001.1	1.20269	0.266267	0.174067	0.999995	1	11.0441	9.21479	11.6591	10.6393	13.9082	9.95337	14.5421	12.8012	SKP1-interacting partner 15
FAN_icon20606038.1.g00001.1	1.1765	0.234507	0.279775	0.999995	1	302.221	270.082	291.535	287.946	339.97	322.003	334.01	331.994	bifunctional purple acid phosphatase 26
FAN_icon20606230.1.g00001.1	-1.12541	-0.170456	0.672265	0.999995	1	1.92582	4.1842	2.79503	2.96835	1.81893	2.98913	2.83867	2.54891	PREDICTED: uncharacterized protein LOC101300778 isoform X3
FAN_icon20606390.1.g00001.1	1.76517	0.819804	0.139089	0.999995	1	9.40224	1.3265	1.09459	3.94111	4.7093	8.40232	7.10715	6.73959	microtubule-associated protein TORTIFOLIA1
FAN_icon20607068.1.g00001.1	-1.05642	-0.0791826	0.796361	0.999995	1	2.71853	4.06267	2.57877	3.11999	2.85293	2.93022	2.73991	2.84102	predicted protein
FAN_icon20607312.1.g00001.1	-1.26695	-0.341361	0.115845	0.935516	1	12.9124	17.038	18.0533	16.0012	9.898	14.523	12.5189	12.3133	methylenetetrahydrofolate reductase 2-like
FAN_icon20608372.1.g00001.1	1.70985	0.773867	0.0176858	0.284942	1	1.94322	2.01048	2.29706	2.08359	3.9531	3.24815	3.38973	3.53032	protein DETOXIFICATION 16-like
FAN_icon20608554.1.g00001.1	1.08064	0.111888	0.57368	0.999995	1	13.7993	13.863	15.5371	14.3998	17.9445	14.4341	13.3787	15.2524	50S ribosomal protein L9
FAN_icon20609350.1.g00001.1	-1.08768	-0.121259	0.710252	0.999995	1	12.2771	10.1616	10.9746	11.1378	8.32163	9.97622	11.7914	10.0298	putative LOV domain-containing protein
FAN_icon20609840.1.g00001.1	-1.13429	-0.181787	0.594743	0.999995	1	2.79985	3.23755	3.65578	3.23106	3.11112	2.93976	2.2409	2.76393	probable rhamnogalacturonate lyase B
FAN_icon20609928.1.g00001.1	-4.02101	-2.00756	9e-05	0.00442	1	2.86466	4.00986	1.8702	2.91491	0.795784	0.392323	0.955322	0.714476	probable glutathione S-transferase
FAN_icon20610354.1.g00001.1	-2.70434	-1.43528	1.68e-08	2.4e-06	0.00448	18.534	25.6443	20.9703	21.7162	7.80356	6.58526	9.36802	7.91895	PREDICTED: uncharacterized protein LOC101292474
FAN_icon20610570.1.g00001.1	-1.1283	-0.174155	0.351297	0.999995	1	23.8201	24.1839	24.1371	24.047	25.2315	16.5856	21.7077	21.1749	exocyst complex component SEC5A-like isoform X1
FAN_icon20612850.1.g00001.1	-1.01241	-0.0177981	0.928255	0.999995	1	15.3666	15.629	11.4513	14.149	10.7008	13.6436	16.6852	13.6765	BTB/POZ domain-containing protein At1g63850-like
FAN_icon20614036.1.g00001.1	-1.00389	-0.0056	0.985213	0.999995	1	5.13592	3.9275	8.96002	6.00781	5.69449	4.85229	7.84888	6.13189	pentatricopeptide repeat-containing protein At1g26460, mitochondrial
FAN_icon20614036.1.g00002.1	1.26927	0.343998	0.128168	0.984744	1	6.75428	7.6092	6.27889	6.88079	9.21469	8.73627	7.31796	8.42297	pentatricopeptide repeat-containing protein At1g26460, mitochondrial
FAN_icon20615184.1.g00001.1	-1.19742	-0.259935	0.462227	0.999995	1	3.43919	2.96518	2.77302	3.05913	2.70692	2.81731	1.73312	2.41912	sialyltransferase-like protein 1
FAN_icon20615300.1.g00001.1	3.23915	1.69561	4.42e-11	1.13e-08	1.18e-05	4.79076	3.38497	5.18733	4.45435	14.016	16.6854	11.7914	14.1643	receptor-like protein 12
FAN_icon20616518.1.g00001.1	-1.3628	-0.446571	0.0589821	0.632668	1	7.58293	6.2763	6.17499	6.67807	4.95835	3.62145	6.21694	4.93224	PREDICTED: uncharacterized protein LOC101309477
FAN_icon20616664.1.g00001.1	1.16274	0.217531	0.429527	0.999995	1	6.43897	4.07111	7.17682	5.89564	7.93985	6.94036	5.27281	6.71768	sialyltransferase-like protein 1
FAN_icon20617066.1.g00001.1	-1.03715	-0.0526202	0.858863	0.999995	1	4.30746	4.67937	4.78063	4.58916	4.27181	3.67716	5.37241	4.44046	protein furry homolog-like
FAN_icon20619030.1.g00001.1	1.15182	0.203911	0.554261	0.999995	1	1.64644	2.79848	2.00802	2.15098	3.33226	1.73408	2.26684	2.4444	F-box protein CPR30-like
FAN_icon20619146.1.g00001.1	-1.22302	-0.290448	0.362135	0.999995	1	4.79495	4.05892	6.1404	4.99809	4.32296	3.55205	4.44825	4.10776	la-related protein 6A isoform X2
FAN_icon20619422.1.g00001.1	1.11405	0.155815	0.784252	0.999995	1	1.38659	2.15187	1.77566	1.77138	1.74618	0.896739	3.40641	2.01644	sister chromatid cohesion 1 protein 1
FAN_icon20620030.1.g00001.1	-1.09033	-0.124766	0.579413	0.999995	1	7.41871	6.11639	5.44292	6.32601	6.24057	5.30761	5.38875	5.64564	PREDICTED: uncharacterized protein LOC101309477
FAN_icon20620864.1.g00001.1	-2.59528	-1.37589	1.14e-06	0.000104	0.303948	12.9384	16.4753	8.0113	12.475	3.89437	5.18602	4.83632	4.6389	phenolic glucoside malonyltransferase 1-like
FAN_icon20621180.1.g00001.1	-1.63708	-0.711123	0.00193	0.0536679	1	185.983	255.762	184.172	208.639	120.787	124.935	127.681	124.468	subtilisin-like protease SBT1.7
FAN_icon20621270.1.g00001.1	-1.34224	-0.424643	0.298468	0.999995	1	2.97594	6.15788	2.73609	3.95664	3.02698	2.84249	2.59559	2.82169	probable beta-1,3-galactosyltransferase 16
FAN_icon20621532.1.g00001.1	1.02375	0.0338626	0.901114	0.999995	1	8.56425	5.62771	4.44622	6.21273	6.55858	5.83807	6.16752	6.18806	PREDICTED: uncharacterized protein LOC101299944
FAN_icon20621736.1.g00001.1	-1.24107	-0.311579	0.0937717	0.8352	1	42.1789	47.8476	68.5459	52.8574	40.4445	43.7002	41.5127	41.8858	vesicle-associated membrane protein 711
FAN_icon20622004.1.g00001.1	-1.08172	-0.113333	0.52212	0.999995	1	14.2126	16.9759	15.685	15.6245	16.1521	11.837	14.9358	14.3083	receptor-like protein kinase HERK 1
FAN_icon20622594.1.g00001.1	-1.1028	-0.141171	0.640117	0.999995	1	2.54209	3.10826	2.07161	2.57399	2.61927	2.33152	1.7032	2.218	ARF guanine-nucleotide exchange factor GNOM-like
FAN_icon20623218.1.g00001.1	-1.28433	-0.361014	0.409003	0.999995	1	2.16226	2.48566	2.66643	2.43812	1.81533	1.67806	2.17927	1.89089	phospholipid:diacylglycerol acyltransferase 1
FAN_icon20623660.1.g00001.1	-2.46938	-1.30415	0.00769	0.155325	1	1.46692	3.41481	3.28744	2.72306	0.519565	1.56534	1.03954	1.04148	PREDICTED: uncharacterized protein LOC101296057
FAN_icon20623696.1.g00001.1	1.0665	0.092885	0.659004	0.999995	1	14.6035	16.9403	19.0789	16.8742	18.3906	16.8282	18.0634	17.7607	probable ADP-ribosylation factor GTPase-activating protein AGD6
FAN_icon20625418.1.g00001.1	-2.67616	-1.42017	0.000791	0.0264359	1	3.52694	4.08689	1.68619	3.10001	1.06598	0.766399	1.59961	1.144	lysine histidine transporter-like 8
FAN_icon20625628.1.g00001.1	-1.18824	-0.248825	0.285509	0.999995	1	9.37766	8.22223	8.27739	8.62576	8.25669	6.53758	6.48785	7.09404	xanthine dehydrogenase
FAN_icon20628516.1.g00001.1	1.65908	0.730384	0.000212	0.00897	1	9.4887	7.9764	8.22736	8.56415	12.4629	15.6482	13.1122	13.7411	U3 small nucleolar RNA-associated protein 18 homolog
FAN_icon20628632.1.g00001.1	1.05745	0.0805827	0.661554	0.999995	1	30.0906	28.3781	30.7283	29.7323	31.1532	30.9867	30.1815	30.7738	chromatin structure-remodeling complex protein SYD isoform X3
FAN_icon20630876.1.g00001.1	-1.24064	-0.311079	0.444207	0.999995	1	1.91569	2.97298	4.49757	3.12875	3.16638	2.04421	2.44361	2.5514	PAP-specific phosphatase HAL2-like
FAN_icon20631404.1.g00001.1	1.18988	0.250816	0.262099	0.999995	1	12.3481	7.57612	12.7484	10.8908	13.2901	13.0372	11.8844	12.7372	intron-binding protein aquarius
FAN_icon20632438.1.g00001.1	-1.81733	-0.861818	0.0617725	0.651805	1	2.67492	2.7675	1.95743	2.46662	1.44369	1.33452	1.0832	1.28714	zinc finger protein VAR3, chloroplastic
FAN_icon20633450.1.g00001.1	-1.40408	-0.48962	0.1078	0.899167	1	2.49846	2.81993	4.07212	3.13017	2.038	2.55592	1.93151	2.17514	pentatricopeptide repeat-containing protein At3g09650, chloroplastic
FAN_icon20634748.1.g00001.1	1.11611	0.158485	0.436018	0.999995	1	21.2239	18.2645	21.337	20.2752	22.8561	23.5522	19.7916	22.0666	calcium-dependent protein kinase 2-like
FAN_icon20635190.1.g00001.1	-1.40455	-0.490104	0.00787	0.158075	1	35.7042	44.2495	28.0044	35.986	22.0447	24.3798	28.61	25.0115	PREDICTED: uncharacterized protein LOC101294017
FAN_icon20635428.1.g00001.1	-1.45126	-0.537308	0.0612562	0.648279	1	6.43314	10.1588	8.52732	8.3731	6.23598	4.99254	5.75859	5.66237	30S ribosomal protein 2, chloroplastic
FAN_icon20638412.1.g00001.1	-6.64902	-2.73314	0.00169	0.0483825	1	3.14551	2.55701	0.575447	2.09266	0	0.348732	0.509505	0.286079	ABC transporter B family member 2-like
FAN_icon20638710.1.g00001.1	-1.27302	-0.348252	0.0613193	0.648763	1	11.9395	12.3527	11.7765	12.0229	10.8389	8.54615	8.28027	9.22177	protein RMD5 homolog A-like
FAN_icon20638846.1.g00001.1	-1.07945	-0.110296	0.797058	0.999995	1	2.32948	3.41431	2.3202	2.68799	4.03367	1.50652	1.76085	2.43368	methyltransferase-like protein 13
FAN_icon20639098.1.g00001.1	1.06061	0.0848877	0.653281	0.999995	1	15.4847	15.4682	16.5627	15.8386	15.4658	16.8517	17.1538	16.4904	THO complex subunit 7A-like
FAN_icon20639442.1.g00001.1	-1.44646	-0.532529	0.159514	0.999995	1	2.15293	2.78431	1.4934	2.14355	1.2709	1.35754	1.67826	1.43557	predicted protein
FAN_icon20639596.1.g00001.1	1.05296	0.0744556	0.724038	0.999995	1	69.7629	87.287	86.5088	81.1863	85.2019	85.7009	79.9923	83.6317	3-oxo-Delta(4,5)-steroid 5-beta-reductase-like
FAN_icon20639800.1.g00001.1	-1.05382	-0.0756286	0.683478	0.999995	1	14.5361	10.981	16.3496	13.9556	12.8576	13.1612	13.2116	13.0768	protein FAR-RED ELONGATED HYPOCOTYL 3
FAN_icon20641160.1.g00001.1	-1.03165	-0.0449468	0.834869	0.999995	1	9.15873	7.35185	8.76277	8.42445	6.56237	8.94599	8.41512	7.9745	DEAD-box ATP-dependent RNA helicase 53-like
FAN_icon20641344.1.g00001.1	1.42989	0.5159	0.00761	0.15405	1	9.4075	7.06808	8.70075	8.39211	12.1645	11.9073	11.1746	11.7488	putative phospholipid-transporting ATPase 9
FAN_icon20642068.1.g00001.1	1.65124	0.723548	0.00511	0.114092	1	5.70292	4.28061	9.35565	6.44639	13.6244	10.4137	7.48057	10.5062	serine/threonine-protein kinase-like protein ACR4
FAN_icon20642070.1.g00001.1	1.04639	0.0654189	0.786114	0.999995	1	16.635	16.1811	11.41	14.7421	16.5175	12.1375	16.6047	15.0866	pyruvate dehydrogenase E1 component subunit alpha, mitochondrial
FAN_icon20642624.1.g00001.1	-1.05138	-0.0722874	0.646535	0.999995	1	28.7061	31.1764	32.6312	30.8379	28.461	29.1704	28.5922	28.7412	phosphatidylinositol 4-kinase gamma 4-like
FAN_icon20642800.1.g00001.1	-1.1608	-0.215118	0.229429	0.999995	1	55.1271	59.046	57.0195	57.0642	49.898	50.8725	43.073	47.9478	sucrose-phosphatase 1
FAN_icon20643296.1.g00001.1	-6.76681	-2.75848	0.000314	0.012422	1	2.40251	2.73423	1.64088	2.25921	0.453833	0	0.544817	0.332884	B3 domain-containing protein Os01g0723500-like
FAN_icon20643568.1.g00001.1	-1.71227	-0.775912	0.0162572	0.268338	1	2.9554	5.14978	6.24138	4.78219	3.37902	2.05215	2.99824	2.80981	preprotein translocase subunit SECE1
FAN_icon20644010.1.g00001.1	1.2155	0.281546	0.624677	0.999995	1	0.780356	2.53743	5.42489	2.91422	3.79051	3.46062	3.28642	3.51252	BAG family molecular chaperone regulator 6
FAN_icon20644588.1.g00001.1	-1.22279	-0.290181	0.243391	0.999995	1	534.835	586.75	476.768	532.784	404.769	405.322	467.613	425.901	dehydrin
FAN_icon20644860.1.g00001.1	1.06326	0.0884981	0.580316	0.999995	1	21.8081	20.8151	23.8628	22.162	22.1933	23.7182	23.5082	23.1399	zinc finger CCCH domain-containing protein 69 isoform X2
FAN_icon20644886.1.g00001.1	-6.9979	-2.80692	0.000309	0.0122492	1	2.36351	2.68984	1.81602	2.28979	0.446466	0.183424	0.267986	0.299292	probable sugar phosphate/phosphate translocator At2g25520
FAN_icon20644988.1.g00001.1	-3.761	-1.91112	3.3e-08	4.44e-06	0.00882	8.00571	8.66803	6.35788	7.67721	1.9343	1.58936	2.53319	2.01895	DUF1680 domain-containing protein
FAN_icon20645588.1.g00001.1	-1.42232	-0.508246	0.15761	0.999995	1	1.66824	3.45196	2.33056	2.48359	1.28917	1.88315	1.89154	1.68795	pentatricopeptide repeat-containing protein At2g27800, mitochondrial-like
FAN_icon20646212.1.g00001.1	-7.10675	-2.82919	8.72e-06	0.000605	1	3.82299	2.63687	1.49591	2.65192	0.15045	0.494482	0.361225	0.335386	non-functional NADPH-dependent codeinone reductase 2-like
FAN_icon20646252.1.g00001.1	1.20223	0.265713	0.267091	0.999995	1	8.31956	7.41201	7.29995	7.67717	8.73089	9.32609	8.90906	8.98868	helicase-like transcription factor CHR28
FAN_icon20646842.1.g00001.1	1.13629	0.184325	0.335071	0.999995	1	11.0056	8.50559	9.50902	9.6734	10.019	10.805	11.5766	10.8002	septin and tuftelin-interacting protein 1 homolog 1-like
FAN_icon20646976.1.g00001.1	1.01004	0.0144115	0.944266	0.999995	1	13.1726	14.8838	11.6898	13.2487	11.9504	12.644	14.7393	13.1112	ADP-ribosylation factor GTPase-activating protein AGD3
FAN_icon20647184.1.g00001.1	-2.53508	-1.34203	0.000326	0.0128007	1	4.02112	4.01683	2.84106	3.62634	1.96445	1.2913	0.786094	1.34728	UDP-glycosyltransferase 89A2-like
FAN_icon20648482.1.g00001.1	1.09829	0.135264	0.516685	0.999995	1	13.2106	8.68478	10.6909	10.8621	11.3077	13.2426	10.1419	11.5641	probable receptor-like protein kinase At1g11050
FAN_icon20649938.1.g00001.1	-1.02355	-0.0335765	0.920382	0.999995	1	2.95619	4.01428	5.04757	4.00601	3.83915	4.73178	2.7234	3.76478	general transcription factor 3C polypeptide 5-like isoform X1
FAN_icon20650512.1.g00001.1	1.03288	0.0466791	0.797025	0.999995	1	83.4952	87.4703	86.1479	85.7045	91.3441	92.6381	74.9281	86.3034	alpha-aminoadipic semialdehyde synthase isoform X1
FAN_icon20651314.1.g00001.1	2.47343	1.30651	0.00573	0.12422	1	1.8324	0.861734	0.711078	1.13507	1.41602	2.32701	4.72196	2.82166	DNA-directed RNA polymerase 1, mitochondrial
FAN_icon20651640.1.g00001.1	-1.19828	-0.260968	0.388563	0.999995	1	4.29476	7.10944	5.31652	5.57357	5.67894	3.83296	4.13917	4.55036	glucan endo-1,3-beta-glucosidase 5
FAN_icon20652674.1.g00001.1	1.37275	0.457071	0.236167	0.999995	1	2.0128	1.56184	1.43199	1.66888	2.85162	2.34309	1.33129	2.17533	protein NRT1/ PTR FAMILY 2.11-like
FAN_icon20654532.1.g00001.1	-4.37305	-2.12864	9.15e-06	0.000631	1	2.82492	5.39574	5.56551	4.59539	0.820964	0.674562	1.72471	1.07341	cytochrome P450 94A2-like
FAN_icon20655110.1.g00001.1	-1.66475	-0.735304	0.0783576	0.751224	1	2.3847	3.11651	1.28583	2.26234	1.42253	0.779235	1.85003	1.3506	DNA-directed RNA polymerase 1, mitochondrial
FAN_icon20655774.1.g00001.1	-1.73622	-0.795952	0.111394	0.917081	1	2.45933	2.54445	1.95963	2.32113	0.774276	2.03584	0.929503	1.24654	Metallo-hydrolase/oxidoreductase superfamily protein, putative isoform 2
FAN_icon20656420.1.g00001.1	-1.31238	-0.392185	0.250077	0.999995	1	1.46324	3.15392	2.81072	2.47596	1.72753	1.70335	2.21212	1.881	transcription factor RF2a-like
FAN_icon20657710.1.g00001.1	1.31501	0.395072	0.0618143	0.652117	1	11.2997	11.1287	15.5834	12.6706	13.6485	14.6717	21.1893	16.5032	E3 ubiquitin-protein ligase RING1
FAN_icon20657728.1.g00001.1	-1.17371	-0.231081	0.514408	0.999995	1	3.68834	2.4101	2.98312	3.02718	2.01683	3.31435	1.98096	2.43738	microtubule-associated protein TORTIFOLIA1-like isoform X2
FAN_icon20657788.1.g00001.1	1.41513	0.500938	0.114412	0.931313	1	6.41668	4.12061	6.98932	5.8422	6.89647	9.44438	8.02819	8.12301	Anthranilate phosphoribosyltransferase
FAN_icon20660492.1.g00001.1	-1.09051	-0.125005	0.444094	0.999995	1	26.2455	25.7012	23.052	24.9996	21.6264	22.5475	22.9005	22.3582	protein QUIRKY-like
FAN_icon20661112.1.g00001.1	1.03238	0.0459781	0.896615	0.999995	1	4.80502	3.47993	2.66643	3.65046	2.49608	4.47482	3.81372	3.59487	PREDICTED: uncharacterized protein LOC105350798
FAN_icon20661544.1.g00001.1	-2.16758	-1.11609	4.24e-10	8.82e-08	0.000114	33.9849	35.9934	29.7007	33.2263	16.904	12.7971	15.5047	15.0686	Protein TOPLESS
FAN_icon20661582.1.g00001.1	-1.10779	-0.147681	0.381001	0.999995	1	34.5107	32.9157	39.0383	35.4883	30.4562	33.9804	29.4698	31.3022	vacuolar-sorting receptor 3
FAN_icon20661830.1.g00001.1	1.15335	0.205825	0.242058	0.999995	1	47.1477	39.674	45.2963	44.0394	46.0747	49.5669	53.8861	49.8426	pre-mRNA-processing-splicing factor 8
FAN_icon20662074.1.g00001.1	1.23294	0.302098	0.0692646	0.698933	1	28.1062	26.8507	25.2822	26.7464	31.4283	34.348	30.2809	32.0191	glycylpeptide N-tetradecanoyltransferase 1
FAN_icon20663062.1.g00001.1	-1.2821	-0.358504	0.154121	0.999995	1	3.87099	5.8962	5.04897	4.93872	4.57017	3.33794	3.41376	3.77396	F-box protein At5g49610-like
FAN_icon20663200.1.g00001.1	1.83698	0.877337	0.000555	0.0198435	1	3.76764	2.50588	4.93969	3.73774	6.73577	7.72754	5.79762	6.75364	putative F-box protein PP2-B12
FAN_icon20663290.1.g00001.1	1.30099	0.379606	0.316699	0.999995	1	1.93549	1.44624	1.56059	1.64744	1.52339	2.42	2.31648	2.08662	receptor-like protein kinase FERONIA
FAN_icon20663792.1.g00001.1	-1.05063	-0.0712581	0.70342	0.999995	1	30.6001	34.3252	29.0575	31.3276	31.2342	26.9141	29.3394	29.1625	NADH dehydrogenase [ubiquinone] flavoprotein 1, mitochondrial
FAN_icon20664702.1.g00001.1	-1.68567	-0.753319	0.00837	0.165348	1	7.67172	7.58447	4.22084	6.49235	3.38143	4.36609	3.09283	3.61345	threonine--tRNA ligase, chloroplastic/mitochondrial 2
FAN_icon20665032.1.g00001.1	-1.3687	-0.452807	0.0339716	0.444864	1	7.64933	7.65027	8.4896	7.92973	5.29816	5.44168	6.50489	5.74825	phosphatidylinositol 4-kinase gamma 7-like
FAN_icon20667234.1.g00001.1	1.16063	0.214911	0.312205	0.999995	1	94.9261	100.742	85.7149	93.7944	105.719	103.679	109.745	106.381	clathrin heavy chain 1
FAN_icon20670210.1.g00001.1	1.95594	0.967864	0.00178	0.0504975	1	1.90732	1.20593	1.44741	1.52022	3.50284	2.87818	2.28276	2.88793	phytosulfokine receptor 2
FAN_icon20670560.1.g00001.1	-1.20392	-0.267734	0.390623	0.999995	1	5.6872	5.64867	4.66112	5.33233	3.86751	4.41364	4.64287	4.308	---NA---
FAN_icon20670566.1.g00001.1	1.2183	0.284867	0.442355	0.999995	1	3.54691	1.22322	2.30713	2.35909	2.39289	2.3594	4.02166	2.92465	F-box protein CPR30-like
FAN_icon20670808.1.g00001.1	3.34512	1.74206	7.35e-08	8.95e-06	0.01965	1.90732	1.31556	3.88992	2.37093	7.70625	7.64774	8.53032	7.96143	zinc finger CCCH domain-containing protein 48-like
FAN_icon20671332.1.g00001.1	-1.61276	-0.689533	0.000147	0.00665	1	79.3543	64.12	55.9894	66.4879	35.9264	42.1164	42.5712	40.2047	low-temperature-induced 65 kDa protein isoform X7
FAN_icon20671674.1.g00001.1	1.14305	0.192889	0.447855	0.999995	1	8.13148	6.40984	5.28921	6.61018	7.31444	6.31056	8.78083	7.46861	zinc finger CCCH domain-containing protein 22
FAN_icon20672802.1.g00001.1	1.21677	0.283059	0.388509	0.999995	1	2.53519	2.24823	2.78276	2.52206	2.39448	3.65388	2.87452	2.97429	probable E3 ubiquitin ligase complex SCF subunit sconB
FAN_icon20672842.1.g00001.1	-1.13092	-0.177493	0.497023	0.999995	1	3.58705	5.78511	3.87301	4.41506	4.28478	3.84818	3.1102	3.74772	golgin subfamily B member 1-like
FAN_icon20673780.1.g00001.1	-5.88765	-2.55769	6.66e-07	6.44e-05	0.178181	4.48214	4.79717	2.37509	3.8848	0.437935	0.719676	0.700975	0.619529	UDP-glycosyltransferase 76F1-like
FAN_icon20674980.1.g00001.1	1.19885	0.261651	0.432774	0.999995	1	3.11094	3.00404	3.36415	3.15971	3.91771	3.38002	3.99766	3.76513	GTP-binding protein BRASSINAZOLE INSENSITIVE PALE GREEN 2, chloroplastic
FAN_icon20675150.1.g00001.1	1.16563	0.221105	0.313801	0.999995	1	12.3065	15.7537	11.3968	13.1523	12.0175	16.5113	16.0823	14.8703	peroxisomal fatty acid beta-oxidation multifunctional protein AIM1
FAN_icon20676700.1.g00001.1	1.70706	0.771515	0.0752575	0.734246	1	1.17984	0.48827	3.02179	1.5633	2.11728	2.93003	3.07685	2.70805	TMV resistance protein N-like
FAN_icon20677808.1.g00001.1	2.17047	1.11801	0.000376	0.0143688	1	4.39088	5.49923	4.53781	4.80931	8.73089	13.4511	7.86094	10.0143	kinesin-like protein KIN12B
FAN_icon20678204.1.g00001.1	1.26832	0.342922	0.0658002	0.678015	1	11.055	7.87685	10.3284	9.7534	12.707	12.5454	10.9974	12.0833	probable phosphoribosylformylglycinamidine synthase, chloroplastic/mitochondrial
FAN_icon20678534.1.g00001.1	1.10173	0.139764	0.583278	0.999995	1	4.28212	5.57364	7.0757	5.64382	7.69751	4.39521	6.73475	6.27582	Ubiquitin carboxyl-terminal hydrolase 10
FAN_icon20678944.1.g00001.1	-1.28039	-0.356578	0.127449	0.981136	1	10.6201	10.1886	11.0449	10.6179	6.93029	8.99118	8.31966	8.08038	Late embryogenesis abundant (LEA) hydroxyproline-rich glycoprotein family
FAN_icon20680434.1.g00001.1	1.01012	0.014523	0.941801	0.999995	1	19.0209	17.7356	20.2483	19.0016	19.296	20.9577	15.4429	18.5655	probable aldo-keto reductase 2
FAN_icon20680442.1.g00001.1	1.41553	0.501345	0.108282	0.901355	1	6.9847	5.1388	2.78276	4.96875	8.06304	7.70928	4.39978	6.72403	protein RETICULATA-RELATED 1, chloroplastic
FAN_icon20680700.1.g00001.1	1.0826	0.114505	0.746756	0.999995	1	3.85525	2.58091	3.09773	3.17796	4.06965	3.34392	2.57133	3.3283	DNA ligase 4 isoform X1
FAN_icon20680724.1.g00001.1	1.79787	0.846288	0.00169	0.0483799	1	4.71342	5.52676	9.56815	6.60277	12.2672	9.10416	14.014	11.7951	G-type lectin S-receptor-like serine/threonine-protein kinase At4g27290
FAN_icon20681360.1.g00001.1	-1.27323	-0.348495	0.0827712	0.774656	1	11.9027	12.6716	11.6344	12.0695	8.79813	8.43402	10.9532	9.3951	beta-glucuronosyltransferase GlcAT14A-like
FAN_icon20681870.1.g00001.1	1.37878	0.463388	0.228279	0.999995	1	2.30103	1.29854	1.96446	1.85468	2.56846	2.27277	2.8462	2.56248	PAX-interacting 1
FAN_icon20682512.1.g00001.1	1.06288	0.0879844	0.626294	0.999995	1	36.4576	34.268	33.0576	34.5944	37.4724	35.2282	35.1233	35.9413	coatomer subunit beta-1
FAN_icon20682724.1.g00001.1	1.19971	0.262691	0.462624	0.999995	1	4.75792	2.46129	2.64028	3.2865	4.49384	2.95396	4.31581	3.9212	1-acyl-sn-glycerol-3-phosphate acyltransferase 2-like
FAN_icon20683100.1.g00001.1	-8.13236	-3.02367	1.6e-05	0.00102	1	3.06725	2.53873	2.79318	2.79972	0	0.476078	0.463707	0.313262	PREDICTED: uncharacterized protein LOC103329430
FAN_icon20683614.1.g00001.1	1.17554	0.233324	0.533528	0.999995	1	2.75569	3.32624	3.33287	3.13827	4.12101	4.63362	1.56227	3.43897	---NA---
FAN_icon20683620.1.g00001.1	-1.48397	-0.569465	0.0122902	0.218691	1	5.94483	8.00736	5.84136	6.59785	4.34358	3.65604	5.21438	4.40467	putative disease resistance protein At1g50180
FAN_icon20684088.1.g00001.1	1.732	0.792438	0.0178851	0.287201	1	2.59986	2.51052	2.21958	2.44332	5.56594	3.49728	3.3409	4.13471	cysteine-rich receptor-like protein kinase 25
FAN_icon20684154.1.g00001.1	-1.00489	-0.00703	0.968304	0.999995	1	21.3551	19.5308	22.5627	21.1495	17.9411	22.2499	21.6717	20.6209	ARF guanine-nucleotide exchange factor GNOM-like
FAN_icon20684346.1.g00001.1	2.20739	1.14234	6.36e-09	1.01e-06	0.0017	20.9234	12.6278	21.5844	18.3785	44.7393	38.1141	36.904	39.9191	codeine O-demethylase-like
FAN_icon20684648.1.g00001.1	-1.0259	-0.0368878	0.8686	0.999995	1	5.76831	4.77436	6.79593	5.77953	5.66608	5.6405	5.36313	5.55657	Fringe-related protein isoform 2
FAN_icon20687306.1.g00001.1	1.09072	0.125286	0.565888	0.999995	1	15.5795	9.55709	14.5954	13.244	17.1889	13.2677	12.0371	14.1646	PREDICTED: uncharacterized protein LOC101301506
FAN_icon20687778.1.g00001.1	-1.07743	-0.107591	0.67273	0.999995	1	234.458	195.3	182.147	203.968	183.227	182.255	189.446	184.976	mannan endo-1,4-beta-mannosidase 7-like
FAN_icon20687846.1.g00001.1	1.27659	0.352291	0.260839	0.999995	1	4.26891	5.57893	5.75447	5.20077	6.57848	8.54393	3.82129	6.31457	DExH-box ATP-dependent RNA helicase DExH12-like
FAN_icon20691072.1.g00001.1	1.01474	0.0211098	0.932422	0.999995	1	12.8712	10.4787	10.268	11.206	12.3561	9.66139	11.4838	11.1671	nuclear pore complex protein NUP43
FAN_icon20691086.1.g00001.1	-1.4	-0.485423	0.157096	0.999995	1	9.04299	9.12207	11.9664	10.0438	7.47345	7.19341	6.40837	7.02508	putative UDP-glucose glucosyltransferase
FAN_icon20691750.1.g00001.1	1.12981	0.176076	0.580797	0.999995	1	3.28941	2.36748	4.51765	3.39152	3.51208	3.8847	4.05402	3.81693	lysM domain-containing GPI-anchored protein 2
FAN_icon20692240.1.g00001.1	-1.28847	-0.36566	0.161154	0.999995	1	10.1782	9.84368	19.0789	13.0336	8.77733	10.1312	11.2896	10.0661	la-related protein 6A
FAN_icon20693216.1.g00001.1	-1.17719	-0.235342	0.149419	0.999995	1	27.8912	31.8865	30.2407	30.0061	23.5772	24.784	26.7227	25.0279	glycoside hydrolase family 2 family protein
FAN_icon20693310.1.g00001.1	-1.61803	-0.69424	0.0861729	0.793835	1	2.79985	2.21516	1.68728	2.2341	1.24445	1.40597	1.30719	1.3192	disease resistance protein RPM1-like
FAN_icon20693566.1.g00001.1	-1.50444	-0.58923	0.0862031	0.793988	1	3.01433	3.74239	3.6028	3.45317	1.42351	2.33932	3.07602	2.27962	PREDICTED: uncharacterized protein LOC105353497
FAN_icon20695102.1.g00001.1	-16.8021	-4.07057	5.1e-07	5.07e-05	0.13642	7.38511	5.23935	2.52196	5.04881	0.398584	0	0.478492	0.292359	Pollen_Ole_e_I domain-containing protein
FAN_icon20697206.1.g00001.1	1.21812	0.284656	0.423657	0.999995	1	3.12186	1.46814	3.02867	2.53956	2.41248	3.63415	3.05703	3.03456	---NA---
FAN_icon20697362.1.g00001.1	1.31934	0.399814	0.37757	0.999995	1	2.48169	1.36937	1.12997	1.66034	2.18768	2.69633	1.31313	2.06572	PREDICTED: uncharacterized protein LOC101292598 isoform X1
FAN_icon20698270.1.g00001.1	-2.28857	-1.19444	0.00956	0.182269	1	3.19281	3.96398	4.49757	3.88479	2.2617	1.73448	0.905042	1.63374	PREDICTED: uncharacterized protein LOC105350851
FAN_icon20698294.1.g00001.1	-1.78972	-0.839736	0.028486	0.395817	1	396.665	324.318	285.375	335.452	209.635	189.199	150.088	182.974	glycerophosphodiester phosphodiesterase GDPD6-like
FAN_icon20699426.1.g00001.1	-2.6549	-1.40866	1.16e-07	1.36e-05	0.0310717	7.09681	6.89744	4.49817	6.16414	2.23431	2.25311	2.19456	2.22732	F28J7.14 protein, putative isoform 1
FAN_icon20699952.1.g00001.1	-1.86721	-0.900886	0.0654853	0.676282	1	2.18388	2.51052	2.27877	2.32439	1.6043	0.564946	1.6508	1.27335	auxin-induced protein 15A-like
FAN_icon20700318.1.g00001.1	1.05577	0.0782951	0.827922	0.999995	1	2.74232	2.19241	3.19255	2.70909	3.06104	3.28907	1.97869	2.77627	histone-lysine N-methyltransferase, H3 lysine-9 specific SUVH6
FAN_icon20701134.1.g00001.1	-1.27459	-0.350031	0.3334	0.999995	1	2.40251	2.11281	1.53832	2.01788	1.24804	1.49161	1.90686	1.54884	probable sucrose-phosphate synthase 4
FAN_icon20701552.1.g00001.1	-1.02402	-0.034246	0.845893	0.999995	1	18.968	17.5029	18.8195	18.4302	16.3416	17.4059	19.4724	17.74	ATP-dependent helicase BRM
FAN_icon20701634.1.g00001.1	1.28649	0.363437	0.438593	0.999995	1	2.05322	1.35182	2.39032	1.93179	2.29186	2.89716	2.11641	2.43514	protoheme IX farnesyltransferase, mitochondrial
FAN_icon20701758.1.g00001.1	1.22402	0.291631	0.246206	0.999995	1	7.032	4.8161	7.27177	6.37329	7.48362	8.07065	7.41174	7.65534	GRIP and coiled-coil domain-containing protein 2-like isoform X4
FAN_icon20702100.1.g00001.1	1.66464	0.735209	0.0213332	0.324674	1	1.82752	2.04833	2.47033	2.11539	4.17137	3.42749	2.76284	3.4539	cucumber peeling cupredoxin-like
FAN_icon20702722.1.g00001.1	1.09788	0.134716	0.708008	0.999995	1	3.00027	2.61399	1.61774	2.41067	2.53546	2.45096	2.68568	2.55737	cell division control protein 48 homolog B
FAN_icon20702724.1.g00001.1	1.19643	0.258731	0.234872	0.999995	1	5.57234	7.1145	4.65606	5.78097	7.50266	5.9807	6.72148	6.73495	protein FAR1-RELATED SEQUENCE 4 isoform X1
FAN_icon20703222.1.g00001.1	1.05729	0.0803749	0.722483	0.999995	1	8.17099	9.60658	6.97582	8.25113	9.12066	8.21477	8.00131	8.44558	CMP-sialic acid transporter 5
FAN_icon20703530.1.g00001.1	-1.11066	-0.151421	0.691149	0.999995	1	2.45631	3.00338	5.14725	3.53565	2.53089	2.77274	4.55741	3.28701	---NA---
FAN_icon20704566.1.g00001.1	-1.33349	-0.415208	0.111326	0.916762	1	6.09913	7.328	4.61913	6.01542	4.36692	4.5043	4.23853	4.36992	disease resistance RPP13-like protein 4
FAN_icon20704724.1.g00001.1	-1.27496	-0.350456	0.0494972	0.567474	1	23.2194	21.8588	23.3949	22.8244	16.9914	18.9939	16.1285	17.3712	pentatricopeptide repeat-containing protein At4g18520
FAN_icon20705226.1.g00001.1	-1.4323	-0.518329	0.089885	0.81562	1	2.83956	2.93784	2.53441	2.77061	2.07242	1.90319	1.60982	1.86181	---NA---
FAN_icon20705292.1.g00001.1	-1.70644	-0.770989	0.0497894	0.57014	1	4.32227	3.29506	2.52477	3.3807	1.71889	2.29509	1.54762	1.85387	---NA---
FAN_icon20707266.1.g00001.1	-1.63135	-0.70607	0.0310333	0.419066	1	3.45551	3.33677	1.96672	2.91966	2.06702	1.25146	1.95901	1.75917	predicted protein
FAN_icon20707356.1.g00001.1	-3.88243	-1.95696	9.12e-13	3.31e-10	2.44e-07	16.3454	12.3783	11.7967	13.5068	2.54651	2.74626	5.15874	3.48384	RNA/RNP complex-1-interacting phosphatase, putative
FAN_icon20707490.1.g00001.1	-1.16275	-0.21754	0.503319	0.999995	1	3.69256	3.13815	3.49021	3.44031	3.86128	3.07036	1.49529	2.80898	BEACH domain-containing protein C2
FAN_icon20708450.1.g00001.1	2.75648	1.46283	2.7e-05	0.0016	1	1.26687	0.604944	1.24796	1.03992	2.66923	2.94952	2.98337	2.86737	probable leucine-rich repeat receptor-like protein kinase At2g33170
FAN_icon20708640.1.g00001.1	-1.00908	-0.0130378	0.989224	0.999995	1	0.415978	0	8.34562	2.92053	4.12534	4.51957	0	2.88164	---NA---
FAN_icon20710640.1.g00001.1	-1.0931	-0.128422	0.535236	0.999995	1	7.89213	9.50585	6.93888	8.11229	7.23159	6.39906	8.28069	7.30378	PREDICTED: uncharacterized protein LOC101303228
FAN_icon20711246.1.g00001.1	1.21857	0.285187	0.0819681	0.770431	1	19.8639	16.75	17.9387	18.1842	20.7135	20.6731	24.2152	21.8672	nuclear receptor coactivator 2
FAN_icon20711518.1.g00001.1	1.35103	0.434056	0.142807	0.999995	1	2.00663	2.53743	2.76003	2.4347	2.73759	3.54713	3.41283	3.23252	PREDICTED: uncharacterized protein LOC105353323
FAN_icon20712864.1.g00001.1	38.1663	5.25423	0	0	0	2.28587	0.363843	7.35571	3.33514	134.356	135.232	116.034	128.541	salicylate carboxymethyltransferase-like
FAN_icon20713212.1.g00001.1	-1.67997	-0.748432	0.0383596	0.481284	1	4.19978	2.89675	4.6099	3.90214	1.51111	2.48328	2.94785	2.31408	probable xyloglucan galactosyltransferase GT19
FAN_icon20713268.1.g00001.1	-1.2064	-0.270713	0.408479	0.999995	1	5.52578	4.47419	7.79417	5.93138	5.67291	5.59352	2.9965	4.75431	putative F-box protein At1g65770
FAN_icon20715508.1.g00001.1	1.2571	0.330096	0.280215	0.999995	1	4.45236	3.22452	4.94145	4.20611	6.30786	4.31916	5.30072	5.30925	ruvB-like protein 1
FAN_icon20716088.1.g00001.1	1.03068	0.0435961	0.903803	0.999995	1	3.10715	1.83697	1.2316	2.05857	2.20102	1.55016	2.51646	2.08921	WEB family protein At3g02930, chloroplastic-like
FAN_icon20716982.1.g00001.1	-9.13334	-3.19114	2.89e-08	3.93e-06	0.00772	2.8701	7.69353	3.3413	4.63498	0.369654	0.607468	0.443762	0.473628	bifunctional epoxide hydrolase 2-like
FAN_icon20717468.1.g00001.1	-1.04596	-0.0648285	0.854688	0.999995	1	2.26075	2.33899	2.95944	2.51973	1.70822	2.69022	2.73424	2.37756	TMV resistance protein N-like
FAN_icon20717956.1.g00001.1	1.02644	0.037655	0.910797	0.999995	1	3.6581	3.59547	2.96688	3.40681	2.24579	4.11644	3.73296	3.36506	gamma-tubulin complex component 5-like
FAN_icon20718472.1.g00001.1	-1.0937	-0.129222	0.697749	0.999995	1	3.66014	3.15568	2.95117	3.25566	3.26494	2.6827	2.7667	2.90478	PREDICTED: uncharacterized protein LOC105350458
FAN_icon20719806.1.g00001.1	-1.41231	-0.498054	0.0183305	0.292231	1	8.03593	6.16218	7.66764	7.28859	4.91112	4.76902	5.68131	5.12049	pentatricopeptide repeat-containing protein At2g41720 isoform X2
FAN_icon20720366.1.g00001.1	1.41523	0.501041	0.155515	0.999995	1	2.49587	3.65819	3.37376	3.17594	4.12534	5.16522	3.77325	4.3546	phosducin-like protein 3
FAN_icon20720438.1.g00001.1	-1.87231	-0.904822	0.111702	0.918449	1	2.97996	0.880884	2.18064	2.01383	1.40728	1.15632	0.482689	1.01543	UDP-N-acetylglucosamine transferase subunit ALG13 homolog
FAN_icon20720676.1.g00001.1	1.12319	0.167598	0.362148	0.999995	1	34.4659	30.9042	28.2654	31.2118	34.5258	36.15	31.8554	34.1771	116 kDa U5 small nuclear ribonucleoprotein component-like
FAN_icon20722184.1.g00001.1	3.78836	1.92157	2.22e-16	1.45e-13	5.94e-11	8.08846	9.38275	12.9737	10.1483	37.9661	45.462	30.0145	37.8142	mannan endo-1,4-beta-mannosidase 4-like
FAN_icon20723214.1.g00001.1	-1.03694	-0.0523309	0.833954	0.999995	1	6.557	6.78394	4.68397	6.0083	4.92918	5.60792	6.37256	5.63655	serine/threonine-protein kinase WNK8-like
FAN_icon20723760.1.g00001.1	-1.15567	-0.208725	0.283794	0.999995	1	22.0006	28.1178	36.3222	28.8135	27.6551	23.3511	22.5609	24.5224	altered inheritance of mitochondria protein 32
FAN_icon20725678.1.g00001.1	-2.05607	-1.03989	0.00754	0.153089	1	11.5351	3.54806	3.32699	6.13673	4.56408	2.29849	1.76745	2.87668	26S proteasome non-ATPase regulatory subunit 10
FAN_icon20725682.1.g00001.1	1.08351	0.115716	0.699815	0.999995	1	3.16505	3.65984	2.46368	3.09619	2.63769	4.69584	2.21654	3.18336	UDP-glucose 6-dehydrogenase 5
FAN_icon20726076.1.g00001.1	-1.31397	-0.393933	0.198244	0.999995	1	4.66024	3.15893	4.52736	4.11551	3.18735	3.49194	2.36869	3.01599	TMV resistance protein N-like
FAN_icon20726746.1.g00001.1	-4.34435	-2.11914	2.4e-05	0.00145	1	2.72135	2.99151	2.90412	2.87233	0.642577	0.659983	0.57855	0.627037	heparanase-like protein 3
FAN_icon20727270.1.g00001.1	-1.48452	-0.569993	0.0789772	0.754476	1	2.03755	2.39553	1.66045	2.03118	1.13718	1.22189	1.6802	1.34642	receptor-like protein kinase BRI1-like 3
FAN_icon20728032.1.g00001.1	1.54439	0.627036	0.00782	0.157267	1	4.50471	6.71129	6.92245	6.04615	8.84975	9.22931	9.60241	9.22715	putative E3 ubiquitin-protein ligase XBAT34 isoform X2
FAN_icon20729388.1.g00001.1	-1.5555	-0.637381	0.058684	0.630735	1	6.74038	3.71929	6.90536	5.78834	4.24418	4.18478	2.29277	3.57391	ultraviolet-B receptor UVR8
FAN_icon20730098.1.g00001.1	-1.4812	-0.56677	0.205714	0.999995	1	1.98535	2.73875	2.44826	2.39079	1.66681	2.05435	0.750362	1.49051	PREDICTED: uncharacterized protein LOC101306163
FAN_icon20730932.1.g00001.1	1.09917	0.136416	0.645028	0.999995	1	2.29207	3.50967	1.87854	2.56009	3.20398	2.77492	2.07909	2.686	phytosulfokine receptor 2
FAN_icon20734030.1.g00001.1	-1.80388	-0.851101	2.65e-06	0.000216	0.707679	64.3213	62.9503	46.7503	58.0073	31.4019	34.7399	27.1026	31.0815	probable galactinol--sucrose galactosyltransferase 2
FAN_icon20734388.1.g00001.1	-1.34609	-0.428776	0.191376	0.999995	1	4.97241	2.88092	6.11294	4.65543	3.38143	3.85892	2.93174	3.3907	calcium-transporting ATPase 9, plasma membrane-type-like isoform X1
FAN_icon20734586.1.g00001.1	-1.12019	-0.163749	0.527852	0.999995	1	3.9938	3.00511	2.55722	3.18538	3.08629	2.81768	2.26418	2.72272	pentatricopeptide repeat-containing protein At5g27460
FAN_icon20735464.1.g00001.1	2.95398	1.56266	0.00557	0.121699	1	76.2046	29.9751	183.327	96.5022	322.163	283.795	239.614	281.858	vinorine synthase-like
FAN_icon20735552.1.g00001.1	1.00888	0.0127475	0.958043	0.999995	1	10.0763	8.08472	12.8159	10.3256	8.35168	12.7671	9.32653	10.1485	phosphoglycerate kinase, cytosolic-like
FAN_icon20736960.1.g00001.1	-1.05996	-0.0840078	0.752792	0.999995	1	6.44213	6.44293	7.33313	6.7394	7.70713	5.49947	5.60005	6.26888	protein NUCLEAR FUSION DEFECTIVE 6, chloroplastic/mitochondrial-like
FAN_icon20739830.1.g00001.1	-1.03633	-0.0514866	0.846182	0.999995	1	2.6733	3.61685	3.9501	3.41342	3.20472	3.35137	3.14771	3.2346	exportin-2
FAN_icon20739868.1.g00001.1	1.23947	0.309726	0.235874	0.999995	1	8.04485	9.74434	13.5688	10.4526	11.1195	13.0958	14.2387	12.818	---NA---
FAN_icon20740498.1.g00001.1	1.78485	0.835803	0.0222589	0.334057	1	1.18948	1.35371	1.01549	1.18623	2.02223	2.03085	2.1579	2.07033	TMV resistance protein N-like
FAN_icon20740530.1.g00001.1	-1.10884	-0.149053	0.624538	0.999995	1	3.22821	4.34192	2.61822	3.39612	3.20149	2.75583	2.92824	2.96185	ARF guanine-nucleotide exchange factor GNOM-like
FAN_icon20742104.1.g00001.1	1.08328	0.115409	0.516416	0.999995	1	25.4476	20.549	23.9963	23.331	24.7052	25.8045	23.6259	24.7118	glutamate--tRNA ligase, cytoplasmic
FAN_icon20743010.1.g00001.1	1.11415	0.155944	0.641493	0.999995	1	2.59986	2.15187	3.25538	2.66904	2.12815	3.22826	3.53742	2.96461	tricalbin-3
FAN_icon20743462.1.g00001.1	1.18115	0.240188	0.38854	0.999995	1	3.277	2.90607	3.19734	3.1268	4.53213	3.54226	2.65401	3.57614	scarecrow-like protein 14
FAN_icon20743658.1.g00001.1	-1.16698	-0.22278	0.462061	0.999995	1	5.67913	5.16348	2.93845	4.59369	3.08832	4.54093	3.51233	3.71386	PREDICTED: uncharacterized protein LOC105351702
FAN_icon20744076.1.g00001.1	1.382	0.46676	0.177788	0.999995	1	1.06358	1.95625	1.81602	1.61195	2.12071	2.56793	1.74191	2.14352	probable DEAD-box ATP-dependent RNA helicase 48
FAN_icon20744460.1.g00001.1	1.03397	0.0481883	0.899103	0.999995	1	2.16092	1.95625	2.30606	2.14108	2.93392	1.36258	2.45016	2.24889	E3 ubiquitin-protein ligase RNF126-like
FAN_icon20744968.1.g00001.1	-5.02999	-2.33055	5.86e-09	9.36e-07	0.00157	6.37833	9.75516	4.61673	6.91674	1.30963	0.753261	2.04384	1.36891	non-specific phospholipase C2
FAN_icon20745490.1.g00001.1	-4.1115	-2.03967	0	0	0	36.3413	28.7868	21.718	28.9487	5.36316	6.7864	8.49864	6.88273	protein SIEVE ELEMENT OCCLUSION B-like
FAN_icon20745922.1.g00001.1	1.01232	0.0176666	0.95533	0.999995	1	3.54757	5.87256	2.05949	3.82654	4.42288	3.08352	3.70062	3.73567	DUF1162 domain-containing protein/Apt1 domain-containing protein
FAN_icon20746198.1.g00001.1	1.16599	0.221561	0.40269	0.999995	1	2.71235	2.62518	2.7638	2.70045	3.22292	3.3272	2.57937	3.04317	scarecrow-like protein 22
FAN_icon20746220.1.g00001.1	1.41884	0.504713	0.210337	0.999995	1	2.75904	1.09789	3.44261	2.43318	4.20953	3.29414	2.88769	3.46379	zinc finger CCCH domain-containing protein 65
FAN_icon20746266.1.g00001.1	-1.23179	-0.300753	0.210727	0.999995	1	7.6726	9.48705	7.50891	8.22286	7.07	6.82582	5.30462	6.40015	Maternal effect embryo arrest 59, putative isoform 2
FAN_icon20748728.1.g00001.1	-1.91763	-0.939322	0.0101124	0.19004	1	3.6217	3.74704	5.10172	4.15682	1.53931	1.54587	3.69581	2.26033	30S ribosomal protein S9, chloroplastic
FAN_icon20749560.1.g00001.1	1.41806	0.503918	0.0652728	0.675078	1	8.59233	7.65503	16.3012	10.8495	15.3291	15.1887	15.4255	15.3144	PREDICTED: uncharacterized protein LOC101294464
FAN_icon20750610.1.g00001.1	-3.69521	-1.88566	2.39e-10	5.24e-08	6.38e-05	176.629	158.221	140.195	158.348	32.5124	33.5756	59.932	42.0067	Oleosin 1
FAN_icon20752604.1.g00001.1	-1.13747	-0.185824	0.489363	0.999995	1	4.3652	4.25062	4.16514	4.26032	2.18272	3.98551	4.94948	3.7059	protein DMR6-LIKE OXYGENASE 1
FAN_icon20755154.1.g00001.1	1.1016	0.139596	0.404551	0.999995	1	24.1621	27.2418	25.6527	25.6855	28.8189	27.4059	26.6937	27.6395	Putative vacuolar protein sorting-associated protein 13A
FAN_icon20757096.1.g00001.1	-1.68774	-0.755092	2.5e-06	0.000205	0.667911	76.8403	70.6391	65.804	71.0945	44.2643	38.2169	41.2699	41.2504	UDP-glucuronic acid decarboxylase 5
FAN_icon20757756.1.g00001.1	1.53217	0.615576	0.0094	0.180055	1	5.67422	5.15468	9.4522	6.76037	11.6336	9.98858	9.25827	10.2935	probable receptor-like protein kinase At3g55450
FAN_icon20758104.1.g00001.1	1.63551	0.709742	0.0024	0.0637309	1	7.0646	8.89804	11.2758	9.0795	12.6197	12.2762	19.5031	14.7997	glucan endo-1,3-beta-glucosidase 7-like
FAN_icon20758678.1.g00001.1	1.20235	0.26586	0.398025	0.999995	1	2.09413	2.06344	2.12836	2.09531	1.69535	2.94081	2.71364	2.44993	disease resistance protein At4g27190-like
FAN_icon20762432.1.g00001.1	1.14856	0.199828	0.581664	0.999995	1	4.13828	2.91921	2.73003	3.26251	2.66495	4.5254	3.62578	3.60538	Protein disulfide-isomerase
FAN_icon20764266.1.g00001.1	-1.37933	-0.463968	0.0686516	0.695344	1	3.52504	3.30778	2.79947	3.21076	1.78084	2.5448	2.41671	2.24745	PREDICTED: uncharacterized protein LOC101314850
FAN_icon20764378.1.g00001.1	-2.08604	-1.06077	0.0132717	0.231354	1	2.41147	1.87119	2.31608	2.19958	1.42351	0.467864	1.36712	1.08617	PREDICTED: uncharacterized protein LOC101311028
FAN_icon20765060.1.g00001.1	-1.4207	-0.506599	0.00984	0.186213	1	17.6218	15.3397	10.7903	14.5839	9.98622	9.80874	10.0591	9.95136	UDP-glycosyltransferase 76F1-like
FAN_icon20765250.1.g00001.1	1.10581	0.145103	0.508141	0.999995	1	13.384	8.19015	6.96729	9.51383	9.09549	10.7036	10.9189	10.2393	ATP-dependent helicase BRM
FAN_icon20766368.1.g00001.1	-1.24267	-0.313446	0.49893	0.999995	1	2.14808	2.46936	1.42635	2.0146	1.578	1.85228	1.08249	1.50426	probable transcription factor KAN2 isoform X2
FAN_icon20766474.1.g00001.1	1.26782	0.342355	0.170536	0.999995	1	4.17303	5.5967	3.69459	4.4881	5.69315	5.15768	5.78304	5.54462	putative disease resistance RPP13-like protein 1
FAN_icon20766672.1.g00001.1	-1.29935	-0.377792	0.192172	0.999995	1	3.9211	4.58596	5.09412	4.53373	3.38143	3.43995	3.47943	3.4336	chitin elicitor receptor kinase 1-like
FAN_icon20767012.1.g00001.1	1.00365	0.00526	0.98443	0.999995	1	6.70014	5.62057	4.63793	5.65288	6.32826	4.49708	5.95437	5.59324	cytochrome b5 domain-containing protein RLF
FAN_icon20767498.1.g00001.1	-1.70297	-0.768055	0.11123	0.916225	1	2.85475	2.21516	1.62479	2.23157	0.898768	1.84623	0.809214	1.18474	purple acid phosphatase 15-like
FAN_icon20768488.1.g00001.1	-1.09978	-0.137212	0.692521	0.999995	1	1.63587	1.97457	2.44403	2.01816	1.54507	2.1159	1.70026	1.78708	granule-bound starch synthase 1, chloroplastic/amyloplastic-like
FAN_icon20771654.1.g00001.1	-1.34736	-0.430135	0.190187	0.999995	1	1.51473	2.85775	1.74958	2.04069	1.76728	1.59042	0.909251	1.42232	F-box protein CPR30-like
FAN_icon20772758.1.g00001.1	-1.12306	-0.167429	0.637023	0.999995	1	2.65922	2.52198	2.45944	2.54688	1.46511	1.97774	3.39205	2.2783	F-box protein CPR30-like
FAN_icon20772832.1.g00001.1	1.51204	0.5965	0.0709419	0.708773	1	1.35345	2.20046	1.56815	1.70735	2.10011	3.15109	2.08268	2.44463	PREDICTED: uncharacterized protein LOC105350524
FAN_icon20773282.1.g00001.1	1.25483	0.327488	0.116079	0.936748	1	4.58624	4.91751	6.05109	5.18495	6.61567	6.60074	5.95648	6.39096	DUF3883 domain-containing protein
FAN_icon20773366.1.g00001.1	1.16308	0.217951	0.24582	0.999995	1	12.3837	12.8123	12.8583	12.6848	13.435	15.7146	13.8515	14.3337	ethylene receptor
FAN_icon20773916.1.g00001.1	-2.13777	-1.09611	0.000945	0.0304354	1	3.58602	1.94782	3.06149	2.86511	1.18544	1.11319	1.72805	1.34223	putative NBS-LRR disease resistance protein
FAN_icon20773996.1.g00001.1	-1.74013	-0.799195	0.0783587	0.751224	1	1.85075	2.71264	1.44837	2.00392	0.728345	1.55599	0.874363	1.0529	F-box/LRR-repeat protein At3g48880-like
FAN_icon20774404.1.g00001.1	1.01984	0.0283391	0.922702	0.999995	1	3.46648	3.01262	3.31457	3.26456	3.79794	3.12065	2.82994	3.24951	caffeic acid 3-O-methyltransferase-like
FAN_icon20774800.1.g00001.1	2.31657	1.21199	2.32e-05	0.0014	1	2.69615	3.43319	6.02006	4.0498	9.79426	9.17433	9.40625	9.45828	putative F-box protein PP2-B12
FAN_icon20774898.1.g00001.1	1.77323	0.826381	0.0240688	0.352378	1	0.943653	1.53421	1.84143	1.43976	2.54651	2.82473	2.13992	2.50372	S-adenosylmethionine synthetase
FAN_icon20775284.1.g00001.1	-1.55838	-0.64005	0.00251	0.0659424	1	9.74676	10.7144	6.67422	9.04511	5.27415	6.22465	5.18032	5.55971	beta-amyrin 28-oxidase-like
FAN_icon20775532.1.g00001.1	-2.46373	-1.30085	0.00288	0.0732414	1	2.97532	3.89917	3.89485	3.58978	0.749381	1.38543	2.24904	1.46128	---NA---
FAN_icon20776642.1.g00001.1	-2.27512	-1.18594	2.38e-05	0.00143	1	8.71669	10.7245	9.25184	9.56436	4.2277	3.83944	4.27391	4.11368	epoxide hydrolase-like protein
FAN_icon20780082.1.g00001.1	-2.40869	-1.26825	1.44e-05	0.000934	1	3.79662	4.52577	3.52314	3.94851	1.94886	1.28106	1.5909	1.60694	G-type lectin S-receptor-like serine/threonine-protein kinase At2g19130
FAN_icon20780214.1.g00001.1	-1.37708	-0.46161	0.272625	0.999995	1	2.56712	4.55308	2.50472	3.20831	1.90507	3.13068	1.45536	2.1637	phosphoinositide phosphatase SAC1-like
FAN_icon20780612.1.g00001.1	-3.07061	-1.61853	1.45e-12	5.08e-10	3.87e-07	12.7245	11.9403	13.2633	12.6427	3.35394	4.93753	3.52304	3.93817	PREDICTED: uncharacterized protein LOC105353083
FAN_icon20783036.1.g00001.1	1.60972	0.686807	0.00352	0.0857275	1	6.3981	4.85433	4.73395	5.32879	8.72875	8.71694	7.41569	8.28713	DEAD-box ATP-dependent RNA helicase 5
FAN_icon20783270.1.g00001.1	-1.14301	-0.192837	0.559181	0.999995	1	2.58831	2.56631	1.84143	2.33201	1.73163	2.17609	1.9565	1.95474	probable E3 ubiquitin-protein ligase HIP1
FAN_icon20783316.1.g00001.1	1.10569	0.144949	0.46549	0.999995	1	4.83294	4.84395	4.19049	4.62246	4.99264	5.56741	4.10987	4.88997	PREDICTED: uncharacterized protein LOC101292598 isoform X2
FAN_icon20785668.1.g00001.1	-1.01907	-0.0272467	0.934147	0.999995	1	3.83567	2.36417	1.60248	2.60077	1.61869	2.9134	2.86854	2.46687	zinc finger BED domain-containing protein RICESLEEPER 2-like
FAN_icon20785772.1.g00001.1	1.11432	0.15616	0.657108	0.999995	1	5.06198	3.74084	4.73314	4.51199	3.64269	3.55429	8.19932	5.1321	transmembrane protein 245
FAN_icon20787566.1.g00001.1	1.15204	0.204196	0.361857	0.999995	1	286.106	275.865	291.109	284.36	330.187	296.268	336.558	321.004	serine carboxypeptidase-like
FAN_icon20790996.1.g00001.1	1.25514	0.327852	0.276888	0.999995	1	2.32518	1.57293	2.21413	2.03741	2.53399	2.01271	3.24481	2.59717	PREDICTED: uncharacterized protein LOC101312697
FAN_icon20792886.1.g00001.1	3.52626	1.81814	0.000209	0.00885	1	1399.3	782.658	1718.62	1300.19	4798.92	4313.16	4396.06	4502.71	vinorine synthase-like
FAN_icon20795122.1.g00001.1	-19.2476	-4.26661	8.8e-12	2.62e-09	2.35e-06	8.363	7.27592	6.65295	7.43062	0.179519	0.147505	0.862035	0.396353	vicilin-like antimicrobial peptides 2-3
FAN_icon20795536.1.g00001.1	-1.5918	-0.670662	0.141856	0.999995	1	2.94813	1.40777	3.09773	2.48454	1.49935	1.75996	1.28567	1.51499	PREDICTED: uncharacterized protein LOC105350556
FAN_icon20796004.1.g00001.1	1.13667	0.184807	0.459881	0.999995	1	3.05866	2.62203	2.9097	2.86346	2.80636	3.66231	2.97262	3.1471	F-box/LRR-repeat protein At4g14103-like
FAN_icon20797754.1.g00001.1	2.16399	1.1137	3.66e-05	0.00207	1	3.82299	4.28491	3.39979	3.8359	7.97386	8.90068	7.04388	7.97281	CDT1-like protein a, chloroplastic
FAN_icon20797952.1.g00001.1	-2.31037	-1.20812	0.000363	0.0139894	1	2.87614	4.72005	2.37078	3.32232	1.0304	1.61633	1.46188	1.36954	aquaporin PIP2-1-like
FAN_icon20798764.1.g00001.1	1.2152	0.281191	0.159188	0.999995	1	50.2285	48.3998	40.0719	46.2334	52.8435	54.6702	56.9516	54.8218	pre-mRNA-processing-splicing factor 8
FAN_icon20799382.1.g00001.1	-2.0743	-1.05262	0.00457	0.104953	1	2.43965	3.58258	1.6125	2.54491	1.04063	1.03828	1.51695	1.19862	wall-associated receptor kinase 2-like
FAN_icon20799582.1.g00001.1	10.9426	3.45188	0	0	0	0.415582	0.214983	0.532192	0.387586	3.33639	3.92398	5.81156	4.35731	cytochrome P450 89A2-like
FAN_icon20799856.1.g00001.1	1.3332	0.414898	0.0634229	0.663228	1	7.29582	8.89026	10.1043	8.76345	11.6379	12.7081	9.74301	11.363	ELL-associated factor 2
FAN_icon20800122.1.g00001.1	-1.17314	-0.230378	0.337901	0.999995	1	9.70615	11.7801	9.87998	10.4554	10.9304	9.12605	5.50265	8.5197	pleiotropic drug resistance protein 2-like
FAN_icon20800378.1.g00001.1	-1.07492	-0.10423	0.615954	0.999995	1	10.7738	14.0087	9.81942	11.534	9.35078	12.3158	9.07938	10.2487	5-methyltetrahydropteroyltriglutamate--homocysteine methyltransferase
FAN_icon20801274.1.g00001.1	1.08	0.111036	0.505753	0.999995	1	83.6331	78.7279	80.0485	80.8032	88.7817	87.3929	79.0673	85.0806	serine carboxypeptidase-like
FAN_icon20804082.1.g00001.1	2.13541	1.09451	7.62e-06	0.000539	1	4.28212	3.89869	5.55678	4.5792	9.86847	8.77327	10.8758	9.83919	pumilio homolog 5
FAN_icon20805378.1.g00001.1	1.20541	0.269527	0.416512	0.999995	1	1.91884	1.98525	1.94533	1.94981	2.03888	2.69908	2.0397	2.25922	PREDICTED: uncharacterized protein LOC101308888
FAN_icon20805574.1.g00001.1	-1.1083	-0.148343	0.563433	0.999995	1	4.66829	4.45252	3.86091	4.32724	4.2714	3.45307	3.72174	3.8154	F-box protein CPR30-like
FAN_icon20806330.1.g00001.1	1.36294	0.446718	0.0112697	0.205313	1	65.699	55.3853	64.2256	61.77	81.3961	81.5158	84.839	82.5836	60S ribosomal protein L7-2-like
FAN_icon20806962.1.g00001.1	1.32942	0.410802	0.222912	0.999995	1	2.28508	1.68869	2.36888	2.11422	3.23738	2.66006	2.40587	2.76777	putative E3 ubiquitin-protein ligase XBAT35 isoform X1
FAN_icon20807294.1.g00001.1	-1.48663	-0.572045	0.0731894	0.721499	1	3.44754	2.88092	2.71686	3.01511	1.37762	2.67552	1.6538	1.90231	G-type lectin S-receptor-like serine/threonine-protein kinase At1g11410
FAN_icon20807766.1.g00001.1	-1.04365	-0.0616333	0.755226	0.999995	1	14.6406	14.0252	15.3924	14.6861	15.3644	13.4661	12.4501	13.7602	nicotinate phosphoribosyltransferase 2-like
FAN_icon20808872.1.g00001.1	-1.60869	-0.68589	0.00627	0.132856	1	5.0521	4.87057	5.78351	5.23539	2.60274	3.65343	3.25472	3.1703	PREDICTED: uncharacterized protein LOC101294763
FAN_icon20809016.1.g00001.1	1.02911	0.0413994	0.828105	0.999995	1	41.7016	49.7594	45.1536	45.5382	42.9552	46.7969	47.7775	45.8432	ATP synthase subunit gamma, mitochondrial
FAN_icon20810278.1.g00001.1	-2.35056	-1.23301	7.55e-06	0.000535	1	12.0501	17.4199	7.32814	12.2661	4.98908	5.38044	4.67913	5.01621	Uncharacterized FCP1-like domain-containing protein
FAN_icon20812592.1.g00001.1	-3.80395	-1.9275	1.72e-06	0.000149	0.458934	2.79009	4.85484	1.46167	3.03554	0.539026	0.590536	1.22228	0.783947	vacuolar protein 8
FAN_icon20813394.1.g00001.1	8.02572	3.00463	1.24e-14	5.96e-12	3.33e-09	0.382132	0.494197	3.0177	1.29801	9.20352	8.89678	13.7566	10.619	ankyrin repeat-containing protein At5g02620-like
FAN_icon20813530.1.g00001.1	-1.00761	-0.0109425	0.970718	0.999995	1	5.43001	4.9157	2.60762	4.31778	4.32728	3.81898	4.23281	4.12636	probable protein phosphatase 2C 60 isoform X1
FAN_icon20814970.1.g00001.1	-2.44302	-1.28866	1.49e-09	2.77e-07	0.0004	8.20342	7.26394	5.99399	7.15378	3.07132	3.03981	2.26251	2.79121	AAA-ATPase At2g18193-like
FAN_icon20815154.1.g00001.1	-5.09392	-2.34878	1.08e-08	1.63e-06	0.0029	7.95103	10.4199	5.12874	7.83322	1.50195	1.50835	1.40238	1.47089	cold-regulated 413 inner membrane protein 1, chloroplastic-like
FAN_icon20815528.1.g00001.1	1.00361	0.0052	0.978163	0.999995	1	21.2408	27.3099	17.7818	22.1108	19.2828	21.6056	23.85	21.5795	protein GDAP2 homolog isoform X1
FAN_icon20816788.1.g00001.1	-1.87404	-0.906155	0.013853	0.238365	1	5.76603	3.72849	3.89708	4.46387	2.94992	2.42386	1.36204	2.24527	lipase-like
FAN_icon20817914.1.g00001.1	-1.21279	-0.278325	0.0828698	0.775027	1	45.4365	45.1557	48.6619	46.418	36.4544	39.3061	36.3766	37.379	26S protease regulatory subunit 8 homolog A
FAN_icon20818188.1.g00001.1	-1.13905	-0.18783	0.339225	0.999995	1	5.83566	5.5732	6.45115	5.95334	4.94646	5.74816	4.496	5.06354	PREDICTED: uncharacterized protein LOC105353520
FAN_icon20819010.1.g00001.1	-1.07149	-0.099619	0.656245	0.999995	1	6.82029	7.92038	7.24865	7.32977	6.44174	6.48121	7.25972	6.72756	26S proteasome non-ATPase regulatory subunit 6 homolog
FAN_icon20820564.1.g00001.1	1.44065	0.526716	0.183404	0.999995	1	0.940518	2.14075	2.73003	1.9371	3.02028	2.18971	3.4125	2.87416	---NA---
FAN_icon20821182.1.g00001.1	-1.35058	-0.433584	0.345173	0.999995	1	3.20374	2.57804	1.06366	2.28181	1.34486	1.38129	2.2199	1.64868	PREDICTED: uncharacterized protein LOC101295761 isoform X2
FAN_icon20822360.1.g00001.1	-1.13153	-0.17828	0.635514	0.999995	1	3.65054	2.44387	5.68317	3.92586	3.65075	2.83306	4.13917	3.54099	---NA---
FAN_icon20823018.1.g00001.1	1.31231	0.392106	0.297629	0.999995	1	2.1501	1.43004	1.8356	1.80525	1.74065	2.50292	2.78615	2.34324	DNA-(apurinic or apyrimidinic site) lyase, chloroplastic isoform X1
FAN_icon20824686.1.g00001.1	1.7388	0.798095	0.0199583	0.310015	1	3.14402	4.2537	4.5424	3.98004	5.25376	9.94755	4.66172	6.62101	---NA---
FAN_icon20826016.1.g00001.1	3.32641	1.73397	1.74e-05	0.0011	1	510.313	322.694	723.673	518.893	1741.39	1730.09	1617.08	1696.19	non-functional NADPH-dependent codeinone reductase 2-like
FAN_icon20826174.1.g00001.1	-1.01681	-0.0240457	0.902683	0.999995	1	15.7526	13.458	14.5692	14.5933	16.1181	13.1512	12.8546	14.0413	calmodulin-binding transcription activator 3
FAN_icon20826456.1.g00001.1	3.10539	1.63477	8.04e-06	0.000565	1	1.05737	0.673212	0.833273	0.854619	2.61195	2.84051	2.30558	2.58601	PREDICTED: uncharacterized protein LOC108170513
FAN_icon20827056.1.g00001.1	-1.6451	-0.718171	0.0123389	0.219294	1	7.40008	9.61476	14.6923	10.569	7.96461	6.41073	4.48798	6.28777	3-isopropylmalate dehydrogenase 2, chloroplastic-like
FAN_icon20827782.1.g00001.1	-14.6891	-3.87667	0	0	0	20.6156	26.0197	18.4765	21.7039	1.2927	1.46049	1.55187	1.43502	ribulose bisphosphate carboxylase/oxygenase activase 2, chloroplastic
FAN_icon20832728.1.g00001.1	-1.2709	-0.345856	0.324712	0.999995	1	4.15187	2.86371	2.00859	3.00806	2.35286	1.93327	2.66764	2.31792	probable apyrase 7
FAN_icon20835000.1.g00001.1	-1.21894	-0.285622	0.106674	0.893569	1	12.8423	15.9585	11.1426	13.3145	10.3496	11.3747	9.97125	10.5652	hypothetical protein PRUPE_ppa026837mg
[truncated: 24,987 more rows]
