# Supplementary material for: Comparative transcriptome and metabolome analyses of two strawberry cultivars with different storability
Source: PLoS One. 2020 Dec 2;15(12):e0242556. doi: 10.1371/journal.pone.0242556 (PMC7710044; doi:10.1371/journal.pone.0242556)
Supplement: S7 Table — (XLSX) [file pone.0242556.s014.xlsx]

## Sheet: Sheet1
id	Fold change	Log fold change	P-value	FDR p-value	Bonferroni	Sunny_BG1-TPM	Sunny_BG2-TPM	Sunny_BG3-TPM	Sunny_BG-TPM mean	Sunny_FR1-TPM	Sunny_FR2-TPM	Sunny_FR3-TPM	Sunny_FR-TPM mean	Sequence Description
FAN_icon19343979.1.g00001.1	1.00026	0.000382	0.998878	0.999971	1	8.17476	9.24654	10.1125	9.17793	10.8297	6.91216	10.2811	9.34101	coatomer subunit alpha-1
FAN_icon19344025.1.g00001.1	1.63063	0.70543	0.0853375	0.578848	1	3.14414	1.23287	3.2621	2.54637	4.92261	3.58901	3.97226	4.16129	uncharacterized mitochondrial protein AtMg00810-like
FAN_icon19345231.1.g00001.1	-1.89302	-0.920689	0.076571	0.538586	1	4.4018	2.15753	1.30484	2.62139	1.64087	1.59511	0.700986	1.31232	somatic embryogenesis receptor kinase 1-like
FAN_icon19347613.1.g00001.1	3.06708	1.61687	3.34e-07	1.57e-05	0.0894485	2.82973	1.84931	7.82903	4.16935	12.7988	11.5646	14.2534	12.8723	subtilisin-like protease SBT3.5
FAN_icon19348539.1.g00001.1	-1.43826	-0.524329	0.167538	0.885906	1	4.71621	2.46574	4.24072	3.80756	3.11765	2.65852	1.8693	2.54849	methyltransferase-like protein 1
FAN_icon19349401.1.g00001.1	-1.04663	-0.0657578	0.902118	0.999971	1	1.57207	1.23287	3.2621	2.02235	0.984523	2.92438	1.63564	1.84818	BEACH domain-containing protein C2
FAN_icon19349509.1.g00001.1	9.49461	3.24711	0.000161	0.00383	1	0.314414	0	0.652419	0.322278	2.62539	3.85486	3.03761	3.17262	regulatory protein NPR5-like
FAN_icon19350347.1.g00001.1	1.06809	0.0950367	0.715971	0.999971	1	7.23152	4.93149	11.4173	7.86011	7.87618	9.30483	7.24353	8.14151	protein transport protein SEC16B homolog
FAN_icon19351139.1.g00001.1	1.22077	0.287797	0.221948	0.999971	1	11.0045	9.86298	12.7222	11.1965	12.4706	14.489	13.7861	13.5819	PREDICTED: uncharacterized protein LOC101300088
FAN_icon19351413.1.g00001.1	1.4447	0.530767	0.0513467	0.407194	1	5.03062	5.23971	5.87177	5.3807	6.89166	8.24142	8.17818	7.77042	ethylene-insensitive protein 2
FAN_icon19353663.1.g00001.1	-1.35597	-0.439329	0.283246	0.999971	1	3.77297	4.93149	1.95726	3.5539	3.11765	2.12682	2.80395	2.68281	probable beta-1,3-galactosyltransferase 12
FAN_icon19354351.1.g00001.1	1.20146	0.264783	0.242191	0.999971	1	11.3189	13.2534	19.5726	14.715	17.2291	16.8816	18.9266	17.6791	AP-4 complex subunit epsilon
FAN_icon19358011.1.g00001.1	1.70226	0.767455	0.0941714	0.618902	1	2.19359	1.22878	2.27588	1.89941	1.9625	3.70957	4.19195	3.28801	serine/threonine-protein kinase-like protein At1g28390
FAN_icon19359573.1.g00001.1	2.50557	1.32514	1.12e-09	8.48e-08	0.000299	9.71445	7.98705	14.9558	10.8858	28.2928	23.4498	31.2067	27.6497	eukaryotic translation initiation factor 4B3-like
FAN_icon19361287.1.g00001.1	-1.02149	-0.0306795	0.945615	0.999971	1	4.70054	3.07194	0.975377	2.91595	3.92501	1.85478	3.02752	2.93577	ATP binding protein, putative
FAN_icon19362993.1.g00001.1	-1.08602	-0.119048	0.475341	0.999971	1	62.9873	43.6216	59.1729	55.2606	52.0063	52.1989	46.5772	50.2608	F-box/kelch-repeat protein At1g22040-like
FAN_icon19363643.1.g00001.1	-1.14804	-0.199169	0.303941	0.999971	1	30.0835	17.5101	25.6849	24.4262	20.2792	20.6676	23.2886	21.4118	E3 ubiquitin-protein ligase MBR2-like
FAN_icon19364023.1.g00001.1	1.01674	0.0239444	0.946796	0.999971	1	5.95402	5.83669	2.92613	4.90561	5.56043	4.63696	4.8906	5.02933	allene oxide synthase
FAN_icon19365453.1.g00001.1	-22.7981	-4.51084	1.16e-05	0.00038	1	3.44706	3.07194	2.92613	3.14838	0	0.132485	0.232886	0.12179	leucine rich repeat protein
FAN_icon19369445.1.g00001.1	1.21509	0.281058	0.418797	0.999971	1	4.70054	1.53597	3.57638	3.27097	3.76146	3.57708	4.8906	4.07638	trihelix transcription factor GT-1-like
FAN_icon19373655.1.g00001.1	1.73036	0.79107	0.0163063	0.173035	1	4.06031	7.65442	4.86074	5.52516	7.00902	11.8841	9.98093	9.62469	K(+) efflux antiporter 2, chloroplastic-like
FAN_icon19374555.1.g00001.1	-1.86347	-0.897993	0.0831425	0.568485	1	1.87399	2.44942	1.9443	2.08923	0.652002	1.84864	0.464229	0.988291	PREDICTED: uncharacterized protein LOC101293611
FAN_icon19375093.1.g00001.1	-1.0927	-0.127902	0.520794	0.999971	1	17.1782	18.983	19.767	18.6427	16.626	17.8262	16.248	16.9001	ninja-family protein mc410
FAN_icon19375273.1.g00001.1	-1.24828	-0.319939	0.171633	0.890797	1	173.656	149.414	189.569	170.88	129.585	164.265	114.2	136.017	granule-bound starch synthase 1, chloroplastic/amyloplastic-like
FAN_icon19375453.1.g00001.1	-1.18481	-0.244654	0.52303	0.999971	1	1.87399	3.36795	3.88859	3.04351	2.11901	2.37683	3.48172	2.65918	pentatricopeptide repeat-containing protein At5g11310, mitochondrial
FAN_icon19376179.1.g00001.1	1.06255	0.0875342	0.784665	0.999971	1	6.24664	2.75559	7.12908	5.3771	5.05301	5.41388	6.96344	5.81011	protein RTF2 homolog
FAN_icon19376199.1.g00001.1	1.29659	0.374718	0.0446273	0.368548	1	40.6031	23.8818	42.4504	35.6451	48.7371	40.406	49.2083	46.1172	NADH dehydrogenase [ubiquinone] iron-sulfur protein 1, mitochondrial
FAN_icon19382847.1.g00001.1	-1.93893	-0.95526	0.0361457	0.316478	1	2.49041	2.44133	3.55278	2.82817	1.78709	1.71093	0.462697	1.32024	formin-like protein 20 isoform X2
FAN_icon19384405.1.g00001.1	1.7513	0.808425	0.0715936	0.514419	1	2.17911	1.22067	2.58384	1.99454	2.92432	3.15864	4.85832	3.6471	PREDICTED: uncharacterized protein LOC101314950
FAN_icon19385257.1.g00001.1	1.27877	0.354762	0.195556	0.966902	1	8.40513	7.01883	7.10555	7.50984	7.14835	9.21271	13.4182	9.92643	heat shock 70 kDa protein 16-like
FAN_icon19385493.1.g00001.1	-1.09801	-0.134893	0.677045	0.999971	1	9.33903	5.493	4.8447	6.55891	5.84865	4.86957	7.63451	6.11758	cryptochrome-1 isoform X2
FAN_icon19385851.1.g00001.1	-4.89933	-2.29258	0.000122	0.003	1	4.04691	7.32399	1.29192	4.22094	0.974775	1.05288	0.462697	0.830118	extradiol ring-cleavage dioxygenase-like
FAN_icon19387229.1.g00001.1	-1.64961	-0.722121	0.000177	0.00414	1	29.5736	25.0236	31.652	28.7498	19.8204	15.1352	17.5825	17.5127	PREDICTED: uncharacterized protein LOC101291934
FAN_icon19387433.1.g00001.1	-1.43424	-0.520291	0.239374	0.999971	1	1.86781	3.662	2.58384	2.70455	1.62462	2.10576	1.85079	1.86039	receptor-like protein kinase HSL1
FAN_icon19387697.1.g00001.1	2.03445	1.02464	0.0734153	0.523256	1	0.622602	1.22067	0.968939	0.937402	1.62462	1.71093	2.77618	2.03725	transcription factor RF2b-like
FAN_icon19387929.1.g00001.1	1.0922	0.127232	0.675589	0.999971	1	3.73561	7.01883	5.81363	5.52269	5.36126	5.79084	7.40316	6.18509	golgin candidate 2
FAN_icon19388839.1.g00001.1	2.90864	1.54034	0.002	0.032279	1	2.17911	1.52583	0.645959	1.4503	5.68619	3.9483	3.00753	4.21401	WEB family protein At2g38370
FAN_icon19388899.1.g00001.1	1.36094	0.444608	0.345172	0.999971	1	1.5565	0.915499	7.10555	3.19252	5.03634	4.47474	3.00753	4.17287	elongation of fatty acids protein 3-like
FAN_icon19389539.1.g00001.1	1.95586	0.967806	0.0650587	0.481012	1	1.5565	0.915499	0.968939	1.14698	1.62462	2.36898	3.00753	2.33371	---NA---
FAN_icon19390807.1.g00001.1	1.05253	0.0738551	0.705783	0.999971	1	29.8849	20.7513	26.4843	25.7068	23.882	25.1375	33.3142	27.4446	Heat shock 70 kDa protein
FAN_icon19392153.1.g00001.1	-1.08819	-0.121933	0.819004	0.999971	1	2.17194	1.52081	2.57534	2.08936	2.59085	1.83648	1.15294	1.86009	AMP deaminase
FAN_icon19393057.1.g00001.1	1.82526	0.8681	0.0291593	0.269633	1	1.55138	1.21665	4.18492	2.31765	3.88627	3.93531	5.07293	4.29817	protein translocase subunit SECA2, chloroplastic isoform X2
FAN_icon19393903.1.g00001.1	1.37767	0.462232	0.0421538	0.354328	1	16.4447	11.254	23.8219	17.1735	22.9938	25.0548	21.9058	23.3181	trihelix transcription factor GTL1 isoform X2
FAN_icon19396155.1.g00001.1	-1.59818	-0.676432	0.0156062	0.167473	1	9.74683	8.01367	5.54556	7.76869	5.25079	4.51949	4.90691	4.89239	ATP-dependent zinc metalloprotease FTSH, chloroplastic
FAN_icon19398137.1.g00001.1	1.08213	0.113876	0.704212	0.999971	1	6.82609	5.77909	4.18492	5.5967	6.96291	4.98473	6.68704	6.21156	probably inactive leucine-rich repeat receptor-like protein kinase At5g48380
FAN_icon19399783.1.g00001.1	1.27554	0.35111	0.288882	0.999971	1	4.0336	2.73746	4.82876	3.86661	5.01977	4.72238	5.07293	4.93836	eukaryotic translation initiation factor 4G
FAN_icon19400545.1.g00001.1	-1.82274	-0.866108	5.18e-05	0.00142	1	64.5376	59.92	42.4931	55.6502	31.8998	24.5301	36.4328	30.9543	4-hydroxyphenylpyruvate dioxygenase
FAN_icon19401355.1.g00001.1	1.19249	0.253974	0.314202	0.999971	1	156.38	92.1613	128.445	125.662	128.733	134.325	185.392	149.484	---NA---
FAN_icon19404743.1.g00001.1	1.17171	0.228613	0.600769	0.999971	1	2.78334	1.21266	1.92517	1.97372	2.09816	2.09195	2.98781	2.39264	protein RETICULATA, chloroplastic
FAN_icon19407061.1.g00001.1	-1.53569	-0.618886	0.107432	0.670717	1	7.11297	1.81899	4.81293	4.58163	3.87353	2.87644	1.83865	2.86287	exocyst complex component EXO70A1-like
FAN_icon19407445.1.g00001.1	1.33463	0.416441	0.0216566	0.215555	1	29.9982	24.5564	40.7495	31.768	39.5423	44.977	41.3697	41.963	E3 ubiquitin-protein ligase RING1-like
FAN_icon19408217.1.g00001.1	-1.78044	-0.832232	0.0281166	0.262193	1	4.32964	4.24431	3.20862	3.92752	2.42096	2.48419	1.37899	2.09471	putative potassium transporter 12
FAN_icon19408473.1.g00001.1	1.0615	0.0860986	0.787658	0.999971	1	4.02038	3.33482	4.1712	3.84213	3.55074	4.31465	4.3668	4.0774	Outer arm dynein light chain 1 protein, putative isoform 1
FAN_icon19410425.1.g00001.1	2.25163	1.17097	0.0131225	0.146646	1	0.618519	2.12216	1.60431	1.44833	3.06655	3.26868	3.67731	3.33751	PREDICTED: uncharacterized protein LOC101296103
FAN_icon19413307.1.g00001.1	2.04664	1.03326	0.0289897	0.268437	1	1.85556	0.606331	4.49207	2.31798	3.71213	5.22988	5.0563	4.6661	PREDICTED: uncharacterized protein LOC105351262
FAN_icon19413687.1.g00001.1	2.15493	1.10764	0.00278	0.0423312	1	1.23704	2.42532	3.85034	2.50423	5.97169	5.22988	4.82646	5.34268	PGAP1 domain-containing protein
FAN_icon19415399.1.g00001.1	3.04381	1.60588	1.08e-10	9.67e-09	2.88e-05	13.563	3.92827	10.5538	9.34835	26.8652	34.2741	22.679	27.9394	probable rRNA-processing protein EBP2 homolog
FAN_icon19417647.1.g00001.1	-2.40428	-1.2656	1.13e-08	7.14e-07	0.00303	20.9609	21.1522	24.6256	22.2463	9.49131	8.86174	9.3923	9.24845	serine/threonine-protein kinase D6PK-like
FAN_icon19418049.1.g00001.1	-2.59673	-1.3767	2.15e-06	8.38e-05	0.574239	29.9002	40.7936	28.7832	33.159	14.3174	11.7288	12.5994	12.8819	DELLA protein GAI-like
FAN_icon19418817.1.g00001.1	-1.01007	-0.0144523	0.9654	0.999971	1	3.69899	3.92827	3.83776	3.82167	3.53913	4.03991	3.66529	3.74811	protein transport protein SEC16B homolog
FAN_icon19420167.1.g00001.1	1.34698	0.429731	0.370112	0.999971	1	2.77424	2.71957	0.639626	2.04448	2.57392	2.86704	2.97805	2.80633	probable protein phosphatase 2C 4
FAN_icon19422083.1.g00001.1	1.04586	0.0646875	0.827624	0.999971	1	8.01447	4.23044	7.3557	6.53354	5.79131	8.34047	5.72701	6.6196	L-type lectin-domain containing receptor kinase VIII.1-like
FAN_icon19422921.1.g00001.1	-1.45852	-0.544509	0.188254	0.943743	1	3.08249	3.02175	2.55851	2.88758	2.25218	1.82448	1.83264	1.96977	probable E3 ubiquitin-protein ligase XERICO
FAN_icon19424797.1.g00001.1	1.36214	0.445871	0.0170582	0.179215	1	28.0507	24.4761	30.7021	27.743	39.0913	32.189	43.0671	38.1158	trigger factor
FAN_icon19424975.1.g00001.1	-1.32385	-0.40474	0.363663	0.999971	1	2.15774	1.81305	3.51795	2.49625	1.76957	1.43352	2.74897	1.98402	PREDICTED: uncharacterized protein LOC101305922
FAN_icon19425581.1.g00001.1	-12.255	-3.6153	2.05e-06	8.02e-05	0.547573	2.77424	3.62609	2.55851	2.98628	0.321739	0.26064	0	0.194126	MATH domain and coiled-coil domain-containing protein At3g58270-like
FAN_icon19426355.1.g00001.1	1.53332	0.616655	0.00285	0.0431948	1	15.6695	11.4452	24.8642	17.3263	28.0605	26.109	24.4318	26.2004	putative mediator of RNA polymerase II transcription subunit 26
FAN_icon19428073.1.g00001.1	1.44331	0.529377	0.0564119	0.436	1	6.75939	5.12023	6.05666	5.97876	7.53625	9.74215	8.22004	8.49948	expansin
FAN_icon19428237.1.g00001.1	1.25129	0.323412	0.523585	0.999971	1	1.86166	0.912488	2.89726	1.89047	2.42892	3.01707	1.15294	2.19964	protein FAR-RED IMPAIRED RESPONSE 1 isoform X1
FAN_icon19430135.1.g00001.1	-4.4562	-2.15581	9.73e-10	7.46e-08	0.00026	66.3649	50.2988	13.7072	43.457	11.2242	7.01435	11.6451	9.9612	transmembrane protein, putative
FAN_icon19430557.1.g00001.1	1.05394	0.075792	0.741475	0.999971	1	8.9101	10.8429	13.3884	11.0471	12.0259	9.87204	13.9284	11.9421	protein ABHD17C-like
FAN_icon19431177.1.g00001.1	-1.28494	-0.361706	0.235694	0.999971	1	5.22316	4.51785	7.01297	5.58466	4.65002	3.89686	4.56669	4.37119	exocyst complex component EXO70B1-like
FAN_icon19433131.1.g00001.1	1.45712	0.543117	0.0472488	0.383868	1	7.06663	5.72262	13.3884	8.72588	10.4225	10.9112	17.1251	12.8196	PREDICTED: uncharacterized protein LOC101296325
FAN_icon19434553.1.g00001.1	-2.10671	-1.07499	0.00111	0.019743	1	7.06663	5.12023	4.4628	5.54989	2.88622	2.33812	2.74001	2.65478	Damaged dna-binding 2, putative isoform 2
FAN_icon19435545.1.g00001.1	1.13252	0.179542	0.446567	0.999971	1	7.68112	8.13214	12.1133	9.30886	9.4604	10.9112	11.1884	10.52	dystrophia myotonica WD repeat-containing protein-like
FAN_icon19436677.1.g00001.1	1.12532	0.170329	0.348127	0.999971	1	28.5738	23.1917	34.4273	28.7309	29.3433	34.2924	32.6518	32.0958	hornerin-like
FAN_icon19438253.1.g00001.1	1.66591	0.736311	0.0043	0.0604645	1	8.26868	4.20297	9.5321	7.33458	13.745	11.2642	11.3797	12.1296	protein BIG GRAIN 1-like A
FAN_icon19438539.1.g00001.1	-1.41755	-0.503399	0.224589	0.999971	1	4.59371	1.80127	3.17737	3.19078	2.5572	1.42421	3.1863	2.38924	PREDICTED: uncharacterized protein LOC101308316
FAN_icon19439701.1.g00001.1	-1.4901	-0.575409	0.0751848	0.531927	1	3.98122	5.70404	5.71926	5.13484	2.71703	3.36631	4.55186	3.54507	putative disease resistance RPP13-like protein 1
FAN_icon19440397.1.g00001.1	1.30481	0.383839	0.493237	0.999971	1	1.23704	0.909496	2.88776	1.6781	1.77537	1.69971	3.21764	2.23091	1-aminocyclopropane-1-carboxylic acid oxidase
FAN_icon19441173.1.g00001.1	-1.59579	-0.674274	0.0731644	0.522033	1	6.12495	1.80127	4.44831	4.12484	2.87685	2.20105	2.73112	2.60301	nuclear inhibitor of protein phosphatase 1
FAN_icon19442943.1.g00001.1	-1.02865	-0.0407539	0.929764	0.999971	1	1.53124	1.50106	4.13058	2.38762	2.23755	2.20105	2.50352	2.31404	dnaJ homolog subfamily C GRV2
FAN_icon19443575.1.g00001.1	2.42551	1.27829	0.0142831	0.156694	1	0.918742	0.300212	2.22416	1.1477	2.87685	3.10737	2.04834	2.67752	multiple RNA-binding domain-containing protein 1
FAN_icon19444193.1.g00001.1	1.40738	0.493012	0.334863	0.999971	1	2.14373	1.20085	2.85963	2.06807	0.479475	3.23684	5.23464	2.98365	rubisco accumulation factor 1, chloroplastic
FAN_icon19446751.1.g00001.1	1.02241	0.0319789	0.937621	0.999971	1	1.87399	3.9803	2.59239	2.81556	1.95601	3.1691	3.71384	2.94631	protein RRP6-like 2
FAN_icon19448579.1.g00001.1	3.32525	1.73346	0	0	0	14.6523	18.5529	29.4539	20.8864	64.3604	71.4962	71.4598	69.1055	Actin-binding LIM protein 1, putative
FAN_icon19452557.1.g00001.1	2.82861	1.50009	2.35e-07	1.13e-05	0.0628149	3.66308	3.59089	9.50125	5.58507	13.8598	17.1643	15.6531	15.559	ectonucleotide pyrophosphatase/phosphodiesterase family member 3
FAN_icon19453313.1.g00001.1	1.77432	0.827265	0.0151222	0.163541	1	4.27359	2.69317	2.53367	3.16681	5.57577	5.80745	5.44455	5.60926	---NA---
FAN_icon19454681.1.g00001.1	2.13739	1.09585	0.0169225	0.178049	1	0.624664	0.918531	3.24049	1.59456	3.26001	3.96138	2.55326	3.25822	hypothetical protein PRUPE_ppa000139mg
FAN_icon19455495.1.g00001.1	-2.24256	-1.16515	0.000226	0.00512	1	6.10513	8.67798	5.70075	6.82795	2.38962	3.35542	3.40285	3.04929	DELLA protein GAI-like
FAN_icon19458561.1.g00001.1	1.12992	0.176218	0.476426	0.999971	1	8.54718	7.18178	8.23441	7.98779	7.64678	9.42098	10.2085	9.0921	arogenate dehydratase/prephenate dehydratase 6, chloroplastic-like
FAN_icon19459415.1.g00001.1	-5.76311	-2.52685	4.41e-11	4.22e-09	1.18e-05	14.605	17.8965	7.89217	13.4646	3.49347	1.54366	2.03512	2.35742	glycine decarboxylase complex T
FAN_icon19460463.1.g00001.1	-1.75923	-0.814946	0.00787	0.0982443	1	10.8955	10.0705	7.42853	9.46485	4.87387	4.07991	7.86585	5.60655	probable galactinol--sucrose galactosyltransferase 6 isoform X2
FAN_icon19460825.1.g00001.1	-3.3858	-1.7595	0.00201	0.0325051	1	3.45855	1.84931	2.28347	2.53044	0.656348	0.797557	0.700986	0.718297	PREDICTED: uncharacterized protein LOC101310938
FAN_icon19461073.1.g00001.1	-3.00706	-1.58836	5.13e-13	6.72e-11	1.37e-07	129.924	150.927	68.8197	116.557	37.1578	42.0647	38.8934	39.372	Histone H1
FAN_icon19461245.1.g00001.1	1.54517	0.627769	0.210431	0.999971	1	0.608543	1.1931	2.52549	1.44238	2.85829	1.54366	2.48737	2.29644	probable galacturonosyltransferase 10
FAN_icon19461251.1.g00001.1	-8.3756	-3.06619	2.88e-08	1.69e-06	0.0077	3.35782	3.59089	7.601	4.8499	0.477924	0.387164	0.907426	0.590838	LOB domain-containing protein 37-like
FAN_icon19461405.1.g00001.1	1.02485	0.0354151	0.864318	0.999971	1	15.5179	13.1241	13.2588	13.9669	16.197	12.092	15.3765	14.5552	ATPase family AAA domain-containing protein At1g05910
FAN_icon19461557.1.g00001.1	-2.36029	-1.23897	1.43e-10	1.25e-08	3.82e-05	33.1656	34.8982	39.4608	35.8416	16.3558	15.4366	13.1152	14.9692	DUF581 domain-containing protein
FAN_icon19463703.1.g00001.1	1.08934	0.123454	0.536754	0.999971	1	60.5694	101.434	67.4239	76.4756	68.1593	97.494	87.213	84.2888	aspartic proteinase-like
FAN_icon19464885.1.g00001.1	1.34491	0.427514	0.105271	0.661641	1	7.60679	7.45689	5.36667	6.81012	9.84523	9.39059	7.91436	9.05006	phosphatidylinositol 4-kinase gamma 7-like
FAN_icon19468097.1.g00001.1	-3.62857	-1.8594	4.14e-06	0.000151	1	8.51961	11.6327	4.10393	8.08543	2.22312	1.92957	2.7135	2.28873	adipose-regulatory protein (seipin), putative
FAN_icon19468315.1.g00001.1	1.3008	0.379397	0.322305	0.999971	1	3.74798	4.28648	4.53669	4.19038	5.21601	6.3382	4.64229	5.39884	MND1-interacting protein 1-like
FAN_icon19468437.1.g00001.1	1.35793	0.441407	0.118792	0.719802	1	4.86835	4.77241	5.05099	4.89725	5.71658	7.46102	6.55762	6.57841	UPF0051 protein ABCI8, chloroplastic-like
FAN_icon19468659.1.g00001.1	-3.59203	-1.8448	0.00565	0.075563	1	2.1299	3.57931	0.631373	2.11353	0.317588	1.02911	0.226125	0.524273	auxin efflux carrier component 3
FAN_icon19471269.1.g00001.1	-1.59353	-0.672228	0.101417	0.645302	1	3.94281	2.08122	4.4054	3.47648	2.05768	2.30804	2.02858	2.13143	UTP:RNA uridylyltransferase 1
FAN_icon19475461.1.g00001.1	-1.80601	-0.852808	0.000778	0.0146725	1	8.18892	10.7034	11.3282	10.0735	5.38163	5.51366	5.86034	5.58521	DELLA protein GAI-like
FAN_icon19475763.1.g00001.1	-2.52807	-1.33804	0.000117	0.00291	1	8.49221	8.91949	4.4054	7.27237	3.16567	2.17982	3.60636	2.98395	cytochrome P450 89A2-like
FAN_icon19476005.1.g00001.1	-1.86092	-0.896014	0.103924	0.656358	1	2.42635	0.594633	3.14672	2.0559	0.633133	0.897572	2.02858	1.18643	condensin-2 complex subunit D3
FAN_icon19476979.1.g00001.1	5.20821	2.38079	0.000201	0.00462	1	0.313369	0.307194	1.3005	0.640356	2.78021	3.70957	3.72617	3.40532	---NA---
FAN_icon19477287.1.g00001.1	-1.24442	-0.315474	0.11274	0.693039	1	16.0745	17.5417	20.7683	18.1282	15.5118	13.2071	15.327	14.682	kinesin-like protein KCA2
FAN_icon19477305.1.g00001.1	1.27438	0.349792	0.148992	0.841828	1	6.36916	7.73023	8.8108	7.63673	9.97185	8.97572	10.5937	9.84709	inactive LRR receptor-like serine/threonine-protein kinase BIR2
FAN_icon19478459.1.g00001.1	2.02166	1.01554	0.006	0.0791884	1	1.81976	1.48658	5.34942	2.88525	6.01477	4.87253	6.98732	5.95821	protein PHOTOPERIOD-INDEPENDENT EARLY FLOWERING 1 isoform X1
FAN_icon19478641.1.g00001.1	-1.22208	-0.289335	0.467295	0.999971	1	3.74798	6.42971	4.21264	4.79678	2.77101	2.50887	7.19556	4.15848	phosphoglycerate mutase-like protein AT74
FAN_icon19478741.1.g00001.1	-1.8385	-0.878526	0.00188	0.03067	1	11.5251	12.4873	8.49613	10.8362	6.01477	4.35964	8.11431	6.16291	F-box/LRR-repeat MAX2 homolog A
FAN_icon19478849.1.g00001.1	1.66839	0.738453	0.00019	0.00441	1	14.2548	14.5685	24.8591	17.8941	28.6493	33.4666	25.2445	29.1201	cell division cycle 5-like protein
FAN_icon19479149.1.g00001.1	-1.60196	-0.679841	0.00875	0.106737	1	18.8042	16.3524	11.6428	15.5998	8.07245	9.3604	12.3969	9.94324	PREDICTED: uncharacterized protein LOC101305109
FAN_icon19480323.1.g00001.1	1.20629	0.270579	0.562064	0.999971	1	1.53622	2.40952	1.59386	1.84653	2.40519	2.07832	2.28334	2.25562	PREDICTED: uncharacterized protein LOC105352110
FAN_icon19482939.1.g00001.1	1.41287	0.498627	0.0217816	0.216526	1	11.4882	12.7436	11.2919	11.8412	14.5154	16.2323	20.6701	17.1393	senescence-associated carboxylesterase 101-like
FAN_icon19483065.1.g00001.1	1.29737	0.37559	0.372095	0.999971	1	1.20928	2.66727	2.19564	2.02407	2.83997	2.17283	3.14545	2.71942	protein STICHEL-like isoform X1
FAN_icon19483361.1.g00001.1	1.13246	0.179457	0.286951	0.999971	1	67.1983	74.9393	61.4041	67.8472	76.574	78.8435	75.3675	76.9283	pyruvate dehydrogenase E1 component subunit alpha-3, chloroplastic-like
FAN_icon19484221.1.g00001.1	3.03124	1.59991	0.00886	0.107863	1	0.302321	1.18545	0.627326	0.705034	1.57776	2.42846	2.6961	2.23411	serine/arginine repetitive matrix protein 2 isoform X1
FAN_icon19485257.1.g00001.1	1.0318	0.0451693	0.863383	0.999971	1	6.65107	8.59454	5.64593	6.96385	7.2577	6.5185	8.31298	7.36306	putative SWI/SNF-related matrix-associated actin-dependent regulator of chromatin subfamily A member 3-like 1
FAN_icon19486063.1.g00001.1	-1.85347	-0.890225	0.0797177	0.552497	1	2.72089	2.07454	2.19564	2.33036	0.78888	1.15032	2.02208	1.32043	probable methyltransferase PMT10
FAN_icon19487875.1.g00001.1	-1.01077	-0.0154589	0.971318	0.999971	1	2.41857	2.37091	1.88198	2.22382	1.73554	2.55627	2.24675	2.17952	scarecrow-like protein 22
FAN_icon19488157.1.g00001.1	-1.20266	-0.266225	0.293891	0.999971	1	12.9998	12.4473	10.9782	12.1418	9.62434	11.3754	8.76233	9.92069	ankyrin repeat-containing protein At2g01680
FAN_icon19489469.1.g00001.1	1.48772	0.573105	0.224044	0.999971	1	2.72089	2.07454	1.56831	2.12125	2.99774	2.55627	4.26883	3.27428	universal stress protein PHOS32
FAN_icon19489987.1.g00001.1	1.49811	0.583147	0.0517037	0.409084	1	2.72089	4.74182	8.4689	5.31054	8.67768	7.79663	6.96493	7.81308	GRIP and coiled-coil domain-containing protein 2-like isoform X4
FAN_icon19490589.1.g00001.1	1.53534	0.618562	0.0548476	0.427168	1	9.9766	3.85273	7.21425	7.01452	8.04658	12.0145	12.1325	10.7312	probable L-cysteine desulfhydrase, chloroplastic
FAN_icon19491219.1.g00001.1	1.32505	0.406048	0.163849	0.885906	1	5.12304	4.13583	8.44184	5.90024	5.97633	8.79096	8.51038	7.75923	transducin/WD40 repeat protein
FAN_icon19491743.1.g00001.1	1.03576	0.0506865	0.893064	0.999971	1	4.52033	4.13583	2.18863	3.61493	2.67362	4.96881	3.35936	3.66726	glutamyl-tRNA reductase 1, chloroplastic-like
FAN_icon19494895.1.g00001.1	-1.05852	-0.0820418	0.8157	0.999971	1	16.8759	4.43125	8.44184	9.91633	8.49269	8.53615	10.9739	9.33425	probable protein phosphatase 2C 8
FAN_icon19496065.1.g00001.1	1.06047	0.0847005	0.825349	0.999971	1	4.99731	2.44942	2.26834	3.23836	2.60801	4.48956	2.78538	3.29431	protein argonaute 2-like
FAN_icon19496259.1.g00001.1	-3.05372	-1.61057	7.49e-08	4.04e-06	0.0200254	12.33	23.8718	13.4322	16.5446	5.63044	4.95215	5.95609	5.51289	protein NRT1/ PTR FAMILY 5.4-like
FAN_icon19498537.1.g00001.1	1.48406	0.569545	0.190628	0.951756	1	1.53622	3.0119	1.91263	2.15359	3.20691	3.89686	2.05501	3.05293	phytosulfokine receptor 1-like
FAN_icon19500413.1.g00001.1	-3.8079	-1.929	5.88e-15	1.03e-12	1.57e-09	23.5057	20.9746	40.0206	28.167	6.91997	7.38951	7.61455	7.30801	aspartic proteinase nepenthesin-2
FAN_icon19501611.1.g00001.1	-12.2433	-3.61392	8.88e-16	1.74e-13	2.38e-10	10.2134	8.83428	9.34995	9.46589	0.940627	0.634998	0.669732	0.748452	purine permease 3-like
FAN_icon19501661.1.g00001.1	-1.18437	-0.244118	0.519251	0.999971	1	2.10949	5.02208	3.12661	3.41939	2.35908	3.18513	3.1354	2.8932	Origin recognition complex subunit 2
FAN_icon19502613.1.g00001.1	15.1664	3.92281	0	0	0	2.70356	5.59504	9.34995	5.88285	85.2835	101.219	79.6981	88.7334	phenylalanine ammonia-lyase
FAN_icon19502715.1.g00001.1	-1.20454	-0.268488	0.538072	0.999971	1	3.60475	3.23923	0.62333	2.4891	2.35157	1.77799	2.23244	2.12067	protein TSS
FAN_icon19503727.1.g00001.1	-1.70261	-0.767746	0.0105665	0.123827	1	6.6087	10.3067	6.54497	7.82011	5.48699	3.80999	4.68813	4.6617	F-box protein AFR-like
FAN_icon19503947.1.g00001.1	-1.76414	-0.818967	0.0448587	0.370059	1	3.90514	3.23923	2.80499	3.31645	1.0974	1.90499	2.90217	1.96819	uncharacterized PE-PGRS family protein PE_PGRS54
FAN_icon19504849.1.g00001.1	-1.75414	-0.81076	0.00022	0.005	1	15.0198	13.8404	16.8299	15.23	7.83856	9.52496	8.26003	8.54118	Myb_DNA-binding domain-containing protein
FAN_icon19505133.1.g00001.1	-1.0086	-0.0123518	0.950716	0.999971	1	22.2293	17.0796	35.2182	24.8423	26.1808	26.6699	19.199	24.0166	probable glycosyltransferase At5g03795
FAN_icon19505393.1.g00001.1	-1.54976	-0.632046	0.00312	0.0465994	1	22.2293	16.7851	14.6483	17.8876	10.3469	11.557	13.1714	11.6918	glycine-rich protein 2-like
FAN_icon19508483.1.g00001.1	1.00284	0.00409	0.982031	0.999971	1	48.841	48.7763	59.8579	52.4917	45.4027	53.9448	58.7558	52.7011	ubiquitin-activating enzyme E1 1-like
FAN_icon19511597.1.g00001.1	2.70108	1.43354	8.2e-08	4.38e-06	0.0219265	42.9566	29.7421	99.1095	57.2694	157.398	160.019	135.509	150.976	trifunctional UDP-glucose 4,6-dehydratase/UDP-4-keto-6-deoxy-D-glucose 3,5-epimerase/UDP-4-keto-L-rhamnose-reductase RHM1
FAN_icon19516397.1.g00001.1	1.52114	0.605152	0.00324	0.0479991	1	53.0012	37.8668	49.0868	46.6516	85.3253	61.0194	65.6479	70.6642	PREDICTED: uncharacterized protein LOC101298583
FAN_icon19516865.1.g00001.1	1.41932	0.505203	0.0989628	0.635403	1	4.49163	2.64187	4.97081	4.03477	5.78212	4.81066	7.12113	5.90464	---NA---
FAN_icon19517025.1.g00001.1	2.04296	1.03066	0.0677724	0.494634	1	0.906963	0.296364	1.88198	1.02843	0.946656	2.42846	3.14545	2.17352	phragmoplast orienting kinesin 2
FAN_icon19517251.1.g00001.1	4.70407	2.23391	0.000546	0.0109224	1	0.598884	0.587082	0.932027	0.705998	2.03155	2.65852	6.00846	3.56618	protein phosphatase 2C 29
FAN_icon19518681.1.g00001.1	1.4047	0.49026	0.0644107	0.477801	1	8.38437	4.9902	9.0096	7.46139	9.68895	11.0139	10.4592	10.3873	probable anion transporter 5
FAN_icon19518783.1.g00001.1	2.80436	1.48767	6.62e-05	0.00176	1	2.39554	0.880623	3.41743	2.2312	5.46957	5.95003	7.78874	6.40278	Bot1p domain-containing protein
FAN_icon19518925.1.g00001.1	1.02638	0.037568	0.888316	0.999971	1	10.8241	7.57913	8.98413	9.12912	8.71545	9.15229	10.5723	9.48	retrotransposon protein, putative, unclassified
FAN_icon19519001.1.g00001.1	1.32601	0.407087	0.407591	0.999971	1	1.79665	2.05479	1.86405	1.90516	3.28174	2.53193	1.55775	2.45714	histone-lysine N-methyltransferase ASHH2-like isoform X1
FAN_icon19519287.1.g00001.1	1.20586	0.270063	0.556057	0.999971	1	2.09609	0.587082	2.79608	1.82642	2.03155	2.53193	1.78028	2.11459	sporulation-specific protein 15-like
FAN_icon19520691.1.g00001.1	-1.07103	-0.0989971	0.827358	0.999971	1	3.89274	1.76125	1.55338	2.40246	2.18783	1.89895	2.89296	2.32658	alternative NAD(P)H-ubiquinone oxidoreductase C1, chloroplastic/mitochondrial
FAN_icon19521951.1.g00001.1	-1.22911	-0.297615	0.433926	0.999971	1	4.31549	3.62609	2.55851	3.50003	2.57392	2.86704	3.20713	2.88269	lysine-specific demethylase JMJ25 isoform X1
FAN_icon19521957.1.g00001.1	-1.63294	-0.70747	0.0995128	0.637313	1	2.39554	4.69666	6.52419	4.53879	1.71901	3.4181	3.1155	2.75087	increased DNA methylation 3-like
FAN_icon19522821.1.g00001.1	1.77833	0.830522	0.000528	0.0106089	1	5.3729	9.07097	11.7683	8.7374	16.201	15.7745	13.9754	15.3169	protein phosphatase 1 regulatory subunit, putative
FAN_icon19524937.1.g00001.1	-1.06032	-0.0845001	0.833958	0.999971	1	5.0744	1.17045	3.09693	3.11393	2.9598	2.52391	3.5493	3.011	protein SLOW GREEN 1, chloroplastic
FAN_icon19525213.1.g00001.1	1.14491	0.195234	0.51576	0.999971	1	7.76085	4.09657	6.19385	6.01709	7.16583	7.44555	5.54578	6.71905	patatin-like protein 6
FAN_icon19525651.1.g00001.1	-1.00419	-0.00603	0.979773	0.999971	1	10.4473	6.73008	12.078	9.7518	8.41206	10.7266	9.53874	9.55915	Nuclear receptor corepressor 1
FAN_icon19525989.1.g00001.1	1.28207	0.358472	0.416986	0.999971	1	0.895483	2.04828	2.78723	1.91033	3.11558	1.76674	2.66197	2.51476	LEAF RUST 10 DISEASE-RESISTANCE LOCUS RECEPTOR-LIKE PROTEIN KINASE-like 1.5
FAN_icon19529401.1.g00001.1	-1.32388	-0.404774	0.122036	0.733476	1	8.35784	9.07097	9.60047	9.00976	6.23116	7.57174	6.21127	6.67139	calmodulin-binding transcription activator 4
FAN_icon19530193.1.g00001.1	-2.47017	-1.30461	0.00955	0.114338	1	2.81099	2.44942	2.26834	2.50958	1.467	0.660229	0.928459	1.01856	putative disease resistance protein RGA3
FAN_icon19530363.1.g00001.1	-1.05466	-0.0767747	0.823896	0.999971	1	3.66308	2.99241	4.75062	3.80204	2.70823	3.48447	4.99084	3.72785	phragmoplast orienting kinesin 2
FAN_icon19531689.1.g00001.1	1.85119	0.888455	7.57e-05	0.00198	1	51.0425	28.9686	74.3262	51.4458	94.7136	88.2108	98.2712	93.7319	NAC transcription factor 56-like
FAN_icon19532147.1.g00001.1	1.03274	0.0464836	0.920363	0.999971	1	1.79097	0.877836	3.40662	2.02514	1.71357	2.77631	1.33099	1.94029	D-3-phosphoglycerate dehydrogenase 1, chloroplastic
FAN_icon19532929.1.g00001.1	1.03084	0.0438245	0.793547	0.999971	1	29.4577	30.3357	38.5895	32.7943	32.6104	35.8523	31.6218	33.3615	collinsiaVII-like protein
FAN_icon19533313.1.g00001.1	1.77314	0.826309	0.000401	0.0084	1	12.0217	8.15871	12.4727	10.8844	17.2131	21.3724	18.7846	19.1234	protein indeterminate-domain 9-like
FAN_icon19536477.1.g00001.1	1.1121	0.153284	0.666466	0.999971	1	2.97553	4.08365	6.48303	4.51407	3.57161	5.03191	6.63394	5.07915	nuclear pore complex protein NUP155
FAN_icon19536841.1.g00001.1	4.61574	2.20656	0.000489	0.00994	1	0.595105	0	1.23486	0.609989	2.4846	3.01914	3.09584	2.86653	metallophosphoesterase 1-like isoform X3
FAN_icon19537889.1.g00001.1	1.73176	0.792243	0.100999	0.643506	1	2.08287	1.45845	2.16101	1.90077	1.70816	3.89973	4.42263	3.34351	replication protein A 70 kDa DNA-binding subunit A
FAN_icon19538499.1.g00001.1	1.40786	0.493505	0.018515	0.190789	1	13.0923	11.9592	24.3885	16.48	19.4109	24.9079	24.7667	23.0285	TUDOR-SN protein 1 isoform 2
FAN_icon19539285.1.g00001.1	3.77451	1.91629	6.32e-10	5.04e-08	0.000169	1.78532	3.20858	4.93945	3.31112	13.1994	12.2024	11.9411	12.4476	ribosomal L1 domain-containing protein 1-like
FAN_icon19539531.1.g00001.1	1.42389	0.509836	0.0371068	0.322868	1	6.84371	6.70885	12.9661	8.83954	10.8701	12.7056	14.3735	12.6497	zinc finger CCCH domain-containing protein 44
FAN_icon19539637.1.g00001.1	1.20137	0.264683	0.127212	0.755639	1	55.9399	44.6284	65.139	55.2358	69.1029	65.918	62.5802	65.867	CBL-interacting serine/threonine-protein kinase 6
FAN_icon19539717.1.g00001.1	1.24945	0.321294	0.239804	0.999971	1	7.13637	5.47493	6.76026	6.45719	9.2299	7.4771	7.3788	8.0286	transcription elongation factor SPT6
FAN_icon19543247.1.g00001.1	-3.77195	-1.91531	0	0	0	131.105	116.309	86.1686	111.194	25.6967	23.5756	40.7807	30.0176	tubulin beta chain-like
FAN_icon19544759.1.g00001.1	-1.17734	-0.235533	0.640141	0.999971	1	2.07632	1.16309	4.61617	2.61853	1.54799	1.37942	3.96785	2.29842	putative pentatricopeptide repeat-containing protein At5g65820
FAN_icon19546109.1.g00001.1	-1.13205	-0.17894	0.438463	0.999971	1	13.3478	10.177	12.6175	12.0474	8.04956	10.91	13.667	10.8755	stress response protein NST1-like
FAN_icon19546867.1.g00001.1	1.01684	0.0240987	0.92763	0.999971	1	8.00866	8.14161	10.7711	8.97378	9.90714	9.15435	7.9357	8.99906	---NA---
FAN_icon19548735.1.g00001.1	1.51155	0.596033	0.0515207	0.408065	1	2.96617	3.19849	6.1549	4.10652	5.88237	6.52091	5.95177	6.11835	GRIP and coiled-coil domain-containing protein 2-like isoform X4
FAN_icon19549001.1.g00001.1	-8.90948	-3.15534	2.22e-16	4.75e-14	5.94e-11	17.2038	17.4463	12.3098	15.6533	0.773996	1.50482	3.30654	1.86179	non-specific phospholipase C2
FAN_icon19549877.1.g00001.1	-1.73996	-0.799057	0.00188	0.030711	1	30.2549	30.2403	12.9253	24.4735	13.0031	12.9164	17.194	14.3712	protein indeterminate-domain 2-like
FAN_icon19551103.1.g00001.1	-1.35487	-0.438159	0.29092	0.999971	1	2.66955	2.61695	2.46196	2.58282	2.47679	1.37942	1.98392	1.94671	protein SRG1-like
FAN_icon19551541.1.g00001.1	2.65579	1.40914	0.00237	0.0370602	1	1.48308	0.581544	3.07745	1.71403	5.10837	4.38907	3.96785	4.48843	protein phosphatase 2C 29
FAN_icon19553251.1.g00001.1	-3.95503	-1.98369	4.19e-05	0.00118	1	7.23253	13.8846	2.81395	7.97702	1.41545	3.05773	1.5677	2.01363	LOB domain-containing protein 41-like
FAN_icon19553877.1.g00001.1	-4.93799	-2.30392	0.000865	0.0160463	1	0.295687	4.63776	2.45424	2.46256	0.308628	0.375027	0.87898	0.520878	cold and drought-regulated protein CORA-like
FAN_icon19553993.1.g00001.1	-1.29968	-0.378153	0.263549	0.999971	1	5.32237	13.6234	5.52204	8.15595	4.4751	7.12551	7.69107	6.43056	desiccation-related protein PCC13-62-like
FAN_icon19555583.1.g00001.1	-2.45314	-1.29463	0.000689	0.0132678	1	6.65107	3.26	4.07762	4.66289	1.89331	1.53376	2.47143	1.96617	trihelix transcription factor ASR3-like
FAN_icon19556133.1.g00001.1	3.49416	1.80494	6.45e-10	5.13e-08	0.000172	5.65945	7.39723	18.2677	10.4415	37.5759	33.6303	36.685	35.9637	acetyl-CoA carboxylase 1-like
FAN_icon19556913.1.g00001.1	1.44904	0.535095	0.0257606	0.245262	1	7.39218	5.7972	12.2712	8.48686	11.8822	11.8758	13.1847	12.3142	transmembrane protein 87B
FAN_icon19557401.1.g00001.1	-1.66784	-0.737979	0.0179371	0.186337	1	12.0611	9.70129	6.41724	9.39322	4.35772	6.92959	5.51596	5.60109	protein INVOLVED IN DE NOVO 2-like
FAN_icon19557763.1.g00001.1	-1.09326	-0.128636	0.820691	0.999971	1	1.20542	4.13583	0.937983	2.09308	1.1009	2.54811	2.23957	1.96286	PREDICTED: uncharacterized protein LOC101305978
FAN_icon19557985.1.g00001.1	2.07675	1.05433	0.000162	0.00384	1	8.13659	8.8625	16.2584	11.0858	23.2763	19.8752	25.5311	22.8942	COBRA-like protein 7
FAN_icon19558039.1.g00001.1	1.09964	0.137032	0.716228	0.999971	1	3.84393	2.02902	2.14746	2.67347	2.31471	3.62526	2.63694	2.85897	SCY1-like protein 2
FAN_icon19558899.1.g00001.1	1.02428	0.0346137	0.921426	0.999971	1	4.43531	5.21748	3.98814	4.54698	4.93804	4.75034	4.17515	4.62118	E3 ubiquitin-protein ligase RLIM-like
FAN_icon19559365.1.g00001.1	-2.28335	-1.19115	2.62e-08	1.55e-06	0.00701	71.2606	57.6822	35.2797	54.7408	23.3014	27.1269	21.7548	24.061	beta-amyrin 28-oxidase-like
FAN_icon19559947.1.g00001.1	1.21987	0.286733	0.355209	0.999971	1	4.73099	3.76818	9.2034	5.90086	6.01824	8.00057	7.25158	7.09013	phosphatidate phosphatase PAH1-like
FAN_icon19560339.1.g00001.1	1.45745	0.543451	0.0475689	0.385731	1	5.20621	6.90489	6.03699	6.04936	9.74933	7.50947	9.7865	9.0151	1-aminocyclopropane-1-carboxylate oxidase homolog 4-like
FAN_icon19560505.1.g00001.1	1.37248	0.456781	0.256808	0.999971	1	1.86166	3.04163	2.89726	2.60018	3.07663	4.5912	2.53646	3.40143	RNA polymerase II C-terminal domain phosphatase-like 3
FAN_icon19561849.1.g00001.1	2.4797	1.31016	1.36e-08	8.45e-07	0.00364	9.30831	7.60406	15.7739	10.8954	23.6415	28.859	27.9011	26.8005	---NA---
FAN_icon19564497.1.g00001.1	1.40719	0.492818	0.0212163	0.212096	1	15.6705	8.8625	15.633	13.3887	16.8281	19.7478	19.7082	18.7614	T-complex protein 1 subunit delta
FAN_icon19564835.1.g00001.1	1.24663	0.318035	0.311961	0.999971	1	3.24239	2.88954	5.81061	3.98085	4.30729	4.98473	5.69551	4.99584	BSD domain-containing protein 1
FAN_icon19565531.1.g00001.1	1.33599	0.41791	0.124856	0.745354	1	7.42223	5.76014	7.37982	6.85406	9.68383	7.84482	10.5723	9.36697	SWI/SNF complex subunit SWI3C
FAN_icon19566763.1.g00001.1	-1.54288	-0.625628	0.17905	0.912532	1	2.3581	3.75641	3.05821	3.05758	1.23065	1.3708	3.72399	2.10848	myosin heavy chain, cardiac muscle isoform isoform X1
FAN_icon19567883.1.g00001.1	1.00974	0.0139889	0.951457	0.999971	1	16.212	12.425	15.5969	14.7446	11.9989	14.5803	18.62	15.0664	VQ motif-containing protein 11-like
FAN_icon19567985.1.g00001.1	-1.07252	-0.101004	0.85187	0.999971	1	3.83192	1.73373	0.917464	2.16104	1.99981	1.74466	2.40964	2.05137	oxysterol-binding protein-related protein 1D
FAN_icon19568123.1.g00001.1	1.38986	0.47494	0.147718	0.836773	1	3.24239	3.46745	5.19896	3.9696	5.23028	6.35553	4.38117	5.32232	F-box protein CPR30
FAN_icon19569541.1.g00001.1	-1.1712	-0.227987	0.591695	0.999971	1	5.01097	0.866863	3.66986	3.18256	2.76897	2.11851	3.50493	2.79747	leucine rich repeat protein
FAN_icon19573261.1.g00001.1	-2.9447	-1.55812	1.11e-16	2.45e-14	2.97e-11	108.429	102.835	115.545	108.936	30.5171	33.5421	48.0427	37.3673	subtilisin-like protease SBT1.7
FAN_icon19575487.1.g00001.1	-3.96614	-1.98773	6.97e-08	3.78e-06	0.0186311	12.3415	8.92968	5.18277	8.81798	3.06705	2.23614	1.09188	2.13169	CBL-interacting serine/threonine-protein kinase 4-like
FAN_icon19576247.1.g00001.1	-1.82527	-0.868112	3.85e-05	0.00109	1	25.3829	24.8827	18.8573	23.041	11.1209	13.3809	13.5074	12.6697	protein SUPPRESSOR OF GENE SILENCING 3-like
FAN_icon19577787.1.g00001.1	1.91754	0.93926	0.0505865	0.402993	1	1.22898	1.50595	1.59386	1.44293	1.92415	2.7278	4.11002	2.92066	ABC transporter F family member 5
FAN_icon19578037.1.g00001.1	2.4203	1.27519	0.0127492	0.143425	1	0.600791	0.294476	3.11665	1.33731	4.23282	2.92099	2.23244	3.12875	DEAD-box ATP-dependent RNA helicase 32
FAN_icon19578331.1.g00001.1	2.17615	1.12178	8.71e-05	0.00225	1	5.8769	2.59249	7.31685	5.26208	10.888	12.423	10.2637	11.1916	maf-like protein
FAN_icon19578567.1.g00001.1	1.77785	0.830132	9.26e-05	0.00236	1	14.9861	18.7235	14.6337	16.1144	30.3638	31.9271	22.9295	28.4068	3-oxo-Delta(4,5)-steroid 5-beta-reductase-like
FAN_icon19578759.1.g00001.1	1.49179	0.57704	0.0189473	0.19425	1	13.223	10.658	15.2434	13.0415	20.3959	14.038	24.4581	19.6307	enoyl-CoA delta isomerase 3
FAN_icon19578781.1.g00001.1	-1.86729	-0.900946	2.18e-05	0.000663	1	17.3368	16.7071	23.17	19.0713	10.2746	8.57187	12.6658	10.5041	calcium-dependent protein kinase SK5-like
FAN_icon19584093.1.g00001.1	-2.76273	-1.46609	6.39e-07	2.81e-05	0.170784	19.3335	21.537	11.549	17.4732	7.94956	7.05912	3.70086	6.23651	acid phosphatase 1-like
FAN_icon19584887.1.g00001.1	-11.7483	-3.55438	3.44e-10	2.84e-08	9.19e-05	5.85865	7.17899	4.25491	5.76418	0.458629	0.247689	0.870791	0.525703	zinc finger CCCH domain-containing protein 54
FAN_icon19585621.1.g00001.1	2.03211	1.02298	1.81e-05	0.000561	1	7.90917	6.89183	14.2843	9.69511	20.6383	18.8243	19.1574	19.54	protein NUCLEAR FUSION DEFECTIVE 4-like
FAN_icon19586651.1.g00001.1	-2.57032	-1.36195	0.00101	0.0182842	1	2.63639	4.88171	4.25491	3.92434	1.22301	1.48613	1.95928	1.55614	ethylene-responsive transcription factor RAP2-4
FAN_icon19587775.1.g00001.1	1.01175	0.0168478	0.958719	0.999971	1	7.78252	6.10333	4.19874	6.0282	5.84865	5.65923	7.17181	6.22656	isoflavone 2'-hydroxylase-like
FAN_icon19588229.1.g00001.1	1.43523	0.521286	0.341506	0.999971	1	2.05053	0	3.03922	1.69658	1.98739	2.2292	3.04777	2.42145	matrix metalloproteinase-2-like
FAN_icon19588277.1.g00001.1	1.39332	0.478523	0.0462701	0.378145	1	7.61624	9.47627	11.549	9.54718	13.4531	13.9944	11.7557	13.0677	ankyrin repeat domain-containing protein 13C isoform X1
FAN_icon19588791.1.g00001.1	-1.00623	-0.00895	0.967086	0.999971	1	15.9767	13.8548	20.7201	16.8505	17.157	19.3544	12.1017	16.2044	alkaline/neutral invertase E, chloroplastic-like
FAN_icon19588991.1.g00001.1	1.73303	0.7933	0.0340571	0.302834	1	2.99442	2.34833	2.17473	2.50583	4.53193	4.55747	3.7831	4.29083	F-box protein SKIP23-like
FAN_icon19589681.1.g00001.1	1.69005	0.757068	0.0289177	0.267907	1	4.97985	2.01012	4.25491	3.74829	5.19779	7.92603	5.44244	6.18875	PREDICTED: uncharacterized protein LOC101307824 isoform X1
FAN_icon19589803.1.g00001.1	2.23269	1.15878	7.77e-06	0.000266	1	10.5456	4.59455	13.9804	9.70684	17.7336	24.7689	21.5521	21.3515	mediator-associated protein 1-like
FAN_icon19590085.1.g00001.1	1.60745	0.684778	0.0862114	0.582722	1	3.22226	2.01012	2.12745	2.45328	5.50354	3.3438	2.83007	3.89247	F-box protein SKIP14-like
FAN_icon19590153.1.g00001.1	-1.07603	-0.105722	0.795476	0.999971	1	2.05053	2.01012	4.25491	2.77185	1.98739	3.21995	2.17698	2.46144	Homeobox prospero
FAN_icon19590505.1.g00001.1	1.18536	0.24533	0.328037	0.999971	1	9.37383	4.88171	10.9412	8.39891	8.86682	11.146	9.1433	9.7187	ATP-dependent RNA helicase DEAH11, chloroplastic-like
FAN_icon19591379.1.g00001.1	-3.98608	-1.99497	0.00124	0.0217713	1	4.10105	2.58444	0.911766	2.53242	0.305752	0.86691	0.653093	0.608585	putative indole-3-acetic acid-amido synthetase GH3.9
FAN_icon19591533.1.g00001.1	1.52836	0.611984	0.0017	0.028256	1	14.6466	12.635	19.451	15.5775	22.167	24.3973	24.5998	23.7214	PREDICTED: uncharacterized protein LOC101291883
FAN_icon19592405.1.g00001.1	1.31576	0.3959	0.0319985	0.28882	1	28.9105	26.9094	21.8146	25.8782	30.0234	36.2975	36.243	34.1879	mediator-associated protein 1-like
FAN_icon19592767.1.g00001.1	-2.16418	-1.11382	0.000488	0.00992	1	7.00861	8.01558	6.96856	7.33092	4.57209	2.8396	2.60428	3.33866	F-box/kelch-repeat protein At1g67480-like
FAN_icon19593387.1.g00001.1	-1.84131	-0.880735	0.115477	0.705529	1	1.22898	2.10833	3.82526	2.38752	1.12242	1.81853	0.685003	1.20865	myosin-11 isoform X1
FAN_icon19593417.1.g00001.1	-7.11685	-2.83124	8.15e-07	3.5e-05	0.217907	5.84051	4.00779	5.75664	5.20165	0.152403	1.23461	0.651071	0.679361	polygalacturonase At1g48100
FAN_icon19594183.1.g00001.1	1.57685	0.657042	0.000349	0.00746	1	40.0075	30.9172	51.5068	40.8105	66.2952	64.8169	60.1156	63.7426	40S ribosomal protein S3-3
FAN_icon19594691.1.g00001.1	1.34569	0.428347	0.0613531	0.463227	1	7.88469	7.72931	11.5133	9.04242	10.6682	11.7288	14.7576	12.3849	protein binding protein, putative
FAN_icon19594877.1.g00001.1	-2.7468	-1.45775	8.67e-05	0.00224	1	6.71658	6.01168	2.72683	5.1517	1.82883	1.72845	2.17024	1.90917	putative quinone-oxidoreductase homolog, chloroplastic
FAN_icon19596859.1.g00001.1	1.13986	0.18886	0.316769	0.999971	1	25.6982	25.4781	19.6938	23.6234	28.4993	23.7045	29.9493	27.3844	double-stranded RNA-binding protein 2-like
FAN_icon19597075.1.g00001.1	-3.17943	-1.66877	6.89e-07	3.01e-05	0.184393	7.00861	5.15287	11.5133	7.89159	2.74325	2.2223	2.38726	2.45094	CAP-Gly domain-containing linker protein 1-like
FAN_icon19597573.1.g00001.1	1.43925	0.525318	0.00278	0.0423744	1	37.7892	25.0853	43.5289	35.4678	45.8098	50.5707	57.4942	51.2915	protein STRICTOSIDINE SYNTHASE-LIKE 3
FAN_icon19597907.1.g00001.1	1.33782	0.419888	0.430673	0.999971	1	2.44205	1.19696	0.950125	1.52971	2.071	2.06487	2.04171	2.05919	RINT1-like protein MAG2
FAN_icon19599903.1.g00001.1	1.33142	0.41297	0.0428964	0.358997	1	14.0172	12.3096	21.8146	16.0472	18.5931	24.0749	20.1832	20.9504	50S ribosomal protein L21, mitochondrial
FAN_icon19600037.1.g00001.1	5.17194	2.37071	1.09e-11	1.15e-09	2.91e-06	59.2812	27.482	123.616	70.1265	363.786	321.122	373.498	352.802	pectinesterase 3
FAN_icon19600441.1.g00001.1	1.39926	0.484662	0.092203	0.610116	1	5.84051	4.00779	5.75664	5.20165	6.40092	8.39534	6.51071	7.10232	bromodomain-containing factor 2
FAN_icon19600871.1.g00001.1	-1.16374	-0.218774	0.287793	0.999971	1	15.4773	13.741	13.6341	14.2842	13.5639	10.988	12.5874	12.3797	acyl-coenzyme A thioesterase 13
FAN_icon19601985.1.g00001.1	1.72841	0.789444	0.00307	0.0459956	1	6.84371	4.37534	13.2748	8.16461	15.5287	12.9572	13.2679	13.9179	exportin-2
FAN_icon19602311.1.g00001.1	-1.25701	-0.329999	0.219167	0.999971	1	9.37196	11.8545	12.2329	11.1531	8.04658	10.4807	7.63895	8.72208	protein SPA1-RELATED 3-like isoform X1
FAN_icon19602705.1.g00001.1	-2.73834	-1.4533	0.00226	0.0356444	1	5.61806	2.8986	3.0678	3.86149	1.0802	2.00014	0.87898	1.31977	pyrophosphate-energized vacuolar membrane proton pump-like
FAN_icon19604063.1.g00001.1	-1.18527	-0.245211	0.525892	0.999971	1	2.97553	3.20858	2.46973	2.88461	2.32931	2.39016	2.65358	2.45768	RING-H2 finger protein ATL65
FAN_icon19604249.1.g00001.1	2.63199	1.39615	3.21e-05	0.000929	1	4.07574	1.42694	4.22864	3.24377	8.81208	8.00019	8.87051	8.56093	midasin isoform X1
FAN_icon19606141.1.g00001.1	2.36469	1.24165	0.0118321	0.135253	1	1.1645	0.570774	2.41637	1.38388	3.19058	2.83084	4.11072	3.37738	serine/arginine-rich splicing factor 4-like
FAN_icon19606297.1.g00001.1	1.79449	0.843577	0.000117	0.00289	1	69.8698	45.9473	118.1	77.9723	143.272	146.588	122.024	137.295	mannan endo-1,4-beta-mannosidase 7-like
FAN_icon19610733.1.g00001.1	-1.0381	-0.0539423	0.870671	0.999971	1	2.62012	4.28081	7.2491	4.71667	4.70991	3.93855	5.19249	4.61365	far upstream element-binding protein 2-like
FAN_icon19610765.1.g00001.1	1.1959	0.258099	0.604776	0.999971	1	0.870685	2.56058	2.10782	1.84636	1.96905	3.06753	1.29413	2.11023	ATP-dependent RNA helicase DEAH13
FAN_icon19611683.1.g00001.1	-1.47032	-0.556128	0.317796	0.999971	1	1.52628	4.48861	0.316708	2.11053	0.955847	1.67771	1.81485	1.4828	putative S-adenosyl-L-methionine-dependent methyltransferase Mjls_1072
FAN_icon19611729.1.g00001.1	1.41867	0.504544	0.34226	0.999971	1	1.22898	0.30119	3.18772	1.57263	1.12242	2.46801	3.19668	2.26237	phosphoribosylaminoimidazole-succinocarboxamide synthase, chloroplastic
FAN_icon19613551.1.g00001.1	2.26122	1.1771	1.65e-06	6.58e-05	0.440218	107.094	69.9892	182.778	119.954	277.787	281.476	238.982	266.082	mannan endo-1,4-beta-mannosidase 7-like
FAN_icon19613957.1.g00001.1	-1.93867	-0.955068	0.00324	0.0480719	1	6.38502	7.11272	4.21563	5.90446	3.4837	2.57672	3.23532	3.09858	myb family transcription factor APL isoform X2
FAN_icon19614103.1.g00001.1	-1.63649	-0.710603	0.00921	0.111167	1	10.2526	9.47627	8.20589	9.3116	5.80929	4.70608	7.18402	5.8998	transcription factor GTE7-like
FAN_icon19614275.1.g00001.1	-1.05479	-0.0769621	0.782629	0.999971	1	6.67525	6.82822	8.13014	7.2112	6.0586	6.62586	8.19615	6.9602	beta-amylase 3, chloroplastic
FAN_icon19614419.1.g00001.1	1.6297	0.704608	4.86e-05	0.00134	1	49.7074	43.4441	55.3003	49.4839	82.5124	82.6674	75.217	80.1322	protein NBR1 homolog isoform X2
FAN_icon19614977.1.g00001.1	1.03844	0.0544188	0.896835	0.999971	1	2.0316	1.99156	2.71005	2.2444	2.42344	2.20862	2.37257	2.33488	RNA-binding protein 25-like isoform X2
FAN_icon19615945.1.g00001.1	-1.00985	-0.014143	0.936595	0.999971	1	63.56	39.8313	66.8479	56.7464	54.9818	53.1296	59.7456	55.9523	leucine aminopeptidase 1-like
FAN_icon19616287.1.g00001.1	-2.46279	-1.30029	0.00276	0.0420814	1	4.0632	3.41411	3.31228	3.59653	0.90879	1.71782	1.72551	1.4507	serine/threonine-protein kinase prpf4B
FAN_icon19616375.1.g00001.1	1.10328	0.141796	0.707945	0.999971	1	4.0632	4.55214	2.10782	3.57439	3.63516	4.66264	3.23532	3.84437	hydroquinone glucosyltransferase-like
FAN_icon19617107.1.g00001.1	-1.12497	-0.169883	0.602818	0.999971	1	4.35342	6.54371	4.51675	5.13796	4.24102	4.90804	4.52945	4.5595	general transcriptional corepressor trfA
FAN_icon19617257.1.g00001.1	1.2372	0.307078	0.367365	0.999971	1	3.67497	3.00212	3.4951	3.39073	4.63493	3.88421	4.09667	4.20527	RAN GTPase-activating protein 2
FAN_icon19617493.1.g00001.1	3.79762	1.9251	2.7e-10	2.27e-08	7.23e-05	6.26739	1.53597	4.22663	4.01	14.0646	15.2357	16.7678	15.356	RNA-binding protein NOB1
FAN_icon19618523.1.g00001.1	1.38169	0.466429	0.0201419	0.203948	1	26.701	17.355	40.9518	28.336	36.0487	37.4238	42.9219	38.7981	galacturonosyltransferase 8
FAN_icon19619025.1.g00001.1	-5.72672	-2.51771	0	0	0	40.9222	60.6004	22.5837	41.3688	5.90714	7.11666	9.27459	7.4328	---NA---
FAN_icon19620441.1.g00001.1	-8.32193	-3.05692	8e-10	6.23e-08	0.000214	6.36544	3.97091	5.70366	5.34667	0.604002	0.244649	1.29016	0.712937	DELLA protein GAI-like
FAN_icon19620905.1.g00001.1	-2.91525	-1.54362	0.0023	0.0362082	1	4.34007	4.25454	1.20077	3.26513	1.208	1.4679	0.430053	1.03532	pentatricopeptide repeat-containing protein At3g04760, chloroplastic-like
FAN_icon19621871.1.g00001.1	11.7519	3.55483	1.3e-06	5.34e-05	0.34877	0.593234	0	0.61549	0.402908	5.57277	4.63988	4.62916	4.94727	probable inactive 2-oxoglutarate-dependent dioxygenase AOP2
FAN_icon19624933.1.g00001.1	1.3948	0.480061	0.324575	0.999971	1	1.15735	1.70182	2.10135	1.65351	2.11401	2.56882	2.15027	2.2777	non-canonical poly(A) RNA polymerase PAPD7-like
FAN_icon19626259.1.g00001.1	-1.43184	-0.517867	0.0850683	0.577702	1	6.0761	6.80727	7.20463	6.696	5.58701	3.30277	5.59069	4.82682	transcription factor DIVARICATA
FAN_icon19628495.1.g00001.1	1.19945	0.262377	0.368966	0.999971	1	5.38995	5.87082	3.72811	4.99629	6.71976	5.31705	6.23099	6.08926	protein split ends-like
FAN_icon19629289.1.g00001.1	-2.38117	-1.25167	0.000668	0.012918	1	5.49742	7.94181	4.50289	5.98071	2.26501	2.93579	2.15027	2.45035	titin isoform X2
FAN_icon19629299.1.g00001.1	-1.86626	-0.900148	0.0506483	0.403305	1	2.60404	3.12	1.50096	2.40834	1.359	1.22325	1.29016	1.2908	probable RNA-dependent RNA polymerase 1
FAN_icon19631167.1.g00001.1	3.50729	1.81036	0.0074	0.0934846	1	0.86536	1.97938	0	0.948247	1.50539	2.43901	6.85981	3.6014	probable polyamine oxidase 5
FAN_icon19631695.1.g00001.1	-1.97217	-0.979784	2.82e-06	0.000107	0.753062	40.095	38.1738	28.1318	35.4669	13.0969	17.195	24.8668	18.3862	24-methylenesterol C-methyltransferase 2
FAN_icon19633523.1.g00001.1	2.25394	1.17245	0.00313	0.0466709	1	3.15466	2.16474	1.6365	2.31863	6.75007	4.40123	4.68887	5.28006	probable 1-deoxy-D-xylulose-5-phosphate synthase 2, chloroplastic
FAN_icon19633923.1.g00001.1	2.17306	1.11973	0.014299	0.156823	1	1.44227	1.97938	0.897824	1.43982	2.86023	3.41462	3.21553	3.16346	F-box protein SKIP23-like
FAN_icon19634091.1.g00001.1	2.09318	1.0657	0.0517961	0.409582	1	1.15381	0.848307	1.1971	1.06641	1.65592	2.92681	1.92932	2.17069	plant/F27B13-30 protein
FAN_icon19636237.1.g00001.1	-4.34374	-2.11894	0	0	0	53.9408	52.595	30.526	45.6873	9.78501	10.2439	12.0047	10.6778	PD40 domain-containing protein
FAN_icon19636543.1.g00001.1	-2.27095	-1.1833	0.00872	0.106461	1	4.3268	1.69661	5.38695	3.80345	2.10754	1.46341	1.28621	1.61905	3-ketoacyl-CoA synthase 6
FAN_icon19636583.1.g00001.1	-2.10427	-1.07332	0.026168	0.248221	1	1.73072	2.54492	3.29202	2.52255	1.80646	0.609753	1.28621	1.23414	systemin receptor SR160
FAN_icon19639707.1.g00001.1	1.2387	0.308832	0.0937483	0.617059	1	23.0059	21.4249	26.5543	23.6617	33.7679	27.8415	25.4321	29.0139	auxin-responsive protein SAUR36-like
FAN_icon19641105.1.g00001.1	-8.02017	-3.00363	0	0	0	137.46	142.927	99.3547	126.581	12.6067	19.8173	14.9601	15.7947	protein SIEVE ELEMENT OCCLUSION B-like
FAN_icon19641473.1.g00001.1	-1.11155	-0.152568	0.563312	0.999971	1	8.18892	11.5953	10.0695	9.95125	8.23073	9.10395	9.6921	9.00893	probable CCR4-associated factor 1 homolog 7
FAN_icon19642019.1.g00001.1	1.21532	0.281334	0.501651	0.999971	1	4.79107	2.34833	2.48541	3.20827	3.90684	3.16491	4.89578	3.98917	calcium-transporting ATPase 1, endoplasmic reticulum-type-like
FAN_icon19642985.1.g00001.1	-1.39142	-0.476556	0.0497703	0.398448	1	9.48993	8.4572	11.6361	9.86109	6.30335	7.90262	6.62518	6.94372	L-type lectin-domain containing receptor kinase S.1
FAN_icon19643261.1.g00001.1	2.79529	1.483	0.0134156	0.149271	1	1.46922	0.864163	0	0.777796	2.9137	1.36653	2.83889	2.37304	protein YLS9
FAN_icon19643735.1.g00001.1	-1.74608	-0.804124	0.00444	0.0620079	1	10.3491	6.08707	7.05594	7.83069	3.54922	5.00036	4.83439	4.46132	C2H2-like zinc finger protein
FAN_icon19644881.1.g00001.1	-2.0854	-1.06033	0.00455	0.0632796	1	5.17633	5.63814	3.28199	4.69882	2.25119	2.31	2.13715	2.23278	probable glycerol-3-phosphate acyltransferase 8
FAN_icon19645105.1.g00001.1	-2.48081	-1.31081	1.8e-09	1.31e-07	0.000483	35.3716	38.9031	28.0461	34.1069	15.4582	10.5774	16.0287	14.0214	galactinol--sucrose galactosyltransferase-like
FAN_icon19645157.1.g00001.1	-2.34364	-1.22875	7.07e-07	3.09e-05	0.189162	301.952	298.257	336.254	312.155	128.768	111.853	159.859	133.493	subtilisin-like protease SBT1.7
FAN_icon19645357.1.g00001.1	1.47517	0.560885	0.182183	0.92352	1	1.43787	1.69144	2.3869	1.83874	2.70143	2.31	3.41945	2.81029	serpin-ZX-like
FAN_icon19646249.1.g00001.1	1.70871	0.772908	0.0955418	0.62473	1	1.75759	2.01012	1.21569	1.66113	3.05752	2.35304	3.48316	2.96458	homeobox-leucine zipper protein ATHB-8
FAN_icon19648079.1.g00001.1	-1.26763	-0.342135	0.397146	0.999971	1	2.69498	3.52249	1.86405	2.69384	2.3441	1.77235	2.44789	2.18811	PREDICTED: uncharacterized protein LOC101306293
FAN_icon19649303.1.g00001.1	1.31055	0.390176	0.143248	0.820061	1	10.8946	8.15045	8.32875	9.1246	11.0721	11.1513	14.0623	12.0952	chromatin remodeling protein SHL-like
FAN_icon19651525.1.g00001.1	-1.49746	-0.582521	0.0108832	0.126762	1	14.0738	11.7416	14.2911	13.3688	7.50112	9.11494	10.4592	9.02507	ATP-dependent zinc metalloprotease FTSH 2, chloroplastic
FAN_icon19652205.1.g00001.1	1.45491	0.540929	0.0106586	0.124722	1	26.9498	22.484	56.2191	35.2176	52.2186	51.8776	46.8745	50.3235	Bromo adjacent homology (BAH) domain-containing protein
FAN_icon19652265.1.g00001.1	3.20134	1.67867	2.62e-06	9.99e-05	0.700346	1.7202	1.6863	3.56947	2.32532	6.13456	8.96949	6.60504	7.23636	protein SOGA3-like
FAN_icon19653893.1.g00001.1	2.81619	1.49374	0.00809	0.100325	1	1.4335	0.5621	0.892366	0.962655	3.14209	3.03023	1.70453	2.62562	---NA---
FAN_icon19654061.1.g00001.1	-2.02646	-1.01896	4.43e-06	0.00016	1	28.0966	35.4123	22.3092	28.606	13.3165	12.8482	17.0453	14.4033	PREDICTED: uncharacterized protein LOC101299831
FAN_icon19655069.1.g00001.1	1.30325	0.382116	0.212397	0.999971	1	5.44729	2.52945	7.43639	5.13771	6.13456	6.42409	7.67037	6.74301	protein transport protein Sec24-like At4g32640
FAN_icon19656147.1.g00001.1	1.38071	0.465405	0.323911	0.999971	1	2.83919	0.309249	2.6184	1.92228	2.63417	2.66741	2.57888	2.62682	protein MODIFIER OF SNC1 1-like isoform X1
FAN_icon19656261.1.g00001.1	2.05085	1.03622	0.00576	0.0766486	1	4.3005	1.96735	2.37964	2.8825	4.63833	6.30288	7.03117	5.99079	cytoplasmic tRNA 2-thiolation protein 2
FAN_icon19657031.1.g00001.1	2.50082	1.3224	7.12e-08	3.85e-06	0.0190449	29.4406	43.4307	42.1107	38.3273	83.3861	106.583	98.7754	96.248	phenylalanine ammonia-lyase
FAN_icon19657987.1.g00001.1	-1.23083	-0.299637	0.402572	0.999971	1	2.28665	3.92278	4.74487	3.65143	3.28174	2.17516	3.82356	3.09349	collagen alpha-1(VIII) chain
FAN_icon19658401.1.g00001.1	-1.15556	-0.208591	0.346259	0.999971	1	190.363	135.616	224.491	183.49	148.424	145.373	180.132	157.976	ATP synthase subunit beta, mitochondrial
FAN_icon19658501.1.g00001.1	-1.03313	-0.0470233	0.885453	0.999971	1	9.49572	4.34401	8.86677	7.56884	7.1031	6.42328	8.46829	7.33156	homeobox-DDT domain protein RLT1 isoform X2
FAN_icon19658765.1.g00001.1	1.38383	0.468665	0.0957485	0.625714	1	4.85913	6.44456	10.0828	7.12884	7.30933	10.0299	12.5328	9.95734	U1 small nuclear ribonucleoprotein 70 kDa-like isoform X4
FAN_icon19658775.1.g00001.1	1.20829	0.272961	0.577597	0.999971	1	3.14414	0.560396	2.37243	2.02566	2.38672	2.05431	2.97388	2.47164	E3 ubiquitin-protein ligase complex slx8-rfp subunit slx8-like isoform X2
FAN_icon19659205.1.g00001.1	-1.1352	-0.182944	0.594706	0.999971	1	3.7158	3.36238	2.96554	3.34791	2.53589	3.02105	3.39872	2.98522	PREDICTED: uncharacterized protein LOC101301835 isoform X1
FAN_icon19659775.1.g00001.1	-2.11299	-1.07928	0.0106304	0.124424	1	7.25571	2.56058	3.31228	4.37619	2.12051	2.20862	1.72551	2.01821	glucan endo-1,3-beta-glucosidase 7
FAN_icon19660913.1.g00001.1	-1.13734	-0.185665	0.673128	0.999971	1	4.00163	1.12079	1.48277	2.20173	1.64087	1.57095	2.97388	2.0619	PREDICTED: LOW QUALITY PROTEIN: uncharacterized protein LOC101306533
FAN_icon19663265.1.g00001.1	1.16187	0.216453	0.414245	0.999971	1	8.86076	5.60396	6.82074	7.09516	6.71265	8.94231	9.13407	8.26301	splicing factor 3B subunit 3-like
FAN_icon19663605.1.g00001.1	1.42786	0.513859	0.0032	0.0475931	1	55.737	51.2763	74.4351	60.4828	93.2313	87.8521	75.1967	85.4267	UDP-glucose 6-dehydrogenase family protein
FAN_icon19664559.1.g00001.1	1.12347	0.167961	0.498807	0.999971	1	9.71825	10.9277	10.3794	10.3418	12.9778	12.4467	8.49681	11.3071	intracellular protein transport protein USO1
FAN_icon19665165.1.g00001.1	2.13366	1.09333	0.000362	0.0077	1	4.38038	3.43525	7.27154	5.02906	8.38216	12.593	10.8512	10.6088	nuclear valosin-containing protein-like
FAN_icon19665447.1.g00001.1	1.75207	0.809063	0.00401	0.0570898	1	148.468	88.2751	257.223	164.655	321.531	216.015	310.891	282.812	fasciclin-like arabinogalactan protein 2
FAN_icon19666391.1.g00001.1	-1.01431	-0.020505	0.908332	0.999971	1	45.8797	36.8744	44.0531	42.2691	40.0055	40.9621	44.2617	41.7431	PREDICTED: uncharacterized protein LOC101308457
FAN_icon19666855.1.g00002.1	-6.34405	-2.66541	6.1e-05	0.00164	1	3.27308	2.91689	1.23486	2.47494	0.310575	0.125798	0.884525	0.440299	probable membrane-associated kinase regulator 1
FAN_icon19667009.1.g00001.1	1.24897	0.320734	0.506191	0.999971	1	1.13987	1.95546	2.06961	1.72165	1.48719	3.1324	1.48245	2.03401	protein GRIP
FAN_icon19667613.1.g00001.1	1.52623	0.609972	0.0554306	0.430393	1	3.98954	6.70444	3.84356	4.84585	5.20518	8.91529	8.25936	7.45994	RAN GTPase-activating protein 2
FAN_icon19668137.1.g00001.1	-1.46888	-0.55472	0.253767	0.999971	1	2.50696	4.30072	1.95075	2.91948	1.30834	3.04714	1.39732	1.9176	NAC transcription factor 25-like
FAN_icon19669969.1.g00001.1	-1.69539	-0.761616	6.03e-05	0.00162	1	24.0316	25.0304	23.0632	24.0418	14.8933	12.827	15.4038	14.3747	molybdopterin biosynthesis protein CNX1
FAN_icon19671115.1.g00001.1	1.81433	0.859439	0.000177	0.00415	1	8.83399	6.70444	13.6003	9.7129	14.5745	18.5534	19.6954	17.6078	eukaryotic translation initiation factor 4B3
FAN_icon19671567.1.g00001.1	-1.01764	-0.0252203	0.939042	0.999971	1	5.69935	4.46963	4.13921	4.7694	4.75902	3.97574	5.71802	4.81759	PREDICTED: uncharacterized protein At4g19900
FAN_icon19673539.1.g00001.1	1.36395	0.447786	0.235935	0.999971	1	4.27451	1.11741	5.91316	3.76836	5.3539	5.90337	3.60023	4.9525	DEAD-box ATP-dependent RNA helicase 42-like
FAN_icon19674009.1.g00001.1	1.86252	0.897259	0.000144	0.00346	1	9.65971	6.40574	15.6227	10.5627	18.2374	18.8579	21.7475	19.6143	DEAD-box ATP-dependent RNA helicase 21
FAN_icon19674063.1.g00001.1	-19.1726	-4.26097	4.33e-08	2.45e-06	0.0115681	8.85243	8.97722	1.26683	6.3655	0.477924	0.387164	0	0.288362	blue copper protein-like
FAN_icon19675813.1.g00001.1	1.0559	0.0784767	0.67998	0.999971	1	19.8876	25.0659	27.4134	24.1223	25.651	23.3021	28.0817	25.6783	protein IWS1 homolog
FAN_icon19681295.1.g00001.1	1.75465	0.811183	0.00253	0.0391741	1	285.505	159.798	425.933	290.412	508.615	492.184	499.629	500.143	probable aquaporin PIP-type 7a
FAN_icon19681419.1.g00001.1	1.88971	0.918162	0.010505	0.123258	1	2.84109	1.67106	2.94768	2.48661	4.00333	5.1649	4.85623	4.67482	GRIP and coiled-coil domain-containing protein 2-like isoform X4
FAN_icon19681489.1.g00001.1	1.12407	0.168733	0.574396	0.999971	1	4.26164	3.06361	4.71628	4.01384	4.59642	4.68445	4.01167	4.43084	GRIP and coiled-coil domain-containing protein 2-like isoform X4
FAN_icon19683007.1.g00001.1	-2.23578	-1.16078	0.000127	0.0031	1	6.23163	4.44278	8.81647	6.49696	2.8087	2.99383	2.73658	2.84637	serine/threonine-protein kinase HT1-like
FAN_icon19683437.1.g00001.1	-1.11491	-0.156927	0.663366	0.999971	1	2.83256	1.94372	4.40824	3.0615	2.36522	2.87408	2.94709	2.7288	endo-1,4-beta-xylanase A-like
FAN_icon19684369.1.g00001.1	-1.4981	-0.583138	0.0270398	0.254559	1	11.3302	10.8293	7.05318	9.73757	7.39131	5.26915	7.36773	6.67606	protein CHAPERONE-LIKE PROTEIN OF POR1, chloroplastic-like
FAN_icon19684677.1.g00001.1	-1.18814	-0.248706	0.486364	0.999971	1	3.96558	3.33209	2.93882	3.41216	2.95652	2.99383	2.52608	2.82548	G2484-1 protein, putative isoform 1
FAN_icon19685663.1.g00001.1	-1.21532	-0.281334	0.548068	0.999971	1	3.11581	2.49907	3.52659	3.04716	2.95652	2.03581	2.52608	2.50614	splicing factor U2af small subunit B-like
FAN_icon19687813.1.g00001.1	1.07692	0.106916	0.526608	0.999971	1	33.9907	29.9888	29.6821	31.2205	31.9305	32.4531	37.6807	34.0214	protein indeterminate-domain 6, chloroplastic-like
FAN_icon19687853.1.g00001.1	1.65602	0.727724	0.0844028	0.57462	1	1.69954	2.77674	2.05718	2.17782	3.54783	2.87408	4.84165	3.75452	mediator-associated protein 1-like
FAN_icon19687917.1.g00001.1	-2.14749	-1.10265	0.000293	0.00641	1	5.66512	5.83115	6.46541	5.98723	2.51305	3.11359	2.52608	2.71757	PREDICTED: uncharacterized protein LOC101305618
FAN_icon19688101.1.g00001.1	1.20694	0.271357	0.523483	0.999971	1	2.5493	2.49907	2.05718	2.36852	3.25218	3.47285	1.26304	2.66269	translocase of chloroplast 120, chloroplastic
FAN_icon19689207.1.g00001.1	1.04892	0.0689001	0.679087	0.999971	1	63.4493	50.8143	72.2951	62.1862	60.9044	70.5347	61.8889	64.4427	ATG8-interacting protein 2
FAN_icon19691231.1.g00001.1	1.04679	0.0659693	0.810344	0.999971	1	4.80093	6.09054	7.61807	6.16985	6.77965	5.37276	7.76542	6.63928	3-hydroxy-3-methylglutaryl-coenzyme A reductase 1-like
FAN_icon19691337.1.g00001.1	-3.76348	-1.91207	1.29e-14	2.13e-12	3.45e-09	72.014	81.3917	37.2113	63.539	15.1805	16.7153	19.7284	17.208	PD40 domain-containing protein
FAN_icon19691413.1.g00001.1	-1.36114	-0.444811	0.108242	0.673985	1	10.7315	10.2432	5.86005	8.94491	5.30581	7.64127	6.71604	6.55437	neurofilament heavy polypeptide
FAN_icon19692535.1.g00001.1	-1.05536	-0.0777365	0.805289	0.999971	1	3.95371	5.53685	9.08308	6.19121	4.56889	4.77579	8.8148	6.05316	pre-mRNA-splicing factor ATP-dependent RNA helicase DEAH7
FAN_icon19693463.1.g00001.1	-1.24396	-0.314937	0.310205	0.999971	1	4.85913	11.7683	8.00696	8.21147	7.01099	8.21725	4.2484	6.49222	L10-interacting MYB domain-containing protein-like
FAN_icon19695363.1.g00001.1	-1.02493	-0.035532	0.855666	0.999971	1	14.9676	16.0569	17.2872	16.1039	16.0648	14.5662	17	15.877	BTB/POZ domain-containing protein At4g08455-like
FAN_icon19695685.1.g00001.1	-1.5782	-0.658282	0.0357962	0.314265	1	4.80093	8.58212	4.39504	5.92603	4.71628	3.22366	3.35802	3.76598	F-box protein At5g46170-like
FAN_icon19698523.1.g00001.1	1.40538	0.490956	0.0134042	0.149175	1	12.8353	13.4602	21.9882	16.0945	21.6533	23.5986	21.7395	22.3304	transmembrane protein 87B-like
FAN_icon19698825.1.g00001.1	-1.14789	-0.198984	0.550923	0.999971	1	3.38889	5.26001	4.68804	4.44565	3.97936	3.34305	4.61728	3.9799	Zinc finger family protein isoform 2
FAN_icon19698837.1.g00001.1	1.08731	0.120759	0.714424	0.999971	1	3.58193	3.80396	4.95508	4.11366	4.82915	4.29065	4.21479	4.44486	ras-related protein RABA5e
FAN_icon19698883.1.g00001.1	1.03816	0.0540271	0.828034	0.999971	1	9.31946	8.02843	12.0131	9.787	7.36918	11.1037	12.1728	10.2152	F-box/LRR-repeat protein At3g48880-like
FAN_icon19699821.1.g00001.1	-3.39604	-1.76385	2.24e-08	1.34e-06	0.006	9.01007	6.34837	12.2694	9.20927	2.79193	2.26173	3.13875	2.7308	AAA-ATPase ASD, mitochondrial-like
FAN_icon19700317.1.g00001.1	2.56232	1.35745	2.15e-05	0.000655	1	12.3889	3.58821	28.9207	14.9659	41.2912	39.2827	30.5505	37.0414	adenine/guanine permease AZG1
FAN_icon19701341.1.g00001.1	1.48771	0.573095	0.00299	0.044912	1	17.1755	16.285	21.0332	18.1645	27.6254	27.855	24.4822	26.6542	protein starmaker isoform X1
FAN_icon19701741.1.g00001.1	1.27612	0.351769	0.221816	0.999971	1	5.6313	5.24431	16.067	8.98088	11.0208	11.7848	10.881	11.2289	myosin-binding protein 2 isoform X1
FAN_icon19702163.1.g00001.1	1.04186	0.0591637	0.875919	0.999971	1	1.74137	3.41411	2.71005	2.62184	3.18077	2.45402	2.58826	2.74101	lysine-specific demethylase rbr-2
FAN_icon19704481.1.g00001.1	-1.18979	-0.250701	0.186457	0.937702	1	25.8816	23.6802	30.433	26.6649	25.6636	18.48	23.5087	22.5508	glutamate decarboxylase 1
FAN_icon19704851.1.g00001.1	1.29553	0.373544	0.0908339	0.603958	1	26.8681	18.7733	40.9245	28.8553	34.7566	30.8147	45.8827	37.1514	aspartyl protease family protein 2-like
FAN_icon19707183.1.g00001.1	1.87941	0.910283	0.0618899	0.466189	1	1.12626	0.828049	2.0449	1.33307	3.23276	2.14269	2.0925	2.48932	putative 1-phosphatidylinositol-3-phosphate 5-kinase FAB1D
FAN_icon19707453.1.g00001.1	1.09873	0.135838	0.389678	0.999971	1	51.2448	44.7146	53.1673	49.7089	57.6019	51.5436	54.8234	54.6563	leucine--tRNA ligase, cytoplasmic-like
FAN_icon19707991.1.g00001.1	-2.03066	-1.02195	0.00128	0.0222637	1	5.61454	6.60467	6.40769	6.20897	2.93013	3.56052	2.2949	2.92852	dof zinc finger protein DOF1.4
FAN_icon19709611.1.g00001.1	1.27549	0.351056	0.310719	0.999971	1	2.80727	2.47675	3.78636	3.02346	3.80916	3.79789	3.96391	3.85699	probable ubiquitin-like-specific protease 2B isoform X2
FAN_icon19710501.1.g00001.1	-1.12447	-0.169243	0.402919	0.999971	1	17.457	19.3211	16.067	17.6151	17.0455	14.5227	15.6937	15.754	cellulose synthase
FAN_icon19710753.1.g00001.1	-1.69118	-0.758028	0.0228167	0.224364	1	4.49163	4.67831	3.78636	4.31877	2.19759	2.37368	3.33803	2.63644	trihelix transcription factor PTL
FAN_icon19710873.1.g00001.1	2.96042	1.5658	0.000883	0.0163292	1	0.84218	0.825584	2.33007	1.33261	3.80916	3.56052	4.79842	4.05604	protein LAS1 isoform X2
FAN_icon19714013.1.g00001.1	2.04994	1.03558	0.0517959	0.409582	1	0.573399	1.6863	0.892366	1.05069	2.69322	1.81814	2.13066	2.21401	SAC3 family protein B-like isoform X3
FAN_icon19715165.1.g00001.1	1.20981	0.274785	0.12002	0.725304	1	29.1956	30.2714	30.2909	29.9193	35.015	38.691	34.0062	35.9041	calcium-transporting ATPase 4, endoplasmic reticulum-type-like
FAN_icon19715341.1.g00001.1	-1.18291	-0.242344	0.281204	0.999971	1	16.5629	14.5853	9.32027	13.4895	11.7205	10.5629	12.5176	11.6003	protein MODIFIER OF SNC1 11
FAN_icon19716787.1.g00001.1	1.42854	0.514542	0.0713462	0.513267	1	5.31798	3.01816	7.55025	5.29546	6.57322	8.63823	6.86426	7.35857	protein CHROMATIN REMODELING 5-like isoform X1
FAN_icon19719029.1.g00001.1	1.50571	0.590443	0.0993737	0.636727	1	3.91851	1.64627	3.48473	3.0165	5.55072	4.14162	3.74414	4.47883	---NA---
FAN_icon19721821.1.g00001.1	1.2651	0.33925	0.0547063	0.426428	1	28.5492	21.4015	34.5569	28.1692	37.1022	35.4996	33.0732	35.225	signal recognition particle 54 kDa protein 2
FAN_icon19722123.1.g00001.1	-1.98276	-0.987507	0.00092	0.0169178	1	6.71745	8.23134	5.80788	6.91889	3.0675	3.19496	4.57617	3.61288	L-type lectin-domain containing receptor kinase S.4-like
FAN_icon19722421.1.g00001.1	1.33474	0.416556	0.135169	0.788802	1	8.11692	4.11567	9.8734	7.36866	7.15751	9.46655	13.3125	9.97885	peptide-N4-(N-acetyl-beta-glucosaminyl)asparagine amidase A
FAN_icon19722637.1.g00001.1	2.25306	1.17189	0.0108628	0.126573	1	1.1468	1.1242	1.78473	1.35191	3.59096	2.30298	3.62212	3.17202	protein IWS1 homolog
FAN_icon19723053.1.g00001.1	-1.1417	-0.191187	0.585366	0.999971	1	3.63862	2.19502	3.77512	3.20292	2.62929	2.6033	3.32813	2.85357	F-box protein SKIP22-like
FAN_icon19723797.1.g00001.1	1.06151	0.0861147	0.815102	0.999971	1	2.79894	1.92065	3.19434	2.63797	2.19107	2.9583	3.32813	2.82583	UHRF1-binding protein 1-like
FAN_icon19725125.1.g00001.1	-1.22106	-0.288132	0.327827	0.999971	1	5.58131	4.92419	6.65931	5.7216	5.82558	4.24735	3.73306	4.602	methylenetetrahydrofolate reductase 1
FAN_icon19725243.1.g00001.1	1.09234	0.127427	0.482006	0.999971	1	35.9995	28.4509	39.6663	34.7056	32.0407	46.3669	33.5976	37.335	putative leucine-rich repeat-containing protein DDB_G0290503
FAN_icon19725401.1.g00001.1	1.06108	0.0855276	0.823185	0.999971	1	3.07883	2.19502	4.35591	3.20992	3.94393	3.43163	2.49609	3.29055	calcium homeostasis endoplasmic reticulum protein
FAN_icon19726677.1.g00001.1	-2.85781	-1.51491	0.00375	0.0541016	1	4.46505	2.73566	1.73721	2.97931	1.31075	1.17982	0.414785	0.968453	flavin-dependent oxidoreductase FOX2-like
FAN_icon19729853.1.g00001.1	-1.38534	-0.470237	0.169475	0.885906	1	4.74412	4.37706	2.60582	3.909	2.47587	3.42147	2.28132	2.72622	transmembrane protein 53-like
FAN_icon19730505.1.g00001.1	-1.14717	-0.198074	0.628161	0.999971	1	1.95346	2.73566	2.31628	2.33513	1.89331	2.35964	1.65914	1.9707	pentatricopeptide repeat-containing protein At5g11310, mitochondrial-like
FAN_icon19732625.1.g00001.1	1.00061	0.000879	0.997737	0.999971	1	5.12941	3.35222	9.46106	5.9809	5.50262	6.38528	5.71802	5.86864	PREDICTED: uncharacterized protein LOC101308737
FAN_icon19733749.1.g00001.1	1.14494	0.195271	0.645216	0.999971	1	1.9477	0.818278	4.33021	2.3654	2.46857	3.05848	2.27459	2.60054	probable isoprenylcysteine alpha-carbonyl methylesterase ICMEL1
FAN_icon19733841.1.g00001.1	-18.2943	-4.19332	2.16e-05	0.000657	1	3.06067	1.90932	1.73209	2.23402	0.14521	0.117634	0	0.0876145	probable WRKY transcription factor 69
FAN_icon19734273.1.g00001.1	1.21572	0.281806	0.186598	0.938166	1	16.6945	10.6376	24.8266	17.3862	20.9102	21.9975	19.4374	20.7817	protein STABILIZED1-like
FAN_icon19734479.1.g00001.1	1.35515	0.438453	0.1613	0.87899	1	5.56485	3.54587	3.46417	4.19163	6.24402	5.29352	5.58308	5.70687	heat stress transcription factor A-5
FAN_icon19734805.1.g00001.1	-1.15565	-0.2087	0.520877	0.999971	1	6.12133	3.00035	5.19626	4.77265	4.5015	3.64665	4.34239	4.16352	L-type lectin-domain containing receptor kinase VIII.1-like
FAN_icon19735207.1.g00001.1	-1.65301	-0.725093	0.000443	0.00915	1	20.8358	20.1492	17.2355	19.4068	12.1963	12.9752	8.99774	11.3897	kinase-like protein
FAN_icon19737077.1.g00001.1	1.16206	0.216689	0.594939	0.999971	1	3.65126	1.49138	2.84118	2.66127	2.6995	3.47323	2.93962	3.03745	DEAD-box ATP-dependent RNA helicase 37-like
FAN_icon19739197.1.g00001.1	1.609	0.686163	0.0904984	0.602428	1	2.91124	1.71232	4.22864	2.95074	4.40604	6.27707	3.02895	4.57069	elongation factor-like GTPase 1
FAN_icon19740541.1.g00001.1	-1.86075	-0.895882	0.0171984	0.180426	1	2.77424	5.98306	8.34713	5.70147	2.60609	3.98779	2.2679	2.95392	leucine-rich repeat extensin-like protein 3
FAN_icon19740935.1.g00001.1	-2.64627	-1.40396	7.39e-06	0.000254	1	9.40304	11.2341	6.09737	8.91151	3.06705	2.73306	4.80427	3.53479	TolB protein-related isoform 1
FAN_icon19741615.1.g00001.1	-7.56043	-2.91847	0	0	0	24.9682	30.1872	17.2699	24.1418	2.60609	4.22236	2.68024	3.16956	---NA---
FAN_icon19742783.1.g00001.1	-1.60509	-0.682654	0.170884	0.889174	1	3.05167	1.35979	2.59049	2.33398	1.44783	1.05559	2.06172	1.52171	UDP-glycosyltransferase 87A1-like
FAN_icon19742839.1.g00001.1	-8.12531	-3.02242	7.22e-15	1.24e-12	1.93e-09	1780.51	4086.97	1670.58	2512.69	166.211	375.673	412.139	318.007	legumin A-like
FAN_icon19743357.1.g00001.1	1.07133	0.0994058	0.640744	0.999971	1	77.6788	61.1903	86.3496	75.0729	77.4588	81.515	81.0258	79.9999	primary amine oxidase-like
FAN_icon19745389.1.g00001.1	-3.65297	-1.86907	0.00148	0.0251366	1	2.21939	2.99153	0.863496	2.02481	0	0.821015	0.82469	0.548568	ribonucleotide reductase beta subunit
FAN_icon19746379.1.g00001.1	1.22035	0.2873	0.571404	0.999971	1	1.38712	1.08783	2.30266	1.59253	2.31652	1.29017	2.47407	2.02692	PREDICTED: uncharacterized protein LOC101310670
FAN_icon19746641.1.g00001.1	-2.10693	-1.07514	0.000244	0.00546	1	8.0453	16.8613	13.5281	12.8116	5.79131	6.33354	6.18517	6.10334	F-box protein CPR30-like
FAN_icon19747019.1.g00001.1	1.62693	0.702154	0.0200175	0.202934	1	4.43879	3.53544	5.75664	4.57696	8.97653	6.33354	7.00986	7.43998	protein transport protein Sec24-like At4g32640
FAN_icon19747081.1.g00001.1	-2.17979	-1.12419	0.0184957	0.19067	1	6.38075	4.35131	2.30266	4.34491	1.59261	1.99389	2.47407	2.02019	ethylene-responsive transcription factor ABI4
FAN_icon19747833.1.g00001.1	-13.0802	-3.70931	1.44e-15	2.75e-13	3.86e-10	30.3805	27.5127	9.60617	22.4998	0.604002	2.07952	2.58032	1.75461	zinc finger protein CONSTANS-LIKE 6-like
FAN_icon19749299.1.g00001.1	1.19848	0.261203	0.260401	0.999971	1	9.68137	11.3887	12.0535	11.0412	12.7035	12.2791	15.212	13.3982	protein STABILIZED1
FAN_icon19749827.1.g00001.1	-1.02222	-0.0317122	0.934384	0.999971	1	2.81565	3.03618	3.21341	3.02174	1.76332	3.57115	3.55724	2.96391	ethylene-overproduction protein 1
FAN_icon19750917.1.g00001.1	1.62618	0.701489	0.159341	0.872118	1	1.42055	1.39255	1.76861	1.52723	1.48271	1.92182	4.64509	2.68321	DNA polymerase zeta catalytic subunit
FAN_icon19751397.1.g00001.1	-1.57616	-0.656415	0.00961	0.114977	1	7.46849	7.86363	10.6186	8.65022	6.35176	5.49636	4.11136	5.31983	tyrosine-sulfated glycopeptide receptor 1
FAN_icon19752161.1.g00001.1	1.29819	0.376504	0.0858621	0.581212	1	32.3634	17.3542	45.3441	31.6872	38.2549	45.4912	37.4134	40.3865	---NA---
FAN_icon19753529.1.g00001.1	1.13	0.176317	0.668533	0.999971	1	1.93627	1.08464	3.44385	2.15492	2.45409	2.22193	2.67238	2.44947	DDT domain-containing protein PTM
FAN_icon19754619.1.g00001.1	-1.03271	-0.0464353	0.874359	0.999971	1	3.87255	4.06739	6.31373	4.75122	4.33074	4.7947	4.52249	4.54931	pre-mRNA-splicing factor ISY1 homolog
FAN_icon19754695.1.g00001.1	-1.94388	-0.958941	3.1e-05	0.000901	1	20.7053	17.4782	14.3214	17.5016	8.40446	8.99683	9.83091	9.0774	putative oxidoreductase TDA3
FAN_icon19755173.1.g00001.1	2.43856	1.28603	3.29e-11	3.22e-09	8.79e-06	14.6013	9.7332	20.6027	14.9791	35.3575	37.1617	36.0259	36.1817	heat shock 70 kDa protein 17
FAN_icon19755765.1.g00001.1	1.32724	0.408426	0.077117	0.540266	1	8.78797	7.75331	10.9412	9.16082	11.9243	13.499	10.0141	11.8125	AP-5 complex subunit mu
FAN_icon19756535.1.g00001.1	1.30042	0.378982	0.349278	0.999971	1	2.24581	1.37597	2.62133	2.08104	2.19759	2.49237	3.75528	2.81508	protein TIC 22, chloroplastic
FAN_icon19757161.1.g00001.1	-6.07342	-2.60251	1.52e-11	1.57e-09	4.07e-06	9.89822	16.5525	6.64501	11.0319	1.36739	1.8462	2.37989	1.86449	F-box/kelch-repeat protein At1g74510
FAN_icon19758297.1.g00001.1	-1.23228	-0.301325	0.377633	0.999971	1	2.75802	4.0555	3.71993	3.51115	3.31053	2.79845	2.25463	2.78787	U-box domain-containing protein 40
FAN_icon19759301.1.g00001.1	-1.47271	-0.558473	0.0590377	0.450463	1	6.89504	8.111	6.00912	7.00506	4.60595	4.66408	5.12417	4.79807	calcium-transporting ATPase 9, plasma membrane-type-like isoform X1
FAN_icon19761385.1.g00001.1	1.02057	0.0293739	0.941106	0.999971	1	1.93061	1.6222	3.71993	2.42425	2.15904	2.79845	2.25463	2.40404	TBCC domain-containing protein 1-like
FAN_icon19761927.1.g00001.1	4.65624	2.21916	3.23e-08	1.88e-06	0.00865	1.65481	1.08147	2.00304	1.57977	7.48467	7.69573	6.7639	7.31477	beta-glucan binding protein
FAN_icon19762037.1.g00001.1	-1.07258	-0.101091	0.635985	0.999971	1	11.3079	9.19247	12.3044	10.9349	11.227	9.21155	10.2483	10.229	ARF guanine-nucleotide exchange factor GNOM
FAN_icon19762063.1.g00001.1	1.30894	0.388401	0.380723	0.999971	1	1.10321	1.89257	2.28919	1.76165	1.72723	2.56524	2.66457	2.31901	DExH-box ATP-dependent RNA helicase DExH11-like isoform X2
FAN_icon19762701.1.g00001.1	1.48227	0.567812	0.132618	0.778483	1	1.93061	2.70367	2.28919	2.30782	3.74234	2.91505	3.89437	3.51725	DEAD-box ATP-dependent RNA helicase 42
FAN_icon19762881.1.g00001.1	1.32039	0.400963	0.070536	0.509109	1	10.4805	7.84063	11.7321	10.0177	11.9467	14.5752	12.503	13.0083	probable phosphoribosylformylglycinamidine synthase, chloroplastic/mitochondrial
FAN_icon19763229.1.g00001.1	1.15704	0.210445	0.506925	0.999971	1	3.68694	3.61428	6.37543	4.55888	4.16899	6.10508	5.25169	5.17525	homeobox protein LUMINIDEPENDENS
FAN_icon19763263.1.g00001.1	-1.72859	-0.789592	0.0254383	0.243066	1	3.59594	5.96551	3.44385	4.3351	3.03152	2.22193	2.26125	2.5049	formin-like protein 20 isoform X5
FAN_icon19763947.1.g00001.1	1.01942	0.0277418	0.906668	0.999971	1	7.97493	7.00904	9.41538	8.13312	7.74989	8.71965	8.17477	8.21477	triacylglycerol lipase SDP1
FAN_icon19764573.1.g00001.1	-1.04952	-0.0697361	0.855383	0.999971	1	3.29997	1.88705	2.85314	2.68006	2.5833	2.32524	2.86117	2.5899	glucan endo-1,3-beta-glucosidase 11-like
FAN_icon19764873.1.g00001.1	1.03328	0.047228	0.77408	0.999971	1	54.4646	50.1103	58.7177	54.4309	52.2432	56.4722	60.6014	56.4389	26S proteasome non-ATPase regulatory subunit 1 homolog A-like
FAN_icon19765285.1.g00001.1	1.13841	0.187015	0.404388	0.999971	1	12.6327	11.283	9.32027	11.0787	13.7716	11.8684	12.309	12.6497	sugar carrier protein C
FAN_icon19766657.1.g00001.1	1.2806	0.356823	0.283629	0.999971	1	3.48274	3.1296	3.91451	3.50895	3.63516	5.15345	4.52945	4.43935	pre-mRNA-splicing factor SYF1
FAN_icon19766663.1.g00001.1	-1.94177	-0.957375	0.0385519	0.332264	1	1.64999	2.96536	2.28252	2.29929	1.43516	0.813834	1.43058	1.22653	probable xyloglucan galactosyltransferase GT17
FAN_icon19767621.1.g00001.1	1.03601	0.0510443	0.766859	0.999971	1	38.1373	32.8195	52.556	41.1709	40.2621	41.9702	45.867	42.6998	pre-mRNA-processing-splicing factor 8
FAN_icon19770029.1.g00001.1	-1.5367	-0.619837	0.0578671	0.444001	1	8.79993	7.27862	3.42377	6.50077	4.01846	4.30169	4.49612	4.27209	oxalate--CoA ligase-like
FAN_icon19770379.1.g00001.1	1.18979	0.250707	0.572056	0.999971	1	3.57063	2.04182	1.85229	2.48825	4.19276	2.26436	2.43245	2.96319	uncharacterized membrane protein At1g75140
FAN_icon19771113.1.g00001.1	2.69982	1.43286	5.9e-05	0.00159	1	4.3005	1.1242	3.56947	2.99805	9.42628	5.81805	9.37489	8.20641	40S ribosomal protein S25
FAN_icon19771713.1.g00001.1	-1.01867	-0.0266846	0.946792	0.999971	1	6.04995	3.23494	1.9972	3.7607	5.45362	2.4415	3.26991	3.72168	F-box/FBD/LRR-repeat protein At1g13570-like
FAN_icon19771827.1.g00001.1	1.45357	0.539598	0.0515974	0.408503	1	7.40335	2.95674	7.39661	5.9189	8.29975	7.41914	10.5963	8.77173	protein binding protein, putative
FAN_icon19773383.1.g00001.1	1.35599	0.439351	0.0529247	0.416069	1	255.827	188.963	263.149	235.979	325.551	284.477	346.622	318.883	protein SRC2 homolog
FAN_icon19775563.1.g00001.1	9.3117	3.21904	0	0	0	1.91939	1.61277	5.40522	2.97912	24.6131	33.0383	24.2492	27.3002	transcription elongation factor B polypeptide 3
FAN_icon19777595.1.g00001.1	-1.12075	-0.164467	0.420961	0.999971	1	15.0809	18.278	21.9053	18.4214	16.7426	17.7364	13.8567	16.1119	phosphoenolpyruvate carboxylase
FAN_icon19781319.1.g00001.1	-2.39575	-1.26048	1.79e-06	7.08e-05	0.477918	171.249	197.798	105.464	158.17	55.5984	62.4624	83.4832	67.1813	oleosin 16.4 kDa-like
FAN_icon19781685.1.g00001.1	1.08923	0.12331	0.600639	0.999971	1	9.56912	8.5765	10.7791	9.64157	8.70375	12.8303	9.1433	10.2258	protein SCAR2
FAN_icon19781715.1.g00001.1	-8.13267	-3.02373	0.00017	0.00401	1	1.09361	5.0923	1.13464	2.44018	0.285369	0.346764	0.203184	0.278439	E3 ubiquitin-protein ligase ATL6-like
FAN_icon19782901.1.g00001.1	-1.51312	-0.597523	0.0558749	0.432938	1	5.14496	10.6475	6.52419	7.43889	4.4751	6.16294	3.82356	4.82054	formin-binding protein 4 isoform X1
FAN_icon19782977.1.g00001.1	-5.29483	-2.40458	0.00174	0.0288914	1	4.64786	1.34008	0.28366	2.09053	0	0.693528	0.406369	0.366632	zinc finger protein 8
FAN_icon19783479.1.g00001.1	1.57928	0.659264	0.000409	0.00855	1	36.6361	26.2655	45.953	36.2849	56.503	50.5119	64.4095	57.1415	PRA1 family protein B4
FAN_icon19783517.1.g00001.1	-1.30439	-0.38337	0.0893335	0.596946	1	51.6733	32.4299	43.1164	42.4065	22.6868	28.4346	46.9356	32.6857	subtilisin-like protease SBT1.4
FAN_icon19784401.1.g00001.1	1.41189	0.497626	0.0304281	0.278556	1	8.34727	6.00071	10.3925	8.24683	11.6168	11.0576	12.4068	11.6937	alpha-(1,4)-fucosyltransferase
FAN_icon19784953.1.g00001.1	12.9874	3.69904	7.64e-07	3.3e-05	0.204364	0	0.268016	0.850981	0.372999	3.99516	5.89499	5.07961	4.98992	L-aspartate oxidase, chloroplastic
FAN_icon19785377.1.g00001.1	-3.45524	-1.78879	0.000778	0.0146674	1	5.46807	6.43238	0.850981	4.25048	0.856107	1.61823	1.21911	1.23115	magnesium protoporphyrin IX methyltransferase, chloroplastic
FAN_icon19788041.1.g00001.1	4.01794	2.00646	0	0	0	27.2211	20.4789	58.455	35.385	132.481	139.305	147.254	139.68	phenolic glucoside malonyltransferase 1-like
FAN_icon19788263.1.g00001.1	-1.08701	-0.120369	0.671679	0.999971	1	5.47689	8.05344	7.89217	7.14083	6.82814	4.88825	9.04499	6.92046	GTP_EFTU_D3 domain-containing protein/Abhydrolase_5 domain-containing protein
FAN_icon19788361.1.g00001.1	-1.10564	-0.144888	0.565406	0.999971	1	9.81408	8.28447	6.78817	8.29558	5.83315	8.41354	8.30649	7.51773	probable methyltransferase PMT11
FAN_icon19788371.1.g00001.1	1.0777	0.107958	0.703489	0.999971	1	5.99749	4.00862	8.76806	6.25806	6.40224	6.68473	7.0909	6.72596	TMV resistance protein N-like
FAN_icon19789187.1.g00001.1	1.07951	0.110378	0.771606	0.999971	1	1.97685	3.04527	3.22303	2.74838	3.09506	2.86547	2.93827	2.96627	dnaJ homolog subfamily C member 28
FAN_icon19789931.1.g00001.1	-7.95306	-2.99151	0	0	0	46.6169	47.8362	18.3846	37.6126	5.40634	4.14914	4.86233	4.80594	magnesium-protoporphyrin IX monomethyl ester [oxidative] cyclase, chloroplastic
FAN_icon19792129.1.g00001.1	-1.89127	-0.919357	2.8e-05	0.000824	1	15.0251	12.8197	12.4133	13.4194	6.97007	6.35222	8.47801	7.26677	probable acetyltransferase NATA1-like
FAN_icon19792307.1.g00001.1	1.06502	0.0908761	0.675752	0.999971	1	16.0842	15.7672	17.2533	16.3682	16.6458	17.1728	18.6389	17.4859	U-box domain-containing protein 17
FAN_icon19793009.1.g00001.1	-2.90906	-1.54055	4.26e-08	2.41e-06	0.0113872	26.3998	20.488	20.2573	22.3817	4.73604	6.62693	12.2622	7.87504	ethylene-responsive transcription factor 4
FAN_icon19793329.1.g00001.1	-1.43261	-0.518643	0.243099	0.999971	1	4.21897	3.84042	0.937983	2.99912	1.72999	1.91108	2.91145	2.18417	tolB protein-like protein
FAN_icon19795635.1.g00002.1	1.10849	0.148599	0.584367	0.999971	1	13.3059	10.1451	11.6576	11.7029	14.3512	10.7508	14.0637	13.0552	chaperone protein dnaJ 11, chloroplastic-like
FAN_icon19795749.1.g00001.1	1.19969	0.262663	0.302777	0.999971	1	5.98021	6.92824	7.05064	6.65303	7.94427	7.81468	8.28255	8.01383	mitochondrial-processing peptidase subunit alpha-like
FAN_icon19796077.1.g00001.1	1.43981	0.525877	0.0305743	0.279502	1	7.61117	6.12883	8.17874	7.30625	10.3559	10.1131	11.3127	10.5939	zinc finger CCCH domain-containing protein 49-like
FAN_icon19796929.1.g00001.1	1.22	0.286875	0.412123	0.999971	1	2.71828	3.73059	3.94836	3.46574	2.83724	4.02226	6.46443	4.44131	receptor-like serine/threonine-protein kinase At4g25390
FAN_icon19797907.1.g00001.1	-1.09374	-0.129265	0.648271	0.999971	1	8.69849	7.46119	4.23038	6.79668	6.24193	5.63117	7.27248	6.38186	microtubule-associated family protein
FAN_icon19798823.1.g00001.1	2.39221	1.25834	3.53e-06	0.000131	0.944964	4.07741	2.93118	9.58887	5.53249	13.335	13.1011	12.7268	13.0543	nucleolin 2
FAN_icon19799479.1.g00001.1	-1.11411	-0.155892	0.632947	0.999971	1	3.80559	3.99706	4.51241	4.10502	3.83027	3.44765	3.83825	3.70539	phospholipid-transporting ATPase 1-like
FAN_icon19799767.1.g00001.1	1.03923	0.055513	0.854374	0.999971	1	3.26193	4.26354	5.07646	4.20064	3.97214	4.13718	5.25235	4.45389	F-box/kelch-repeat protein At1g55270-like
FAN_icon19800259.1.g00001.1	-1.73066	-0.791325	0.0908208	0.603958	1	3.53376	1.33235	1.97418	2.2801	1.1349	1.49398	1.21208	1.28032	protein NLP6
FAN_icon19800395.1.g00001.1	-1.34393	-0.426455	0.0114983	0.132262	1	28.2701	32.243	34.1251	31.546	24.4003	23.2142	22.4235	23.346	protein phosphatase 2C 16-like
FAN_icon19805019.1.g00001.1	-1.01062	-0.0152358	0.961604	0.999971	1	5.69198	5.57981	4.21823	5.16334	6.93126	4.0107	4.43152	5.1245	Protein HLJ1
FAN_icon19805865.1.g00001.1	1.82011	0.864024	0.0450627	0.371226	1	1.35523	2.65705	2.24972	2.08734	2.82909	4.58366	4.02866	3.8138	zinc finger CCCH domain-containing protein 13
FAN_icon19806335.1.g00001.1	9.8174	3.29534	0	0	0	1.35523	1.32853	5.90552	2.86309	33.2418	24.8664	24.7762	27.6281	cytochrome P450 71A26-like
FAN_icon19806701.1.g00001.1	1.71075	0.77463	0.0550474	0.428102	1	1.62628	2.65705	1.40608	1.89647	2.54618	3.32315	4.23009	3.36647	U4/U6.U5 tri-snRNP-associated protein 2-like
FAN_icon19807083.1.g00001.1	1.54851	0.63088	0.0227397	0.223796	1	10.9679	5.83669	20.1578	12.3208	18.4802	15.5007	22.5899	18.857	pleiotropic drug resistance protein 2-like
FAN_icon19808649.1.g00001.1	-2.14193	-1.09891	0.0455314	0.373695	1	3.95371	0.553685	1.75802	2.08847	1.17907	0.835763	0.839505	0.951446	protein SUPPRESSOR OF MAX2 1-like
FAN_icon19810233.1.g00001.1	-1.00062	-0.000896	0.998079	0.999971	1	4.32432	1.58966	3.36491	3.09296	2.82098	3.31363	3.01284	3.04915	ethylene-responsive transcription factor ERF105-like
FAN_icon19810357.1.g00001.1	1.98882	0.991911	0.0224487	0.221707	1	0.81081	3.17933	1.96287	1.98433	3.94937	4.68479	2.81198	3.81538	IAA-amino acid hydrolase ILR1-like 4
FAN_icon19811251.1.g00001.1	-1.02881	-0.0409739	0.866205	0.999971	1	11.468	9.27465	6.24657	8.9964	8.67816	8.48465	9.37489	8.8459	PREDICTED: uncharacterized protein LOC101310200
FAN_icon19812255.1.g00001.1	1.40856	0.494225	0.299422	0.999971	1	1.71499	0.560396	2.07588	1.45042	1.64087	2.17516	2.33662	2.05088	pentatricopeptide repeat-containing protein At5g66520-like
FAN_icon19812435.1.g00001.1	-4.08514	-2.03039	0	0	0	31.081	27.8191	21.3111	26.7371	6.06511	5.48463	8.6368	6.72885	DPP6 N-terminal domain-like protein
FAN_icon19813935.1.g00001.1	-2.02533	-1.01816	0.00613	0.0804772	1	4.05405	7.94832	10.3751	7.45917	1.69259	5.37037	3.81626	3.62641	glutamate synthase 1 [NADH], chloroplastic isoform X1
FAN_icon19815117.1.g00001.1	3.91121	1.96762	5.32e-14	8.03e-12	1.42e-08	5.94837	3.60976	9.40424	6.32079	28.087	23.1124	22.1032	24.4342	E3 ubiquitin-protein ligase ATL6
FAN_icon19815299.1.g00001.1	-1.08187	-0.113524	0.633982	0.999971	1	10.6627	12.3287	9.92812	10.9732	9.98791	11.212	8.73693	9.97896	tRNA (guanine-N(7)-)-methyltransferase
FAN_icon19817431.1.g00001.1	-3.87043	-1.95249	1.72e-05	0.000537	1	8.88117	13.2093	5.71926	9.26993	1.9179	2.07158	3.4139	2.46779	protein NRT1/ PTR FAMILY 7.3
FAN_icon19817543.1.g00001.1	1.01003	0.0143995	0.941736	0.999971	1	17.5174	18.2289	17.6153	17.7872	15.1898	19.5971	19.0268	17.9379	probable pre-mRNA-splicing factor ATP-dependent RNA helicase DEAH5
FAN_icon19818459.1.g00001.1	1.56866	0.649534	0.0247808	0.238496	1	4.04247	6.34049	4.47373	4.95223	7.3136	8.88706	6.6093	7.60332	acyl-coenzyme A oxidase 2, peroxisomal
FAN_icon19819429.1.g00001.1	1.44844	0.534495	0.00128	0.0223361	1	40.6194	38.4827	48.9314	42.6778	60.3233	65.6947	57.1324	61.0502	splicing factor 3B subunit 6-like protein
FAN_icon19819543.1.g00001.1	1.17429	0.231788	0.334176	0.999971	1	8.89342	7.39723	11.4639	9.25153	11.8143	11.5076	8.21156	10.5111	ABC transporter C family member 12-like
FAN_icon19820231.1.g00001.1	1.3014	0.380061	0.220747	0.999971	1	3.59594	4.88087	3.15687	3.87789	5.19689	4.32692	6.16704	5.23028	protein CYPRO4
FAN_icon19820249.1.g00001.1	-84.8655	-6.40711	0.00255	0.0394308	1	2.5493	3.05441	0.587765	2.06383	0	0	0	0	chlorophyll a-b binding protein CP24 10A, chloroplastic
FAN_icon19821619.1.g00001.1	-1.64737	-0.720167	0.0428319	0.358558	1	6.08543	3.79623	4.01783	4.63317	2.7428	3.27443	2.05568	2.69097	DUF2358 domain-containing protein
FAN_icon19825307.1.g00001.1	-1.77741	-0.82978	0.0541478	0.423159	1	4.29968	4.74182	2.23049	3.75733	1.40245	2.15863	2.99567	2.18558	cytochrome P450 81E8-like
FAN_icon19827123.1.g00001.1	-1.13927	-0.188111	0.493176	0.999971	1	10.7492	8.95676	8.08553	9.26383	9.67693	6.24867	8.78729	8.23763	protein RER1A-like
FAN_icon19827129.1.g00001.1	2.92432	1.5481	0.00217	0.0346053	1	0.84218	0.275195	3.20384	1.44041	4.98122	3.67921	3.75528	4.13857	protein NUCLEAR FUSION DEFECTIVE 4-like
FAN_icon19827343.1.g00001.1	-4.32018	-2.11109	2.41e-06	9.27e-05	0.643822	10.2047	12.1665	2.00304	8.12474	1.43936	1.74903	2.66457	1.95099	probable sarcosine oxidase
FAN_icon19828341.1.g00001.1	1.98654	0.990255	1.9e-07	9.37e-06	0.0507794	14.7801	11.0642	15.0558	13.6334	26.9271	26.4716	27.9596	27.1194	sulfhydryl oxidase 2 isoform X2
FAN_icon19829425.1.g00001.1	-1.57344	-0.653923	0.00074	0.014092	1	40.0408	38.7248	24.2566	34.3407	22.86	21.0182	22.1679	22.0154	YTH domain-containing family protein 1-like
FAN_icon19829909.1.g00001.1	1.91381	0.936448	0.0135742	0.150647	1	1.34365	2.89778	2.23049	2.15731	4.48785	4.20365	3.5948	4.09543	DEAD-box ATP-dependent RNA helicase 42
FAN_icon19830689.1.g00001.1	2.23595	1.16089	0.000565	0.0112492	1	1.07492	2.10747	7.80672	3.66304	8.55497	7.72562	7.98845	8.08968	protein CHROMATIN REMODELING 4 isoform X1
FAN_icon19832091.1.g00001.1	1.36731	0.451344	0.204867	0.996291	1	3.68233	1.1107	4.11435	2.96913	4.13913	3.95186	3.99962	4.03021	brefeldin A-inhibited guanine nucleotide-exchange protein 2-like
FAN_icon19832745.1.g00001.1	-2.11713	-1.08211	0.0487352	0.392458	1	1.07187	1.57612	3.61425	2.08741	0.559388	0.906315	1.59315	1.01962	PREDICTED: uncharacterized protein LOC101308323
FAN_icon19832991.1.g00001.1	-10.267	-3.35994	7.65e-13	9.75e-11	2.05e-07	18.1284	19.9925	5.58377	14.5682	1.03478	1.91605	1.26304	1.40463	zinc finger CCCH domain-containing protein 23-like
FAN_icon19833817.1.g00001.1	1.08259	0.114481	0.703579	0.999971	1	3.31933	4.33855	6.60072	4.75287	5.05253	5.02859	5.34476	5.14196	Dentin sialophosphoprotein-related, putative isoform 3
FAN_icon19833979.1.g00001.1	-1.12921	-0.175312	0.456442	0.999971	1	14.4702	11.8209	15.5691	13.9534	13.1456	8.83657	15.7324	12.5715	PRA1 family protein B1-like
FAN_icon19835421.1.g00001.1	-3.09021	-1.6277	0.000515	0.0103793	1	1.6078	3.41492	4.44831	3.15701	1.11878	1.13289	0.597432	0.9497	probable pectinesterase/pectinesterase inhibitor 12
FAN_icon19836953.1.g00001.1	1.08747	0.120974	0.473942	0.999971	1	64.044	58.0536	72.5631	64.8869	71.3219	68.5401	71.6918	70.5179	ubiquitin-activating enzyme E1 1-like
FAN_icon19838925.1.g00001.1	1.70581	0.770456	0.10869	0.675999	1	1.87045	1.83359	0.831696	1.51191	2.09176	2.82421	2.9787	2.63156	calpain-type cysteine protease DEK1
FAN_icon19839057.1.g00001.1	10.7448	3.42557	1.5e-07	7.54e-06	0.0399946	0	0	1.66339	0.554464	7.53034	5.08358	5.36165	5.99186	cytochrome P450 86A22
FAN_icon19839615.1.g00001.1	1.17725	0.235423	0.536601	0.999971	1	4.80973	2.88136	1.94062	3.21057	4.74133	3.84093	2.58154	3.72126	---NA---
FAN_icon19842155.1.g00001.1	-1.48491	-0.570373	0.0390368	0.335255	1	7.2146	6.2866	7.76249	7.0879	5.15968	4.40577	4.76591	4.77712	peroxiredoxin-2E-2, chloroplastic
FAN_icon19842421.1.g00001.1	1.66648	0.736806	0.00878	0.107076	1	5.61135	3.1433	4.43571	4.39679	7.94869	6.55217	7.74461	7.41516	ALBINO3-like protein 1, chloroplastic
FAN_icon19843335.1.g00001.1	-2.50811	-1.3266	5.02e-05	0.00138	1	7.25571	10.5268	6.92568	8.23607	2.57491	2.69942	5.17652	3.48361	serine/threonine-protein kinase HT1
FAN_icon19843509.1.g00001.1	-2.13778	-1.09611	0.0149196	0.161853	1	4.46505	6.01846	2.89535	4.45962	1.74767	2.12367	2.48871	2.12002	PREDICTED: uncharacterized protein LOC101308766
FAN_icon19843583.1.g00001.1	-2.96283	-1.56698	5.2e-05	0.00143	1	4.14916	3.79623	4.01783	3.98774	1.29922	1.28638	1.43898	1.34153	probable glycosyltransferase At3g07620
FAN_icon19843963.1.g00001.1	1.20408	0.267934	0.356225	0.999971	1	3.80559	5.86236	5.64051	5.10282	7.37683	5.05656	6.26242	6.23193	histone-lysine N-methyltransferase ATXR3-like
FAN_icon19844583.1.g00001.1	-1.08188	-0.113543	0.644051	0.999971	1	20.8422	9.4299	14.9705	15.0809	12.1322	10.9579	19.2622	14.1175	nuclear transcription factor Y subunit C-1-like
FAN_icon19845089.1.g00001.1	-2.07584	-1.0537	1.71e-08	1.04e-06	0.00456	30.1944	26.4561	24.1192	26.9232	13.6662	12.9914	11.9148	12.8574	crocetin glucosyltransferase, chloroplastic-like
FAN_icon19845479.1.g00001.1	-1.66608	-0.736462	0.00341	0.0500781	1	12.1232	22.3192	14.7254	16.3893	7.87001	11.6258	10.1083	9.86804	uncharacterized transporter YBR287W-like
FAN_icon19846865.1.g00001.1	1.19216	0.253573	0.509522	0.999971	1	2.2009	4.00683	4.24072	3.48282	3.28174	5.18412	3.73859	4.06815	protein CHROMATIN REMODELING 19
FAN_icon19847289.1.g00001.1	1.10205	0.14019	0.555112	0.999971	1	11.191	16.7169	13.546	13.818	12.3761	17.1227	16.4356	15.3114	ethylene-responsive transcription factor ERF118
FAN_icon19847499.1.g00001.1	-1.28085	-0.357101	0.136369	0.793554	1	21.3162	16.9781	12.4402	16.9115	16.5478	10.8143	12.4752	13.2791	non-lysosomal glucosylceramidase
FAN_icon19847733.1.g00001.1	-1.1188	-0.161949	0.474731	0.999971	1	11.8686	14.0841	12.6379	12.8636	11.899	11.2239	11.3736	11.4989	PTI1-like tyrosine-protein kinase 3
FAN_icon19847791.1.g00001.1	-154.186	-7.26852	0.001	0.0181954	1	1.33226	8.88086	0	3.40437	0	0	0	0	PREDICTED: uncharacterized protein LOC101315266
FAN_icon19848303.1.g00001.1	-1.91636	-0.938365	0.000196	0.00454	1	7.72245	10.5443	9.15676	9.14117	4.74989	4.31427	5.5341	4.86609	arabinosyltransferase RRA3-like
FAN_icon19849221.1.g00001.1	1.22232	0.289618	0.365923	0.999971	1	58.0867	15.1497	88.1871	53.8078	58.2648	52.7199	81.1877	64.0575	probable xyloglucan endotransglucosylase/hydrolase protein B
FAN_icon19849613.1.g00001.1	-2.40671	-1.26706	0.00247	0.0383827	1	12.5233	3.91803	4.14673	6.86268	3.33736	3.04153	1.98019	2.78636	early nodulin-75-like
FAN_icon19849961.1.g00001.1	1.87574	0.907462	0.000834	0.0155634	1	5.0626	6.53004	11.6108	7.7345	10.5683	13.2926	19.9999	14.6203	DNA (cytosine-5)-methyltransferase 1-like
FAN_icon19851237.1.g00001.1	-1.15674	-0.210068	0.621728	0.999971	1	2.51904	2.19502	2.03276	2.24894	1.60679	1.89331	2.49609	1.99873	BAG family molecular chaperone regulator 8, chloroplastic-like
FAN_icon19851357.1.g00001.1	1.01395	0.0199882	0.960265	0.999971	1	2.72613	0.801723	4.80829	2.77872	3.27226	2.18982	3.03896	2.83368	autophagy-related protein 18a-like
FAN_icon19851493.1.g00001.1	1.1576	0.211134	0.538667	0.999971	1	5.86196	4.96283	2.21159	4.34546	5.56227	3.26683	6.93066	5.25325	tubby-like F-box protein 8
FAN_icon19851699.1.g00001.1	1.13113	0.177765	0.57849	0.999971	1	3.93017	2.75195	4.07762	3.58658	3.80916	4.03526	4.38117	4.0752	RAB6A-GEF complex partner protein 1-like
FAN_icon19851737.1.g00001.1	1.79232	0.841828	0.000627	0.0122734	1	27.3945	16.1738	49.0929	30.8871	58.1616	54.0917	50.434	54.2291	PREDICTED: uncharacterized protein LOC101298327
FAN_icon19851825.1.g00001.1	-1.38462	-0.469489	0.122721	0.736486	1	5.0626	6.26884	3.59383	4.97509	3.05925	3.49213	4.55443	3.70194	phosphoenolpyruvate carboxylase
FAN_icon19852331.1.g00001.1	1.13848	0.187107	0.598906	0.999971	1	5.56485	3.00035	6.35098	4.97206	6.24402	5.52879	4.96274	5.57852	WPP domain-interacting protein 2-like
FAN_icon19852955.1.g00001.1	4.5106	2.17332	7.33e-15	1.26e-12	1.96e-09	3.19743	2.35082	10.2286	5.25895	24.0568	23.6564	22.1781	23.2971	leucine-rich repeat extensin-like protein 2
FAN_icon19855793.1.g00001.1	1.72973	0.790547	0.0805003	0.555993	1	3.05256	1.4962	1.58354	2.0441	3.18616	2.58109	5.44455	3.73727	DNAse I-like superfamily protein
FAN_icon19855935.1.g00001.1	1.0474	0.0668112	0.790023	0.999971	1	7.44665	7.2999	7.72601	7.49085	7.48467	8.86174	6.55894	7.63512	PREDICTED: uncharacterized protein LOC101311155 isoform X2
FAN_icon19856223.1.g00001.1	2.83617	1.50395	2.72e-08	1.6e-06	0.00728	11.1595	10.1582	36.1128	19.1435	46.4528	56.3907	56.2764	53.04	PREDICTED: uncharacterized protein LOC101295567 isoform X2
FAN_icon19857241.1.g00001.1	1.96255	0.972726	0.0116727	0.133848	1	3.71983	1.82326	4.68639	3.40983	8.31991	7.07691	4.14668	6.5145	PREDICTED: uncharacterized protein LOC101308184 isoform X1
FAN_icon19858287.1.g00001.1	-1.16984	-0.226307	0.350876	0.999971	1	11.9566	10.4186	12.1295	11.5016	10.1226	7.75091	12.2426	10.0387	protein SENSITIVE TO PROTON RHIZOTOXICITY 1-like
FAN_icon19858369.1.g00001.1	-1.06309	-0.0882663	0.760003	0.999971	1	5.57974	5.46979	7.44309	6.16421	5.9626	4.38095	7.70098	6.01484	elongation factor Tu GTP-binding domain-containing protein 1
FAN_icon19859259.1.g00001.1	-1.10098	-0.138792	0.410738	0.999971	1	40.6524	51.0513	52.1016	47.9351	37.5783	46.8424	46.2059	43.5422	Nuclear-interacting partner of ALK
FAN_icon19863879.1.g00001.1	1.50607	0.59079	0.00754	0.0949452	1	7.41876	9.0907	11.8205	9.44332	13.2745	14.7862	14.3742	14.1449	PREDICTED: uncharacterized protein LOC101296055
FAN_icon19865509.1.g00001.1	1.15185	0.20395	0.296023	0.999971	1	20.6665	27.7916	38.2105	28.8895	36.0899	32.8208	30.1267	33.0125	RNA polymerase II largest subunit
FAN_icon19866113.1.g00001.1	-1.07132	-0.0993859	0.699868	0.999971	1	7.1538	5.97389	7.69708	6.94159	7.05206	5.82485	6.69481	6.52391	WD40 domain-containing protein
FAN_icon19866341.1.g00001.1	1.04453	0.0628506	0.823204	0.999971	1	6.88885	6.75309	6.5975	6.74648	6.08413	7.05704	8.27006	7.13708	leucine-rich repeat receptor-like serine/threonine-protein kinase BAM1
FAN_icon19866885.1.g00001.1	3.05463	1.611	5.03e-05	0.00139	1	1.32107	1.81305	2.19301	1.77571	7.0323	4.57981	4.71251	5.44154	GEM-like protein 5
FAN_icon19867141.1.g00001.1	-1.01568	-0.0224437	0.9253	0.999971	1	11.8579	14.7945	8.94746	11.8666	10.5485	12.7609	11.8166	11.7087	putative HVA22-like protein g
FAN_icon19867683.1.g00001.1	-1.50312	-0.587958	0.0296149	0.272942	1	7.27644	5.54793	7.82903	6.88446	4.36003	4.3296	5.20733	4.63232	transcription factor GTE7-like
FAN_icon19868241.1.g00001.1	1.65817	0.729592	0.0673359	0.492438	1	3.47206	2.26909	3.90251	3.21455	4.83201	6.72786	4.0855	5.21512	F-box/kelch-repeat protein At1g22040
FAN_icon19871785.1.g00001.1	-6.93657	-2.79422	9.91e-07	4.18e-05	0.265139	7.13376	3.8851	2.46713	4.49533	0.413665	1.11703	0.196355	0.575682	cytochrome P450 86A1
FAN_icon19871803.1.g00001.1	1.48524	0.570692	0.1027	0.65093	1	2.32183	3.41411	3.31228	3.01607	4.24102	4.90804	4.09807	4.41571	polygalacturonase ADPG2
FAN_icon19872071.1.g00001.1	1.05446	0.0765072	0.865977	0.999971	1	2.11371	2.59007	1.37063	2.0248	1.65466	2.68086	1.96355	2.09969	histone deacetylase 8
FAN_icon19872747.1.g00001.1	1.56697	0.64798	0.000844	0.0157137	1	27.7424	20.2025	33.7175	27.2208	42.8833	37.3087	47.5178	42.5699	probable dolichyl-diphosphooligosaccharide--protein glycosyltransferase subunit 3B
FAN_icon19872931.1.g00001.1	-3.81222	-1.93063	0.000713	0.0136412	1	1.88648	2.90606	1.39804	2.06353	0.562584	0.68362	0.200282	0.482162	galactomannan galactosyltransferase 1-like
FAN_icon19873013.1.g00001.1	4.63928	2.2139	8.47e-13	1.07e-10	2.27e-07	15.5886	11.3963	44.6825	23.8891	124.789	71.8248	127.827	108.147	---NA---
FAN_icon19873975.1.g00001.1	-2.10715	-1.07529	0.000206	0.00472	1	8.87061	11.0147	7.6695	9.18494	3.08628	5.12537	4.83439	4.34868	serine/threonine protein phosphatase 2A 57 kDa regulatory subunit B' iota isoform-like
FAN_icon19875123.1.g00001.1	-3.48881	-1.80273	1.47e-10	1.29e-08	3.93e-05	12.7179	12.4672	13.195	12.7934	4.14827	3.02444	3.93813	3.70361	PREDICTED: uncharacterized protein LOC101304761
FAN_icon19876227.1.g00001.1	3.21735	1.68587	0.000319	0.00689	1	2.20826	2.47399	0.327301	1.66985	6.25616	6.4018	3.51665	5.39154	polygalacturonase inhibitor protein
FAN_icon19876287.1.g00001.1	-3.47583	-1.79736	0.00203	0.0327096	1	2.63475	4.6491	1.09344	2.79243	1.10003	0.556953	0.783225	0.813401	pentatricopeptide repeat-containing protein At1g31790
FAN_icon19876709.1.g00001.1	1.45469	0.540715	0.162909	0.884645	1	2.89823	1.80798	1.64016	2.11546	2.61256	3.45311	3.1329	3.06619	PREDICTED: uncharacterized protein LOC101300538
FAN_icon19876867.1.g00001.1	-1.38548	-0.470388	0.358137	0.999971	1	1.88648	1.23287	4.24072	2.45336	1.14861	1.99389	2.10296	1.74849	---NA---
FAN_icon19878205.1.g00001.1	1.26771	0.342225	0.116166	0.708266	1	24.2397	12.6559	34.9901	23.9619	31.2132	28.1818	30.35	29.915	pyruvate dehydrogenase E1 component subunit alpha, mitochondrial
FAN_icon19878345.1.g00001.1	1.89403	0.921455	0.0123779	0.140073	1	2.53219	2.17201	4.26918	2.99113	7.1031	4.68364	5.17507	5.65394	L-type lectin-domain containing receptor kinase VII.1
FAN_icon19879197.1.g00001.1	2.43716	1.2852	1.56e-06	6.25e-05	0.416137	4.47908	3.61597	7.38072	5.15859	13.3378	12.3644	11.5526	12.4182	PREDICTED: uncharacterized protein LOC101299141
FAN_icon19879709.1.g00001.1	-1.74867	-0.806262	0.0163919	0.173648	1	6.11361	4.56619	5.13478	5.27153	3.34251	3.56931	1.51448	2.80877	protein FAR1-RELATED SEQUENCE 6-like
FAN_icon19880813.1.g00001.1	1.53601	0.619188	0.311024	0.999971	1	5.25483	0	2.99858	2.75114	5.89617	2.77701	3.70996	4.12771	fasciclin-like arabinogalactan protein 1
FAN_icon19881343.1.g00001.1	1.4085	0.494155	0.135491	0.789975	1	2.62012	3.42465	5.13478	3.72651	6.68503	4.55395	4.32708	5.18869	PREDICTED: uncharacterized protein LOC101313301 isoform X2
FAN_icon19881581.1.g00001.1	-1.32061	-0.401206	0.19441	0.963957	1	10.5097	5.15128	5.17937	6.94677	5.75905	4.66538	5.4673	5.29724	PREDICTED: uncharacterized protein LOC101306358
FAN_icon19881673.1.g00001.1	1.16709	0.22291	0.346486	0.999971	1	10.0735	7.78026	14.2519	10.7019	11.6295	14.0669	10.6623	12.1196	pre-mRNA-splicing factor ATP-dependent RNA helicase DEAH7
FAN_icon19881751.1.g00001.1	1.87782	0.909062	0.0157404	0.168411	1	2.89016	1.28782	3.81638	2.66478	6.44465	3.99889	4.491	4.97818	protein MODIFIER OF SNC1 1
FAN_icon19882269.1.g00001.1	2.03128	1.02239	5e-05	0.00138	1	5.51757	4.63615	9.54095	6.56489	11.381	15.3291	12.4967	13.0689	eukaryotic translation initiation factor 4G
FAN_icon19883803.1.g00001.1	1.6561	0.727794	0.134141	0.784599	1	1.33983	0.788058	1.66812	1.26534	2.65709	1.81263	1.79229	2.08734	serine hydroxymethyltransferase 7-like
FAN_icon19884381.1.g00001.1	1.07306	0.101731	0.602467	0.999971	1	17.6037	18.287	23.1709	19.6872	17.2771	24.1044	21.4787	20.9534	BRASSINOSTEROID INSENSITIVE 1-associated receptor kinase 1-like
FAN_icon19885089.1.g00001.1	1.15879	0.212613	0.300112	0.999971	1	13.3095	12.48	21.9141	15.9012	19.026	18.5934	16.7721	18.1305	BSD domain-containing protein 1-like
FAN_icon19885521.1.g00001.1	-1.40136	-0.486827	0.245563	0.999971	1	4.07741	3.73059	2.53823	3.44875	1.98607	1.95367	3.83825	2.59266	probable L-type lectin-domain containing receptor kinase S.7
FAN_icon19886397.1.g00001.1	1.2347	0.304161	0.183526	0.927762	1	7.6195	7.46935	8.99575	8.0282	9.46129	10.997	8.59148	9.68324	callose synthase 12-like
FAN_icon19886801.1.g00001.1	-1.39608	-0.481381	0.0394538	0.337763	1	11.8266	18.0972	12.8688	14.2642	9.48393	11.2195	9.86097	10.1881	2-methyl-6-phytyl-1,4-hydroquinone methyltransferase, chloroplastic-like
FAN_icon19888017.1.g00001.1	1.26758	0.342072	0.16793	0.885906	1	6.73744	9.51073	7.82903	8.02573	9.70458	11.6215	8.41184	9.91265	protein NETWORKED 1A
FAN_icon19888889.1.g00001.1	1.56344	0.644728	0.108861	0.676579	1	2.23915	1.09751	3.19434	2.177	2.62929	3.66829	3.95215	3.41658	PREDICTED: uncharacterized protein LOC101292598 isoform X2
FAN_icon19888969.1.g00001.1	2.0342	1.02446	0.00479	0.0660575	1	3.53376	1.59883	3.66633	2.93297	5.95821	5.2864	6.86846	6.03769	probable methyltransferase PMT23
FAN_icon19889127.1.g00001.1	1.24353	0.314437	0.182059	0.923084	1	9.43242	7.19175	12.7765	9.80024	12.58	10.5233	13.825	12.3094	dicarboxylate transporter 2.1, chloroplastic-like
FAN_icon19890771.1.g00001.1	-1.95338	-0.965975	0.00469	0.064898	1	4.97822	4.62327	3.2621	4.28786	2.59805	1.99389	1.94718	2.17971	transcription factor DIVARICATA-like
FAN_icon19892421.1.g00001.1	1.15716	0.210587	0.631232	0.999971	1	1.57207	1.79794	2.44657	1.93886	2.18783	2.21544	2.33662	2.24663	protein LYK5-like
FAN_icon19892745.1.g00001.1	1.84606	0.884447	0.0194763	0.198553	1	3.40615	1.02739	2.99025	2.4746	5.19609	3.32315	5.64684	4.72203	phospholipid-transporting ATPase 1-like
FAN_icon19893391.1.g00001.1	1.36331	0.447111	0.0202512	0.204844	1	83.2891	63.6183	110.402	85.7699	110.107	117.412	120.281	115.933	zinc transporter 6, chloroplastic
FAN_icon19894055.1.g00001.1	-12.0318	-3.58878	0.000186	0.00434	1	1.45114	4.26763	0.903349	2.20738	0	0	0.647064	0.215688	transcription factor SPATULA-like isoform X2
FAN_icon19894657.1.g00001.1	-1.86164	-0.896572	0.0351151	0.30978	1	2.39807	3.65682	6.35832	4.13774	2.22491	2.02769	2.37623	2.20961	PREDICTED: uncharacterized protein LOC101314850
FAN_icon19895337.1.g00001.1	4.02324	2.00836	0.00152	0.0257861	1	0.783858	0.512274	0.271088	0.522407	1.90905	2.2093	2.52433	2.21422	---NA---
FAN_icon19895891.1.g00001.1	-1.35234	-0.435463	0.358923	0.999971	1	2.09029	1.53682	2.43979	2.0223	1.63633	1.54651	1.16507	1.4493	protein FAR1-RELATED SEQUENCE 6-like
FAN_icon19895903.1.g00001.1	-1.33971	-0.421916	0.34231	0.999971	1	3.5043	2.57644	1.21192	2.43089	2.13364	1.23461	2.38726	1.9185	PREDICTED: uncharacterized protein At3g49055
FAN_icon19896443.1.g00001.1	-3.7461	-1.90539	0	0	0	61.6635	54.301	46.3561	54.1069	11.727	12.7035	19.8063	14.7456	Tubulin beta-8 chain
FAN_icon19896779.1.g00001.1	1.24321	0.314075	0.194247	0.963957	1	9.92886	8.70865	8.13265	8.92339	11.9997	9.05813	13.01	11.3559	stress response protein NST1-like
FAN_icon19897697.1.g00001.1	1.52994	0.613475	0.0631701	0.472662	1	2.87414	2.0491	4.33741	3.08688	4.77262	3.97674	5.82537	4.85824	protein FAR1-RELATED SEQUENCE 5-like
FAN_icon19897961.1.g00001.1	-1.38336	-0.468178	0.160119	0.874731	1	5.22572	3.58592	5.15068	4.6541	2.72721	3.53488	3.88358	3.38189	pentatricopeptide repeat-containing protein At2g29760, chloroplastic
FAN_icon19899603.1.g00001.1	-3.51596	-1.81392	0.00267	0.0410113	1	1.88022	3.99352	1.3005	2.39141	0.490626	0.794907	0.698658	0.661397	protein tesmin/TSO1-like CXC 2
FAN_icon19899859.1.g00001.1	-1.29395	-0.371787	0.17241	0.892511	1	9.94382	12.8115	6.48489	9.74673	6.96876	7.08673	9.07904	7.71151	phytochrome A-associated F-box protein
FAN_icon19900843.1.g00001.1	1.4685	0.554343	0.178384	0.91023	1	2.94763	1.44477	3.66986	2.68742	2.30747	3.98779	5.91457	4.06994	protein FMP32, mitochondrial
FAN_icon19903649.1.g00001.1	1.08789	0.121527	0.738482	0.999971	1	5.47185	3.06515	2.70339	3.7468	3.80755	3.19463	5.61564	4.20594	plant UBX domain-containing protein 4-like
FAN_icon19905265.1.g00001.1	-1.23455	-0.303982	0.133049	0.780228	1	15.7207	15.1497	16.5869	15.8191	13.3495	12.7294	12.0791	12.7193	non-lysosomal glucosylceramidase
FAN_icon19905669.1.g00001.1	-1.30082	-0.379423	0.112135	0.690386	1	9.90144	7.15202	10.5432	9.1989	7.47911	7.38071	5.80928	6.8897	PREDICTED: uncharacterized protein LOC101292233
FAN_icon19906001.1.g00001.1	1.09191	0.126849	0.751914	0.999971	1	1.82395	2.04343	4.05509	2.64082	2.31172	3.52511	2.51735	2.78473	myosin-11 isoform X1
FAN_icon19906125.1.g00001.1	-1.51741	-0.60161	0.089692	0.598662	1	3.06247	3.90276	4.76605	3.91043	2.71703	2.58947	2.27593	2.52748	ABC transporter C family member 8-like
FAN_icon19906691.1.g00001.1	1.04427	0.0624966	0.899617	0.999971	1	1.74137	1.70705	2.10782	1.85208	1.51465	1.47241	3.23532	2.07413	receptor-like protein kinase HAIKU2
FAN_icon19907019.1.g00001.1	-3.94719	-1.98083	0.000471	0.00962	1	3.35873	4.66443	1.45197	3.15837	0.584286	0.946655	0.832031	0.787658	phosphoenolpyruvate carboxykinase
FAN_icon19908587.1.g00001.1	6.63091	2.72921	5.55e-16	1.12e-13	1.49e-10	6.756	2.80198	20.4892	10.0157	65.9061	56.576	70.678	64.3867	4-coumarate--CoA ligase-like 7
FAN_icon19910651.1.g00001.1	-1.25181	-0.32402	0.368192	0.999971	1	3.62785	2.96364	5.64593	4.07914	2.99774	2.42846	4.94285	3.45635	CDPK-related kinase 4-like
FAN_icon19910769.1.g00001.1	11.0252	3.46274	6.58e-10	5.22e-08	0.000176	0.266453	0	1.93514	0.733865	8.0653	7.3222	9.5049	8.29747	exocyst complex component EXO70A1-like
FAN_icon19912043.1.g00001.1	1.74324	0.801774	0.000136	0.0033	1	11.9529	8.9154	10.2446	10.371	18.1716	17.9066	18.1523	18.0768	dnaJ homolog subfamily C member 2-like
FAN_icon19912271.1.g00001.1	-1.41022	-0.495917	0.0462106	0.377796	1	12.9889	10.6108	13.4762	12.3586	6.94008	10.329	8.50377	8.59095	putative disease resistance protein At1g50180
FAN_icon19912323.1.g00001.1	-1.33628	-0.418227	0.0274505	0.257456	1	19.4885	19.8686	18.0628	19.14	16.1375	13.5123	13.1314	14.2604	PREDICTED: uncharacterized protein LOC101309582
FAN_icon19912717.1.g00001.1	-1.50996	-0.594509	0.195853	0.967832	1	2.28665	2.52178	2.37243	2.39362	1.04419	1.4501	2.54904	1.68111	UPF0098 protein CPn_0877/CP_0992/CPj0877/CpB0906
FAN_icon19913307.1.g00001.1	2.7058	1.43605	7.08e-07	3.09e-05	0.189402	12.7392	4.51699	28.1215	15.1259	41.3047	37.7006	40.2866	39.764	protein kinase PINOID-like
FAN_icon19914655.1.g00001.1	1.74397	0.802372	0.0242117	0.234444	1	2.33219	2.54026	2.95739	2.60995	5.27423	4.8204	3.08126	4.39196	S-adenosyl-L-methionine-dependent tRNA 4-demethylwyosine synthase
FAN_icon19917813.1.g00001.1	1.30671	0.385937	0.428209	0.999971	1	1.08419	1.06282	2.81215	1.65305	2.82909	1.26051	2.61863	2.23607	pentatricopeptide repeat-containing protein At2g29760, chloroplastic
FAN_icon19918167.1.g00001.1	-1.3836	-0.468425	0.196735	0.970535	1	5.96005	5.08052	2.41969	4.48675	2.97521	2.62931	4.62189	3.4088	transcription repressor KAN1 isoform X2
FAN_icon19918239.1.g00001.1	-1.65214	-0.724339	0.016285	0.172877	1	7.06752	9.85942	4.79443	7.24046	4.68145	4.13718	4.44429	4.42098	BEL1-like homeodomain protein 7
FAN_icon19919131.1.g00001.1	2.48822	1.31512	1.21e-06	5e-05	0.324266	4.6516	3.03996	8.31164	5.3344	12.2728	12.2365	15.9402	13.4832	probable sphingolipid transporter spinster homolog 2 isoform X1
FAN_icon19920287.1.g00001.1	1.66112	0.732155	0.000434	0.00899	1	24.2917	19.7597	30.0291	24.6935	40.325	36.3817	46.0923	40.933	transmembrane protein 106B
FAN_icon19920861.1.g00001.1	-1.05049	-0.071067	0.839303	0.999971	1	2.06738	4.30661	6.43482	4.2696	4.58545	2.62211	5.37743	4.19499	polyadenylation and cleavage factor homolog 4-like isoform X2
FAN_icon19920991.1.g00001.1	1.16537	0.220787	0.312596	0.999971	1	11.047	12.773	15.2819	13.034	14.487	15.6877	15.1565	15.1104	xanthine dehydrogenase 1-like isoform X1
FAN_icon19921189.1.g00001.1	1.49261	0.577841	0.00404	0.0574157	1	15.2469	11.3998	12.8696	13.1721	20.6345	19.9936	17.6687	19.4323	DNA topoisomerase 6 subunit A
FAN_icon19921713.1.g00001.1	1.87912	0.910055	0.0613471	0.463222	1	1.35135	2.11955	1.40205	1.62432	2.53888	4.22774	2.20941	2.99201	60S ribosomal protein L10-like
FAN_icon19921967.1.g00001.1	2.3496	1.23242	4.1e-06	0.000149	1	17.8075	5.18243	25.9813	16.3237	38.9162	38.5839	34.7392	37.4131	Inhibitor of Bruton tyrosine kinase
FAN_icon19922865.1.g00001.1	1.18583	0.245897	0.369565	0.999971	1	6.46056	3.03996	9.38411	6.29488	6.06897	8.6311	7.10589	7.26865	auxin response factor 18-like isoform X2
FAN_icon19922921.1.g00001.1	-1.42532	-0.511283	0.0145839	0.159172	1	19.6265	21.8241	16.7157	19.3888	11.16	15.9759	13.2796	13.4718	transcription factor MYB1R1
FAN_icon19922955.1.g00001.1	-13.5084	-3.75579	4.44e-16	9.07e-14	1.19e-10	19.6401	26.5996	15.2827	20.5075	0.269732	2.84061	1.34436	1.4849	protein SIEVE ELEMENT OCCLUSION B-like
FAN_icon19923531.1.g00001.1	1.8614	0.896391	0.000743	0.0141321	1	7.9287	3.4842	13.8994	8.43742	13.8404	16.9914	15.442	15.4246	protein MITOFERRINLIKE 1, chloroplastic
FAN_icon19925245.1.g00001.1	1.41532	0.501131	0.0336498	0.300093	1	7.01585	5.34924	10.5142	7.62643	11.9336	9.99693	10.2348	10.7218	homoserine kinase
FAN_icon19926645.1.g00001.1	-1.42233	-0.50826	0.286223	0.999971	1	2.1299	1.1931	3.47255	2.26519	1.42915	2.05821	0.904499	1.46395	D-2-hydroxyglutarate dehydrogenase, mitochondrial isoform X1
FAN_icon19927965.1.g00001.1	-3.66398	-1.87341	0.000245	0.00548	1	2.31945	2.27374	2.13908	2.24409	0.403493	0.544779	0.957632	0.635301	protein RALF-like 34
FAN_icon19928425.1.g00001.1	-1.17564	-0.233444	0.498713	0.999971	1	5.67567	4.76899	1.68246	4.04237	2.82098	3.54216	4.21797	3.52704	cyclin-dependent kinase G-2 isoform X1
FAN_icon19928933.1.g00001.1	-1.20363	-0.267393	0.318374	0.999971	1	9.27779	4.0422	6.95201	6.75733	6.18689	5.66571	4.59663	5.48308	AP-5 complex subunit beta-1
FAN_icon19928941.1.g00001.1	-2.38801	-1.25581	0.00142	0.024264	1	2.83488	3.53693	5.61508	3.99563	1.74847	1.85225	1.14916	1.58329	early endosome antigen 1
FAN_icon19929083.1.g00001.1	-5.45792	-2.44835	2.9e-05	0.000851	1	4.19219	2.82533	1.63105	2.88286	0.546957	0.664631	0.194718	0.468769	zinc finger protein ZAT10
FAN_icon19929085.1.g00001.1	3.19649	1.67649	2.95e-08	1.72e-06	0.00788	26.2012	10.0171	60.8924	32.3702	102.281	96.4822	102.032	100.265	zinc finger protein ZAT10
FAN_icon19929181.1.g00001.1	-1.21598	-0.282118	0.537224	0.999971	1	1.79097	1.46306	3.40662	2.22021	1.09045	2.39772	1.77465	1.75427	delta(8)-fatty-acid desaturase 1-like
FAN_icon19929633.1.g00001.1	-2.20885	-1.14329	0.00595	0.0786474	1	2.81565	3.86423	4.38192	3.68726	2.3511	1.42846	1.04625	1.6086	C2H2-like zinc finger protein isoform 2
FAN_icon19929883.1.g00001.1	-1.3242	-0.405117	0.191094	0.953174	1	4.41739	6.36814	4.04392	4.94315	3.79706	4.06468	3.08975	3.6505	AAA-ATPase ASD, mitochondrial-like
FAN_icon19930713.1.g00001.1	-1.16512	-0.220476	0.549839	0.999971	1	4.6389	2.27374	7.21939	4.71068	2.82445	4.57615	4.59663	3.99908	exocyst complex component EXO70A1-like
FAN_icon19931313.1.g00001.1	-1.41677	-0.502607	0.234433	0.999971	1	4.89661	3.53693	2.13908	3.52421	2.15196	3.37763	1.72374	2.41778	Vacuolar sorting-associated protein 13A
FAN_icon19933393.1.g00001.1	1.64809	0.720792	0.000498	0.0100785	1	11.8227	13.8572	27.7323	17.804	30.1795	30.9678	25.4036	28.8503	eukaryotic translation initiation factor 4G
FAN_icon19933733.1.g00001.1	1.33261	0.414253	0.201092	0.983599	1	2.05611	5.29094	4.2665	3.87118	5.36525	4.781	5.53913	5.22846	---NA---
FAN_icon19934041.1.g00001.1	-1.81749	-0.861945	9.74e-06	0.000325	1	36.496	30.4859	24.2657	30.4159	15.1568	16.9508	18.5274	16.8784	scopoletin glucosyltransferase-like
FAN_icon19934497.1.g00001.1	-5.2118	-2.38178	2.45e-05	0.000732	1	2.31313	4.28314	2.93322	3.1765	0.670656	0.651954	0.382009	0.568206	probable serine/threonine-protein kinase WNK4 isoform X2
FAN_icon19936615.1.g00001.1	1.03157	0.0448402	0.853917	0.999971	1	10.7716	7.70545	7.55115	8.67606	9.11595	9.23098	8.22145	8.85613	B3 domain-containing transcription factor VAL3, putative isoform 1
FAN_icon19938647.1.g00001.1	-2.88733	-1.52973	8.44e-06	0.000286	1	13.8107	15.5549	5.18277	11.5161	3.98716	4.34805	3.71239	4.01587	probable nucleoredoxin 3
FAN_icon19939771.1.g00001.1	-1.22978	-0.298401	0.31748	0.999971	1	7.94579	5.52782	7.18016	6.88459	6.55457	6.61019	2.85728	5.34068	myb-like protein X
FAN_icon19941595.1.g00001.1	4.28854	2.10049	3.33e-07	1.56e-05	0.0890177	1.53789	0	3.19118	1.57636	5.88573	6.93528	7.42893	6.74998	dof zinc finger protein DOF1.2
FAN_icon19941659.1.g00001.1	1.23877	0.308909	0.286852	0.999971	1	6.39486	2.61202	4.69963	4.56884	5.84039	5.06922	6.3366	5.74874	probable NAD(P)H dehydrogenase (quinone) FQR1-like 2
FAN_icon19942091.1.g00001.1	-6.58599	-2.7194	1.87e-11	1.9e-09	5e-06	8.2021	6.03035	6.91422	7.04889	1.07013	0.433455	2.09534	1.19964	glucan endo-1,3-beta-glucosidase 13-like
FAN_icon19942447.1.g00001.1	5.16797	2.3696	3.14e-14	4.92e-12	8.41e-09	3.3321	3.76897	13.5625	6.88786	36.3845	35.8684	32.192	34.815	protein ECERIFERUM 1-like
FAN_icon19942519.1.g00001.1	-1.03291	-0.0467175	0.87702	0.999971	1	4.65415	6.38741	4.82876	5.29011	5.50555	5.11591	4.61175	5.07774	bifunctional monothiol glutaredoxin-S16, chloroplastic
FAN_icon19942963.1.g00001.1	-1.03046	-0.0432866	0.837218	0.999971	1	15.6353	9.29679	14.6262	13.1861	11.5039	14.4124	11.6196	12.512	splicing factor U2af small subunit B-like
FAN_icon19944249.1.g00001.1	1.52163	0.605614	0.00469	0.0648931	1	14.0592	10.5245	19.0952	14.5596	26.6808	17.0751	22.6063	22.1207	protein YIPF6 homolog
FAN_icon19944715.1.g00001.1	4.12351	2.04387	1.87e-08	1.14e-06	0.005	1.27811	1.75409	2.91732	1.98317	7.73744	7.67297	9.68843	8.36628	acyl-CoA--sterol O-acyltransferase 1-like
FAN_icon19945209.1.g00001.1	-1.24131	-0.311861	0.161726	0.880443	1	16.864	15.9713	11.8622	14.8992	13.7236	10.5133	12.1079	12.1149	UBP1-associated protein 2B-like
FAN_icon19946263.1.g00001.1	-1.11501	-0.157061	0.334649	0.999971	1	47.5698	47.4318	52.4567	49.1528	41.8493	47.3478	41.6148	43.6039	F-box protein SKP2A-like
FAN_icon19947337.1.g00001.1	1.01961	0.028021	0.891699	0.999971	1	20.7053	16.7891	27.8472	21.7805	18.9434	24.64	22.4164	21.9999	protein MOS2
FAN_icon19947669.1.g00001.1	1.52811	0.611747	0.018215	0.188547	1	8.08493	5.01955	5.87177	6.32542	8.57941	11.1658	8.61212	9.45244	heat shock cognate 70 kDa protein 2
FAN_icon19948593.1.g00001.1	1.83115	0.872747	0.0423662	0.355639	1	1.27811	0.751751	2.91732	1.64906	2.93489	3.56631	2.08966	2.86362	putative leucine-rich repeat-containing protein DDB_G0290503 isoform X1
FAN_icon19949667.1.g00001.1	1.06921	0.0965442	0.824568	0.999971	1	2.55621	3.50817	3.44774	3.17071	2.00106	2.80982	5.69908	3.50332	putative SWI/SNF-related matrix-associated actin-dependent regulator of chromatin subfamily A member 3-like 2 isoform X2
FAN_icon19950043.1.g00001.1	3.48698	1.80198	5.1e-11	4.84e-09	1.36e-05	8.79993	4.31326	4.27972	5.79763	22.8191	20.8109	16.7583	20.1294	putative UDP-rhamnose:rhamnosyltransferase 1
FAN_icon19950455.1.g00001.1	1.2518	0.324	0.204639	0.995491	1	8.47858	4.93495	13.195	8.86951	9.95585	11.9858	10.8298	10.9238	Tudor/PWWP/MBT superfamily protein isoform 1
FAN_icon19950589.1.g00001.1	1.19556	0.257681	0.339181	0.999971	1	6.85036	7.23193	9.84096	7.97442	10.1752	9.24542	9.00709	9.47592	PREDICTED: uncharacterized protein LOC103947762
FAN_icon19952191.1.g00001.1	1.23869	0.308818	0.233409	0.999971	1	7.11881	5.52466	8.00137	6.88161	8.51395	8.15113	9.03788	8.56765	trafficking protein particle complex II-specific subunit 130 homolog
FAN_icon19952601.1.g00001.1	-1.11639	-0.158843	0.666109	0.999971	1	3.49349	3.99542	4.53069	4.00653	3.19058	4.43087	2.8126	3.47802	GATA transcription factor 26
FAN_icon19952693.1.g00001.1	1.42396	0.509907	0.0300074	0.275704	1	7.13805	6.99738	14.0182	9.38454	13.0383	13.7956	12.6935	13.1758	serine-rich adhesin for platelets isoform X1
FAN_icon19953271.1.g00001.1	-1.24813	-0.319767	0.2065	0.999971	1	7.39298	6.49757	6.87685	6.92247	5.1887	5.06556	6.82041	5.69156	transcription initiation factor TFIID subunit 8-like
FAN_icon19954049.1.g00001.1	-34.5082	-5.10887	6.08e-10	4.86e-08	0.000163	12.7214	9.42904	3.21917	8.45652	0.647712	0	0	0.215904	chlorophyll a-b binding protein 151, chloroplastic
FAN_icon19954689.1.g00001.1	1.02389	0.0340537	0.893232	0.999971	1	7.39298	6.99738	7.67033	7.35356	8.11566	7.86779	6.06259	7.34868	autotransporter domain-containing protein
FAN_icon19956021.1.g00001.1	1.36266	0.446424	0.0283884	0.264159	1	15.5217	12.2897	25.3948	17.7354	24.9246	24.1034	22.4049	23.811	protein GPR107-like
FAN_icon19960593.1.g00001.1	4.52339	2.17741	0.000243	0.00545	1	0	0	2.53367	0.844555	4.142	4.2588	2.49542	3.63207	pleiotropic drug resistance protein 1-like
FAN_icon19961041.1.g00001.1	1.59001	0.669033	0.0471894	0.383479	1	4.06789	8.22469	2.63781	4.9768	10.4821	5.91181	7.9357	8.10987	PREDICTED: uncharacterized protein LOC101307392
FAN_icon19961133.1.g00001.1	1.01589	0.0227405	0.915861	0.999971	1	11.4409	9.47085	11.0788	10.6635	10.4821	10.5338	11.7146	10.9102	WRKY transcription factor 1
FAN_icon19961235.1.g00001.1	-1.08525	-0.118026	0.627453	0.999971	1	8.64427	5.98159	12.3977	9.00786	6.89962	8.38402	9.82515	8.3696	probable LRR receptor-like serine/threonine-protein kinase At2g24230
FAN_icon19961285.1.g00001.1	1.14472	0.195001	0.343325	0.999971	1	28.221	24.6741	33.5002	28.7984	27.9965	34.9334	35.7106	32.8802	primary amine oxidase-like
FAN_icon19961341.1.g00001.1	2.10903	1.07658	0.000193	0.00446	1	3.81365	3.24003	8.17722	5.07696	9.15526	10.6413	12.2814	10.6927	UDP-glucuronate 4-epimerase 3
FAN_icon19961757.1.g00001.1	14.0663	3.81418	1.28e-11	1.34e-09	3.43e-06	0.254243	0.249233	1.84647	0.783315	13.1358	10.4263	9.44726	11.0031	vinorine synthase-like
FAN_icon19963459.1.g00001.1	1.57031	0.651049	0.0124884	0.141031	1	5.07119	5.71695	12.3644	7.71751	13.7621	11.899	9.98717	11.8828	MAG2-interacting protein 2-like
FAN_icon19964365.1.g00001.1	1.21129	0.276542	0.465196	0.999971	1	5.06439	2.48229	2.95559	3.50076	4.62527	3.61309	4.70461	4.31432	pentatricopeptide repeat-containing protein At1g31790-like
FAN_icon19964953.1.g00001.1	-1.0047	-0.00676	0.975253	0.999971	1	8.11391	12.1796	12.3644	10.886	11.2479	10.7199	10.364	10.7773	NEDD8-activating enzyme E1 catalytic subunit
FAN_icon19965947.1.g00001.1	-1.65105	-0.723387	0.0517866	0.409564	1	2.78916	3.23132	3.41994	3.1468	1.98492	1.71518	2.07281	1.9243	1-phosphatidylinositol-3-phosphate 5-kinase FAB1B
FAN_icon19966409.1.g00001.1	1.5076	0.59225	0.00741	0.0935853	1	11.8647	13.6663	12.9253	12.8187	22.2911	18.5595	16.7531	19.2012	PREDICTED: uncharacterized protein LOC101313476
FAN_icon19966477.1.g00001.1	1.35777	0.44124	0.197341	0.972469	1	2.5356	3.47988	4.20916	3.40821	4.10218	6.21751	2.82656	4.38208	sacsin
FAN_icon19967597.1.g00001.1	2.1076	1.0756	0.0184204	0.190132	1	2.27974	0.838055	2.66092	1.92624	5.20518	2.89145	4.23557	4.11073	PREDICTED: uncharacterized protein LOC105352404
FAN_icon19968395.1.g00001.1	-1.93039	-0.94889	7.6e-05	0.00199	1	17.7016	23.3023	12.856	17.9533	9.76604	11.2257	6.57762	9.18978	PREDICTED: uncharacterized protein At1g76660
FAN_icon19970509.1.g00001.1	1.06144	0.0860287	0.842004	0.999971	1	1.66454	2.99153	2.59049	2.41552	2.17174	2.58033	3.09259	2.61489	protein NEN1-like
FAN_icon19971255.1.g00001.1	-1.36586	-0.449809	0.0827205	0.566488	1	10.621	9.42007	9.44521	9.82874	6.59868	7.48378	7.51728	7.19991	protein EARLY-RESPONSIVE TO DEHYDRATION 7, chloroplastic
FAN_icon19971861.1.g00001.1	-1.44662	-0.532686	0.240343	0.999971	1	2.78168	2.72686	1.31183	2.27346	1.45171	1.60367	1.69139	1.58225	probable xyloglucan galactosyltransferase GT17
FAN_icon19972967.1.g00001.1	1.93813	0.954666	0.00143	0.0244863	1	3.28744	2.47897	7.08391	4.28344	6.59868	9.08745	9.02074	8.23562	DNA topoisomerase 6 subunit A
FAN_icon19973053.1.g00001.1	1.15618	0.20937	0.593075	0.999971	1	2.02848	2.98276	3.41994	2.81039	3.30821	3.75195	2.26125	3.10713	putative pentatricopeptide repeat-containing protein At5g06400, mitochondrial
FAN_icon19973247.1.g00001.1	-1.44421	-0.530276	0.185389	0.934057	1	3.03456	2.23107	2.3613	2.54231	1.71566	2.24513	0.93966	1.63348	AAA-ATPase ASD, mitochondrial-like
FAN_icon19974089.1.g00001.1	1.19213	0.253539	0.511381	0.999971	1	3.2156	2.10149	2.22416	2.51375	3.21648	3.28539	2.19058	2.89748	L-ascorbate oxidase homolog
FAN_icon19974307.1.g00001.1	-1.03751	-0.0531242	0.763421	0.999971	1	26.8626	22.4431	32.621	27.3089	25.4893	25.1656	28.8108	26.4886	E3 ubiquitin-protein ligase KEG
FAN_icon19974353.1.g00001.1	-1.41416	-0.499948	0.142197	0.816754	1	5.80069	3.46127	4.44831	4.57009	2.63241	3.83851	2.99887	3.1566	zinc finger CCHC domain-containing protein 10
FAN_icon19975177.1.g00001.1	-1.26804	-0.342601	0.360953	0.999971	1	6.30831	2.94476	5.29831	4.85046	3.44896	3.93699	4.01839	3.80145	1-aminocyclopropane-1-carboxylate oxidase homolog 1-like
FAN_icon19975775.1.g00001.1	-1.20578	-0.269969	0.454609	0.999971	1	3.53085	3.70851	3.66332	3.63422	2.63241	2.45238	4.49831	3.19437	myb-related protein 306-like
FAN_icon19976037.1.g00001.1	-1.07029	-0.0980064	0.671557	0.999971	1	11.3492	10.3838	8.11163	9.9482	8.68696	10.7692	7.68461	9.04691	SAC3 family protein A-like isoform X1
FAN_icon19976155.1.g00001.1	-1.45982	-0.545791	0.166064	0.885906	1	3.53085	2.2251	3.13998	2.96531	1.18459	2.45238	2.43658	2.02452	cytochrome P450 CYP749A22-like
FAN_icon19976297.1.g00001.1	1.19449	0.256396	0.38262	0.999971	1	2.83256	6.3865	7.64094	5.62	5.76522	8.02347	5.68367	6.49079	DDT domain-containing protein PTM-like
FAN_icon19977659.1.g00001.1	1.29436	0.372237	0.21493	0.999971	1	4.19219	4.36642	4.6213	4.3933	5.60631	5.53859	6.03627	5.72706	kinase-like protein
FAN_icon19977949.1.g00001.1	1.05644	0.0792076	0.678512	0.999971	1	16.8977	13.5979	23.8116	18.1024	18.5585	19.7257	18.3681	18.8841	proteasome subunit alpha type-3
FAN_icon19978313.1.g00001.1	1.14539	0.195834	0.353524	0.999971	1	8.98326	16.0584	15.351	13.4642	15.4435	15.3033	15.512	15.4196	Ubiquitin carboxyl-terminal hydrolase 10
FAN_icon19979499.1.g00001.1	1.23687	0.306696	0.398718	0.999971	1	3.07883	2.74378	2.61355	2.81205	3.21358	3.54996	3.74414	3.50256	protein WHI4
FAN_icon19979585.1.g00001.1	-1.45137	-0.537415	0.17948	0.913958	1	4.99731	3.36795	2.26834	3.54453	2.11901	3.1691	1.6248	2.3043	universal stress protein A-like protein
FAN_icon19980033.1.g00001.1	1.0388	0.0549232	0.872525	0.999971	1	2.51531	4.68491	3.65355	3.61792	4.06936	3.40291	3.92552	3.79926	SWI/SNF complex subunit SWI3C
FAN_icon19980265.1.g00001.1	1.39607	0.481374	0.0372888	0.323942	1	7.97909	11.7328	18.6265	12.7794	16.8053	16.8668	19.9072	17.8597	DExH-box ATP-dependent RNA helicase DExH12-like
FAN_icon19980437.1.g00001.1	1.42619	0.512167	0.0366596	0.320021	1	9.05512	8.87668	11.2216	9.7178	14.0459	13.6116	13.8328	13.8301	bHLH transcription factor
FAN_icon19981273.1.g00001.1	-2.67493	-1.4195	0.00455	0.0632447	1	2.34346	2.29728	3.03922	2.55998	0.458629	1.36229	0.870791	0.897235	protein NSP-INTERACTING KINASE 1
FAN_icon19982809.1.g00001.1	1.10984	0.150347	0.438871	0.999971	1	80.49	62.8765	97.8629	80.4098	85.0627	95.4942	84.8661	88.4743	signal recognition particle receptor subunit alpha homolog
FAN_icon19982819.1.g00001.1	2.22139	1.15146	1.31e-05	0.000422	1	21.6317	11.589	49.0619	27.4275	50.5388	64.4426	63.1822	59.3879	PREDICTED: uncharacterized protein LOC101298327
FAN_icon19983147.1.g00001.1	1.09261	0.127781	0.559533	0.999971	1	33.2021	20.7123	20.3555	24.7566	27.4354	24.9901	28.9741	27.1332	PREDICTED: uncharacterized protein LOC105351684
FAN_icon19984211.1.g00001.1	1.13723	0.18553	0.607319	0.999971	1	3.77297	2.46574	2.60968	2.94946	3.44583	2.79145	4.20592	3.48107	protein translocase subunit SECA2, chloroplastic
FAN_icon19984645.1.g00001.1	-10.1783	-3.34742	3.33e-16	6.94e-14	8.91e-11	41.9915	41.164	10.0789	31.0781	4.25209	1.45733	3.72617	3.1452	alanine glyoxylate aminotransferase
FAN_icon19984809.1.g00001.1	1.57104	0.651724	0.00408	0.0578664	1	6.79134	7.64381	7.82903	7.42139	11.2892	12.6546	10.4681	11.4706	probable inactive receptor kinase At1g48480
FAN_icon19985553.1.g00001.1	-2.38835	-1.25601	0.0176421	0.183963	1	2.25776	2.70511	1.82191	2.26159	0.916444	0.848465	1.1186	0.961168	NAC domain-containing protein 68-like
FAN_icon19985741.1.g00001.1	-1.48353	-0.56903	0.149348	0.843091	1	4.51552	1.96735	2.08219	2.85502	1.96381	1.90905	1.86433	1.91239	late embryogenesis abundant hydroxyproline-rich glycoprotein
FAN_icon19985885.1.g00001.1	1.01217	0.0174574	0.941037	0.999971	1	7.52587	10.3286	9.10957	8.98801	10.2118	8.59071	8.38947	9.06399	protein IQ-DOMAIN 1
FAN_icon19986035.1.g00001.1	1.37011	0.454289	0.0615581	0.464304	1	8.98326	7.43026	12.2329	9.54879	10.1089	14.0047	15.2298	13.1145	protein SLOW GREEN 1, chloroplastic-like
FAN_icon19987475.1.g00001.1	-1.22588	-0.293816	0.27575	0.999971	1	981.899	871.6	644.397	832.632	709.34	590.65	754.231	684.74	sucrose-binding protein-like
FAN_icon19988465.1.g00001.1	1.17804	0.236394	0.178209	0.909615	1	55.7507	54.6521	75.0386	61.8138	69.0424	80.2653	66.5153	71.941	cytochrome P450 71B37-like
FAN_icon19989403.1.g00001.1	1.26717	0.341609	0.410549	0.999971	1	2.75948	0.737756	2.34246	1.94657	2.88025	2.0151	2.61006	2.5018	CD2 antigen cytoplasmic tail-binding protein 2 homolog
FAN_icon19989417.1.g00001.1	-1.50307	-0.587914	0.0225659	0.222565	1	9.65971	9.74786	10.0221	9.80989	7.41357	6.72638	4.85623	6.33206	PREDICTED: uncharacterized protein LOC101303670
FAN_icon19989463.1.g00001.1	-1.59172	-0.670587	0.0494599	0.396628	1	4.76638	5.16429	4.16438	4.69835	2.48749	2.43934	4.47438	3.13374	3-dehydrosphinganine reductase TSC10A-like
FAN_icon19991649.1.g00001.1	1.26035	0.333823	0.0945244	0.620305	1	19.3747	13.495	23.8045	18.8914	20.3557	21.7712	29.934	24.0203	dolichyl-diphosphooligosaccharide--protein glycosyltransferase subunit STT3B
FAN_icon19992109.1.g00001.1	-439.025	-8.77816	3.44e-05	0.000989	1	15.5122	10.5465	2.59583	9.5515	0	0	0	0	chlorophyll a-b binding protein of LHCII type 1-like
FAN_icon19992207.1.g00001.1	-1.73147	-0.791999	0.0947653	0.621322	1	1.58973	2.07787	3.02385	2.23049	0.967929	1.79226	0.787625	1.18261	probable carboxylesterase 8
FAN_icon19993015.1.g00001.1	-2.10672	-1.075	2.94e-05	0.000859	1	16.5218	9.42323	19.9466	15.2972	7.0547	6.98497	7.5903	7.20999	protein SMAX1-LIKE 6
FAN_icon19993193.1.g00001.1	2.11513	1.08074	0.00134	0.0232098	1	1.50118	2.69793	4.41291	2.87067	7.3121	5.50039	5.20627	6.00625	allene oxide synthase
FAN_icon19993541.1.g00001.1	-54.9578	-5.78025	3.04e-09	2.12e-07	0.000813	7.7561	5.88639	4.6725	6.105	0.130573	0	0.185938	0.105504	alpha-glucosidase-like
FAN_icon19995303.1.g00001.1	-1.26029	-0.333754	0.0593343	0.452198	1	30.931	36.6259	30.185	32.5806	24.1336	26.0242	27.9939	26.0506	transcription factor MYB1R1
FAN_icon19996003.1.g00001.1	-1.03598	-0.0509952	0.865381	0.999971	1	4.36924	7.55848	5.06647	5.66473	4.56046	5.75893	6.30315	5.54084	calmodulin-binding protein 60 A
FAN_icon19996079.1.g00001.1	1.81758	0.862022	3.99e-05	0.00113	1	24.5193	14.716	39.4566	26.2306	51.3153	47.2822	41.8361	46.8112	UDP-glucose 6-dehydrogenase 3
FAN_icon19997815.1.g00001.1	2.31495	1.21098	0.0189992	0.194639	1	0.49907	1.46771	1.03559	1.00079	2.60456	2.32093	2.03991	2.3218	RING-H2 finger protein ATL11-like
FAN_icon19997871.1.g00001.1	2.09807	1.06906	1.01e-05	0.000334	1	13.7244	10.2739	34.4332	19.4772	36.3336	45.4692	38.0165	39.9397	PREDICTED: uncharacterized protein LOC101295567 isoform X1
FAN_icon20002699.1.g00001.1	1.14054	0.189719	0.374865	0.999971	1	8.4618	10.0029	12.136	10.2002	12.339	10.9427	11.6523	11.6447	PREDICTED: uncharacterized protein LOC107405076, partial
FAN_icon20003305.1.g00001.1	-1.9139	-0.936518	0.00022	0.005	1	13.4387	24.1106	15.5213	17.6902	8.07203	9.96946	9.98717	9.34289	1-aminocyclopropane-1-carboxylate oxidase homolog 4-like
FAN_icon20004839.1.g00001.1	3.06522	1.61599	1.28e-07	6.55e-06	0.0342665	205.223	101.328	342.676	216.409	636.794	635.243	672.992	648.343	legumin B-like
FAN_icon20004881.1.g00001.1	-149.813	-7.22702	0.000898	0.0165723	1	0.248877	8.05108	1.03285	3.11094	0	0	0	0	pore-forming toxin-like protein Hfr-2
FAN_icon20008993.1.g00001.1	1.60524	0.682788	0.081934	0.562841	1	2.97866	1.70331	1.5452	2.07572	3.23856	4.30261	1.8447	3.12862	ATP-dependent zinc metalloprotease FTSH 10, mitochondrial-like
FAN_icon20009811.1.g00001.1	1.54965	0.631944	0.0268115	0.253024	1	5.87929	3.75876	3.44774	4.36193	7.73744	5.83578	7.02886	6.86736	Ubiquitin and WLM domain-containing protein
FAN_icon20009887.1.g00001.1	1.19439	0.256268	0.190093	0.949938	1	23.9634	15.2443	26.9784	22.0621	29.2696	23.3878	25.9554	26.2043	E3 ubiquitin protein ligase RIN2-like isoform X1
FAN_icon20011131.1.g00001.1	-1.36066	-0.444305	0.101097	0.643986	1	7.25571	7.11272	5.97041	6.77961	4.70064	5.18306	5.02033	4.96801	transcription factor MYC2-like
FAN_icon20013317.1.g00001.1	-1.04258	-0.0601633	0.80044	0.999971	1	13.6522	18.4931	8.75615	13.6338	13.602	11.9634	14.3887	13.318	chaperone protein dnaJ 11, chloroplastic-like
FAN_icon20013505.1.g00001.1	-1.9373	-0.954048	0.000488	0.00992	1	7.69487	8.02989	9.27122	8.33199	5.1817	4.09273	3.32046	4.1983	protein EDS1L-like
FAN_icon20014335.1.g00001.1	1.25691	0.329883	0.0900122	0.600192	1	18.8153	17.4738	21.0623	19.1172	23.5148	21.0379	28.3338	24.2955	PREDICTED: uncharacterized protein At4g19900
FAN_icon20014547.1.g00001.1	1.29985	0.378347	0.0274199	0.257223	1	23.2716	21.1142	30.3092	24.8983	33.205	31.7139	31.6456	32.1882	nuclear-pore anchor
FAN_icon20014977.1.g00001.1	3.59297	1.84518	1.96e-11	1.99e-09	5.24e-06	17.5062	5.89115	33.6149	19.0041	62.9985	70.3662	65.8267	66.3971	probable glycerol-3-phosphate acyltransferase 3
FAN_icon20015651.1.g00001.1	-1.04798	-0.0676101	0.789884	0.999971	1	10.3869	8.53104	9.61153	9.50982	7.0323	11.275	8.34508	8.88412	trihelix transcription factor GTL2
FAN_icon20015725.1.g00001.1	-2.15827	-1.10988	0.00295	0.0444441	1	3.99256	3.66926	3.62455	3.76212	2.08365	1.58245	1.48357	1.71656	probable glutamyl endopeptidase, chloroplastic isoform X2
FAN_icon20016887.1.g00001.1	2.9419	1.55675	0.000979	0.0178338	1	0.74271	1.21346	1.28429	1.08015	3.74687	2.82599	3.12776	3.23354	protein LAS1 isoform X2
FAN_icon20017269.1.g00001.1	1.80762	0.854092	1.89e-06	7.45e-05	0.505775	29.1754	23.0469	42.613	31.6117	56.4696	57.7211	55.5737	56.5881	Mic1 domain-containing protein
FAN_icon20017957.1.g00001.1	-1.0699	-0.0974782	0.671732	0.999971	1	8.16981	9.70766	10.5312	9.46955	8.65656	10.048	6.99147	8.56533	ARF guanine-nucleotide exchange factor GNOM-like
FAN_icon20018293.1.g00001.1	1.19286	0.25443	0.365398	0.999971	1	6.18925	4.36844	9.7606	6.77277	10.5946	5.23331	8.46335	8.09709	probable inactive receptor kinase At1g48480
FAN_icon20020113.1.g00001.1	1.33591	0.417821	0.162689	0.883787	1	4.19767	3.38878	4.35515	3.98054	5.15457	5.74158	4.77111	5.22242	histone-lysine N-methyltransferase family member SUVH9-like
FAN_icon20021423.1.g00001.1	1.67485	0.744033	0.0691083	0.501756	1	1.48153	2.1785	2.56185	2.07396	4.25252	2.60981	3.85359	3.57197	---NA---
FAN_icon20022505.1.g00001.1	-1.12994	-0.176246	0.536577	0.999971	1	7.55713	5.76194	6.96946	6.76284	7.15751	5.79826	4.57617	5.84398	AP3-complex subunit beta-A
FAN_icon20025301.1.g00001.1	2.65752	1.41008	8.31e-09	5.38e-07	0.00222	6.25492	6.37693	6.74916	6.46034	15.6688	15.1261	21.9407	17.5785	protein-tyrosine-phosphatase MKP1-like
FAN_icon20025719.1.g00001.1	-8.52903	-3.09238	1.89e-08	1.15e-06	0.00506	6.89576	5.79418	2.55517	5.0817	0.385583	0.416479	1.09815	0.633404	laccase-12-like
FAN_icon20028245.1.g00001.1	1.20592	0.270138	0.531109	0.999971	1	1.50198	2.06133	1.86999	1.8111	2.03802	2.41299	2.0092	2.1534	probable polyamine transporter At3g19553
FAN_icon20028735.1.g00001.1	-1.92761	-0.946813	0.00121	0.0212472	1	6.40321	7.48415	4.5993	6.16222	3.21319	2.81123	3.84353	3.28932	golgin candidate 2
FAN_icon20029103.1.g00001.1	5.44239	2.44424	2.78e-11	2.76e-09	7.43e-06	30.2921	16.6583	89.4308	45.4604	258.598	244.473	215.055	239.375	pectinesterase 3-like
FAN_icon20029119.1.g00001.1	-1.05157	-0.0725487	0.713516	0.999971	1	21.8061	15.1623	15.2582	17.4089	17.0704	16.0798	16.5825	16.5775	cyclic nucleotide-gated ion channel 1-like
FAN_icon20029907.1.g00001.1	1.17854	0.237003	0.294121	0.999971	1	11.0825	7.24272	15.331	11.2187	12.0816	14.5768	12.2627	12.9737	DEAD-box ATP-dependent RNA helicase 37-like
FAN_icon20030051.1.g00001.1	1.95913	0.970214	0.00153	0.0259018	1	6.06764	5.40733	2.57534	4.68344	7.48467	8.86174	12.093	9.47982	E3 ubiquitin-protein ligase RHA1B-like
FAN_icon20030117.1.g00001.1	1.24417	0.315184	0.125629	0.748912	1	11.7905	15.4109	18.859	15.3535	17.0497	17.135	24.0964	19.427	E3 ubiquitin-protein ligase UPL1-like
FAN_icon20030263.1.g00001.1	1.21478	0.280692	0.547759	0.999971	1	1.71945	1.44477	1.78396	1.64939	2.05109	1.03849	3.46842	2.186	protein FLOWERING LOCUS D
FAN_icon20030879.1.g00001.1	1.03613	0.0512058	0.913289	0.999971	1	3.34699	2.08793	0.94706	2.12733	1.58794	2.44413	2.7135	2.24852	---NA---
FAN_icon20031721.1.g00001.1	-3.99425	-1.99792	0.000908	0.0167189	1	3.0926	2.12216	1.60431	2.27302	0.484191	0.522988	0.689495	0.565558	cationic amino acid transporter 7, chloroplastic-like
FAN_icon20032467.1.g00001.1	-3.03495	-1.60167	1.94e-08	1.18e-06	0.0052	16.7197	23.1937	10.8009	16.9048	4.44517	6.00168	6.56442	5.67042	chloroplast stem-loop binding protein of 41 kDa b, chloroplastic
FAN_icon20032787.1.g00001.1	1.68915	0.756296	0.00126	0.0220143	1	9.43242	7.70545	15.3318	10.8232	16.5728	18.3438	19.8613	18.2593	membrane steroid-binding protein 2-like
FAN_icon20033827.1.g00001.1	1.44481	0.530878	0.0382321	0.330202	1	5.64963	3.61193	8.66494	5.9755	8.46074	8.30789	9.12743	8.63202	zinc finger protein 598
FAN_icon20034297.1.g00001.1	1.42557	0.511543	0.17025	0.887381	1	2.94763	1.68557	2.54851	2.3939	3.97398	2.59621	4.01607	3.52876	MuDR family transposase isoform 1
FAN_icon20034635.1.g00001.1	-4.17205	-2.06076	1.08e-05	0.000356	1	7.61471	6.01988	2.29366	5.30942	0.769158	1.45388	1.64294	1.28866	protein EXORDIUM-like 5
FAN_icon20034741.1.g00001.1	1.28865	0.365865	0.0440061	0.365006	1	43.4776	38.0457	69.3195	50.2809	61.9172	62.2053	68.8208	64.3144	galacturonosyltransferase 8-like
FAN_icon20035761.1.g00001.1	-1.10163	-0.139645	0.480404	0.999971	1	15.4349	10.3273	17.2849	14.349	14.3203	11.6008	13.2914	13.0709	SMR domain-containing protein At5g58720-like
FAN_icon20036115.1.g00001.1	-1.84846	-0.886326	0.00419	0.059246	1	7.37731	4.90738	5.19384	5.82618	2.20005	3.45311	3.91613	3.18976	UPF0496 protein At4g34320-like
FAN_icon20036375.1.g00001.1	-1.52435	-0.608193	0.0172848	0.181131	1	8.21293	6.34327	12.3942	8.98348	7.27352	5.26093	4.80888	5.78111	AT3G28860-like protein
FAN_icon20036489.1.g00001.1	1.56347	0.644756	0.00147	0.0250597	1	13.7199	8.64612	16.2681	12.878	18.5397	21.1301	20.2103	19.96	receptor-like protein kinase FERONIA
FAN_icon20037983.1.g00001.1	1.61349	0.690181	0.00348	0.0509106	1	150.184	102.072	197.505	149.92	245.108	229.738	242.523	239.123	elongation factor 2-like
FAN_icon20038025.1.g00001.1	1.1373	0.185618	0.365561	0.999971	1	13.9649	11.5282	17.0307	14.1746	17.0054	13.3617	18.7537	16.3736	zinc finger CCCH domain-containing protein 20-like
FAN_icon20038309.1.g00001.1	-1.73335	-0.793566	0.0283405	0.263842	1	6.41038	6.88254	4.75062	6.01452	3.82339	2.58109	4.31027	3.57158	cyclin-P3-1
FAN_icon20038667.1.g00001.1	1.15716	0.210587	0.379442	0.999971	1	5.87995	7.68544	11.9469	8.50409	9.20592	11.3937	8.01127	9.53696	ubiquinone biosynthesis protein COQ9, mitochondrial
FAN_icon20038821.1.g00001.1	-1.64049	-0.714123	0.00363	0.0527733	1	8.45483	8.02921	10.965	9.14969	5.23976	5.47343	6.087	5.60006	mannosylglycoprotein endo-beta-mannosidase
FAN_icon20039083.1.g00001.1	1.2024	0.265913	0.506919	0.999971	1	3.42997	1.92136	9.65919	5.00351	2.94078	4.97178	10.0141	5.97555	peroxisomal membrane family protein
FAN_icon20039775.1.g00001.1	2.36541	1.24209	7.36e-05	0.00193	1	12.0713	25.8683	6.40769	14.7824	26.5176	41.3021	40.4736	36.0978	isoflavone reductase
FAN_icon20040157.1.g00001.1	1.1008	0.138556	0.617834	0.999971	1	8.0672	5.47493	10.6233	8.05513	8.90604	9.1824	8.07057	8.71967	probable galacturonosyltransferase 14 isoform X2
FAN_icon20041427.1.g00001.1	1.44429	0.530358	0.0812803	0.55963	1	5.37599	1.91638	5.07061	4.121	5.10115	5.37215	7.99052	6.15461	NAC domain-containing protein 77-like
FAN_icon20041733.1.g00001.1	1.06941	0.0968209	0.758499	0.999971	1	5.86472	3.83276	3.80296	4.50015	5.48374	3.9258	5.26648	4.89201	ubiquitin carboxyl-terminal hydrolase 18-like
FAN_icon20041813.1.g00001.1	-2.63923	-1.40012	0.000604	0.0119061	1	5.86472	5.27005	2.53531	4.55669	1.02023	2.16952	1.99763	1.72913	---NA---
FAN_icon20042091.1.g00001.1	-1.59012	-0.669139	0.0582408	0.446165	1	3.66545	3.35367	6.5918	4.53697	2.04046	4.02911	1.99763	2.68907	F-box/LRR-repeat/kelch-repeat protein At2g27520-like
FAN_icon20043137.1.g00001.1	-1.03899	-0.0551793	0.761369	0.999971	1	20.0378	18.4452	18.0007	18.8279	17.2164	18.5959	18.5235	18.1119	uncharacterized membrane protein At1g16860-like
FAN_icon20044109.1.g00001.1	-1.47969	-0.565298	0.213502	0.999971	1	1.85556	5.45698	2.24603	3.18619	2.09816	2.61494	1.60882	2.10731	protein HIRA-like isoform X1
FAN_icon20044585.1.g00001.1	1.06925	0.0965954	0.640421	0.999971	1	16.3723	14.6124	23.3248	18.1032	14.1557	23.3482	19.9763	19.1601	translocase of chloroplast 159, chloroplastic-like
FAN_icon20045425.1.g00001.1	-3.04068	-1.60439	1.52e-07	7.67e-06	0.0407007	12.8281	10.8493	11.2216	11.633	2.23158	4.46632	4.86017	3.85269	zinc finger CCCH domain-containing protein 20
FAN_icon20045513.1.g00001.1	-3.17176	-1.66528	1.09e-09	8.27e-08	0.00029	50.5832	65.157	31.4378	49.0593	17.9816	15.0833	13.9834	15.6828	ethylene-responsive transcription factor RAP2-4-like
FAN_icon20045785.1.g00001.1	2.10889	1.07649	0.0101858	0.120326	1	1.79097	3.21873	1.54846	2.18605	3.89447	5.42642	4.43662	4.58584	auxin-responsive protein IAA31
FAN_icon20046645.1.g00001.1	1.0899	0.124197	0.513138	0.999971	1	13.649	12.4243	18.207	14.7601	16.0271	15.1474	17.3888	16.1878	VIN3-like protein 1 isoform X2
FAN_icon20048081.1.g00001.1	-1.97438	-0.981403	0.0129852	0.145456	1	1.25431	3.44286	4.9452	3.21412	1.83289	1.48481	1.49146	1.60305	probable sucrose-phosphate synthase 4
FAN_icon20048523.1.g00001.1	1.29812	0.376425	0.304782	0.999971	1	1.70612	2.62822	2.78163	2.37199	3.43438	2.47305	3.62267	3.1767	A-kinase anchor protein 9
FAN_icon20048679.1.g00001.1	1.00954	0.0136917	0.963819	0.999971	1	6.58076	3.345	6.32189	5.41588	4.96077	6.07957	5.07174	5.37069	WD repeat-containing protein 91 homolog
FAN_icon20050923.1.g00001.1	-1.63314	-0.707645	0.0400685	0.341691	1	4.39996	4.04368	4.56503	4.33622	2.15275	2.79029	3.06554	2.66952	myosin-binding protein 7-like
FAN_icon20051253.1.g00001.1	-1.24107	-0.311587	0.544267	0.999971	1	0.982544	2.88954	2.29366	2.05525	1.53832	1.24618	2.37313	1.71921	PREDICTED: uncharacterized protein LOC101314703 isoform X4
FAN_icon20052325.1.g00001.1	-1.14055	-0.189731	0.573532	0.999971	1	6.37685	3.64652	4.68639	4.90325	4.57595	3.25763	5.33145	4.38834	PREDICTED: uncharacterized protein LOC101305708 isoform X1
FAN_icon20053607.1.g00001.1	-1.13706	-0.185307	0.499652	0.999971	1	4.86207	4.05132	5.2967	4.7367	3.5524	4.41945	4.51667	4.16284	1-phosphatidylinositol-3-phosphate 5-kinase FAB1A-like
FAN_icon20054305.1.g00001.1	-1.65267	-0.724799	0.0135572	0.15049	1	5.34828	7.86433	8.07116	7.09459	4.4405	4.52223	3.61333	4.19202	protein YLS9
FAN_icon20055097.1.g00001.1	2.78769	1.47907	3.39e-06	0.000126	0.906805	148.536	107.717	302.416	186.223	466.887	518.72	540.555	508.721	anthocyanidin synthase
FAN_icon20055577.1.g00001.1	1.3634	0.447212	0.11376	0.697895	1	7.05	4.28963	7.06227	6.13397	8.50039	7.09168	9.756	8.44935	PREDICTED: uncharacterized protein LOC101300778 isoform X3
FAN_icon20057143.1.g00001.1	-1.27498	-0.35048	0.11342	0.696338	1	11.3965	12.3604	16.1008	13.2859	9.87053	11.379	9.55072	10.2668	homeobox-DDT domain protein RLT1 isoform X1
FAN_icon20057439.1.g00001.1	-1.16505	-0.220394	0.357319	0.999971	1	16.4259	8.05108	13.4271	12.6347	10.5206	9.89055	12.2072	10.8728	protein trichome birefringence-like 23
FAN_icon20057883.1.g00001.1	1.45815	0.544141	0.00619	0.0811685	1	30.2035	19.658	48.5461	32.8026	46.6421	48.7745	45.8125	47.0764	PREDICTED: uncharacterized protein LOC101310436
FAN_icon20058125.1.g00001.1	-1.93155	-0.949755	0.0332372	0.297222	1	3.39907	2.49907	2.64494	2.84769	1.18261	1.31729	2.10506	1.53499	PREDICTED: uncharacterized protein LOC105352482
FAN_icon20059313.1.g00001.1	2.9053	1.53869	2.31e-08	1.38e-06	0.00617	8.97171	13.0735	31.1954	17.7469	50.6181	48.079	53.52	50.739	acetyl-CoA carboxylase 1-like
FAN_icon20059351.1.g00001.1	1.44424	0.530313	0.127696	0.757659	1	2.18231	2.1393	6.54096	3.62086	6.58036	4.61312	4.14465	5.11271	formin-like protein 6
FAN_icon20059393.1.g00001.1	1.47591	0.561602	0.188443	0.944424	1	1.45487	2.1393	2.51575	2.03664	2.15127	3.58798	3.24364	2.9943	RNA binding protein, putative isoform 1
FAN_icon20060273.1.g00001.1	1.20134	0.264649	0.428447	0.999971	1	3.07883	2.74378	3.77512	3.19925	3.94393	3.54996	4.16016	3.88468	serine/threonine-protein kinase CDL1-like
FAN_icon20060511.1.g00001.1	7.06068	2.81981	4.66e-15	8.24e-13	1.25e-09	1.21239	0.950801	3.27048	1.81123	13.0342	11.2765	14.7766	13.0291	---NA---
FAN_icon20060965.1.g00001.1	1.31539	0.395494	0.0567956	0.438287	1	11.154	11.1719	15.5977	12.6412	15.8182	16.7097	17.2994	16.6091	transmembrane and coiled-coil domain-containing protein 1
FAN_icon20061441.1.g00001.1	2.66768	1.41559	7.14e-06	0.000246	1	10.0236	8.06238	41.865	19.9837	45.3363	57.046	52.5262	51.6362	Embryogenesis-associated protein
FAN_icon20062041.1.g00001.1	2.44264	1.28844	0.00103	0.0186514	1	1.46466	2.29728	2.7353	2.16575	5.65642	5.20146	5.00705	5.28831	PREDICTED: uncharacterized protein LOC101296373
FAN_icon20062423.1.g00001.1	7.09759	2.82733	2.86e-13	3.89e-11	7.66e-08	1.45114	0.711272	4.51675	2.22639	14.7678	14.2129	17.7943	15.5917	PREDICTED: uncharacterized protein LOC101302100
FAN_icon20062425.1.g00001.1	1.06183	0.0865584	0.800386	0.999971	1	3.45691	2.42056	3.07423	2.9839	2.57728	3.23616	3.85359	3.22235	protein TIFY 6B
FAN_icon20062483.1.g00001.1	1.12962	0.175833	0.623123	0.999971	1	2.59608	3.11046	3.29202	2.99952	2.86023	3.41462	4.07301	3.44929	serine/threonine-protein kinase EDR1
FAN_icon20063573.1.g00001.1	1.5362	0.619365	0.006	0.0791498	1	6.77199	7.58691	12.2956	8.88483	13.5056	12.3724	15.6374	13.8385	DEAD-box ATP-dependent RNA helicase 21
FAN_icon20063857.1.g00001.1	-2.9585	-1.56487	0.00766	0.09618	1	0.967428	1.89673	3.2621	2.04208	0.378663	1.12476	0.35948	0.620968	sulfite reductase [ferredoxin], chloroplastic
FAN_icon20064709.1.g00001.1	-1.01876	-0.026814	0.918866	0.999971	1	9.91613	8.29818	7.52791	8.58074	9.0879	8.28232	7.72883	8.36635	trafficking protein particle complex subunit 12
FAN_icon20064713.1.g00001.1	-1.05388	-0.0757068	0.845201	0.999971	1	3.14414	3.31927	2.5093	2.99091	3.40796	1.84052	3.5948	2.94776	U-box domain-containing protein 38
FAN_icon20066529.1.g00001.1	-1.07667	-0.106582	0.677861	0.999971	1	6.75467	5.20266	7.50866	6.48866	6.4208	6.32334	4.84057	5.86157	AP-3 complex subunit delta
FAN_icon20066937.1.g00001.1	1.53576	0.618951	0.0517166	0.409144	1	4.96443	3.95411	3.86301	4.26052	6.31519	7.60827	5.07293	6.33213	elongator complex protein 3
FAN_icon20067089.1.g00001.1	1.26514	0.339294	0.427418	0.999971	1	2.97084	1.94153	1.02743	1.97993	3.35926	1.56999	2.94378	2.62434	U-box domain-containing protein 11
FAN_icon20067503.1.g00001.1	1.96192	0.972266	0.00341	0.0500474	1	3.35949	2.02664	2.68117	2.6891	4.31572	5.57197	6.14563	5.34444	clavaminate synthase-like protein At3g21360
FAN_icon20067641.1.g00001.1	-1.72777	-0.788913	0.0044	0.0615062	1	10.5643	13.315	7.82903	10.5695	6.69475	5.52973	6.35561	6.19336	zinc finger CCCH domain-containing protein 32-like isoform X2
FAN_icon20067707.1.g00001.1	1.2649	0.339019	0.167796	0.885906	1	7.47839	5.20266	9.01039	7.23048	9.31645	8.6691	9.50186	9.16247	metal transporter Nramp3
FAN_icon20067833.1.g00001.1	1.20746	0.271969	0.482682	0.999971	1	4.12668	2.02268	2.44657	2.86531	3.53813	2.86622	4.38117	3.59517	E3 ubiquitin-protein ligase SIS3-like
FAN_icon20068089.1.g00001.1	1.10961	0.150047	0.493987	0.999971	1	11.097	6.38508	12.5144	9.99883	10.9531	11.0149	11.1154	11.0278	trihelix transcription factor ASIL1
FAN_icon20069013.1.g00001.1	-2.58871	-1.37223	0.0239692	0.232584	1	0.723715	4.25672	1.75202	2.24415	0.755388	1.22387	0.537841	0.839034	F-box/kelch-repeat protein At3g06240-like
FAN_icon20069905.1.g00001.1	1.57383	0.654283	0.0514261	0.407593	1	2.65362	1.65539	4.5052	2.93807	3.90284	4.99748	4.84057	4.5803	PREDICTED: uncharacterized protein LOC101296952 isoform X1
FAN_icon20069943.1.g00001.1	1.348	0.430818	0.188417	0.94435	1	3.61858	2.83781	7.25837	4.57159	3.90284	6.11936	8.60546	6.20922	serine/threonine-protein kinase-like protein At3g51990
FAN_icon20070317.1.g00001.1	-1.93693	-0.953772	0.0433359	0.361848	1	1.70612	1.6725	3.28738	2.222	0.763196	1.03044	1.81133	1.20166	PREDICTED: uncharacterized protein LOC101301533 isoform X2
FAN_icon20071497.1.g00001.1	1.48533	0.570785	0.131847	0.775579	1	2.16561	1.65117	3.74475	2.52051	3.13942	4.27263	3.57646	3.66284	probable beta-1,4-xylosyltransferase IRX9H
FAN_icon20071519.1.g00001.1	1.53095	0.614425	0.000668	0.0129126	1	18.7686	20.7575	31.2063	23.5775	34.0313	36.5208	37.374	35.9754	splicing factor 3B subunit 1
FAN_icon20071627.1.g00001.1	1.07367	0.102544	0.696877	0.999971	1	6.62819	5.49794	8.46381	6.86332	6.38609	8.51446	6.63095	7.17717	kinesin-like protein KIN-12E
FAN_icon20071999.1.g00001.1	1.03275	0.0464909	0.884861	0.999971	1	6.01557	4.00998	3.9944	4.67332	4.26961	3.25533	7.68939	5.07145	ATPase family AAA domain-containing protein At1g05910
FAN_icon20072943.1.g00001.1	-6.70548	-2.74534	0.000803	0.0150887	1	0.721869	4.9535	0.74895	2.14144	0	0.305188	0.715292	0.34016	glucuronoxylan 4-O-methyltransferase 1
FAN_icon20073115.1.g00001.1	1.42033	0.506231	0.0849336	0.57708	1	3.60934	3.7741	3.9944	3.79262	4.01846	6.30721	5.72234	5.34934	PREDICTED: uncharacterized protein LOC101300793
FAN_icon20073859.1.g00001.1	1.1771	0.235232	0.284559	0.999971	1	9.3843	6.84055	11.9832	9.40269	9.54384	11.1902	12.6964	11.1435	putative F-box protein At1g65770
FAN_icon20074237.1.g00001.1	1.10273	0.141083	0.510915	0.999971	1	119.349	92.7013	127.072	113.041	134.493	107.935	130.72	124.382	serine hydroxylmethyltransferase
FAN_icon20074983.1.g00001.1	1.34428	0.426833	0.164703	0.885906	1	2.40623	4.71762	5.4923	4.20539	5.3998	6.10375	5.18587	5.56314	serine hydroxymethyltransferase 7-like
FAN_icon20075391.1.g00001.1	-1.46896	-0.554791	0.0152259	0.164368	1	11.4259	10.0091	12.8634	11.4328	7.48542	6.78335	9.756	8.00825	glyoxylate/hydroxypyruvate reductase HPR3-like
FAN_icon20076595.1.g00001.1	1.5293	0.612874	0.0445924	0.368344	1	3.12014	3.52921	4.48227	3.71054	6.63864	5.4794	4.63757	5.5852	translation initiation factor IF-2
FAN_icon20078463.1.g00001.1	-1.15193	-0.204048	0.409527	0.999971	1	6.96031	7.05843	11.2057	8.40814	7.39018	7.30587	6.95635	7.21747	probable purine permease 5 isoform X2
FAN_icon20079087.1.g00001.1	1.02289	0.0326444	0.937469	0.999971	1	1.95491	2.87457	2.02825	2.28591	1.91293	2.996	1.81603	2.24165	PREDICTED: uncharacterized protein LOC101299944
FAN_icon20079697.1.g00001.1	1.8044	0.851516	3.68e-05	0.00105	1	19.9209	15.9991	28.8857	21.6019	37.2014	38.3558	40.4895	38.6823	coatomer subunit alpha-1-like
FAN_icon20081117.1.g00001.1	1.88769	0.916618	0.00827	0.102089	1	2.64012	0.941124	3.23719	2.27281	4.75978	4.16028	3.74573	4.22193	F-box/LRR-repeat protein At3g26922-like
FAN_icon20081283.1.g00001.1	2.07451	1.05277	0.0184191	0.190132	1	2.45636	0.722386	1.52911	1.56928	3.7176	3.21931	2.73823	3.22504	ubiquitin carboxyl-terminal hydrolase 25
FAN_icon20081455.1.g00001.1	1.57808	0.658167	0.000602	0.0118606	1	11.9738	11.4983	15.4654	12.9792	19.6394	20.972	20.5211	20.3775	FACT complex subunit SPT16-like
FAN_icon20083665.1.g00001.1	2.23295	1.15895	0.0130942	0.146407	1	1.25431	0.983675	2.34246	1.52682	2.88025	2.96963	4.84725	3.56571	receptor-like protein 12
FAN_icon20085035.1.g00001.1	-4.34609	-2.11972	2.07e-07	1.02e-05	0.0554532	7.18205	6.57115	2.23545	5.32955	1.49927	1.31577	0.711661	1.17557	probable glycosyltransferase At5g03795
FAN_icon20085071.1.g00001.1	1.5546	0.636542	0.0673015	0.492245	1	3.34699	1.78965	4.41961	3.18542	5.2402	4.50234	5.20087	4.98114	exportin-2
FAN_icon20085975.1.g00001.1	-1.17464	-0.232216	0.548823	0.999971	1	2.63342	2.81621	1.73868	2.3961	2.62373	1.41698	2.3129	2.11787	transcription initiation factor IIB
FAN_icon20086111.1.g00001.1	-16.9178	-4.08047	9.64e-05	0.00245	1	0.957606	10.3261	0	3.76123	0.374818	0.101213	0.177915	0.217982	protein TOO MANY MOUTHS
FAN_icon20087155.1.g00001.1	2.30388	1.20406	0.0011	0.0196663	1	2.69498	2.05479	3.10676	2.61884	4.37566	7.72238	5.56338	5.88714	dentin sialophosphoprotein isoform X2
FAN_icon20087505.1.g00001.1	-1.76624	-0.820684	6.14e-05	0.00165	1	31.628	18.3833	21.4892	23.8335	13.2925	12.4249	15.1846	13.634	phosphoinositide phospholipase C 2-like isoform X2
FAN_icon20087955.1.g00001.1	1.15024	0.201935	0.526066	0.999971	1	3.10434	4.21361	4.21182	3.84326	3.48945	5.85548	3.37183	4.23892	golgin subfamily A member 4
FAN_icon20088487.1.g00001.1	-1.10966	-0.150117	0.453862	0.999971	1	24.8347	14.9817	21.3068	20.3744	19.5658	16.9607	18.4564	18.3276	PREDICTED: uncharacterized protein LOC101292547
FAN_icon20088599.1.g00001.1	-43.774	-5.452	0	0	0	17.6709	21.3022	8.17588	15.7163	0.373869	0.201913	0.532395	0.369392	photosystem II repair protein PSB27-H1, chloroplastic
FAN_icon20088651.1.g00001.1	-5.03916	-2.33318	5.55e-16	1.12e-13	1.49e-10	17.6709	10.2999	23.7844	17.2517	4.8603	2.12009	3.19437	3.39159	probably inactive leucine-rich repeat receptor-like protein kinase At3g28040
FAN_icon20089487.1.g00001.1	-2.12125	-1.08491	0.00145	0.0247981	1	6.56168	4.28825	5.67321	5.50771	3.42443	2.19617	2.03184	2.55081	cinnamoyl-CoA reductase 2-like
FAN_icon20089955.1.g00001.1	1.24628	0.317628	0.139977	0.80782	1	10.507	9.1295	14.122	11.2528	13.7085	13.4272	15.0845	14.0734	protein FREE1
FAN_icon20091245.1.g00001.1	4.51124	2.17352	9.9e-06	0.00033	1	2.0069	0.84315	1.48728	1.44577	6.28419	7.39377	5.96584	6.54793	PREDICTED: uncharacterized protein LOC101291365
FAN_icon20093301.1.g00001.1	1.34177	0.424139	0.333712	0.999971	1	1.46239	3.345	3.79313	2.86684	4.32478	3.91565	3.2604	3.83361	putative nuclease HARBI1
FAN_icon20093841.1.g00001.1	-1.42401	-0.509963	0.172253	0.892254	1	4.94911	3.99542	3.9266	4.29037	3.03865	2.4616	3.89437	3.13154	PREDICTED: uncharacterized protein LOC105351908
FAN_icon20094363.1.g00001.1	-1.16096	-0.215318	0.608031	0.999971	1	0.974927	4.06179	3.28738	2.7747	1.65359	2.57609	3.07927	2.43632	probable copper-transporting ATPase HMA5
FAN_icon20094717.1.g00001.1	-1.12956	-0.175766	0.636365	0.999971	1	3.24395	3.42465	3.10676	3.25845	2.3441	3.16491	3.15258	2.8872	disease resistance protein RPM1-like
FAN_icon20095545.1.g00001.1	1.46658	0.552456	0.0392487	0.33647	1	7.28006	4.96459	6.56798	6.27087	7.92904	8.83201	11.5263	9.42911	Coatomer subunit alpha-2
FAN_icon20095947.1.g00001.1	-1.28768	-0.364775	0.374907	0.999971	1	2.35157	2.30523	1.62653	2.09444	1.77269	1.65697	1.35925	1.5963	protein PHLOEM PROTEIN 2-LIKE A10
FAN_icon20097743.1.g00001.1	-1.98278	-0.987525	0.0170414	0.179074	1	3.80148	2.79492	1.72554	2.77398	1.85993	1.20538	1.05943	1.37491	urease accessory protein F
FAN_icon20098397.1.g00001.1	1.07231	0.100719	0.637634	0.999971	1	8.55333	11.6455	14.2973	11.4987	10.1676	13.5605	13.0662	12.2648	phosphatidylinositol 4-kinase gamma 4-like
FAN_icon20098495.1.g00001.1	-1.64594	-0.718914	0.00418	0.0591178	1	33.5264	19.8666	24.4008	25.9313	14.8854	15.5492	16.7344	15.723	uncharacterized LOC8278573 precursor
FAN_icon20098537.1.g00001.1	1.06411	0.0896501	0.842262	0.999971	1	0.881535	3.1686	2.43895	2.16303	2.45364	2.73306	1.52863	2.23844	(R,S)-reticuline 7-O-methyltransferase-like
FAN_icon20100381.1.g00002.1	-1.6461	-0.719055	0.0552294	0.42923	1	2.13833	3.26075	3.20458	2.86788	1.73593	1.80806	1.58914	1.71105	adipose-regulatory protein (seipin), putative
FAN_icon20100845.1.g00001.1	1.10477	0.143747	0.734471	0.999971	1	2.13833	2.09619	1.47904	1.90452	1.36395	2.5112	2.47199	2.11571	histone-lysine N-methyltransferase ASHH2
FAN_icon20101739.1.g00001.1	-1.99164	-0.993955	0.00874	0.106697	1	11.097	10.8783	3.83776	8.60434	3.7	5.21279	4.12345	4.34541	PREDICTED: uncharacterized protein LOC101307910
FAN_icon20102391.1.g00001.1	-2.34009	-1.22656	3.6e-07	1.68e-05	0.0961523	29.3704	16.6106	15.2361	20.4057	7.95872	9.79037	8.18517	8.64475	blue copper protein-like
FAN_icon20102777.1.g00001.1	-1.35508	-0.438379	0.0707934	0.510334	1	13.1077	9.32213	16.266	12.8986	8.182	11.1919	8.5952	9.32303	ATP-dependent zinc metalloprotease FTSH 2, chloroplastic
FAN_icon20103735.1.g00001.1	-5.49756	-2.45879	1.82e-07	9.02e-06	0.0486356	7.10986	5.11115	5.65539	5.9588	0.247367	2.2043	0.528382	0.993351	probable aspartyl protease At4g16563
FAN_icon20104811.1.g00001.1	-1.91605	-0.938135	0.00191	0.0311266	1	37.2083	42.5155	14.2614	31.3284	18.0578	12.6246	19.5501	16.7442	protein NRT1/ PTR FAMILY 3.1-like
FAN_icon20106211.1.g00001.1	-1.37116	-0.455394	0.309159	0.999971	1	3.62785	5.33454	1.56831	3.51024	1.26221	3.57878	2.92078	2.58726	calmodulin-lysine N-methyltransferase
FAN_icon20106377.1.g00001.1	1.55838	0.640049	0.149706	0.844039	1	1.80237	2.06133	1.86999	1.91123	2.1948	2.66699	4.68813	3.1833	protein trichome birefringence-like 13
FAN_icon20107485.1.g00001.1	1.18788	0.248392	0.433443	0.999971	1	3.60016	3.7645	2.73916	3.36794	3.25669	3.95734	5.17267	4.1289	ATP-dependent helicase BRM isoform X2
FAN_icon20108925.1.g00001.1	1.16353	0.218503	0.518093	0.999971	1	2.62742	2.8332	4.08898	3.1832	3.83936	3.88781	3.12417	3.61712	AT-rich interactive domain-containing protein 5-like isoform X2
FAN_icon20108993.1.g00001.1	-2.10126	-1.07125	5.19e-05	0.00142	1	11.0179	15.2792	9.20078	11.8326	5.32932	5.45338	6.39076	5.72449	dof zinc finger protein DOF4.6-like
FAN_icon20109229.1.g00001.1	1.23427	0.303654	0.435206	0.999971	1	4.01883	3.01266	1.22635	2.75261	2.59085	3.09828	4.9192	3.53611	trihelix transcription factor PTL-like
FAN_icon20109249.1.g00001.1	1.10955	0.149971	0.701955	0.999971	1	4.49163	2.54917	1.71689	2.91923	2.71422	3.19822	4.04077	3.31774	zinc finger CCCH domain-containing protein 2-like
FAN_icon20109579.1.g00001.1	-3.90484	-1.96526	1.83e-11	1.87e-09	4.89e-06	102.789	27.2654	67.7512	65.9353	11.6123	13.3949	25.3434	16.7835	histone H3.2
FAN_icon20109745.1.g00001.1	-2.08141	-1.05756	1.4e-05	0.000446	1	19.0492	24.9988	14.3447	19.4642	8.97936	10.5215	8.44837	9.31642	PREDICTED: uncharacterized protein LOC101296120
FAN_icon20110119.1.g00001.1	1.53498	0.618224	0.0216023	0.215188	1	5.20083	3.01266	5.39595	4.53648	7.0323	6.79623	7.02743	6.95199	pre-mRNA-processing factor 39-like
FAN_icon20110199.1.g00001.1	-2.34853	-1.23176	4.5e-06	0.000162	1	12.5293	18.5394	9.56554	13.5448	5.92194	5.09717	6.67606	5.89839	subtilisin-like protease SBT1.7
FAN_icon20111423.1.g00001.1	-1.95497	-0.96715	6.19e-06	0.000217	1	144.316	156.267	92.2357	130.939	73.2239	72.3783	57.1304	67.5775	isoaspartyl peptidase/L-asparaginase 1
FAN_icon20112477.1.g00001.1	1.42646	0.512438	0.205678	0.998965	1	3.06554	0.924654	1.46794	1.81938	3.1997	2.29298	2.27821	2.59029	1-phosphatidylinositol-4-phosphate 5-kinase, putative
FAN_icon20113993.1.g00001.1	1.81062	0.856487	0.0229375	0.225336	1	3.57497	1.88705	1.71189	2.3913	4.30549	3.83664	5.3136	4.48525	U4/U6 small nuclear ribonucleoprotein Prp3
FAN_icon20114267.1.g00001.1	-1.12984	-0.176123	0.303736	0.999971	1	25.5201	23.7908	35.0437	28.1182	26.2452	24.646	22.8704	24.5872	ankyrin repeat protein SKIP35
FAN_icon20116123.1.g00001.1	-1.27901	-0.355025	0.0295342	0.27232	1	61.1578	52.1127	63.9403	59.0703	49.2261	43.5574	45.6253	46.1363	elongation factor 1-alpha
FAN_icon20117349.1.g00001.1	-2.02462	-1.01765	0.0274108	0.257183	1	3.16524	2.17201	2.62719	2.65481	1.4867	1.07055	1.41138	1.32287	putative RNA polymerase II subunit B1 CTD phosphatase RPAP2 homolog
FAN_icon20117555.1.g00001.1	1.55345	0.635478	0.149407	0.843338	1	1.17611	1.38352	1.46428	1.34131	2.20965	1.79003	2.44733	2.149	histone-lysine N-methyltransferase ASHH2
FAN_icon20117895.1.g00001.1	-1.03139	-0.0445948	0.889081	0.999971	1	7.04721	3.45417	5.06187	5.18775	3.25345	4.46907	8.05732	5.25995	MACPF domain-containing protein At4g24290-like
FAN_icon20117923.1.g00001.1	1.32435	0.405284	0.224084	0.999971	1	3.29311	3.22822	5.12499	3.88211	6.5062	5.56898	2.79695	4.95738	PREDICTED: uncharacterized protein LOC101314829 isoform X2
FAN_icon20118131.1.g00001.1	-1.07516	-0.104554	0.789407	0.999971	1	2.07877	3.05671	3.23514	2.7902	2.16975	2.5267	3.28286	2.65977	PREDICTED: uncharacterized protein LOC101310650
FAN_icon20119173.1.g00001.1	1.53	0.613532	0.0752256	0.532145	1	3.03456	1.73528	2.3613	2.37705	3.82723	3.95571	2.81898	3.53397	eukaryotic translation initiation factor 4E-1-like
FAN_icon20120205.1.g00001.1	-1.07413	-0.103169	0.624932	0.999971	1	9.62013	14.9509	12.4154	12.3288	10.8983	11.011	13.0781	11.6625	putative clathrin assembly protein At2g25430
FAN_icon20120781.1.g00001.1	1.11137	0.152342	0.615815	0.999971	1	5.64065	4.60791	13.005	7.7512	7.68647	8.6115	9.31543	8.5378	UDP-glycosyltransferase 86A1-like
FAN_icon20122269.1.g00001.1	1.4857	0.571147	0.0185256	0.190865	1	10.5587	3.91023	10.9548	8.47457	13.1025	13.5902	10.1137	12.2688	VIN3-like protein 1 isoform X1
FAN_icon20123037.1.g00001.1	-1.58067	-0.660535	0.148042	0.837861	1	2.11174	1.84011	2.19096	2.0476	0.979624	1.68638	1.04625	1.23742	protein PIN-LIKES 2-like
FAN_icon20123457.1.g00001.1	2.05436	1.03869	0.037871	0.327801	1	0.602711	1.18167	1.87597	1.22011	2.67362	2.93032	1.5677	2.39055	ferrochelatase-2, chloroplastic
FAN_icon20126345.1.g00001.1	1.2359	0.30556	0.340859	0.999971	1	4.29832	4.21361	3.46856	3.9935	4.11256	4.94687	6.03381	5.03108	SAC3 family protein B-like isoform X3
FAN_icon20127583.1.g00001.1	-5.15895	-2.36708	1.62e-10	1.41e-08	4.32e-05	9.83031	14.6843	4.85672	9.79046	1.58794	1.18743	3.3049	2.02676	probable acyl-activating enzyme 5, peroxisomal
FAN_icon20128169.1.g00001.1	-1.0316	-0.0448832	0.809041	0.999971	1	41.823	39.545	57.856	46.408	47.5233	45.0193	41.2215	44.5881	cellulose synthase A catalytic subunit 3 [UDP-forming]
FAN_icon20128311.1.g00001.1	1.14242	0.192095	0.290421	0.999971	1	30.1931	39.4641	49.2957	39.651	42.5079	50.6637	41.7461	44.9726	translocase of chloroplast 159, chloroplastic-like
FAN_icon20129803.1.g00001.1	1.40991	0.495599	0.0384378	0.331484	1	5.36994	6.63737	7.50928	6.50553	8.04189	10.7591	7.98153	8.92751	Pre-mRNA-processing-splicing factor 8
FAN_icon20129993.1.g00001.1	-1.33346	-0.415173	0.196675	0.970342	1	4.97691	7.89906	4.42596	5.76731	3.71051	3.60704	6.16445	4.494	---NA---
FAN_icon20130301.1.g00001.1	-1.90472	-0.92958	0.0739235	0.525561	1	1.63433	6.17962	1.69564	3.16986	1.09662	1.67803	2.42916	1.7346	PWWP domain-containing protein
FAN_icon20130357.1.g00001.1	-2.14249	-1.09929	0.00828	0.102199	1	2.74731	5.68558	3.48379	3.97222	2.071	1.29055	2.49542	1.95232	ferredoxin--nitrite reductase, chloroplastic
FAN_icon20130797.1.g00001.1	1.26049	0.333988	0.12088	0.728517	1	8.6386	6.17962	12.1117	8.97665	10.6007	12.2397	10.4107	11.0837	FACT complex subunit SPT16-like
FAN_icon20131255.1.g00001.1	2.00343	1.00247	5.39e-05	0.00147	1	69.091	43.5824	78.8513	63.8416	152.695	118.237	108.273	126.402	desiccation protectant protein Lea14 homolog
FAN_icon20131623.1.g00001.1	-2.44077	-1.28733	0.0008	0.0150377	1	5.13647	1.60212	5.32917	4.02259	1.94955	0.78966	2.60267	1.78063	endo-1,4-beta-xylanase A-like
FAN_icon20132273.1.g00001.1	-1.3401	-0.422336	0.315789	0.999971	1	3.17947	2.07787	1.37448	2.21061	1.38276	1.56823	2.16597	1.70565	transcription factor GTE12
FAN_icon20132521.1.g00001.1	-1.12979	-0.176053	0.36409	0.999971	1	22.6471	26.5495	20.59	23.2622	18.3989	21.3208	22.5565	20.7587	polyadenylate-binding protein RBP47B'
FAN_icon20132869.1.g00001.1	1.15645	0.209707	0.252199	0.999971	1	37.967	45.3604	62.1645	48.4973	56.9661	60.6946	48.9368	55.5325	tetraspanin-8-like
FAN_icon20135713.1.g00001.1	1.04736	0.0667634	0.815751	0.999971	1	8.5215	6.33719	6.09737	6.98536	7.05421	5.71458	10.0453	7.60469	---NA---
FAN_icon20136369.1.g00001.1	1.14923	0.200665	0.655611	0.999971	1	2.97297	1.58966	1.96287	2.17517	1.83364	3.54216	1.8077	2.3945	G-type lectin S-receptor-like serine/threonine-protein kinase B120
FAN_icon20136897.1.g00001.1	-2.10076	-1.07091	0.00789	0.0984688	1	4.79107	8.21915	3.10676	5.37233	1.87528	3.29151	2.44789	2.53823	probable transcription factor GLK2
FAN_icon20138697.1.g00001.1	-2.74307	-1.45579	8.07e-05	0.0021	1	9.75768	13.4371	5.30291	9.49923	4.97111	3.33952	2.07188	3.46084	tetrapyrrole-binding protein, chloroplastic
FAN_icon20139103.1.g00001.1	1.19565	0.257799	0.302208	0.999971	1	5.43723	4.8666	6.6223	5.64204	6.41544	6.99611	6.67606	6.69587	probable CCR4-associated factor 1 homolog 11
FAN_icon20139393.1.g00001.1	1.08146	0.112975	0.608903	0.999971	1	10.0079	9.07486	10.3833	9.82202	12.1433	8.99103	11.1563	10.7635	U-box domain-containing protein 4-like
FAN_icon20139971.1.g00001.1	-1.1938	-0.255565	0.388097	0.999971	1	8.86076	3.36238	6.82074	6.34796	5.51929	5.07536	5.3105	5.30172	probable ubiquitin-like-specific protease 2B isoform X2
FAN_icon20141227.1.g00001.1	-1.12463	-0.169446	0.545995	0.999971	1	8.0018	4.99171	13.0819	8.69181	7.33963	7.07345	8.6497	7.68759	Putative vacuolar protein sorting-associated protein 13A
FAN_icon20141563.1.g00001.1	-1.76379	-0.818675	0.0770786	0.540266	1	2.40623	3.53822	1.4979	2.48078	1.13019	1.52594	1.60941	1.42185	putative DNA-binding protein ESCAROLA
FAN_icon20141619.1.g00001.1	-7.18333	-2.84465	6.89e-06	0.000239	1	2.43104	5.24288	2.01779	3.23057	0	0.51389	0.903333	0.472408	protein NRT1/ PTR FAMILY 2.7-like
FAN_icon20144299.1.g00001.1	2.27266	1.18438	2.62e-09	1.85e-07	0.0007	11.356	11.5866	16.591	13.1779	28.7858	31.4516	28.9351	29.7241	dnaJ homolog subfamily C member 2-like
FAN_icon20144435.1.g00001.1	3.24724	1.69921	1.87e-10	1.62e-08	5.01e-05	4.60709	2.6147	5.53466	4.25215	13.2873	13.7368	14.4162	13.8134	transcription initiation factor TFIID subunit 8-like
FAN_icon20145315.1.g00001.1	1.66649	0.736812	0.00193	0.0314648	1	13.5891	9.40326	18.7985	13.9303	23.9178	23.3184	21.584	22.9401	translocase of chloroplast 120, chloroplastic-like
FAN_icon20145425.1.g00001.1	1.40902	0.494697	0.0884705	0.593136	1	2.31755	4.99813	8.17528	5.16365	6.04744	8.72022	6.54484	7.10416	histone-lysine N-methyltransferase ATXR3-like
FAN_icon20145809.1.g00001.1	1.65332	0.725365	0.0351582	0.310078	1	1.88178	2.30587	4.88094	3.02286	6.75171	3.77895	4.37024	4.96697	glutamyl-tRNA reductase 1, chloroplastic-like
FAN_icon20145881.1.g00001.1	-1.14165	-0.191114	0.535644	0.999971	1	3.70808	3.40782	6.25168	4.45586	4.59605	3.82122	2.92795	3.78174	BTB/POZ domain-containing protein At3g05675-like isoform X2
FAN_icon20146073.1.g00001.1	2.22993	1.157	7.95e-07	3.43e-05	0.212623	32.4014	23.7634	64.9929	40.3859	90.1853	81.8866	93.2865	88.4528	heptahelical transmembrane protein 4-like
FAN_icon20146189.1.g00001.1	1.03454	0.0489947	0.770247	0.999971	1	85.7709	83.6148	96.1373	88.5077	90.3926	92.4122	91.1106	91.3051	PREDICTED: uncharacterized protein LOC101297830
FAN_icon20146223.1.g00001.1	1.25894	0.332212	0.152199	0.848655	1	7.16679	8.15871	9.5944	8.30663	9.77283	11.1423	10.1368	10.3507	zinc finger CCCH domain-containing protein 22
FAN_icon20148645.1.g00001.1	1.31866	0.399073	0.240663	0.999971	1	5.63572	2.61695	2.7697	3.67412	4.79877	4.51447	5.5109	4.94138	dynamin-related protein 5A
FAN_icon20149469.1.g00001.1	1.06165	0.0863035	0.811782	0.999971	1	3.86818	1.45845	4.93945	3.42203	3.41632	3.64813	3.75923	3.6079	dual-specificity RNA methyltransferase RlmN
FAN_icon20151503.1.g00001.1	-3.82586	-1.93578	0.00166	0.0277512	1	4.2325	2.66727	0.627326	2.50903	0.78888	0.639068	0.44935	0.625766	B3 domain-containing protein At5g18000-like isoform X1
FAN_icon20152345.1.g00001.1	-1.74795	-0.805661	0.000374	0.00792	1	20.9866	16.5036	14.1171	17.2024	10.9525	7.99507	10.969	9.97219	ethylene-responsive transcription factor RAP2-3
FAN_icon20153381.1.g00001.1	-8.67261	-3.11647	9.62e-10	7.39e-08	0.000257	7.14927	4.97369	3.34983	5.1576	0.601786	0.390003	0.856952	0.616247	calcium uniporter protein 4, mitochondrial
FAN_icon20154053.1.g00001.1	-1.04296	-0.0606874	0.85029	0.999971	1	9.51896	3.676	4.18985	5.79493	5.41939	6.09753	4.93049	5.48247	large proline-rich protein BAG6-like isoform X1
FAN_icon20154087.1.g00001.1	1.3278	0.409038	0.288033	0.999971	1	3.14414	2.46574	3.5883	3.06606	3.28174	4.91827	3.73859	3.97953	RNA polymerase II C-terminal domain phosphatase-like 3
FAN_icon20154459.1.g00001.1	1.06527	0.0912246	0.750009	0.999971	1	6.88312	5.24804	7.93483	6.68866	6.25305	7.76001	7.19932	7.07079	E3 ubiquitin-protein ligase KEG isoform X1
FAN_icon20154501.1.g00001.1	-2.32195	-1.21534	9.98e-05	0.00253	1	18.3748	13.2093	14.743	15.4424	2.04576	7.76841	10.3782	6.7308	UDP-glycosyltransferase homolog
FAN_icon20155805.1.g00001.1	-1.14445	-0.194659	0.639249	0.999971	1	2.07053	2.25525	2.86428	2.39669	2.04108	2.6261	1.19681	1.95466	protein NLP3 isoform X1
FAN_icon20156593.1.g00001.1	1.32819	0.409465	0.0294061	0.271475	1	27.1539	22.4159	44.7302	31.4333	37.4168	40.18	46.9094	41.5021	transmembrane 9 superfamily member 11
FAN_icon20158497.1.g00001.1	-1.41403	-0.49981	0.0523905	0.412973	1	6.97741	7.34657	9.38411	7.90269	5.66438	5.35347	5.76153	5.59312	putative nuclear RNA export factor SDE5
FAN_icon20158827.1.g00001.1	1.04444	0.062733	0.818882	0.999971	1	5.0613	5.86366	6.20594	5.7103	4.80255	7.78104	4.61625	5.73328	GTP-binding protein BRASSINAZOLE INSENSITIVE PALE GREEN 2, chloroplastic
FAN_icon20159283.1.g00001.1	-1.43386	-0.519908	0.252005	0.999971	1	2.27974	4.46963	2.95658	3.23532	1.48719	2.28906	3.17668	2.31764	Actin cross-linking protein, putative
FAN_icon20159415.1.g00001.1	1.15632	0.209536	0.247181	0.999971	1	44.018	36.6926	45.6693	42.1266	53.6018	44.0555	48.2902	48.6492	glycerophosphodiester phosphodiesterase GDPDL3-like
FAN_icon20159929.1.g00001.1	-2.89189	-1.53202	0.000934	0.0171328	1	2.52449	3.14967	2.14298	2.60572	0.838401	1.16432	0.511669	0.838129	---NA---
FAN_icon20160991.1.g00001.1	-2.42433	-1.27759	0.000964	0.0176015	1	4.30923	5.8671	2.48383	4.22005	1.49927	2.02426	1.60124	1.70826	NPR1-like protein
FAN_icon20161357.1.g00001.1	1.54085	0.623725	0.0613844	0.463343	1	4.3268	1.69661	3.5913	3.2049	5.11831	4.63412	5.14485	4.96576	UDP-glucuronic acid decarboxylase 2
FAN_icon20161465.1.g00001.1	-1.24699	-0.31845	0.0709685	0.511293	1	35.6279	29.398	38.0282	34.3514	27.2884	29.0415	25.3346	27.2215	calmodulin-binding transcription activator 5
FAN_icon20161789.1.g00001.1	-2.49669	-1.32002	0.0155229	0.16678	1	2.30059	2.25525	2.3869	2.31425	0.750398	1.21579	0.641146	0.869111	peptidyl-prolyl cis-trans isomerase isoform X2
FAN_icon20161901.1.g00001.1	1.41958	0.505461	0.0916562	0.607691	1	4.12668	5.49013	5.19896	4.93859	8.15308	7.10324	5.2574	6.83791	trihelix transcription factor GT-4-like
FAN_icon20162111.1.g00001.1	-1.61578	-0.692232	0.0203546	0.205735	1	10.3275	6.29935	11.9055	9.51076	6.46767	5.91861	4.94613	5.77747	glucan endo-1,3-beta-glucosidase 14
FAN_icon20162699.1.g00001.1	-1.26797	-0.342516	0.396173	0.999971	1	2.52449	1.34986	2.38109	2.08515	1.43726	1.74648	1.70556	1.62977	trihelix transcription factor GT-2-like
FAN_icon20162775.1.g00001.1	-1.05699	-0.0799605	0.851088	0.999971	1	2.58101	0.69004	3.40816	2.2264	2.44906	2.08317	1.56937	2.03387	F-box/kelch-repeat protein OR23
FAN_icon20163393.1.g00001.1	1.09714	0.133743	0.600648	0.999971	1	7.94579	5.27656	5.8505	6.35761	7.35717	7.04364	6.28602	6.89561	ankyrin repeat domain-containing protein 11 isoform X2
FAN_icon20163929.1.g00001.1	-1.22732	-0.295516	0.0771631	0.540302	1	67.9958	53.4145	68.409	63.2731	48.0313	51.2024	55.9768	51.7368	probable L-cysteine desulfhydrase, chloroplastic
FAN_icon20164163.1.g00001.1	1.73123	0.791795	0.00524	0.0711297	1	3.43413	2.69317	7.83853	4.65528	7.5273	8.32402	7.99669	7.94933	putative clathrin assembly protein At2g25430
FAN_icon20164757.1.g00001.1	1.42385	0.509796	0.00518	0.0704405	1	19.2311	18.4033	23.2781	20.3042	30.3481	30.3923	24.6706	28.4704	protein NETWORKED 1D
FAN_icon20165091.1.g00001.1	3.76447	1.91245	4.55e-15	8.06e-13	1.22e-09	10.1399	4.39211	12.9668	9.16626	37.4119	33.3977	31.1939	34.0012	H/ACA ribonucleoprotein complex subunit 4-like
FAN_icon20165555.1.g00001.1	-1.19856	-0.261299	0.366188	0.999971	1	5.17965	9.0862	5.37397	6.54661	4.83725	5.30168	6.68571	5.60821	PREDICTED: uncharacterized protein LOC101308543
FAN_icon20165585.1.g00001.1	1.00866	0.0124347	0.960545	0.999971	1	7.64145	5.85224	5.9461	6.47993	5.35879	7.57174	6.38874	6.43976	NAC domain-containing protein 82-like
FAN_icon20166003.1.g00001.1	3.78169	1.91903	5.62e-12	6.19e-10	1.5e-06	5.00836	2.45483	7.21702	4.89341	16.6991	20.9388	16.7492	18.1291	AAA-ATPase At2g18193-like
FAN_icon20166119.1.g00001.1	-1.7849	-0.835842	0.0787001	0.547601	1	0.626739	2.76475	3.57638	2.32262	0.81771	1.58981	1.39732	1.26828	acyl-lipid (9-3)-desaturase-like
FAN_icon20166599.1.g00001.1	-2.73259	-1.45027	0.000505	0.0101975	1	4.57884	2.24431	3.32544	3.38286	1.19481	1.16149	1.36114	1.23915	Xylulose kinase
FAN_icon20168965.1.g00001.1	3.87423	1.95391	5.61e-14	8.45e-12	1.5e-08	4.79615	3.80608	8.53042	5.71088	24.6727	19.2148	22.0649	21.9841	dicarboxylate transporter 1, chloroplastic
FAN_icon20170553.1.g00001.1	-2.67471	-1.41938	3.46e-10	2.86e-08	9.26e-05	44.5356	49.9268	30.5673	41.6766	12.7535	20.0838	14.0876	15.6416	cytochrome P450 86B1-like
FAN_icon20170821.1.g00001.1	-2.42725	-1.27932	1.82e-06	7.21e-05	0.487746	10.4278	8.13138	22.6216	13.7269	5.44208	4.609	6.86896	5.64002	dynamin-related protein 4C-like
FAN_icon20171423.1.g00001.1	1.29358	0.371365	0.420491	0.999971	1	2.6446	0.864163	1.82921	1.77933	2.60699	2.11191	2.18376	2.30089	protein TRIGALACTOSYLDIACYLGLYCEROL 4, chloroplastic-like
FAN_icon20172635.1.g00001.1	3.8558	1.94703	1.04e-12	1.3e-10	2.79e-07	3.60651	3.53544	7.77146	4.97114	19.5457	19.2352	18.1432	18.9747	lysM domain-containing GPI-anchored protein 2
FAN_icon20173515.1.g00001.1	-1.25396	-0.326491	0.370882	0.999971	1	3.77297	3.69862	5.21935	4.23031	2.13313	3.98779	3.97226	3.36439	probable Ufm1-specific protease
FAN_icon20173835.1.g00001.1	1.39648	0.481794	0.179169	0.912973	1	2.08287	3.20858	5.24817	3.5132	6.05621	3.77393	5.08602	4.97205	probable protein arginine N-methyltransferase 3
FAN_icon20174061.1.g00001.1	5.90653	2.56231	0	0	0	7.94579	5.77909	15.1581	9.62766	62.0677	53.5317	52.574	56.0578	E3 ubiquitin-protein ligase ATL6-like
FAN_icon20175401.1.g00001.1	1.15776	0.211334	0.31989	0.999971	1	9.11345	9.6039	8.27343	8.99692	9.86901	9.72865	12.3604	10.6527	phosphatidylinositol 4-kinase alpha 1
FAN_icon20175413.1.g00001.1	2.87559	1.52386	5.05e-05	0.00139	1	0.227836	1.78677	3.54576	1.85345	4.99395	5.7794	4.91029	5.22788	U3 small nucleolar RNA-associated protein 18 homolog
FAN_icon20175635.1.g00001.1	-1.05303	-0.0745404	0.741441	0.999971	1	7.06292	7.14709	8.50981	7.57327	7.49093	6.93528	7.11146	7.17922	serine/threonine-protein kinase D6PKL1-like
FAN_icon20176105.1.g00001.1	-2.26192	-1.17755	6.39e-10	5.09e-08	0.000171	46.432	41.7955	33.0249	40.4175	16.9167	18.8895	17.7959	17.8674	thioredoxin-like 1-1, chloroplastic
FAN_icon20176227.1.g00001.1	1.04587	0.0646968	0.802895	0.999971	1	8.37197	6.01846	5.21163	6.53402	6.11686	7.66882	6.42917	6.73828	acetate/butyrate--CoA ligase AAE7, peroxisomal
FAN_icon20176309.1.g00001.1	-1.42911	-0.515121	0.0488348	0.393088	1	11.8189	15.3738	8.48931	11.894	9.01491	7.39902	8.95236	8.45543	heat shock factor protein HSF24
FAN_icon20176607.1.g00001.1	-1.91095	-0.934291	0.0162079	0.172264	1	2.40316	5.59504	6.2333	4.74384	3.60574	1.77799	2.0092	2.46431	BTB/POZ and TAZ domain-containing protein 3
FAN_icon20176919.1.g00001.1	1.05301	0.0745259	0.79399	0.999971	1	6.02069	6.7452	5.65165	6.13918	6.58343	6.66651	5.96584	6.40526	PREDICTED: uncharacterized protein LOC101307824 isoform X1
FAN_icon20177275.1.g00001.1	-1.28119	-0.357479	0.310349	0.999971	1	3.09721	5.52032	7.01107	5.20954	3.52665	4.76153	3.55724	3.94848	---NA---
FAN_icon20178443.1.g00001.1	1.49731	0.582371	0.179682	0.914682	1	1.51161	2.07454	1.88198	1.82271	2.05109	2.8119	3.5948	2.81926	BZIP domain class transcription factor
FAN_icon20179807.1.g00001.1	1.3483	0.431145	0.0814209	0.560295	1	9.27779	7.27597	17.3265	11.2934	14.6871	14.2514	16.5479	15.1621	E3 ubiquitin-protein ligase KEG-like
FAN_icon20179941.1.g00001.1	2.22903	1.15642	1.15e-08	7.27e-07	0.00309	13.3777	10.8914	22.1132	15.4608	35.6179	35.3724	31.0052	33.9985	eukaryotic translation initiation factor 5B-like
FAN_icon20180043.1.g00001.1	1.42558	0.511553	0.332274	0.999971	1	2.3581	0.577909	2.75239	1.89614	1.69215	2.7416	3.72399	2.71925	heat shock protein 83
FAN_icon20180201.1.g00001.1	1.81056	0.856438	0.0971035	0.632283	1	0	1.8175	1.68314	1.16688	1.69328	2.05758	2.75572	2.16886	ELL-associated factor 1
FAN_icon20180947.1.g00001.1	1.17691	0.235005	0.630086	0.999971	1	0.316524	1.86172	3.61239	1.93021	1.98226	2.54255	2.11707	2.21396	DNA repair protein UVH3
FAN_icon20181561.1.g00001.1	-6.0212	-2.59005	8.66e-15	1.47e-12	2.32e-09	17.0803	20.7422	9.52179	15.7815	2.92696	2.37112	2.65238	2.65015	PREDICTED: uncharacterized protein LOC101301657
FAN_icon20181807.1.g00001.1	-1.85186	-0.888972	0.000841	0.015673	1	9.45548	10.8517	7.65675	9.32131	3.49036	5.75255	5.99866	5.08052	L-type lectin-domain containing receptor kinase S.4-like
FAN_icon20182527.1.g00001.1	1.24162	0.312225	0.13238	0.777856	1	11.1103	8.66863	12.4681	10.749	13.1349	11.8867	15.8396	13.6204	ERAD-associated E3 ubiquitin-protein ligase component HRD3A
FAN_icon20183551.1.g00001.1	1.91368	0.936349	0.0451317	0.371657	1	1.97095	1.38008	1.75277	1.70127	2.05721	3.57115	4.39424	3.34087	deoxyhypusine synthase
FAN_icon20183861.1.g00001.1	1.78455	0.835562	0.00316	0.0470962	1	3.17437	3.55636	4.94019	3.89031	6.38993	7.86054	6.06623	6.77223	pentatricopeptide repeat-containing protein At5g02860
FAN_icon20183941.1.g00001.1	3.18437	1.67101	4.31e-05	0.00121	1	1.86319	0.456619	1.69146	1.33709	3.64638	4.23394	5.19249	4.35761	putative DEAD-box ATP-dependent RNA helicase 29
FAN_icon20184385.1.g00001.1	1.20032	0.263414	0.148174	0.838378	1	21.7671	20.4204	36.4254	26.2043	30.9037	31.269	31.4835	31.2187	E3 ubiquitin-protein ligase UPL1-like
FAN_icon20186055.1.g00001.1	1.75054	0.807799	0.00802	0.0996179	1	3.16676	2.43914	7.27518	4.29369	7.20094	7.65043	7.3965	7.41596	conserved oligomeric Golgi complex subunit 1-like
FAN_icon20186425.1.g00001.1	10.3279	3.36847	1.09e-09	8.27e-08	0.000291	0.226197	0.886958	0.704049	0.605735	5.78436	7.5548	5.54737	6.29551	L-aspartate oxidase, chloroplastic
FAN_icon20186477.1.g00001.1	-1.66662	-0.736924	0.152333	0.848655	1	2.14373	1.20085	4.13058	2.49172	1.2786	1.68316	1.36556	1.44244	protein argonaute 5
FAN_icon20187167.1.g00001.1	-1.67084	-0.740571	0.0144313	0.157988	1	6.2722	5.67563	3.75433	5.23405	3.39925	2.44775	3.94417	3.26372	PREDICTED: uncharacterized protein LOC101293080
FAN_icon20187869.1.g00001.1	1.40632	0.491922	0.0490323	0.39423	1	10.1789	4.65653	9.62201	8.15247	12.5131	10.1368	11.5991	11.4163	probable alpha,alpha-trehalose-phosphate synthase [UDP-forming] 7
FAN_icon20188515.1.g00001.1	-1.25864	-0.331868	0.343141	0.999971	1	7.25571	5.03818	3.13663	5.14351	3.47107	3.19534	6.2909	4.31911	probable 3-hydroxyisobutyrate dehydrogenase-like 2, mitochondrial
FAN_icon20188897.1.g00001.1	-1.33213	-0.41373	0.256379	0.999971	1	4.77591	4.97441	3.40662	4.38564	3.11558	3.15489	3.77113	3.3472	anaphase-promoting complex subunit 2
FAN_icon20189501.1.g00001.1	-1.06518	-0.091091	0.682907	0.999971	1	11.0555	8.30113	15.8631	11.7399	11.4165	10.3424	11.1878	10.9822	probable acyl-activating enzyme 1, peroxisomal
FAN_icon20189551.1.g00001.1	-1.74543	-0.803579	0.0724067	0.518554	1	3.33469	2.10149	1.23564	2.22394	1.11878	1.30912	1.41613	1.28134	PREDICTED: uncharacterized protein LOC101295565
FAN_icon20190143.1.g00001.1	2.5057	1.32522	0.00024	0.00539	1	1.19701	2.58152	3.22898	2.33584	5.99709	6.68005	4.26997	5.64904	ABC transporter C family member 3-like
FAN_icon20191399.1.g00001.1	1.75609	0.812367	0.000126	0.0031	1	18.473	18.109	25.5547	20.7122	35.2033	38.8129	34.3213	36.1125	pleiotropic drug resistance protein 2-like
FAN_icon20194483.1.g00001.1	-1.67535	-0.744466	0.0964689	0.629289	1	4.50235	1.10341	2.56919	2.72498	1.5273	1.52278	1.8403	1.63013	transcription factor TCP2
FAN_icon20194549.1.g00001.1	2.70178	1.43391	0.0145838	0.159172	1	1.41204	0	1.17201	0.86135	1.47384	2.14911	3.77777	2.4669	chromatin assembly factor 1 subunit FAS1 isoform X1
FAN_icon20195543.1.g00001.1	1.23111	0.299963	0.507487	0.999971	1	1.3507	1.54477	3.73701	2.21083	3.99448	2.28417	1.673	2.65055	UDP-glucuronate 4-epimerase 1
FAN_icon20195787.1.g00001.1	1.04568	0.0644461	0.866239	0.999971	1	1.82269	3.57354	2.36384	2.58669	2.49698	2.8897	2.70913	2.6986	PREDICTED: uncharacterized protein LOC101304368 isoform X2
FAN_icon20195917.1.g00001.1	1.16954	0.225944	0.330396	0.999971	1	9.657	6.38452	14.2134	10.085	9.49361	12.1533	13.6859	11.7776	E3 ubiquitin-protein ligase UPL2-like
FAN_icon20196103.1.g00001.1	-4.22116	-2.07764	0.00021	0.0048	1	6.96202	6.38452	1.63105	4.99253	0.70323	2.08884	0.667606	1.15323	magnesium-chelatase subunit ChlH, chloroplastic
FAN_icon20196993.1.g00001.1	-1.68224	-0.750384	0.117369	0.713523	1	1.79665	3.52249	1.16503	2.16139	1.52367	1.6141	0.500705	1.21282	BTB/POZ domain-containing protein At1g67900
FAN_icon20197665.1.g00001.1	1.28017	0.35633	0.132192	0.77701	1	6.51286	5.72405	8.15524	6.79738	8.08715	8.6402	9.51339	8.74691	zinc finger CCCH domain-containing protein 41
FAN_icon20198229.1.g00001.1	506.396	8.98412	0.00173	0.0287426	1	0	0	0	0	10.4868	17.4903	4.39215	10.7897	homeobox-leucine zipper protein ATHB-13
FAN_icon20198393.1.g00001.1	-1.22514	-0.292951	0.482679	0.999971	1	2.4704	2.42171	1.86405	2.25205	2.57851	1.32926	1.66902	1.85893	PREDICTED: uncharacterized protein LOC101291201
FAN_icon20199345.1.g00001.1	-1.64921	-0.721772	0.0222255	0.219999	1	4.88327	4.28314	3.99984	4.38875	2.68262	2.17318	3.43808	2.76463	protein tesmin/TSO1-like CXC 5
FAN_icon20199389.1.g00001.1	1.1794	0.238047	0.236529	0.999971	1	15.4961	15.1907	19.8056	16.8308	18.1668	23.452	17.024	19.5476	protein NETWORKED 1D-like
FAN_icon20199421.1.g00001.1	1.69856	0.764309	0.000174	0.00408	1	14.7872	10.3227	21.1533	15.4211	23.0346	25.196	30.1374	26.1227	pentatricopeptide repeat-containing protein At1g80270, mitochondrial-like
FAN_icon20201895.1.g00001.1	1.2644	0.338454	0.127483	0.756831	1	10.7716	7.70545	12.988	10.4883	11.8507	14.1542	13.4139	13.1396	putative transcription elongation factor SPT5 homolog 1
FAN_icon20202191.1.g00001.1	-1.22846	-0.296847	0.418569	0.999971	1	3.13369	3.99352	3.57638	3.56787	2.28959	2.64969	4.19195	3.04374	B3 domain-containing protein
FAN_icon20202525.1.g00001.1	-3.74213	-1.90386	1.52e-06	6.12e-05	0.405854	8.73787	7.90678	3.25435	6.633	2.22161	2.08388	0.832525	1.71267	probable galacturonosyltransferase-like 9
FAN_icon20203581.1.g00001.1	-7.07285	-2.82229	1.06e-06	4.44e-05	0.283498	3.12924	3.06757	2.55093	2.91591	0.466598	0.472486	0.166111	0.368398	subtilisin-like protease SBT1.3
FAN_icon20203817.1.g00001.1	-2.1449	-1.10091	0.0435012	0.362798	1	3.25256	2.45266	0.519166	2.0748	1.04459	0.423107	1.67344	1.04705	chloroplast sensor kinase, chloroplastic
FAN_icon20204327.1.g00001.1	1.34366	0.426166	0.0206654	0.208035	1	26.1737	23.9636	28.949	26.3621	33.1181	42.5921	28.9937	34.9013	Pre-mRNA-processing-splicing factor 8
FAN_icon20205799.1.g00001.1	-3.78376	-1.91982	0.000119	0.00296	1	2.45869	3.5058	2.31902	2.76117	0.816547	0.566984	0.830553	0.738028	tolB protein-like protein
FAN_icon20206317.1.g00001.1	1.48005	0.565644	0.012285	0.139198	1	9.88427	9.41265	7.32506	8.87399	13.2645	12.2977	14.4815	13.3479	glucose-6-phosphate 1-dehydrogenase 2, chloroplastic
FAN_icon20206521.1.g00001.1	1.51793	0.602105	0.0370504	0.322545	1	4.51552	2.45919	7.80821	4.92764	9.03352	6.5756	6.52514	7.37809	probable ubiquitin-conjugating enzyme E2 23
FAN_icon20207017.1.g00001.1	-1.13706	-0.185314	0.32476	0.999971	1	37.0872	26.6232	35.1458	32.9521	30.7854	29.6306	25.6088	28.6749	senescence/dehydration-associated protein At3g51250-like
FAN_icon20207175.1.g00001.1	3.38179	1.75779	5.71e-11	5.38e-09	1.53e-05	60.6529	39.7842	115.908	72.1152	217.852	248.412	250.897	239.053	protein ECERIFERUM 1
FAN_icon20207465.1.g00001.1	-1.65577	-0.727501	0.00564	0.0754035	1	14.2069	11.1872	7.00746	10.8005	7.41431	6.00629	6.23099	6.55053	multicopper oxidase LPR2-like
FAN_icon20207711.1.g00001.1	1.00096	0.00138	0.99669	0.999971	1	7.47122	5.18783	4.19874	5.61926	5.36126	4.73796	7.17181	5.75701	---NA---
FAN_icon20208261.1.g00001.1	1.68173	0.749949	0.00051	0.0102867	1	12.4536	7.00838	15.3135	11.5918	21.3032	19.3052	16.9676	19.192	Heat shock protein STI
FAN_icon20208349.1.g00001.1	-3.80426	-1.92762	0.000299	0.00653	1	1.82269	2.45681	1.89107	2.05686	0.356711	0.57794	0.677282	0.537311	VQ motif-containing protein 9
FAN_icon20209433.1.g00001.1	-1.14518	-0.195574	0.631057	0.999971	1	1.52546	2.49233	3.16538	2.39439	1.32685	2.5797	2.26734	2.05796	putative FBD-associated F-box protein At5g56700 isoform X2
FAN_icon20209469.1.g00001.1	-1.64995	-0.722419	0.123641	0.740449	1	1.56092	2.62313	2.31354	2.16587	1.74561	1.13129	0.994307	1.2904	CBL-interacting serine/threonine-protein kinase 11-like
FAN_icon20209709.1.g00001.1	-1.43207	-0.518105	0.221563	0.999971	1	2.78242	1.90932	3.46417	2.71864	1.59731	2.23504	1.65425	1.82887	zinc finger protein VAR3, chloroplastic
FAN_icon20210225.1.g00001.1	1.65014	0.722592	0.000736	0.0140231	1	8.02759	6.77643	9.71688	8.17363	13.1502	11.69	16.7375	13.8592	PREDICTED: uncharacterized protein LOC101299396
FAN_icon20212021.1.g00001.1	-6.507	-2.70199	5.39e-05	0.00147	1	3.33694	1.74463	1.38485	2.15547	0.116099	0.470258	0.330654	0.30567	PREDICTED: uncharacterized protein LOC109124171
FAN_icon20212479.1.g00001.1	1.32583	0.406893	0.225136	0.999971	1	3.44788	2.41424	3.0662	2.97611	3.34172	3.85243	4.94168	4.04528	---NA---
FAN_icon20213817.1.g00001.1	-1.70094	-0.766331	0.0637979	0.47497	1	1.52628	3.59089	6.96758	4.02825	2.23031	2.45204	2.26856	2.31697	DUF1162 domain-containing protein/Apt1 domain-containing protein
FAN_icon20213889.1.g00001.1	-21.8755	-4.45124	0	0	0	16.6847	23.7706	6.23183	15.5624	0.464397	0.846464	0.826635	0.712499	subtilisin-like protease SBT1.6
FAN_icon20214277.1.g00001.1	-1.39178	-0.476928	0.0504354	0.402088	1	11.3456	12.2124	8.77073	10.7762	8.12695	7.33602	7.9357	7.79956	autophagy-related protein 13a-like
FAN_icon20217111.1.g00001.1	-1.79173	-0.841355	0.00299	0.0449429	1	9.76533	9.79046	8.51982	9.35854	4.8647	4.78534	6.26764	5.3059	probable WRKY transcription factor 17
FAN_icon20217275.1.g00001.1	1.82855	0.870701	8.2e-07	3.52e-05	0.21924	44.3879	28.066	43.9807	38.8115	72.8547	69.4344	69.4389	70.576	hsp70-Hsp90 organizing protein 3-like
FAN_icon20217899.1.g00001.1	1.27949	0.355572	0.138695	0.802882	1	8.98326	5.09834	6.13176	6.73779	9.25303	8.49528	7.90586	8.55139	---NA---
FAN_icon20218637.1.g00001.1	1.07184	0.100093	0.683077	0.999971	1	5.53546	7.37987	8.2701	7.06181	7.27992	8.23768	6.74658	7.42139	5-oxoprolinase
FAN_icon20219091.1.g00001.1	-1.33585	-0.417757	0.0660009	0.485774	1	15.6685	14.1309	18.8573	16.2189	11.9386	14.3083	8.84966	11.6989	glutamate receptor 3.4-like isoform X1
FAN_icon20219497.1.g00001.1	1.2193	0.286048	0.242814	0.999971	1	5.09861	5.90688	9.61797	6.87449	8.34546	7.8384	9.12832	8.43739	calcium homeostasis endoplasmic reticulum protein
FAN_icon20219721.1.g00001.1	-1.45496	-0.540977	0.113072	0.694778	1	5.27848	2.9247	2.85731	3.68683	2.87452	2.61971	1.87612	2.45678	probable zinc metalloprotease EGY1, chloroplastic
FAN_icon20220733.1.g00001.1	1.81779	0.862188	1.43e-05	0.000455	1	15.2779	11.0698	21.5942	15.9806	27.6175	28.2702	30.771	28.8862	coatomer subunit beta-1-like
FAN_icon20221713.1.g00001.1	1.37008	0.454256	0.0650736	0.481098	1	9.51639	5.21318	10.1638	8.29779	13.0004	10.1765	10.8164	11.3311	Hyccin domain-containing protein
FAN_icon20223019.1.g00001.1	2.32927	1.21988	1.75e-10	1.52e-08	4.68e-05	20.316	13.6564	19.2715	17.748	41.8043	37.9146	45.0788	41.5993	Heat shock protein STI
FAN_icon20223435.1.g00001.1	486.148	8.92525	0.00133	0.0230995	1	0	0	0	0	11.0672	8.87212	9.19326	9.71087	thaumatin-like protein 1b
FAN_icon20223959.1.g00001.1	1.76831	0.822374	9.78e-06	0.000327	1	12.5913	13.859	16.2723	14.2408	23.2873	25.0287	27.744	25.3533	C2 domain-containing family protein
FAN_icon20224261.1.g00001.1	1.11421	0.156024	0.595793	0.999971	1	7.45419	3.65365	6.24657	5.7848	5.38645	7.03014	6.81811	6.41156	putative kinetochore ndc80
FAN_icon20225473.1.g00001.1	-2.84224	-1.50703	0.00602	0.0793934	1	2.2165	3.62136	2.04413	2.62733	0.899694	1.45768	0.183025	0.846798	cytidine deaminase 1-like
FAN_icon20225633.1.g00001.1	-1.01015	-0.0145735	0.957442	0.999971	1	16.7624	11.6974	13.5593	14.0064	11.2686	13.0924	17.5247	13.9619	probable transcriptional regulator SLK2
FAN_icon20225679.1.g00001.1	1.49516	0.580298	0.0167173	0.176335	1	65.3863	68.2122	113.677	82.4251	123.354	117.766	125.422	122.181	eukaryotic peptide chain release factor subunit 1-3-like
FAN_icon20225745.1.g00001.1	1.16004	0.21418	0.213453	0.999971	1	35.7858	27.2849	41.712	34.9276	36.5449	39.5043	45.9663	40.6718	pre-mRNA-processing-splicing factor 8
FAN_icon20227387.1.g00001.1	1.38146	0.466194	0.281024	0.999971	1	2.72089	1.33364	1.41148	1.822	3.07663	1.72548	3.03311	2.61174	DEAD-box ATP-dependent RNA helicase 35
FAN_icon20227845.1.g00001.1	1.35882	0.442354	0.051356	0.407206	1	9.03573	7.56142	8.0028	8.19999	12.3065	12.0193	8.02531	10.7837	myb-like protein X
FAN_icon20230093.1.g00001.1	-1.14362	-0.193602	0.59466	0.999971	1	1.53909	4.95735	3.87802	3.45815	2.75391	3.90413	2.1242	2.92741	ETHYLENE INSENSITIVE 3-like 3 protein
FAN_icon20230707.1.g00001.1	-1.0618	-0.0865135	0.71748	0.999971	1	6.2562	11.0864	10.4853	9.27597	9.04153	8.64698	8.40468	8.69773	probable pre-mRNA-splicing factor ATP-dependent RNA helicase DEAH5
FAN_icon20232257.1.g00001.1	-1.58523	-0.664693	0.0108951	0.126858	1	8.74354	8.3115	8.79666	8.61723	4.83965	5.37679	6.301	5.50581	probable serine/threonine-protein kinase At1g01540
FAN_icon20232399.1.g00001.1	1.12709	0.172607	0.548941	0.999971	1	6.03905	4.79241	5.96725	5.59957	7.95422	4.74157	6.62518	6.44032	putative serine/threonine-protein kinase
FAN_icon20232921.1.g00001.1	1.55259	0.634679	0.138026	0.800268	1	1.69954	1.1107	4.40824	2.40616	4.13913	2.99383	4.21013	3.78103	---NA---
FAN_icon20232955.1.g00001.1	1.29338	0.371143	0.0338706	0.301586	1	50.9619	40.3167	65.8603	52.3796	70.4564	61.6122	70.597	67.5552	transmembrane 9 superfamily member 3-like
FAN_icon20233045.1.g00001.1	1.60206	0.679929	0.000619	0.012139	1	21.0258	11.7371	23.0266	18.5965	28.1945	31.2356	28.8641	29.4314	cyclic nucleotide-gated ion channel 2
FAN_icon20233383.1.g00001.1	1.23851	0.308602	0.528729	0.999971	1	2.42635	1.48658	1.88803	1.93365	1.42455	1.79514	4.50795	2.57588	reticuline oxidase-like protein
FAN_icon20234127.1.g00001.1	-1.01813	-0.0259226	0.906835	0.999971	1	8.33563	8.81647	11.3794	9.5105	7.7846	8.53201	12.7156	9.67739	death-inducer obliterator 1
FAN_icon20234921.1.g00001.1	-1.59725	-0.675588	0.0539929	0.422196	1	4.60653	4.94582	6.37246	5.30827	1.48823	5.65709	2.4453	3.19687	protein FAF-like, chloroplastic
FAN_icon20235309.1.g00001.1	-1.16566	-0.22115	0.572156	0.999971	1	2.85166	1.72029	2.27588	2.28261	1.60271	1.94752	2.4453	1.99851	ETHYLENE INSENSITIVE 3-like 1 protein
FAN_icon20235933.1.g00001.1	-2.49429	-1.31863	0.00245	0.038191	1	4.60653	5.80597	1.13794	3.85015	1.71719	1.85478	0.978121	1.5167	serine/threonine-protein kinase D6PK-like
FAN_icon20236305.1.g00001.1	2.13859	1.09666	3.11e-05	0.000903	1	5.34973	4.69227	6.42681	5.48961	12.7841	10.7135	11.9272	11.8083	protein phosphatase 1 regulatory subunit pprA
FAN_icon20238371.1.g00001.1	1.07943	0.110264	0.642993	0.999971	1	15.3195	8.1524	15.6671	13.0463	16.1041	15.7291	9.43323	13.7555	nuclear transcription factor Y subunit C-2
FAN_icon20238443.1.g00001.1	1.15762	0.211163	0.509763	0.999971	1	3.34879	2.4621	6.65931	4.15673	3.93226	5.1912	5.18481	4.76943	protein SPA1-RELATED 2 isoform X1
FAN_icon20238847.1.g00001.1	-1.10936	-0.149725	0.415904	0.999971	1	27.9268	18.7166	35.479	27.3741	22.3079	24.5773	27.3194	24.7349	aconitate hydratase, cytoplasmic
FAN_icon20239155.1.g00001.1	-3.28768	-1.71707	0.00133	0.0230545	1	1.98279	4.72046	1.76329	2.82218	0.886957	1.07778	0.421013	0.79525	mitochondrial substrate carrier family protein C
FAN_icon20239945.1.g00001.1	1.05448	0.0765278	0.796715	0.999971	1	4.57884	5.08709	11.0848	6.91691	8.1247	6.58178	7.03255	7.24634	glutamate receptor 3.2
FAN_icon20239989.1.g00001.1	-4.08188	-2.02923	0.000326	0.00703	1	3.47012	2.47399	3.27301	3.07237	0.658543	0.533483	1.17222	0.788082	myb family transcription factor EFM-like
FAN_icon20240343.1.g00001.1	-18.4538	-4.20585	1.1e-06	4.59e-05	0.294734	1.53195	3.43259	2.49766	2.4874	0.228428	0.092524	0	0.106984	glycogenin glucosyltransferase
FAN_icon20242823.1.g00001.1	-9.6178	-3.26571	1.49e-14	2.43e-12	3.98e-09	9.25251	6.04678	6.39975	7.23302	0.670656	0.760613	0.764018	0.731762	geranylgeranyl diphosphate reductase, chloroplastic
FAN_icon20244509.1.g00001.1	-1.11885	-0.162013	0.648059	0.999971	1	2.41857	5.60396	2.28119	3.43457	2.86866	2.97457	3.5948	3.14601	vegetative cell wall protein gp1-like
FAN_icon20244633.1.g00001.1	1.42715	0.51314	0.0192306	0.196588	1	13.0568	12.3581	28.2611	17.892	27.374	26.5535	21.2471	25.0582	DUF246 domain-containing protein
FAN_icon20245101.1.g00001.1	-1.1179	-0.160788	0.587446	0.999971	1	8.15147	8.56161	5.13478	7.28262	6.5331	6.15399	7.13968	6.60892	4-hydroxybenzoate polyprenyltransferase, mitochondrial-like
FAN_icon20245253.1.g00001.1	1.14076	0.189996	0.348245	0.999971	1	12.8386	12.3287	14.1357	13.101	15.8618	14.068	14.9933	14.9744	protein DOS2-like
FAN_icon20245485.1.g00001.1	-2.28702	-1.19347	0.00368	0.0533575	1	5.51245	2.70191	3.4951	3.90316	1.75808	1.42421	2.04834	1.74354	putative pectinesterase/pectinesterase inhibitor 22
FAN_icon20245847.1.g00001.1	-1.03765	-0.0533237	0.79231	0.999971	1	14.3774	13.8805	20.341	16.1996	13.1876	16.6695	16.8366	15.5646	protein DOS2-like
FAN_icon20246063.1.g00001.1	-8.18761	-3.03344	2.4e-13	3.3e-11	6.42e-08	20.6256	21.9451	11.4826	18.0178	1.57524	1.38243	3.92552	2.2944	probable strigolactone esterase DAD2
FAN_icon20246075.1.g00001.1	1.37813	0.462712	0.0785868	0.546997	1	8.27924	4.05804	10.7373	7.69153	10.9563	10.3757	10.1083	10.4801	ABC transporter A family member 2-like
FAN_icon20246319.1.g00001.1	-1.16628	-0.221917	0.169782	0.886196	1	50.79	48.8613	53.6773	51.1095	42.97	44.0123	44.3098	43.7641	probable uridine nucleosidase 2
FAN_icon20247531.1.g00001.1	-1.04455	-0.0628869	0.720279	0.999971	1	77.5493	56.8811	70.4727	68.301	59.7028	62.6652	74.3904	65.5861	cationic amino acid transporter 2, vacuolar-like
FAN_icon20247653.1.g00001.1	-1.82232	-0.865776	0.00575	0.0765804	1	5.44597	5.5522	3.61618	4.87145	2.27372	2.6708	3.23781	2.72745	protein argonaute 1
FAN_icon20248585.1.g00001.1	-1.0142	-0.0203477	0.923093	0.999971	1	9.12815	9.58743	10.5981	9.77121	8.16655	10.6586	9.85257	9.55924	DUF632 domain-containing protein/DUF630 domain-containing protein
FAN_icon20249445.1.g00001.1	1.50057	0.585509	0.00615	0.0807421	1	10.2309	8.07238	9.57917	9.29416	13.5437	14.2421	13.9085	13.8981	xyloglucan 6-xylosyltransferase 2
FAN_icon20252419.1.g00001.1	-1.14287	-0.192658	0.618879	0.999971	1	5.24023	3.62609	2.55851	3.80828	2.41305	4.17023	3.20713	3.26347	phosphatase IMPL1, chloroplastic
FAN_icon20252849.1.g00001.1	1.24279	0.313585	0.0927441	0.612583	1	19.5154	19.1308	31.946	23.5307	28.404	27.6853	31.4235	29.171	probable glycosyltransferase At5g03795
FAN_icon20252893.1.g00001.1	1.23613	0.305835	0.505464	0.999971	1	1.85991	1.04186	1.92969	1.61049	2.21864	1.46032	2.56699	2.08198	nuclear pore complex protein NUP155
FAN_icon20253323.1.g00001.1	1.36416	0.448015	0.241037	0.999971	1	2.74998	2.69578	1.71189	2.38588	3.58791	3.25533	2.86117	3.2348	protein argonaute 2-like
FAN_icon20253657.1.g00001.1	1.03387	0.0480488	0.831651	0.999971	1	9.31226	11.1901	15.5833	12.0285	13.3255	12.954	10.046	12.1085	PHD finger protein rhinoceros isoform X3
FAN_icon20253985.1.g00001.1	-1.2742	-0.34959	0.316566	0.999971	1	6.07144	7.01462	2.47469	5.18692	2.60276	4.85868	4.99554	4.15233	probable polyamine transporter At3g19553
FAN_icon20254047.1.g00001.1	-1.28764	-0.364728	0.307417	0.999971	1	3.80559	3.46412	2.82026	3.36332	2.83724	2.41336	2.62617	2.62559	CLP protease regulatory subunit CLPX3, mitochondrial
FAN_icon20254281.1.g00001.1	-1.06086	-0.0852369	0.713095	0.999971	1	11.0587	8.71513	17.9978	12.5905	10.8637	12.6509	11.6025	11.7057	heat shock protein 70
FAN_icon20256039.1.g00001.1	1.19882	0.261615	0.422041	0.999971	1	4.51693	2.34419	7.99443	4.95185	5.26928	6.17826	6.12129	5.85627	cytochrome P450 714C2-like
FAN_icon20256503.1.g00001.1	-1.75	-0.807352	0.00182	0.0298245	1	23.0636	14.2032	10.7373	16.0014	9.87609	8.62562	9.00954	9.17042	PREDICTED: uncharacterized protein LOC105349702
FAN_icon20256581.1.g00001.1	1.74595	0.804015	0.0761328	0.536506	1	0.43268	1.06038	2.0201	1.17106	2.25808	2.01219	1.76854	2.01294	AAA-ATPase At2g18193-like
FAN_icon20256763.1.g00001.1	1.24184	0.312484	0.160717	0.876908	1	18.1867	9.06524	16.3105	14.5208	18.3391	16.5506	19.4718	18.1205	galacturonosyltransferase 8
FAN_icon20256991.1.g00001.1	1.31495	0.395003	0.205178	0.997353	1	10.6007	11.028	6.06031	9.22965	11.5162	12.8048	12.5406	12.2872	AAA-ATPase At2g46620
FAN_icon20257557.1.g00001.1	7.49012	2.90499	4.25e-06	0.000154	1	0.86536	0	0.448912	0.438091	3.16131	3.84144	2.89398	3.29891	exocyst complex component EXO70A1-like
FAN_icon20257579.1.g00001.1	-11.5322	-3.5276	3.02e-11	2.98e-09	8.06e-06	5.62484	5.08984	3.14239	4.61902	0.338712	0.548778	0.160777	0.349422	probable carotenoid cleavage dioxygenase 4, chloroplastic
FAN_icon20258595.1.g00001.1	-1.81367	-0.858914	0.000765	0.0144697	1	12.1854	10.1756	7.49189	9.95098	5.65276	5.43789	5.3664	5.48568	histone-lysine N-methyltransferase, H3 lysine-9 specific SUVH1
FAN_icon20259637.1.g00001.1	-2.05613	-1.03993	0.000776	0.0146451	1	4.92906	4.83192	5.57888	5.11329	1.98775	2.46277	3.1636	2.53804	SNF2 domain-containing protein CLASSY 1-like
FAN_icon20259921.1.g00001.1	1.02165	0.0309032	0.876262	0.999971	1	14.0299	11.2143	12.0929	12.4457	13.5175	12.4105	12.0307	12.6529	probable pre-mRNA-splicing factor ATP-dependent RNA helicase DEAH5
FAN_icon20261813.1.g00001.1	-1.66666	-0.736962	0.0103117	0.121497	1	6.71658	8.30185	5.75664	6.92502	4.11488	3.82729	4.77452	4.23889	PREDICTED: uncharacterized protein At5g03900, chloroplastic-like
FAN_icon20262039.1.g00001.1	1.64327	0.716573	0.0519712	0.410685	1	2.50197	2.69793	2.59583	2.59858	5.61465	3.38486	3.9047	4.3014	F-box/kelch-repeat protein At1g55270-like
FAN_icon20262495.1.g00001.1	2.02004	1.01439	1.99e-05	0.00061	1	7.53732	3.58884	9.60754	6.91123	14.4981	14.6583	11.8432	13.6665	ATP-dependent zinc metalloprotease FTSH 10, mitochondrial-like
FAN_icon20262815.1.g00001.1	-1.57886	-0.658882	0.00045	0.00928	1	24.7953	28.5666	23.869	25.7436	17.2091	15.8863	15.7674	16.2876	pollen-specific leucine-rich repeat extensin-like protein 4
FAN_icon20263261.1.g00001.1	-1.11209	-0.153268	0.599676	0.999971	1	9.74927	6.45108	4.55176	6.91737	6.48716	6.07957	6.15854	6.24176	putative xyloglucan
FAN_icon20264503.1.g00001.1	1.194	0.255802	0.478302	0.999971	1	3.8034	1.24281	3.15687	2.73436	3.57286	2.67996	3.76874	3.34052	pentatricopeptide repeat-containing protein At1g63330-like
FAN_icon20264769.1.g00001.1	-6.89837	-2.78626	5.47e-09	3.66e-07	0.00146	4.65799	9.58901	4.10782	6.11827	0.60773	1.37849	0.519249	0.835158	probable purine permease 4
FAN_icon20267135.1.g00001.1	-1.59695	-0.675321	0.00469	0.064907	1	60.8058	47.1805	40.126	49.3708	34.5368	25.798	32.8937	31.0761	dehydration-responsive protein RD22
FAN_icon20267597.1.g00001.1	-1.00703	-0.0101088	0.971003	0.999971	1	5.33381	5.2287	4.66014	5.07421	4.5417	5.34078	5.21567	5.03272	vacuolar protein sorting-associated protein 18 homolog
FAN_icon20267639.1.g00001.1	-1.01217	-0.0174552	0.966107	0.999971	1	3.88394	2.17566	2.87832	2.9793	2.75087	3.51863	2.2679	2.8458	root phototropism protein 2-like
FAN_icon20268051.1.g00001.1	1.77813	0.830359	0.0524224	0.413099	1	0.282408	2.21474	2.93003	1.80906	3.09506	2.98487	3.77777	3.2859	zinc finger protein 346-like
FAN_icon20268949.1.g00001.1	1.24852	0.320216	0.230717	0.999971	1	4.28746	4.62327	5.11556	4.67543	6.60078	5.61915	5.09808	5.77267	FACT complex subunit SPT16-like
FAN_icon20269545.1.g00001.1	1.81729	0.861786	8.41e-05	0.00218	1	8.7893	6.51461	7.33971	7.54787	12.9778	14.4104	13.5418	13.6433	ruvB-like 2
FAN_icon20269803.1.g00001.1	1.19754	0.260078	0.298118	0.999971	1	6.30739	5.0589	10.1135	7.15993	8.37892	8.72707	8.30957	8.47185	E3 ubiquitin-protein ligase KEG
FAN_icon20270619.1.g00001.1	-1.05944	-0.0833077	0.800318	0.999971	1	3.00122	4.41312	3.11382	3.50939	3.69196	2.62831	3.98288	3.43438	root phototropism protein 2
FAN_icon20270863.1.g00001.1	-5.79654	-2.53519	0	0	0	99.2548	159.923	71.8402	110.339	15.1035	28.4583	14.3384	19.3	dehydration-responsive protein RD22-like
FAN_icon20270983.1.g00001.1	1.96891	0.977401	0.000596	0.0117557	1	4.07309	2.52178	5.78281	4.12589	7.83143	8.42873	7.80644	8.0222	probable U3 small nucleolar RNA-associated protein 7
FAN_icon20272039.1.g00001.1	1.20722	0.271687	0.349969	0.999971	1	4.57329	5.32377	5.63453	5.1772	6.11597	7.00883	5.09808	6.0743	BEACH domain-containing protein B isoform X1
FAN_icon20272841.1.g00001.1	-21.7997	-4.44623	1.26e-06	5.16e-05	0.335848	2.0069	7.6508	1.15677	3.60482	0.232748	0.188548	0	0.140432	cellulose synthase A catalytic subunit 7 [UDP-forming]
FAN_icon20273271.1.g00001.1	-1.50161	-0.586515	0.180044	0.915825	1	1.7111	3.14508	1.9972	2.28446	1.45111	1.53724	1.58954	1.52596	TMV resistance protein N-like
FAN_icon20273637.1.g00001.1	2.20792	1.14269	0.0154036	0.165831	1	0.427774	0.629016	2.21911	1.09197	2.3441	2.53193	2.22535	2.36713	Calcineurin-binding protein cabin-1
FAN_icon20273873.1.g00001.1	1.01211	0.0173678	0.938152	0.999971	1	14.9838	7.70545	14.7814	12.4902	11.7938	13.708	11.8657	12.4558	ATP-dependent zinc metalloprotease FTSH 10, mitochondrial-like
FAN_icon20274831.1.g00001.1	-2.45229	-1.29413	0.00227	0.0358407	1	3.94845	3.44057	1.8207	3.06991	0.915835	1.48383	1.30416	1.23461	receptor-like protein kinase HSL1
FAN_icon20274843.1.g00001.1	1.04714	0.0664547	0.699379	0.999971	1	25.0248	18.6608	27.517	23.7342	24.2224	25.3193	24.4789	24.6735	protein CROWDED NUCLEI 4
FAN_icon20275387.1.g00001.1	1.41726	0.503109	0.080425	0.555628	1	2.13403	4.39315	5.31382	3.947	4.78897	5.86439	6.18517	5.61284	DUF3883 domain-containing protein
FAN_icon20275981.1.g00001.1	1.42405	0.510002	0.105967	0.664475	1	4.48147	1.88278	4.871	3.74508	5.67994	4.05996	6.50236	5.41409	pentatricopeptide repeat-containing protein At5g09450, mitochondrial-like
FAN_icon20276079.1.g00001.1	1.0136	0.0194944	0.944116	0.999971	1	7.18363	4.28648	5.83289	5.76766	6.35702	5.67797	5.33864	5.79121	---NA---
FAN_icon20278281.1.g00001.1	1.0583	0.0817437	0.658303	0.999971	1	26.6754	22.5934	35.6469	28.3052	28.6224	29.3219	31.5602	29.8349	glyoxylate/hydroxypyruvate reductase A HPR2-like
FAN_icon20278707.1.g00001.1	-1.14209	-0.191671	0.451836	0.999971	1	8.22595	8.33264	8.81904	8.45921	6.72566	7.07136	8.76233	7.51979	glutelin type-B 5-like
FAN_icon20279531.1.g00001.1	-1.93944	-0.955643	0.0291563	0.269617	1	2.31755	2.04469	1.68314	2.01513	0.725692	0.9798	1.55009	1.08519	beta-tubulin
FAN_icon20279785.1.g00001.1	1.04288	0.0605793	0.87879	0.999971	1	2.41294	1.72029	2.27588	2.13637	2.40407	2.31848	1.79322	2.17192	Histone-lysine N-methyltransferase ATX1
FAN_icon20281053.1.g00001.1	1.71343	0.776884	0.0103542	0.121917	1	3.40674	1.04363	4.86001	3.10346	5.22264	4.95097	5.85474	5.34278	nuclear pore complex protein GP210
FAN_icon20281967.1.g00001.1	-6.17093	-2.62549	7.99e-15	1.37e-12	2.14e-09	1801.49	2357.08	1214.99	1791.19	179.94	315.08	392.671	295.897	legumin type B-like
FAN_icon20282369.1.g00001.1	1.38574	0.470662	0.275402	0.999971	1	2.41857	0.889091	3.13663	2.1481	2.99774	2.93971	2.92078	2.95275	KH domain-containing protein HEN4-like isoform X2
FAN_icon20283497.1.g00001.1	-1.3418	-0.424166	0.0292146	0.270062	1	19.1198	16.2439	17.4125	17.5921	11.6413	14.55	12.7883	12.9932	calcium-transporting ATPase 1, chloroplastic
FAN_icon20284967.1.g00001.1	-34.8294	-5.12224	1.32e-10	1.17e-08	3.53e-05	12.452	10.3757	3.2298	8.68583	0.162462	0.13161	0.462697	0.252257	alpha-glucosidase-like
FAN_icon20286917.1.g00001.1	1.28689	0.363885	0.0711021	0.51209	1	14.2016	9.9738	20.4522	14.8759	16.2612	19.5357	21.4234	19.0734	WEB family protein At3g02930, chloroplastic-like
FAN_icon20289845.1.g00001.1	2.89543	1.53378	0.00862	0.105549	1	0.241238	0.236484	1.75202	0.743248	2.39206	1.52984	2.86849	2.26346	L-type lectin-domain containing receptor kinase IX.1-like
FAN_icon20289851.1.g00001.1	1.76262	0.817724	0.0379488	0.328368	1	0.957606	0.938735	3.97413	1.95682	2.74867	3.34002	4.44788	3.51219	nuclear pore complex protein GP210
FAN_icon20289943.1.g00001.1	1.27602	0.351653	0.104608	0.659242	1	12.418	9.84226	9.5944	10.6182	13.2373	12.399	15.9047	13.847	probable methyltransferase PMT11
FAN_icon20291139.1.g00001.1	-1.04775	-0.0672891	0.819321	0.999971	1	4.5602	4.23506	7.22143	5.3389	5.38606	4.36323	5.70778	5.15236	microtubule-associated protein TORTIFOLIA1-like isoform X2
FAN_icon20291473.1.g00001.1	1.64565	0.718655	0.00725	0.0920203	1	15.44	6.05428	12.2329	11.2424	20.0714	17.2092	17.7333	18.3379	---NA---
FAN_icon20291601.1.g00001.1	1.30708	0.386352	0.0820027	0.563139	1	12.3139	7.48415	20.6968	13.4983	16.4516	16.7633	19.4007	17.5385	BSD domain-containing protein 1
FAN_icon20293151.1.g00001.1	1.33996	0.422187	0.0407766	0.346232	1	36.9278	28.1327	48.603	37.8878	45.7021	57.0066	47.987	50.2319	guanylate-binding protein 3
FAN_icon20295319.1.g00001.1	1.3026	0.381398	0.058362	0.446638	1	16.212	9.70061	20.7522	15.5549	20.5475	18.1587	21.9058	20.204	UCH domain-containing protein/DUF629 domain-containing protein/DUF627 domain-containing protein
FAN_icon20295445.1.g00001.1	1.21894	0.285631	0.117409	0.713651	1	54.6445	40.4536	54.5774	49.8918	64.2543	53.5859	64.3694	60.7365	protein transport protein SEC23
FAN_icon20296447.1.g00001.1	-1.67791	-0.746666	0.00303	0.0454893	1	11.1231	13.5209	8.0783	10.9074	6.03717	6.11335	7.77037	6.6403	E3 ubiquitin-protein ligase BRE1A-like
FAN_icon20296615.1.g00001.1	2.57022	1.36189	3.78e-09	2.59e-07	0.00101	6.5269	5.3663	5.67954	5.85758	15.493	14.2421	15.8035	15.1795	DNA-damage-repair/toleration protein DRT102
FAN_icon20298491.1.g00001.1	-1.16592	-0.221475	0.536773	0.999971	1	3.26193	2.39824	2.82026	2.82681	2.55352	2.29844	2.42416	2.42537	probable lysine-specific demethylase JMJ14
FAN_icon20298961.1.g00001.1	2.17829	1.1232	9.61e-08	5.05e-06	0.0257058	17.6464	11.1206	31.3859	20.0509	43.6347	42.4535	42.7773	42.9552	malate dehydrogenase, chloroplastic
FAN_icon20299205.1.g00001.1	1.37943	0.464074	0.203745	0.992348	1	4.92126	14.4728	13.8994	11.0978	17.4075	12.5991	16.2548	15.4204	BAG family molecular chaperone regulator 6 isoform X2
FAN_icon20299229.1.g00001.1	1.88376	0.913618	0.00222	0.0351326	1	4.71621	1.84931	7.17661	4.58071	7.54801	9.17191	8.87916	8.53302	CCAAT/enhancer-binding protein zeta
FAN_icon20299313.1.g00001.1	-1.54946	-0.631762	0.0118343	0.135272	1	6.30229	6.7959	7.84646	6.98155	4.71431	3.73022	5.46426	4.63626	E3 ubiquitin-protein ligase RING1
FAN_icon20299391.1.g00001.1	1.07834	0.108818	0.627923	0.999971	1	6.64255	12.3721	11.4863	10.167	12.0176	9.92266	11.1895	11.0433	protein DGCR14
FAN_icon20299563.1.g00001.1	1.41467	0.500466	0.0601431	0.456604	1	6.00245	6.09431	4.00348	5.36675	8.27894	5.89105	9.39959	7.85653	lysophospholipid acyltransferase LPEAT2
FAN_icon20299927.1.g00001.1	-1.10355	-0.142156	0.603274	0.999971	1	4.37699	5.7925	5.44944	5.20631	4.22591	4.34863	6.01775	4.8641	protein PAF1 homolog
FAN_icon20300251.1.g00001.1	-29.0318	-4.85956	7.41e-06	0.000255	1	1.13302	7.21952	2.05718	3.46991	0.147826	0.119753	0	0.0891932	sucrose synthase 4-like
FAN_icon20303389.1.g00001.1	-2.41399	-1.27142	0.00577	0.0767787	1	2.72492	1.84931	2.82715	2.46713	0.546957	0.974792	1.71352	1.07842	tetrahydrocannabinolic acid synthase-like
FAN_icon20304197.1.g00001.1	3.26474	1.70697	1.2e-05	0.00039	1	2.23517	0.876449	2.08712	1.73291	6.88233	4.72486	5.48165	5.69628	transcription factor bHLH122-like isoform X1
FAN_icon20304527.1.g00001.1	2.87105	1.52158	0.000235	0.00529	1	0.627434	0.820092	2.82088	1.4228	3.92936	3.71368	4.81831	4.15378	F-box/LRR-repeat protein At3g26922-like
FAN_icon20305201.1.g00001.1	1.23513	0.304659	0.274051	0.999971	1	4.25523	4.17137	7.11284	5.17981	5.05832	6.39645	8.08155	6.51211	ARF guanine-nucleotide exchange factor GNOM-like
FAN_icon20306129.1.g00001.1	1.57222	0.652804	0.00846	0.103909	1	5.56157	4.79773	8.53992	6.29974	9.28795	10.1576	10.0849	9.84349	probable sodium-coupled neutral amino acid transporter 6
FAN_icon20307351.1.g00001.1	1.10432	0.143161	0.650056	0.999971	1	5.93981	4.89112	3.45108	4.76067	6.94374	4.92195	3.70799	5.19123	GTPase-activating protein GYP7-like isoform X3
FAN_icon20308259.1.g00001.1	-1.66591	-0.736313	0.074696	0.529477	1	4.0336	2.73746	3.21917	3.33008	1.61928	2.62354	1.38353	1.87545	far upstream element-binding protein 2-like
FAN_icon20309017.1.g00001.1	-1.47502	-0.560737	0.0703359	0.508104	1	14.8224	12.4168	6.9902	11.4098	7.3136	6.72227	9.61353	7.88313	zinc finger CCCH domain-containing protein 20
FAN_icon20309299.1.g00001.1	1.23073	0.29952	0.409485	0.999971	1	3.04272	2.23707	3.94608	3.07529	3.30821	2.35837	6.40687	4.02448	transcription factor RF2b
FAN_icon20309433.1.g00001.1	-1.06926	-0.0966131	0.62698	0.999971	1	42.3049	21.5036	45.1925	36.3336	34.6709	28.8816	37.9604	33.8376	Na_Ca_ex domain-containing protein/EF_hand_5 domain-containing protein
FAN_icon20309501.1.g00001.1	-8.7995	-3.13742	4.85e-08	2.73e-06	0.0129797	9.29957	2.34419	3.03237	4.89204	0.27733	0.449328	0.987305	0.571321	histone H2A.1-like
FAN_icon20309549.1.g00001.1	-1.71147	-0.775239	0.000108	0.00269	1	14.6256	14.9607	15.834	15.1401	10.5089	7.61712	8.50635	8.87747	F-box protein AFR-like
FAN_icon20310045.1.g00001.1	1.15475	0.20758	0.41977	0.999971	1	7.92991	3.88682	9.09345	6.97006	7.07898	8.38141	8.5297	7.9967	probable methyltransferase PMT11
FAN_icon20310435.1.g00001.1	1.41801	0.503867	0.231314	0.999971	1	2.07559	1.80861	1.19637	1.69353	1.92572	2.92503	2.22807	2.35961	---NA---
FAN_icon20310799.1.g00001.1	2.00949	1.00683	0.0405734	0.34493	1	1.05038	1.44155	0.871829	1.12125	2.63124	2.57563	1.4051	2.20399	F-box/kelch-repeat protein At3g23880-like
FAN_icon20312817.1.g00001.1	1.03255	0.0462173	0.902727	0.999971	1	3.66816	2.82533	2.17473	2.88941	3.55522	2.43698	3.1155	3.0359	---NA---
FAN_icon20313013.1.g00001.1	-4.51117	-2.1735	0	0	0	289.189	349.196	183.668	274.018	49.9314	64.3302	71.1029	61.7882	oleosin 1-like
FAN_icon20314091.1.g00001.1	1.80718	0.853736	0.00183	0.0299922	1	5.0576	3.96634	5.24734	4.75709	7.52249	9.08745	9.20867	8.6062	GTPase LSG1-2-like
FAN_icon20314235.1.g00001.1	-3.53535	-1.82185	0.000595	0.0117386	1	1.86986	4.88804	1.29334	2.68375	0.867421	0.878367	0.463207	0.736331	probable auxin efflux carrier component 1b
FAN_icon20315139.1.g00001.1	1.54796	0.630365	0.0118864	0.13574	1	3.94749	4.07337	5.17337	4.39807	6.50566	7.11477	6.6393	6.75324	UPF0481 protein At3g47200-like
FAN_icon20315577.1.g00001.1	1.06054	0.0848056	0.809092	0.999971	1	2.49315	2.44402	2.80224	2.5798	2.60226	3.24996	2.00723	2.61982	BEACH domain-containing protein lvsC-like isoform X1
FAN_icon20316417.1.g00001.1	1.47646	0.562141	0.00239	0.0373117	1	28.6528	27.8831	50.1249	35.5536	50.6451	56.8547	48.0277	51.8425	ankyrin repeat-containing protein At5g02620-like
FAN_icon20316567.1.g00001.1	1.43591	0.521961	0.158338	0.868835	1	2.07306	1.0161	3.44133	2.17683	2.38016	3.15517	4.00564	3.18032	probable serine/threonine-protein kinase abkC
FAN_icon20317283.1.g00001.1	-1.07964	-0.110555	0.57405	0.999971	1	20.4497	16.0374	18.83	18.439	18.6766	17.5073	14.0577	16.7472	PTI1-like tyrosine-protein kinase At3g15890
FAN_icon20317287.1.g00001.1	1.1081	0.148084	0.653453	0.999971	1	4.83714	3.31927	3.01116	3.72252	4.41773	2.86303	5.75168	4.34415	probable serine/threonine protein kinase IREH1
FAN_icon20317327.1.g00001.1	-1.18428	-0.244012	0.494277	0.999971	1	1.68061	2.88311	2.61549	2.39307	1.64453	2.22037	2.1857	2.01687	J domain-containing protein
FAN_icon20317977.1.g00001.1	5.89026	2.55833	0	0	0	4.71621	1.32093	10.0193	5.35215	29.6529	33.9911	28.7071	30.7837	DNA-damage-repair/toleration protein DRT100-like
FAN_icon20318257.1.g00001.1	3.61383	1.85353	4.53e-12	5.07e-10	1.21e-06	91.0716	60.353	155.954	102.46	353.313	377.366	359.989	363.556	cinnamoyl-CoA reductase 1-like
FAN_icon20318375.1.g00001.1	4.0361	2.01296	0.00104	0.0187441	1	0.621918	0.609662	0.430166	0.553915	2.0556	3.4181	1.07844	2.18405	---NA---
FAN_icon20318797.1.g00001.1	-86.7876	-6.43942	3.59e-07	1.67e-05	0.095958	4.76804	7.11272	1.93575	4.6055	0	0.0876436	0	0.0292145	protein SIEVE ELEMENT OCCLUSION B-like
FAN_icon20319047.1.g00001.1	-2.24599	-1.16735	6.35e-06	0.000222	1	13.4749	10.4836	12.6489	12.2025	6.02769	4.97343	5.24548	5.41553	PREDICTED: uncharacterized protein LOC101296725
FAN_icon20319255.1.g00001.1	-1.05332	-0.0749419	0.879255	0.999971	1	2.4299	3.03165	1.14594	2.2025	1.26812	2.24138	2.95498	2.15483	PREDICTED: uncharacterized protein LOC101300338
FAN_icon20320679.1.g00001.1	-1.98294	-0.987644	0.0563665	0.435743	1	2.43732	6.92893	1.26438	3.54354	1.52639	1.54565	2.53587	1.8693	GRF1-interacting factor 1
FAN_icon20320929.1.g00001.1	1.20097	0.264195	0.406634	0.999971	1	2.27536	2.83885	2.78995	2.63472	3.67037	2.62354	3.38195	3.22529	translation initiation factor IF-2-like
FAN_icon20321053.1.g00001.1	1.31795	0.39829	0.110531	0.683936	1	5.58499	6.08325	14.379	8.6824	10.7952	11.8059	11.2219	11.2744	PREDICTED: uncharacterized protein LOC105352066
FAN_icon20321611.1.g00001.1	1.06326	0.0884886	0.63285	0.999971	1	14.4796	11.3554	16.3105	14.0485	13.8179	14.6918	16.6023	15.0373	translocase of chloroplast 159, chloroplastic
FAN_icon20321903.1.g00001.1	174.512	7.44719	0.00762	0.0957609	1	0	0	0	0	4.21305	2.60463	3.31548	3.37772	exocyst complex component EXO70A1-like
FAN_icon20322225.1.g00001.1	-2.26588	-1.18007	0.0360457	0.315792	1	1.31006	4.36642	1.08737	2.25462	1.23065	0.553859	1.36303	1.04918	calmodulin-binding protein 60 B-like isoform X1
FAN_icon20322313.1.g00001.1	2.20711	1.14216	0.000882	0.0163192	1	1.86166	1.21665	2.78995	1.95609	4.64194	4.19767	3.99685	4.27882	GRIP and coiled-coil domain-containing protein 2-like isoform X4
FAN_icon20322317.1.g00001.1	1.15303	0.205429	0.647514	0.999971	1	2.15774	1.81305	1.27925	1.75001	1.6087	2.21544	2.29081	2.03831	probable UDP-N-acetylglucosamine--peptide N-acetylglucosaminyltransferase SPINDLY
FAN_icon20324437.1.g00001.1	3.22833	1.69079	2.66e-05	0.000789	1	2.24581	0.660467	2.33007	1.74545	6.09466	5.03221	5.84155	5.65614	mediator-associated protein 2
FAN_icon20324609.1.g00001.1	1.19463	0.25656	0.387098	0.999971	1	2.33219	5.8426	8.33447	5.50309	7.70849	6.35416	5.19962	6.42076	PREDICTED: uncharacterized protein LOC101300778 isoform X3
FAN_icon20325451.1.g00001.1	1.50863	0.593242	0.0126616	0.142644	1	9.67956	4.84535	16.0256	10.1835	14.1874	15.063	16.2237	15.1581	cytosolic Fe-S cluster assembly factor NBP35-like
FAN_icon20325505.1.g00001.1	-33.7726	-5.07778	0	0	0	78.0543	80.352	18.8033	59.0699	1.07481	1.74139	2.60191	1.80604	21 kDa protein-like
FAN_icon20326017.1.g00001.1	1.2527	0.325044	0.417415	0.999971	1	1.26046	1.44155	1.96162	1.55454	1.75416	1.68748	2.65407	2.0319	disease resistance protein At4g27190-like
FAN_icon20326271.1.g00001.1	1.56708	0.648077	0.0343947	0.304989	1	2.96085	3.10982	3.51078	3.19382	4.74602	4.73885	5.81536	5.10007	ATP sulfurylase 2
FAN_icon20327445.1.g00001.1	-11.1459	-3.47845	1.09e-11	1.15e-09	2.9e-06	9.02485	14.5547	5.43683	9.67214	0.60773	1.2308	0.649062	0.829196	putative phospholipid:diacylglycerol acyltransferase 2
FAN_icon20328355.1.g00001.1	-1.14514	-0.195521	0.378428	0.999971	1	99.1548	89.4746	73.8588	87.4961	75.4978	73.3065	81.8132	76.8725	sucrose transport protein SUC4-like
FAN_icon20330693.1.g00001.1	2.41483	1.27192	6.76e-05	0.0018	1	3.45413	2.60466	3.03237	3.03039	7.34925	5.84126	9.87305	7.68785	putative fasciclin-like arabinogalactan protein 20
FAN_icon20331735.1.g00001.1	1.19048	0.251549	0.204554	0.995253	1	39.4447	26.3386	56.6418	40.8084	48.6294	50.1494	44.8206	47.8665	probable receptor-like serine/threonine-protein kinase At5g57670
FAN_icon20332157.1.g00001.1	-1.68091	-0.749245	0.00566	0.0756818	1	5.94653	7.63845	5.53138	6.37212	3.42443	3.90109	4.11449	3.81334	ABC transporter B family member 26, chloroplastic
FAN_icon20334161.1.g00001.1	1.01953	0.0278983	0.911848	0.999971	1	4.50137	4.81382	6.15623	5.15714	5.6594	5.01717	5.01791	5.23149	subtilisin-like protease SBT6.1
FAN_icon20334603.1.g00001.1	-1.01807	-0.0258314	0.941651	0.999971	1	1.95491	3.11412	3.04237	2.7038	2.80563	2.16952	3.26885	2.748	tricalbin-3
FAN_icon20335025.1.g00001.1	1.20441	0.268324	0.247801	0.999971	1	7.86035	7.70545	11.6892	9.08499	10.3922	11.4095	10.7095	10.8371	PREDICTED: uncharacterized protein LOC101299287 isoform X2
FAN_icon20335315.1.g00001.1	-1.33827	-0.420373	0.0328023	0.294307	1	17.3917	18.6535	15.0722	17.0391	14.629	11.4184	12.3167	12.788	pollen-specific leucine-rich repeat extensin-like protein 1
FAN_icon20335371.1.g00001.1	1.68673	0.75423	0.00403	0.0572979	1	8.09383	5.79816	7.10555	6.99918	10.2351	11.8449	13.8809	11.987	DNA-directed RNA polymerase I subunit rpa49-like
FAN_icon20336073.1.g00001.1	-2.30101	-1.20227	0.000393	0.00826	1	5.45677	3.82089	6.20068	5.15944	2.9834	1.86756	1.73798	2.19631	putative quinone-oxidoreductase homolog, chloroplastic
FAN_icon20336315.1.g00001.1	1.75154	0.808628	0.00569	0.0759397	1	3.27372	3.00864	2.33512	2.87249	5.1255	5.27668	4.56173	4.98797	PREDICTED: uncharacterized protein LOC101292369
FAN_icon20337151.1.g00001.1	1.20121	0.26449	0.427891	0.999971	1	2.85831	1.60113	3.38919	2.61621	2.7703	2.93473	3.94495	3.21666	pentatricopeptide repeat-containing protein At3g53700, chloroplastic
FAN_icon20337507.1.g00001.1	-1.35931	-0.442879	0.0403883	0.34375	1	16.0662	18.7979	16.4001	17.0881	12.9827	11.065	14.2508	12.7662	ribose-phosphate pyrophosphokinase 4
FAN_icon20337973.1.g00001.1	-2.16952	-1.11737	1.56e-08	9.62e-07	0.00417	28.3789	28.6202	19.276	25.4251	11.4009	12.7747	10.9245	11.7	sterol 14-demethylase-like
FAN_icon20338267.1.g00001.1	-1.82403	-0.867131	0.0042	0.0592992	1	4.98726	5.10154	4.49944	4.86275	3.05541	2.84187	1.77261	2.55663	protein NRT1/ PTR FAMILY 4.6-like
FAN_icon20338281.1.g00001.1	-1.29334	-0.371103	0.44317	0.999971	1	2.09609	3.52249	1.55338	2.39065	1.87528	1.89895	1.78028	1.8515	PREDICTED: uncharacterized protein LOC101294763
FAN_icon20339089.1.g00001.1	-1.69971	-0.765292	0.0291214	0.269387	1	4.64365	5.12116	4.21563	4.66015	1.96905	3.31293	2.80395	2.69531	NADP-dependent glyceraldehyde-3-phosphate dehydrogenase
FAN_icon20339501.1.g00001.1	1.2431	0.313944	0.390946	0.999971	1	2.04165	2.00142	2.54189	2.19499	3.1965	2.24421	2.88284	2.77452	predicted protein
FAN_icon20340955.1.g00001.1	1.71369	0.777104	0.100919	0.643206	1	0.258422	1.26665	2.68117	1.40208	1.75326	2.62211	2.88077	2.41871	glutamate--tRNA ligase, cytoplasmic
FAN_icon20341091.1.g00001.1	-1.16971	-0.226146	0.326978	0.999971	1	9.3713	6.98983	11.6252	9.32877	7.01712	6.89034	10.5981	8.16851	importin subunit beta-1-like
FAN_icon20341477.1.g00001.1	1.19709	0.259532	0.415056	0.999971	1	3.32553	4.44545	6.58692	4.78597	4.10218	6.00724	7.41428	5.84123	probable histone chaperone ASF1A
FAN_icon20341735.1.g00001.1	1.32383	0.404722	0.311442	0.999971	1	2.07306	2.54026	2.15083	2.25472	3.24568	2.95797	2.6961	2.96658	transcription repressor KAN1-like
FAN_icon20342005.1.g00001.1	-8.12021	-3.02152	1.74e-07	8.66e-06	0.0465065	6.89018	9.0835	3.69759	6.55709	0.371986	0.301344	1.94228	0.87187	Membrane lipoprotein
FAN_icon20342839.1.g00001.1	-1.12713	-0.172655	0.392877	0.999971	1	12.4707	17.5595	15.5263	15.1855	12.8982	15.1459	11.4584	13.1675	protein QUIRKY-like
FAN_icon20344945.1.g00001.1	1.00692	0.00995	0.971076	0.999971	1	3.04927	5.18125	5.69461	4.64171	3.71318	5.24256	4.98546	4.64707	PREDICTED: uncharacterized protein LOC101309871
FAN_icon20345819.1.g00001.1	1.84225	0.88147	4.48e-07	2.04e-05	0.119862	32.8613	25.6517	34.936	31.1497	57.1658	59.8597	53.6669	56.8975	nucleolar GTP-binding protein 1-like
FAN_icon20346169.1.g00001.1	-1.50277	-0.587626	0.0278184	0.259995	1	7.54594	8.04993	6.44744	7.34777	5.79131	4.87917	3.62864	4.76637	probable lysine-specific demethylase JMJ14
FAN_icon20346317.1.g00001.1	1.25046	0.322455	0.148107	0.838124	1	11.7652	16.7034	31.9896	20.1527	25.7246	27.014	21.708	24.8155	E3 ubiquitin-protein ligase UPL1-like
FAN_icon20346637.1.g00001.1	2.32701	1.21848	7.84e-08	4.2e-06	0.0209592	7.31013	6.01025	11.0096	8.10998	18.2137	18.5432	19.8029	18.8532	UDP-glycosyltransferase 76F1-like
FAN_icon20346693.1.g00001.1	-2.11065	-1.07769	4.74e-09	3.2e-07	0.00127	34.8957	34.6227	25.892	31.8035	15.3418	13.5907	16.9746	15.3023	NAC domain-containing protein 72-like
FAN_icon20346767.1.g00001.1	1.66022	0.73137	5.89e-05	0.00159	1	18.4591	13.7207	23.7817	18.6538	30.4884	30.6159	31.356	30.8201	cellulose synthase-like protein D3
FAN_icon20346789.1.g00001.1	-1.92886	-0.947746	0.0188662	0.193598	1	2.02848	1.78965	2.52549	2.11454	0.952764	0.686071	1.95975	1.19953	UDP-glycosyltransferase 89A2-like
FAN_icon20346897.1.g00001.1	-1.78493	-0.835867	0.0952475	0.623433	1	1.82563	3.57931	0.631373	2.0121	1.58794	1.02911	0.753749	1.1236	cytochrome P450 81E8-like
FAN_icon20346947.1.g00001.1	-3.97354	-1.99042	1.39e-05	0.000443	1	4.05695	2.98276	1.68366	2.90779	0.741038	0.514553	1.05525	0.77028	probable receptor-like protein kinase At2g23200
FAN_icon20348323.1.g00001.1	-2.30966	-1.20768	0.00648	0.084134	1	9.14659	2.52178	2.37243	4.68027	1.64087	1.4501	3.1863	2.09243	AMP deaminase
FAN_icon20348889.1.g00001.1	-10.6903	-3.41823	4.12e-08	2.34e-06	0.011026	5.36291	8.34972	3.60031	5.77098	0.329272	0.266741	1.17222	0.58941	thylakoid lumenal 19 kDa protein, chloroplastic
FAN_icon20351721.1.g00001.1	-3.80191	-1.92672	0.000102	0.00258	1	3.00396	3.23923	2.49332	2.91217	0.783856	0.761997	0.669732	0.738528	bromodomain-containing protein DDB_G0278469
FAN_icon20351873.1.g00001.1	1.12377	0.168352	0.569376	0.999971	1	6.36916	6.24365	4.72007	5.77763	7.5976	4.61609	8.11431	6.776	PREDICTED: uncharacterized protein LOC101308409
FAN_icon20352993.1.g00001.1	-1.74465	-0.802941	1.11e-05	0.000364	1	42.2136	34.8478	39.6062	38.8892	24.0333	21.6895	20.8645	22.1957	pollen-specific leucine-rich repeat extensin-like protein 2
FAN_icon20354455.1.g00001.1	2.14455	1.10067	0.000793	0.0149182	1	2.0069	4.18062	2.08219	2.75657	5.62958	6.68166	5.22011	5.84379	TMV resistance protein N-like
FAN_icon20354685.1.g00001.1	-2.31099	-1.20851	0.000216	0.00493	1	7.87809	3.54833	18.9982	10.1415	2.778	3.87076	6.32945	4.32607	cytochrome P450 71A26-like
FAN_icon20354733.1.g00001.1	-2.09684	-1.06822	0.00566	0.0756564	1	3.62785	3.75394	2.3002	3.22733	2.20886	1.27814	1.04848	1.51183	U-box domain-containing protein 40
FAN_icon20355379.1.g00001.1	1.32987	0.411288	0.0609274	0.460847	1	9.43242	9.55476	13.0484	10.6785	13.4551	14.0902	15.188	14.2445	probable anion transporter 5
FAN_icon20356543.1.g00001.1	-1.58611	-0.665496	0.0371304	0.322991	1	12.0585	5.77909	6.11643	7.98467	4.7548	4.53157	5.97432	5.0869	nuclear transcription factor Y subunit B-3-like
FAN_icon20356799.1.g00001.1	1.2249	0.292661	0.141318	0.813262	1	64.3717	35.5438	75.2372	58.3842	65.6805	66.9815	79.8617	70.8412	eukaryotic translation initiation factor 3 subunit L-like
FAN_icon20358113.1.g00001.1	-1.03139	-0.0445844	0.887873	0.999971	1	3.41754	2.23346	3.54576	3.06559	2.97259	2.79338	3.21709	2.99435	DNA-directed RNA polymerase III subunit RPC5
FAN_icon20359603.1.g00001.1	1.20114	0.264403	0.209904	0.999971	1	8.0672	7.90823	10.7306	8.902	10.0395	11.631	9.83841	10.503	---NA---
FAN_icon20359815.1.g00001.1	1.48257	0.568096	0.0305308	0.279199	1	4.07155	4.43479	6.10176	4.86937	7.31899	7.36354	6.72409	7.13554	tricalbin-3
FAN_icon20360573.1.g00001.1	-2.27772	-1.18759	1.04e-06	4.36e-05	0.278387	17.0586	9.04981	11.2438	12.4508	4.18946	5.43018	7.00986	5.54317	histone H1
FAN_icon20361015.1.g00001.1	1.19453	0.256447	0.324724	0.999971	1	6.00245	6.44456	8.00696	6.81799	7.30933	9.30483	7.22228	7.94548	BEACH domain-containing protein B isoform X1
FAN_icon20362117.1.g00001.1	-1.77095	-0.824523	0.0043	0.0604149	1	14.419	13.3496	6.02553	11.2647	5.2257	6.09598	8.18562	6.50243	ABSCISIC ACID-INSENSITIVE 5-like protein 5
FAN_icon20362607.1.g00001.1	3.37501	1.75489	5.77e-13	7.5e-11	1.54e-07	7.00923	5.10425	15.1677	9.09373	36.4754	25.2306	28.8729	30.193	scarecrow-like protein 15
FAN_icon20362793.1.g00001.1	-1.55279	-0.634866	0.0211286	0.211415	1	40.9691	12.1419	20.7588	24.6233	13.7568	14.3668	19.3538	15.8258	histone H3.3
FAN_icon20364135.1.g00001.1	1.24641	0.31778	0.371579	0.999971	1	1.80237	3.33739	2.28554	2.4751	2.40382	3.47132	3.42308	3.09941	GDP-fucose protein-O-fucosyltransferase 1
FAN_icon20364577.1.g00001.1	-1.32307	-0.403893	0.140874	0.811509	1	4.47227	3.7863	4.85096	4.36984	3.501	3.3518	2.87042	3.24107	probable beta-1,3-galactosyltransferase 16
FAN_icon20364755.1.g00001.1	-1.0447	-0.0630859	0.796956	0.999971	1	10.5842	10.0705	12.2732	10.976	9.0979	10.792	11.7988	10.5629	probable splicing factor 3A subunit 1
FAN_icon20367075.1.g00001.1	1.07011	0.0977556	0.656642	0.999971	1	8.77434	7.16786	12.138	9.36008	9.41275	10.9226	9.05667	9.79735	probable acyl-activating enzyme 1, peroxisomal
FAN_icon20367845.1.g00001.1	-3.52462	-1.81747	1.97e-10	1.69e-08	5.26e-05	319.05	405.82	214.545	313.139	78.5725	90.2364	102.302	90.3703	uncharacterized GPI-anchored protein At5g19250-like
FAN_icon20368613.1.g00001.1	1.82781	0.870117	0.00186	0.030498	1	2.99125	2.54133	4.75866	3.43042	7.07691	5.98589	5.4834	6.18207	MICOS complex subunit MIC60
FAN_icon20370177.1.g00001.1	1.02489	0.0354625	0.887026	0.999971	1	4.89418	6.97852	6.92426	6.26565	7.31426	5.45499	6.77841	6.51589	dnaJ homolog subfamily C GRV2
FAN_icon20370809.1.g00001.1	-1.04666	-0.0657912	0.755173	0.999971	1	12.4303	8.12358	11.1265	10.5601	11.4479	9.27392	9.41894	10.0469	putative casein kinase family protein
FAN_icon20371623.1.g00001.1	9.63698	3.26858	1.37e-05	0.000439	1	0.202848	0	0.631373	0.278074	3.28174	2.57276	2.412	2.7555	cytochrome P450 81E8-like
FAN_icon20372131.1.g00001.1	-1.13612	-0.18412	0.607234	0.999971	1	4.17012	2.33597	2.88438	3.13016	3.52355	1.51116	3.54183	2.85885	protein CHROMATIN REMODELING 19
FAN_icon20374065.1.g00001.1	2.3591	1.23824	1.02e-09	7.8e-08	0.000273	13.1061	9.7332	17.9244	13.5879	27.0485	30.8109	38.2222	32.0272	anthocyanidin 3-O-glucosyltransferase 2-like
FAN_icon20374175.1.g00001.1	1.46026	0.546226	0.22995	0.999971	1	0.99814	1.71232	1.55338	1.42128	1.30228	2.53193	2.4108	2.08167	transcription termination factor MTERF6, chloroplastic/mitochondrial-like
FAN_icon20374201.1.g00001.1	-1.65172	-0.723966	0.000794	0.014933	1	14.1613	13.1385	16.0044	14.4347	9.23815	8.98054	7.51728	8.57865	putative disease resistance protein RGA3
FAN_icon20374343.1.g00001.1	1.82779	0.870098	1.04e-06	4.36e-05	0.278097	21.7671	15.0158	25.5113	20.7647	37.7611	37.4068	38.1948	37.7875	pleiotropic drug resistance protein 2
FAN_icon20374827.1.g00001.1	-1.32509	-0.406087	0.223179	0.999971	1	3.01677	4.3374	2.71262	3.35559	2.51903	2.89093	1.94303	2.451	transcriptional corepressor SEUSS
FAN_icon20375787.1.g00001.1	1.20213	0.265588	0.37094	0.999971	1	5.46807	5.62833	4.25491	5.1171	7.13422	4.39234	7.72101	6.41586	Pentatricopeptide repeat-containing, mitochondrial -like protein
FAN_icon20376449.1.g00001.1	1.22637	0.294399	0.244204	0.999971	1	11.1129	8.76827	11.2486	10.3766	10.0433	13.8656	14.3017	12.7369	protein SDE2 homolog
FAN_icon20376667.1.g00001.1	-1.34689	-0.429629	0.291006	0.999971	1	2.78168	2.97476	2.62367	2.79337	2.11158	1.81749	2.44312	2.12406	ABC transporter G family member 7
FAN_icon20376865.1.g00001.1	1.11179	0.152887	0.558624	0.999971	1	4.16136	3.49659	4.93426	4.1974	4.34348	4.94284	4.56525	4.61719	serine/threonine-protein kinase ATM-like
FAN_icon20378497.1.g00001.1	1.28016	0.356324	0.0637676	0.47485	1	21.5542	20.5479	24.6196	22.2405	35.707	24.746	24.5419	28.3316	inositol-3-phosphate synthase
FAN_icon20378509.1.g00001.1	-1.11136	-0.152331	0.455241	0.999971	1	13.5093	13.4796	20.774	15.921	13.3452	14.5845	14.8803	14.27	bZIP transcription factor 17-like
FAN_icon20378511.1.g00001.1	-1.92686	-0.946251	0.0287395	0.266638	1	3.16391	1.93848	1.43614	2.17951	0.928795	1.17042	1.32262	1.14061	phototropin-1 isoform X1
FAN_icon20378877.1.g00001.1	-1.29987	-0.378373	0.0380566	0.329077	1	42.4752	34.7463	34.951	37.3908	30.1166	27.865	28.3007	28.7608	uncharacterized endoplasmic reticulum membrane protein C16E8.02
FAN_icon20379969.1.g00001.1	-1.1881	-0.248662	0.523903	0.999971	1	5.15668	4.84443	4.68137	4.89416	6.50368	2.08927	3.83227	4.14174	NAC domain-containing protein 2
FAN_icon20380487.1.g00001.1	-1.14198	-0.191541	0.462475	0.999971	1	8.41662	12.5184	7.82903	9.58801	8.17911	7.73017	9.92165	8.61031	54S ribosomal protein L37, mitochondrial-like
FAN_icon20380631.1.g00001.1	1.03752	0.0531412	0.866529	0.999971	1	2.17064	3.09508	3.68521	2.98364	2.78056	3.50391	2.78635	3.0236	transcription initiation factor TFIID subunit 8-like
FAN_icon20380685.1.g00001.1	-5.2681	-2.39728	1.46e-10	1.28e-08	3.92e-05	9.59575	11.0078	4.66014	8.42123	1.17205	1.29474	2.57939	1.68206	plant/T31B5-30 protein
FAN_icon20381025.1.g00001.1	1.307	0.386258	0.201178	0.98388	1	4.37265	3.26589	3.45652	3.69835	6.52002	4.3135	3.40435	4.74595	protein ENHANCED DOWNY MILDEW 2-like
FAN_icon20381253.1.g00001.1	1.36995	0.454122	0.186992	0.939427	1	3.74929	2.51475	3.68521	3.31642	4.63426	3.00335	6.30595	4.64785	transmembrane protein 161B
FAN_icon20383051.1.g00001.1	-1.3606	-0.444239	0.00728	0.0923022	1	59.8835	53.2284	61.4862	58.1994	42.4251	43.1573	42.1975	42.5933	protein YIF1B-like
FAN_icon20383523.1.g00001.1	1.3622	0.445935	0.310971	0.999971	1	2.49865	3.06177	2.91644	2.82562	3.58601	4.8857	2.78538	3.75236	U11/U12 small nuclear ribonucleoprotein 59 kDa protein
FAN_icon20383919.1.g00001.1	1.47649	0.562171	0.00342	0.0501745	1	12.4059	9.84496	13.4842	11.9117	18.4983	17.3997	16.3905	17.4295	protein STABILIZED1
FAN_icon20384155.1.g00001.1	1.07315	0.101846	0.632151	0.999971	1	9.64903	8.87977	9.1938	9.24087	10.9962	8.15873	11.2685	10.1411	probable transcriptional regulator SLK2 isoform X1
FAN_icon20384367.1.g00001.1	-1.56963	-0.650421	0.102566	0.650375	1	4.40767	2.30443	2.43895	3.05035	2.30029	1.49076	2.18376	1.9916	---NA---
FAN_icon20384725.1.g00001.1	12.3767	3.62955	0	0	0	2.73099	2.05936	4.14119	2.97718	32.5616	34.7266	43.4018	36.8967	quinolinate synthase, chloroplastic
FAN_icon20386043.1.g00001.1	-1.37317	-0.457515	0.0423036	0.355247	1	9.74927	11.7075	10.8737	10.7768	6.61436	8.65566	8.15101	7.80701	glucan endo-1,3-beta-glucosidase 6
FAN_icon20387791.1.g00001.1	-1.38936	-0.474424	0.0942399	0.619166	1	14.5352	11.5203	8.34241	11.466	6.77868	8.10632	10.3424	8.40914	cysteine proteinase 15A
FAN_icon20388103.1.g00001.1	1.44408	0.530153	0.0818436	0.56232	1	2.85831	2.60184	5.29561	3.58525	5.3275	5.61052	4.09667	5.01157	E3 ubiquitin-protein ligase UPL1 isoform X1
FAN_icon20389255.1.g00001.1	-2.85216	-1.51206	0.000188	0.00438	1	3.84474	5.02529	3.72304	4.19769	1.33767	0.86691	2.6668	1.62379	protein indeterminate-domain 2-like
FAN_icon20390403.1.g00001.1	-1.39677	-0.482091	0.191443	0.95433	1	2.15263	1.5347	2.63945	2.10893	1.22555	1.57195	1.74519	1.51423	Homeodomain-like superfamily protein, putative isoform 2
FAN_icon20391887.1.g00001.1	1.94154	0.957203	0.0308217	0.281139	1	2.14373	0.700496	0.988514	1.27758	2.11324	2.81965	2.47823	2.47037	U-box domain-containing protein 11
FAN_icon20393755.1.g00001.1	1.08622	0.119315	0.497554	0.999971	1	20.5053	16.2724	21.2745	19.3507	18.7528	24.1083	19.0123	20.6245	K(+) efflux antiporter 2, chloroplastic
FAN_icon20393785.1.g00001.1	1.31347	0.393382	0.0473349	0.384414	1	53.4672	36.8378	70.6497	53.6516	81.4732	70.7992	56.0414	69.4379	3-oxo-5-alpha-steroid 4-dehydrogenase 2-like
FAN_icon20394641.1.g00001.1	-1.37941	-0.464049	0.122982	0.737556	1	7.86035	5.23971	5.21935	6.10647	5.25079	3.58901	4.67324	4.50435	glutamate receptor 3.4-like
FAN_icon20395501.1.g00001.1	1.15779	0.211379	0.559729	0.999971	1	3.26005	1.49138	3.83334	2.86159	4.31012	3.21596	2.09973	3.2086	(R,S)-reticuline 7-O-methyltransferase-like
FAN_icon20396295.1.g00001.1	-1.72778	-0.78892	0.0408151	0.346456	1	3.90846	2.29886	4.86611	3.69114	1.63181	2.97431	1.3555	1.98721	probable RNA helicase SDE3
FAN_icon20396657.1.g00001.1	3.03434	1.60138	0.0016	0.0268226	1	0.65961	0.646611	1.82495	1.04372	4.36036	2.88162	2.1242	3.12206	ribonuclease S-7-like
FAN_icon20397063.1.g00001.1	164.149	7.35887	0.00843	0.103678	1	0	0	0	0	3.14641	3.37112	1.87893	2.79882	dynamin-related protein 4C-like
FAN_icon20399025.1.g00001.1	2.8376	1.50467	0.00749	0.0943775	1	0.618519	0.303165	1.92517	0.948952	2.58235	2.2227	3.67731	2.82745	chromatin assembly factor 1 subunit FAS1
FAN_icon20399319.1.g00001.1	1.238	0.30801	0.329782	0.999971	1	5.32728	3.68633	3.25126	4.08829	5.0698	4.63696	5.82215	5.1763	equilibrative nucleotide transporter 1
FAN_icon20399495.1.g00001.1	-1.08713	-0.120519	0.681468	0.999971	1	6.7075	9.04106	2.82715	6.1919	4.81322	5.84875	6.85409	5.83869	Formin-like protein 18
FAN_icon20399887.1.g00001.1	-1.53838	-0.62141	0.0203158	0.205366	1	10.9278	9.86674	6.26561	9.02005	5.25279	6.68683	5.34288	5.76084	---NA---
FAN_icon20400133.1.g00001.1	1.43525	0.521305	0.0243477	0.235344	1	7.22395	5.66528	10.9212	7.93682	9.26356	11.8674	13.038	11.3897	zinc finger (C3HC4-type RING finger) family protein
FAN_icon20401125.1.g00001.1	1.14633	0.197023	0.463254	0.999971	1	8.2021	5.62833	6.80785	6.87943	7.84764	7.97557	7.72101	7.84807	BTB domain-containing protein
FAN_icon20401365.1.g00001.1	2.3515	1.23358	0.000853	0.0158648	1	2.32899	0.570774	2.81909	1.90629	4.25411	4.18471	5.19249	4.54377	probable arabinosyltransferase ARAD1
FAN_icon20401993.1.g00001.1	-1.08784	-0.121462	0.619665	0.999971	1	6.39158	6.26562	14.0665	8.90791	7.47995	8.76166	7.91668	8.05276	phospholipid-transporting ATPase 1-like
FAN_icon20402111.1.g00001.1	-1.13655	-0.184659	0.640855	0.999971	1	3.93017	1.21665	2.36073	2.50252	2.37494	1.74903	2.61333	2.24577	---NA---
FAN_icon20403231.1.g00001.1	1.12364	0.16818	0.395229	0.999971	1	21.9006	21.0439	16.8729	19.9391	23.6512	19.3431	24.9777	22.6573	probable ribosomal protein S11, mitochondrial
FAN_icon20403581.1.g00001.1	1.43104	0.517065	0.0312815	0.284325	1	7.96405	8.53902	9.81211	8.77173	9.8712	14.0993	13.6868	12.5524	Proteasome subunit alpha type-5
FAN_icon20405069.1.g00001.1	-2.46652	-1.30248	1.96e-11	1.99e-09	5.25e-06	56.4399	55.5171	40.5088	50.8219	21.8895	20.6744	19.5357	20.6999	beta-amyrin 28-oxidase-like
FAN_icon20405613.1.g00001.1	1.15064	0.202443	0.439805	0.999971	1	6.24368	3.49751	7.86605	5.86908	7.0988	6.31635	6.79443	6.73653	phosphatidylinositol-3-phosphatase myotubularin-1-like
FAN_icon20406939.1.g00001.1	-1.10295	-0.141369	0.678517	0.999971	1	3.3947	3.5655	3.77363	3.57795	2.53091	2.87039	4.86546	3.42225	aspartic proteinase-like protein 1
FAN_icon20408579.1.g00001.1	-1.74024	-0.799285	0.0673638	0.49258	1	1.46922	3.45665	3.04869	2.65819	1.22682	1.36653	2.18376	1.59237	L-Ala-D/L-amino acid epimerase
FAN_icon20408711.1.g00001.1	1.72611	0.787523	0.00192	0.0312141	1	4.24362	4.16	8.80566	5.73643	9.56336	10.8461	8.74441	9.71796	cell division cycle 5-like protein
FAN_icon20409269.1.g00001.1	-2.07099	-1.05032	1.51e-05	0.000478	1	8.46993	8.49172	7.9888	8.31682	3.71707	3.9064	4.57787	4.06712	ACT domain-containing protein ACR4-like
FAN_icon20409819.1.g00001.1	3.5938	1.84551	2.22e-15	4.11e-13	5.94e-10	4.23496	5.66115	12.5824	7.49283	27.426	22.706	30.1853	26.7724	protein ECERIFERUM 1
FAN_icon20409921.1.g00001.1	-1.49718	-0.582247	0.203917	0.993044	1	2.98151	1.32853	2.24972	2.18659	1.41454	0.916732	2.41719	1.58282	(+)-neomenthol dehydrogenase-like isoform X1
FAN_icon20410199.1.g00001.1	1.73756	0.797063	0.171191	0.889928	1	1.19398	0	2.47754	1.22384	2.64824	2.14533	1.33099	2.04152	protein DETOXIFICATION 46, chloroplastic
FAN_icon20410615.1.g00001.1	-2.47532	-1.30762	0.00488	0.0671177	1	2.41857	2.66727	3.45029	2.84538	1.10443	0.894695	1.57273	1.19062	F-box protein PP2-A13-like
FAN_icon20413055.1.g00001.1	1.51972	0.603808	0.0323445	0.291226	1	2.30528	3.95473	3.78695	3.34899	5.01284	4.79184	5.71068	5.17179	DEAD-box ATP-dependent RNA helicase 42
FAN_icon20413299.1.g00001.1	1.86744	0.90106	3.72e-06	0.000137	0.995928	10.5658	12.8058	18.7355	14.0357	24.3624	27.614	26.1264	26.0343	Pto-like protein kinase
FAN_icon20413809.1.g00001.1	-4.13726	-2.04868	0.000662	0.0128332	1	2.27974	3.91092	0.886975	2.35921	0.743597	0.361431	0.635335	0.580121	PREDICTED: uncharacterized protein LOC101315040
FAN_icon20414459.1.g00001.1	-1.22165	-0.288827	0.279419	0.999971	1	7.44033	5.17618	5.72734	6.11462	4.75978	4.76911	5.70778	5.07889	ABC1-like kinase
FAN_icon20414699.1.g00001.1	1.7709	0.824483	0.00705	0.0899304	1	3.69517	1.9065	5.24626	3.61598	6.39432	6.49557	6.0704	6.3201	xyloglucan glycosyltransferase 4-like
FAN_icon20415379.1.g00001.1	1.57552	0.655824	0.0173456	0.1816	1	3.1507	2.89558	5.51628	3.85419	5.96057	4.99514	7.90256	6.28609	RNA polymerase II C-terminal domain phosphatase-like 3
FAN_icon20416197.1.g00001.1	-2.17045	-1.118	0.00156	0.0263069	1	6.79454	5.48524	2.69538	4.99172	2.71161	2.53461	1.48514	2.24379	S1 RNA-binding domain-containing family protein
FAN_icon20416269.1.g00001.1	1.02791	0.0397108	0.810247	0.999971	1	33.6098	30.3967	41.6198	35.2088	35.4202	37.1277	35.1299	35.8926	IAP-like protein 1 isoform 1
FAN_icon20417771.1.g00001.1	1.47296	0.55872	0.0931301	0.614245	1	3.27865	1.4834	3.40165	2.72123	4.08024	3.94514	3.93602	3.98713	pentatricopeptide repeat-containing protein At3g60050
FAN_icon20418261.1.g00001.1	-1.22081	-0.287838	0.193776	0.962319	1	15.8291	25.0826	15.0731	18.6616	16.0692	15.1261	15.1478	15.4477	PREDICTED: uncharacterized protein LOC105352110
FAN_icon20418633.1.g00001.1	-1.86495	-0.89914	0.0841912	0.573472	1	3.06972	2.18853	0.868605	2.04229	0.582558	1.65175	0.82957	1.02129	---NA---
FAN_icon20418997.1.g00001.1	-1.67104	-0.740743	0.193082	0.95978	1	3.34699	2.98276	1.57843	2.63606	1.42915	1.54366	1.809	1.59393	---NA---
FAN_icon20419167.1.g00001.1	39.6562	5.30947	5.93e-08	3.27e-06	0.0158714	0.19094	0.187177	0	0.126039	5.67994	5.56998	6.1017	5.78387	exocyst complex component EXO70A1-like
FAN_icon20419335.1.g00001.1	-1.05074	-0.0714054	0.763605	0.999971	1	15.7207	12.6369	18.2677	15.5418	10.8297	19.0084	13.7861	14.5414	E3 ubiquitin-protein ligase UPL4 isoform X1
FAN_icon20419647.1.g00001.1	-2.34452	-1.22929	1.19e-08	7.47e-07	0.00318	212.378	209.065	237.887	219.776	89.9383	89.1609	102.723	93.9408	subtilisin-like protease SBT1.7
FAN_icon20419667.1.g00001.1	-1.05557	-0.0780278	0.711309	0.999971	1	19.6627	11.4534	19.8091	16.9751	16.954	13.3729	18.6365	16.3211	PREDICTED: uncharacterized protein LOC101290710
FAN_icon20420261.1.g00001.1	1.16578	0.221292	0.528969	0.999971	1	3.88394	2.99153	4.31748	3.73098	4.48826	5.04338	2.88641	4.13935	DEAD-box ATP-dependent RNA helicase 42
FAN_icon20420561.1.g00001.1	-2.2273	-1.1553	0.00606	0.0798297	1	2.06399	2.22564	3.42627	2.57197	1.18487	0.959861	1.3805	1.17508	DUF3133 domain-containing protein
FAN_icon20421175.1.g00001.1	1.13015	0.176509	0.413161	0.999971	1	12.0414	12.2413	11.3364	11.873	12.2193	12.6327	16.0746	13.6422	transcription factor VIP1-like
FAN_icon20421445.1.g00001.1	-2.15184	-1.10557	0.0011	0.0196318	1	3.49349	3.2106	5.21029	3.97146	2.05109	1.8462	1.46039	1.78589	PREDICTED: uncharacterized protein LOC101303268
FAN_icon20422077.1.g00001.1	-1.03857	-0.0546011	0.814422	0.999971	1	22.9522	34.8286	20.8774	26.2194	26.418	27.6486	22.1979	25.4215	protein translation factor SUI1 homolog
FAN_icon20422649.1.g00001.1	1.16231	0.216998	0.288838	0.999971	1	10.079	9.69396	19.3358	13.0363	14.2915	15.7582	14.8394	14.963	E3 ubiquitin-protein ligase UPL2-like
FAN_icon20423209.1.g00001.1	2.49814	1.32085	0.0035	0.0512045	1	1.53124	1.20085	2.54189	1.75799	3.35633	4.27263	5.91742	4.51546	PREDICTED: uncharacterized protein LOC101312667
FAN_icon20423463.1.g00001.1	-2.71085	-1.43874	5.15e-06	0.000183	1	7.41662	6.15193	4.14339	5.90398	2.67965	1.68838	2.26125	2.20976	Protein TolB
FAN_icon20423921.1.g00001.1	1.12812	0.173915	0.6301	0.999971	1	1.76543	3.70851	2.61665	2.69686	3.1589	2.45238	3.93602	3.18243	mediator of RNA polymerase II transcription subunit 12
FAN_icon20425365.1.g00001.1	1.19123	0.252453	0.59509	0.999971	1	2.85831	1.55666	0.659009	1.69133	1.82319	2.1483	2.1242	2.0319	BTB/POZ domain-containing protein At1g04390 isoform X1
FAN_icon20425451.1.g00001.1	2.20873	1.14322	8.01e-05	0.00208	1	3.17234	2.07322	3.29135	2.84564	6.4016	6.25886	6.1297	6.26339	pentatricopeptide repeat-containing protein At2g37230
FAN_icon20425505.1.g00001.1	1.05656	0.079378	0.641682	0.999971	1	53.1404	42.2327	56.3154	50.5628	54.7727	49.9877	55.8532	53.5379	leucine--tRNA ligase, cytoplasmic-like
FAN_icon20426165.1.g00001.1	1.4415	0.527576	0.0528385	0.415587	1	5.8834	4.09304	7.67938	5.88527	7.13135	8.4249	9.87305	8.47643	probable mediator of RNA polymerase II transcription subunit 37c
FAN_icon20426555.1.g00001.1	2.01006	1.00724	0.000316	0.00685	1	6.07319	3.5349	12.799	7.46902	14.2627	17.0103	12.6939	14.6556	COBRA-like protein 7
FAN_icon20429045.1.g00001.1	-1.6909	-0.757794	0.0646562	0.478934	1	2.31187	2.49294	1.91888	2.24123	1.08587	1.17288	1.88991	1.38289	---NA---
FAN_icon20429443.1.g00001.1	-1.17673	-0.234789	0.253731	0.999971	1	9.01065	12.4039	11.5367	10.9837	10.2054	9.5642	7.69375	9.15446	zinc finger BED domain-containing protein RICESLEEPER 1-like
FAN_icon20429835.1.g00001.1	2.07399	1.05241	0.0200111	0.202876	1	1.41204	1.66106	1.46501	1.5127	3.24244	2.62668	3.98765	3.28559	---NA---
FAN_icon20429991.1.g00001.1	-1.03001	-0.0426646	0.858737	0.999971	1	20.2555	17.4854	11.2919	16.3443	13.411	15.082	19.9961	16.163	PREDICTED: uncharacterized protein LOC101314606 isoform X2
FAN_icon20430459.1.g00001.1	1.33718	0.419193	0.103153	0.652875	1	5.07574	4.35375	5.70501	5.04483	5.84974	7.24239	7.07273	6.72162	Zinc finger FYVE domain-containing protein 26
FAN_icon20430553.1.g00001.1	1.51961	0.603697	0.198726	0.976127	1	1.46401	1.23014	1.30194	1.33203	2.07383	1.50316	2.79773	2.1249	trihelix transcription factor ASIL2
FAN_icon20431231.1.g00001.1	-1.048	-0.0676334	0.831069	0.999971	1	3.41617	2.23257	2.7567	2.80181	2.47616	2.48735	3.244	2.73584	UPF0481 protein At3g47200-like
FAN_icon20434081.1.g00001.1	1.60087	0.678855	0.00106	0.0191079	1	7.71915	11.2583	14.2595	11.079	16.9982	18.8644	16.93	17.5975	translocase of chloroplast 120, chloroplastic-like
FAN_icon20435143.1.g00001.1	1.35793	0.441405	0.381142	0.999971	1	2.41857	0.526868	1.67287	1.53944	0.841472	2.95391	2.39653	2.06397	TRNA/rRNA methyltransferase family protein isoform 2
FAN_icon20435607.1.g00001.1	6.84193	2.7744	2.9e-06	0.00011	0.776765	1.75215	0.286271	0.302981	0.780468	5.1817	7.16073	3.90643	5.41628	PREDICTED: uncharacterized protein LOC105351477
FAN_icon20435875.1.g00001.1	1.63351	0.707975	0.0711963	0.512589	1	2.4772	1.68119	1.38392	1.84744	3.48064	2.98077	2.54904	3.00348	floral homeotic protein APETALA 2-like
FAN_icon20437707.1.g00001.1	2.57218	1.36299	3.35e-13	4.51e-11	8.96e-08	20.652	17.7144	30.08	22.8155	49.6407	59.0192	66.7044	58.4548	phosphatidylinositol 4-phosphate 5-kinase 9-like
FAN_icon20439453.1.g00001.1	1.82373	0.86689	3.1e-06	0.000116	0.829861	17.5978	19.3211	19.9621	18.9603	36.1236	37.7947	28.5975	34.1719	pyruvate kinase isozyme A, chloroplastic
FAN_icon20440719.1.g00001.1	8.42552	3.07477	0	0	0	1.78814	4.60136	2.08712	2.82554	19.3638	29.2942	24.5844	24.4141	protein NRT1/ PTR FAMILY 7.3-like
FAN_icon20440941.1.g00001.1	-1.25275	-0.325102	0.284829	0.999971	1	3.74302	3.11887	5.24265	4.03485	2.44177	4.27263	2.50352	3.07264	U-box domain-containing protein 3
FAN_icon20441687.1.g00001.1	1.60926	0.686395	0.00047	0.00961	1	34.2503	20.7847	29.0486	28.0279	45.6796	42.9807	46.2611	44.9738	PREDICTED: uncharacterized protein LOC101301506
FAN_icon20441921.1.g00001.1	1.08007	0.111122	0.585679	0.999971	1	13.5479	10.0234	17.2387	13.6033	14.4076	13.941	15.9574	14.7687	dnaJ homolog subfamily C GRV2-like isoform X2
FAN_icon20442261.1.g00001.1	-1.18685	-0.247141	0.494068	0.999971	1	4.2598	3.57931	3.15687	3.66533	2.22312	2.83004	4.74862	3.26726	F-box/kelch-repeat protein SKIP6-like
FAN_icon20442727.1.g00001.1	-1.58255	-0.662249	0.0265355	0.251031	1	7.37388	5.42143	7.01297	6.60276	4.16899	4.41644	3.65335	4.07959	probable proteasome inhibitor
FAN_icon20442827.1.g00001.1	1.47024	0.556049	0.13624	0.7931	1	1.30746	1.831	1.93788	1.69211	1.65712	2.84278	3.0538	2.5179	nucleolin-like isoform X2
FAN_icon20444867.1.g00001.1	1.3586	0.442122	0.0357601	0.31401	1	8.46499	7.34982	10.0372	8.61734	11.7385	10.7363	13.121	11.8653	ABC transporter D family member 1-like
FAN_icon20445221.1.g00001.1	-1.05064	-0.0712708	0.838153	0.999971	1	3.59102	3.52026	3.22898	3.44675	3.74818	2.63153	3.73622	3.37198	Peptide chain release factor 2
FAN_icon20445983.1.g00001.1	-1.10742	-0.147206	0.663994	0.999971	1	3.16899	2.19286	2.12745	2.49643	2.52941	2.28549	1.80095	2.20528	serine/threonine-protein kinase D6PKL1-like
FAN_icon20446249.1.g00001.1	1.03308	0.0469527	0.835761	0.999971	1	10.2461	10.635	12.5064	11.1292	13.2108	10.5746	10.526	11.4372	PREDICTED: uncharacterized protein LOC101302166
FAN_icon20447963.1.g00001.1	1.01909	0.0272762	0.933509	0.999971	1	4.11223	2.26754	6.39975	4.25984	3.8898	4.2377	4.96612	4.36454	PREDICTED: uncharacterized protein LOC101299944
FAN_icon20450321.1.g00001.1	5.05443	2.33755	2.44e-15	4.48e-13	6.53e-10	4.33937	1.56721	7.58259	4.49639	24.7919	19.601	22.7439	22.3789	---NA---
FAN_icon20453405.1.g00001.1	2.20316	1.13957	0.0136002	0.150866	1	0.554848	2.17566	0.767552	1.16602	1.93044	3.12767	2.74897	2.60236	probable polyamine oxidase 5
FAN_icon20456311.1.g00001.1	1.01117	0.01603	0.964747	0.999971	1	2.7634	3.97312	1.52911	2.75521	1.82675	3.66066	2.87514	2.78752	UDP-glycosyltransferase 92A1-like
FAN_icon20457287.1.g00001.1	1.00118	0.0017	0.995881	0.999971	1	3.26279	4.0708	3.07745	3.47035	3.40558	3.51126	3.52698	3.48127	protein GDAP2 homolog isoform X1
FAN_icon20457699.1.g00001.1	1.11765	0.160465	0.414816	0.999971	1	14.1855	12.1	14.9088	13.7314	18.0752	11.9945	16.2925	15.4541	cysteine-rich repeat secretory protein 3
FAN_icon20458011.1.g00001.1	3.99738	1.99905	9.25e-07	3.93e-05	0.247538	0.736908	0.722386	2.10252	1.18727	4.80724	5.45205	3.42279	4.56069	U-box domain-containing protein 6
FAN_icon20458137.1.g00001.1	-34.4256	-5.10541	4.44e-16	9.07e-14	1.19e-10	5.53136	105.308	19.0289	43.2894	0.455797	1.35388	2.16354	1.3244	basic 7S globulin-like
FAN_icon20458199.1.g00001.1	2.64022	1.40066	3.65e-05	0.00104	1	1.89189	1.85461	5.04737	2.93129	8.18085	7.7699	6.82909	7.59328	DDT domain-containing protein DDB_G0282237
FAN_icon20458635.1.g00001.1	-1.34074	-0.423027	0.0863744	0.583425	1	10.168	12.0884	10.7739	11.0101	10.5001	7.86581	5.94874	8.10487	ubiquitin carboxyl-terminal hydrolase 16
FAN_icon20458887.1.g00001.1	-1.09132	-0.126076	0.746555	0.999971	1	2.82538	1.91749	3.38236	2.70841	3.2893	1.47015	2.90732	2.55559	F-box/LRR-repeat protein At3g48880-like isoform X1
FAN_icon20458943.1.g00001.1	1.19875	0.261537	0.544345	0.999971	1	1.61238	2.37091	1.11525	1.69951	1.68294	2.15863	2.39653	2.07937	calmodulin-binding transcription activator 4
FAN_icon20459719.1.g00001.1	-1.14534	-0.195781	0.248309	0.999971	1	67.1093	57.9046	53.9048	59.6396	51.9699	51.5143	53.0911	52.1918	PREDICTED: uncharacterized protein LOC101308457
FAN_icon20459857.1.g00001.1	-1.0957	-0.13185	0.440693	0.999971	1	22.0641	22.5306	26.1349	23.5765	19.1915	24.0977	20.36	21.2164	mediator of RNA polymerase II transcription subunit 14
FAN_icon20460143.1.g00001.1	5.29969	2.40591	8.64e-10	6.68e-08	0.000231	5.05308	0.235881	14.979	6.75599	40.3102	34.9948	27.5388	34.2813	(3S,6E)-nerolidol synthase 1-like
FAN_icon20460319.1.g00001.1	-1.04777	-0.0673221	0.72129	0.999971	1	36.2343	31.8555	23.869	30.6529	27.4646	28.571	32.6985	29.578	Pentatricopeptide repeat-containing, mitochondrial -like protein
FAN_icon20461613.1.g00001.1	-1.79534	-0.844258	0.0732919	0.522606	1	1.80813	2.65875	3.12661	2.53116	1.25818	1.27405	1.79166	1.4413	PREDICTED: uncharacterized protein LOC105349735
FAN_icon20461901.1.g00001.1	1.53635	0.619508	0.135203	0.788919	1	1.06461	1.87853	1.54637	1.4965	2.88912	1.71034	2.53178	2.37708	PREDICTED: uncharacterized protein LOC101296373
FAN_icon20463015.1.g00001.1	-9.10982	-3.18742	1.61e-11	1.66e-09	4.3e-06	9.29302	8.1989	4.57979	7.35724	1.45496	0.294664	0.690627	0.813417	transcription activator GLK1-like
FAN_icon20463103.1.g00001.1	-1.09605	-0.132314	0.545869	0.999971	1	23.2605	16.8772	19.7626	19.9668	19.4037	15.7188	19.6004	18.241	primary amine oxidase-like
FAN_icon20463511.1.g00001.1	2.23323	1.15913	4.72e-10	3.83e-08	0.000126	21.5852	20.8699	36.5068	26.3206	57.4048	59.0042	58.6719	58.3603	60S ribosomal protein L5-1
FAN_icon20463949.1.g00001.1	-1.76782	-0.82197	0.0094	0.112899	1	6.08543	4.8183	4.37105	5.09159	2.56513	2.77067	3.47884	2.93821	predicted protein
FAN_icon20464281.1.g00001.1	-1.18407	-0.243753	0.268732	0.999971	1	123.33	94.2019	87.9847	101.839	83.4302	91.5506	83.4273	86.136	probable galactinol--sucrose galactosyltransferase 6 isoform X1
FAN_icon20464753.1.g00001.1	-52.1201	-5.70377	1.37e-07	6.98e-06	0.0367082	3.07579	9.24654	1.06373	4.46202	0.107013	0.086691	0	0.0645681	laccase-4-like
FAN_icon20466031.1.g00001.1	-12.0488	-3.59081	3.49e-11	3.41e-09	9.33e-06	8.29704	9.20373	3.62455	7.04177	0.569747	0.646169	0.486796	0.567571	subtilisin-like protease SBT1.3
FAN_icon20467129.1.g00001.1	1.51744	0.601635	0.081311	0.55974	1	3.45691	4.35701	4.35515	4.05636	6.18548	7.62064	4.4041	6.07007	F-box protein At1g78280
FAN_icon20467489.1.g00001.1	1.68538	0.753078	0.06752	0.493306	1	0.547336	1.60965	1.70361	1.28686	1.71387	2.314	2.57616	2.20134	PREDICTED: uncharacterized protein LOC101315314
FAN_icon20467855.1.g00001.1	3.10815	1.63606	1.11e-15	2.15e-13	2.97e-10	43.331	28.2317	53.4545	41.6724	113.206	134.602	137.252	128.353	acyl-CoA-binding domain-containing protein 3-like
FAN_icon20467903.1.g00001.1	1.62427	0.699794	0.00715	0.0909891	1	6.09271	4.42418	9.59899	6.70529	12.4832	9.92176	9.89431	10.7664	ribosome biogenesis protein BMS1 homolog
FAN_icon20468607.1.g00001.1	-1.19215	-0.253565	0.111819	0.689022	1	29.2666	24.3042	30.3646	27.9784	22.2782	23.8794	24.1051	23.4209	PREDICTED: uncharacterized protein LOC101292547
FAN_icon20468913.1.g00001.1	1.50143	0.586337	0.0031	0.0463003	1	9.65093	8.56822	12.469	10.2294	15.7752	15.7048	13.9385	15.1395	GTPase LSG1-2-like
FAN_icon20469551.1.g00001.1	-1.15336	-0.205847	0.490619	0.999971	1	6.15158	4.02024	5.67321	5.28167	4.63724	3.75661	5.75689	4.71692	protein N-lysine methyltransferase METTL21A
FAN_icon20469855.1.g00001.1	1.06169	0.0863679	0.813609	0.999971	1	3.34879	3.82993	1.73721	2.97198	3.64099	2.71358	3.31828	3.22428	---NA---
FAN_icon20471235.1.g00001.1	-1.49225	-0.577493	0.119654	0.72355	1	2.16837	1.91308	3.59955	2.56033	1.2448	1.83346	2.0949	1.72439	aarF domain-containing protein kinase 4
FAN_icon20471885.1.g00001.1	-1.05089	-0.0716056	0.841823	0.999971	1	3.5594	1.96271	3.92375	3.14862	3.13468	3.47991	1.98392	2.86617	DNA ligase 1
FAN_icon20472105.1.g00001.1	-2.07631	-1.05402	8.46e-07	3.62e-05	0.226412	25.7834	32.4366	21.4005	26.5402	13.2316	12.2631	13.2533	12.916	arginine decarboxylase-like
FAN_icon20472405.1.g00001.1	1.04751	0.0669616	0.87125	0.999971	1	3.54397	1.60345	3.95977	3.03573	4.12589	2.18982	3.24156	3.18576	ATP-dependent zinc metalloprotease FTSH 12, chloroplastic
FAN_icon20475201.1.g00001.1	1.03375	0.0478843	0.851281	0.999971	1	4.70716	5.50178	3.94457	4.71784	4.91316	5.20479	4.30548	4.80781	protein NLP9-like
FAN_icon20475409.1.g00001.1	1.03226	0.0458091	0.848013	0.999971	1	11.1867	7.47699	8.17722	8.94697	9.686	8.599	9.6362	9.30707	protein OSB3, chloroplastic/mitochondrial-like isoform X1
FAN_icon20475427.1.g00001.1	1.32249	0.403259	0.0259612	0.246688	1	20.4188	15.9423	26.0593	20.8068	27.2535	27.8839	26.7234	27.287	sorting nexin 2A
FAN_icon20475635.1.g00001.1	1.21962	0.28643	0.195597	0.967018	1	7.9507	9.91966	20.9974	12.9559	14.9942	16.654	15.0403	15.5628	PH domain-containing protein/DUF946 domain-containing protein/DUF1162 domain-containing protein/Chorein_N domain-containing protein
FAN_icon20475705.1.g00001.1	1.10074	0.13848	0.409098	0.999971	1	36.1395	25.3306	37.6828	33.051	40.9275	32.2384	35.5865	36.2508	PREDICTED: uncharacterized protein LOC101297830
FAN_icon20475705.1.g00002.1	1.26137	0.334993	0.247845	0.999971	1	5.12378	6.39267	12.0818	7.8661	10.2099	6.89247	12.8081	9.97016	PREDICTED: uncharacterized protein LOC101297830
FAN_icon20476431.1.g00001.1	-1.65201	-0.724226	0.0206984	0.20825	1	2.71047	3.71987	6.56169	4.33067	2.16897	2.97938	2.55148	2.56661	PREDICTED: uncharacterized protein LOC101314850
FAN_icon20477543.1.g00001.1	1.06837	0.0954131	0.662208	0.999971	1	11.4252	11.4605	20.1239	14.3365	15.1145	16.0635	14.0197	15.0659	ubiquitin fusion degradation protein 1 homolog
FAN_icon20477889.1.g00001.1	-1.04862	-0.0684863	0.714291	0.999971	1	20.5719	14.5885	17.9377	17.6994	16.4468	15.9141	18.8665	17.0758	60S ribosomal protein L34, putative
FAN_icon20478183.1.g00001.1	-1.24841	-0.320088	0.164135	0.885906	1	585.431	506.345	560.514	550.763	445.541	417.285	460.888	441.238	low-temperature-induced cysteine proteinase-like
FAN_icon20478395.1.g00001.1	1.36171	0.445417	0.0650827	0.481135	1	5.04986	5.83434	10.2915	7.05857	8.94165	9.98853	9.65029	9.52682	geranylgeranyl transferase type-2 subunit alpha 1
FAN_icon20478821.1.g00001.1	-1.1583	-0.21201	0.459986	0.999971	1	7.06292	7.14709	7.56428	7.2581	6.5397	6.64631	5.41825	6.20142	protease Do-like 7
FAN_icon20479997.1.g00001.1	1.21373	0.279446	0.293692	0.999971	1	6.05289	9.39488	5.49497	6.98091	7.89724	10.236	6.74746	8.29358	importin subunit alpha-9
FAN_icon20483327.1.g00001.1	-4.30907	-2.10738	1.06e-06	4.45e-05	0.284554	3.42669	4.24315	2.43254	3.36746	0.658858	0.609986	1.20629	0.825044	glyoxylate/hydroxypyruvate reductase HPR3-like
FAN_icon20483405.1.g00001.1	1.01923	0.0274835	0.895449	0.999971	1	175.044	156.48	181.611	171.045	169.767	172.676	180.414	174.286	polyadenylate-binding protein RBP45C-like
FAN_icon20483411.1.g00001.1	-1.68319	-0.751194	0.000291	0.00637	1	11.1181	12.8327	9.67465	11.2085	6.36383	6.59577	7.19644	6.71868	Mitochondrial inner membrane protease subunit 1
FAN_icon20484069.1.g00001.1	12.7971	3.67774	2.22e-16	4.75e-14	5.94e-11	68.4217	23.9548	235.53	109.302	1340.58	1383.64	1303.54	1342.59	vinorine synthase-like
FAN_icon20484715.1.g00001.1	-1.45243	-0.538465	0.106452	0.666639	1	4.41652	4.02024	7.85521	5.43066	3.62199	4.13449	3.04777	3.60142	probable serine/threonine-protein kinase vps15
FAN_icon20485055.1.g00001.1	-2.58298	-1.36904	1.43e-10	1.26e-08	3.83e-05	19.9276	18.4497	14.7024	17.6932	5.3155	7.4888	7.89844	6.90091	squamosa promoter-binding-like protein 13A
FAN_icon20485241.1.g00001.1	-7.49825	-2.90655	4.33e-13	5.73e-11	1.16e-07	3397.6	8028.8	3187.25	4871.21	344.684	842.328	817.818	668.276	legumin A-like
FAN_icon20486521.1.g00001.1	1.61736	0.693645	0.00153	0.0259218	1	17.388	13.3094	29.4083	20.0352	29.7097	28.1965	38.5897	32.1653	malate dehydrogenase, mitochondrial
FAN_icon20486605.1.g00001.1	3.70559	1.88971	1.56e-07	7.83e-06	0.0416585	69.6713	30.4716	178.859	93.0007	305.239	360.638	334.163	333.347	pectinesterase 3
FAN_icon20487053.1.g00001.1	1.25579	0.3286	0.112538	0.69213	1	13.2054	16.3356	14.6794	14.7401	21.0031	16.6158	18.2256	18.6149	subtilisin-like protease SBT6.1
FAN_icon20487137.1.g00001.1	-4.31722	-2.1101	7.61e-09	4.96e-07	0.00204	11.4575	12.5377	5.80542	9.93352	1.52963	2.25299	3.36632	2.38298	PREDICTED: uncharacterized protein LOC101299797
FAN_icon20489683.1.g00001.1	-1.93131	-0.949578	0.0379423	0.328322	1	1.24815	2.97148	2.40495	2.20819	1.11666	1.58305	0.530046	1.07659	pentatricopeptide repeat-containing protein At1g09900
FAN_icon20489799.1.g00001.1	-2.21063	-1.14445	0.00291	0.044028	1	4.86685	6.58844	2.88539	4.78023	2.90277	1.37172	2.41126	2.22858	B3 domain-containing protein Os01g0234100-like
FAN_icon20489869.1.g00001.1	-1.47455	-0.560275	0.0729456	0.521395	1	9.46199	6.66679	5.21526	7.11468	4.32079	5.25038	4.83439	4.80185	sucrose synthase 2
FAN_icon20490589.1.g00001.1	2.29938	1.20124	0.0113917	0.131352	1	1.20414	0.39347	2.08219	1.2266	1.88526	4.15748	2.08804	2.71026	probable LRR receptor-like serine/threonine-protein kinase At4g37250
FAN_icon20490769.1.g00001.1	-1.28382	-0.360442	0.386015	0.999971	1	2.0316	2.84509	3.31228	2.72966	1.21172	3.06753	1.72551	2.00158	MATE efflux family protein 4, chloroplastic-like
FAN_icon20491013.1.g00001.1	-1.05152	-0.0724772	0.736919	0.999971	1	92.3665	88.9762	125.745	102.362	104.304	98.867	86.4991	96.5566	ubiquitin-activating enzyme E1 1
FAN_icon20491927.1.g00001.1	1.55006	0.632327	0.00202	0.0326532	1	7.67755	8.3864	9.33111	8.46502	13.7375	12.798	12.7156	13.0837	U-box domain-containing protein 6
FAN_icon20492419.1.g00001.1	1.9455	0.96014	0.00282	0.0429057	1	0.988723	3.68311	3.28261	2.65148	4.54077	5.26689	5.87829	5.22865	J domain-containing protein
FAN_icon20492561.1.g00001.1	-1.56405	-0.645289	0.0506094	0.403151	1	3.73034	2.43788	2.76449	2.97757	1.39057	1.95259	2.50824	1.95046	protein phosphatase 2C 16-like
FAN_icon20492965.1.g00001.1	-1.72574	-0.787217	0.0597684	0.454612	1	2.84216	2.26375	1.10579	2.07057	1.29786	1.27669	0.924088	1.16621	trihelix transcription factor GT-2-like
FAN_icon20493301.1.g00001.1	1.16866	0.224851	0.191158	0.953384	1	35.5978	27.6016	30.8821	31.3605	34.4268	39.4527	35.423	36.4342	PREDICTED: uncharacterized protein LOC101297769
FAN_icon20493645.1.g00001.1	-1.00625	-0.00899	0.974771	0.999971	1	8.23465	6.60467	18.6405	11.16	11.3298	8.33426	13.3521	11.0054	S-type anion channel SLAH2 isoform X3
FAN_icon20495287.1.g00001.1	2.13692	1.09554	4.28e-05	0.0012	1	4.42421	1.56133	4.59019	3.52524	7.48089	7.55659	7.36496	7.46748	UBX domain-containing protein 4
FAN_icon20495327.1.g00001.1	1.51279	0.597212	0.0163141	0.17308	1	7.21869	5.66115	9.23706	7.3723	9.66942	12.2075	11.2659	11.0476	transcriptional regulator ATRX homolog
FAN_icon20495455.1.g00001.1	34.4838	5.10785	9.75e-05	0.00247	1	0	0.307194	0	0.102398	6.05105	3.84205	3.72617	4.53976	protein DETOXIFICATION 27-like
FAN_icon20495685.1.g00001.1	1.46936	0.555189	0.0361307	0.316423	1	4.53482	2.88954	6.58692	4.67043	6.98159	6.71022	6.74025	6.81069	ATP synthase subunit O, mitochondrial
FAN_icon20495977.1.g00001.1	1.62539	0.70079	0.000186	0.00432	1	46.1888	45.452	62.4266	51.3558	88.3854	82.7484	77.4636	82.8658	heat shock 70 kDa protein 15-like
FAN_icon20497373.1.g00001.1	-2.04221	-1.03013	2.21e-08	1.32e-06	0.0059	25.9846	24.1989	23.7243	24.636	11.9336	12.7433	11.0072	11.8947	protein TOPLESS
FAN_icon20498251.1.g00001.1	1.64711	0.719934	0.0366399	0.319877	1	3.78461	3.13926	6.64501	4.52296	7.44469	6.64631	8.22145	7.43748	nuclear pore complex protein NUP54
FAN_icon20499359.1.g00001.1	-1.72055	-0.782871	0.0465484	0.37973	1	3.17352	2.07399	4.20719	3.15157	2.3923	1.71437	1.17923	1.76197	UDP-glycosyltransferase 86A1
FAN_icon20500093.1.g00001.1	-1.54641	-0.628919	0.0639779	0.475728	1	2.82091	2.93815	1.64629	2.46845	1.56419	1.78891	1.31026	1.55445	telomeric repeat-binding factor 2-like isoform X2
FAN_icon20501111.1.g00001.1	1.03389	0.0480861	0.840361	0.999971	1	6.93938	7.81043	8.79966	7.84982	6.97482	7.82345	10.1232	8.30717	translational activator GCN1
FAN_icon20501247.1.g00001.1	-1.12801	-0.173781	0.52352	0.999971	1	3.90449	4.43189	5.33022	4.55553	3.86087	3.47519	5.19249	4.17619	protein FAR1-RELATED SEQUENCE 2 isoform X2
FAN_icon20501575.1.g00001.1	1.04882	0.0687673	0.832696	0.999971	1	2.34214	3.13088	3.31364	2.92889	2.88912	3.0606	3.32296	3.09089	PREDICTED: uncharacterized protein LOC101314850
FAN_icon20503753.1.g00001.1	-1.80122	-0.848976	0.066635	0.488908	1	2.68105	2.62822	1.26438	2.19121	1.27199	0.927392	1.6302	1.27653	---NA---
FAN_icon20503911.1.g00001.1	1.98565	0.989609	0.0917244	0.60797	1	0.578676	0.567272	2.10135	1.08243	3.32201	1.83487	1.07513	2.07734	enhancer of mRNA-decapping protein 4-like
FAN_icon20505175.1.g00001.1	1.15317	0.20561	0.523498	0.999971	1	2.10389	2.23429	2.72852	2.35557	2.37896	3.11314	2.4756	2.6559	vacuolar protein sorting-associated protein 8 homolog
FAN_icon20505703.1.g00001.1	-1.46973	-0.555547	0.00741	0.0935702	1	21.0657	21.5753	16.9629	19.868	11.6502	14.0902	15.188	13.6428	beta-galactosidase
FAN_icon20507199.1.g00001.1	-1.81441	-0.859498	6.47e-07	2.85e-05	0.173043	30.3816	20.2593	28.4059	26.3489	15.1181	13.666	14.8336	14.5393	4-alpha-glucanotransferase, chloroplastic/amyloplastic
FAN_icon20507503.1.g00001.1	-1.24951	-0.321365	0.115982	0.707473	1	15.9314	18.5922	17.3162	17.28	13.5933	14.7537	12.5914	13.6462	protein high chlorophyll fluorescent 107
FAN_icon20507791.1.g00001.1	-1.27479	-0.350258	0.150288	0.846098	1	7.28304	6.96538	11.4265	8.55832	7.32366	7.05936	5.2805	6.55451	sacsin
FAN_icon20508303.1.g00001.1	1.71015	0.774126	0.000451	0.00929	1	8.55684	5.46209	10.736	8.25165	13.6047	13.6291	15.2324	14.1554	mitochondrial substrate carrier
FAN_icon20508767.1.g00001.1	-2.81978	-1.49558	9.99e-16	1.94e-13	2.67e-10	42.0909	43.7471	43.4069	43.0816	15.4824	15.2222	15.075	15.2599	granule-bound starch synthase
FAN_icon20509797.1.g00001.1	1.44416	0.530228	0.0210388	0.210747	1	15.055	8.73452	13.0696	12.2864	17.3173	15.1977	21.4634	17.9928	PREDICTED: LOW QUALITY PROTEIN: uncharacterized protein LOC101312488
FAN_icon20512579.1.g00001.1	-2.2843	-1.19175	4.55e-10	3.7e-08	0.000122	23.9588	17.9853	19.2591	20.401	8.56107	8.57784	9.94535	9.02809	uncharacterized membrane protein YjcL-like
FAN_icon20512599.1.g00001.1	1.15387	0.206484	0.523683	0.999971	1	2.25822	2.55429	4.1452	2.98591	4.35148	2.64384	3.35647	3.4506	xylulose 5-phosphate/phosphate translocator, chloroplastic-like
FAN_icon20513303.1.g00001.1	1.48171	0.567259	0.127085	0.755128	1	1.97632	2.28962	1.11843	1.79479	3.28174	2.58257	2.00282	2.62238	---NA---
FAN_icon20515363.1.g00001.1	1.57237	0.652941	0.0567009	0.437753	1	1.55765	2.03594	1.97521	1.85627	3.5226	2.41462	2.95829	2.96517	PREDICTED: uncharacterized protein LOC105353108
FAN_icon20515807.1.g00001.1	-1.36079	-0.444449	0.0890076	0.595512	1	6.23059	5.93815	4.12999	5.43291	4.78713	3.73169	3.34416	3.95432	transcription factor GTE4-like
FAN_icon20515903.1.g00001.1	-5.05576	-2.33793	2.64e-10	2.22e-08	7.05e-05	5.14173	8.16894	5.15068	6.15378	1.11036	1.49917	0.922351	1.17729	glycerol-3-phosphate dehydrogenase [NAD(+)] GPDHC1, cytosolic
FAN_icon20516389.1.g00001.1	-1.59584	-0.674316	0.0051	0.0695376	1	18.623	14.9367	13.0484	15.536	9.34034	8.18007	12.2223	9.91425	coiled-coil domain-containing protein SCD2
FAN_icon20516413.1.g00001.1	1.07647	0.106306	0.75341	0.999971	1	2.26832	4.44723	3.33401	3.34985	3.74868	3.91586	3.09052	3.58502	riboflavin biosynthesis protein PYRD, chloroplastic
FAN_icon20516607.1.g00001.1	-1.2527	-0.325043	0.240003	0.999971	1	10.0219	6.93491	7.33971	8.09886	6.61476	5.35859	8.10516	6.69283	PHD finger protein At1g33420-like
FAN_icon20516989.1.g00001.1	-40.5585	-5.34193	1.59e-05	0.0005	1	3.78981	1.44477	1.52911	2.25456	0	0.0890131	0	0.029671	pectinesterase
FAN_icon20517721.1.g00001.1	1.22807	0.296396	0.375358	0.999971	1	1.95998	4.08289	3.30446	3.11578	2.94078	4.14315	4.55186	3.8786	wall-associated receptor kinase-like 14
FAN_icon20518207.1.g00001.1	1.36784	0.451901	0.268066	0.999971	1	1.02526	1.20607	2.76569	1.66567	2.46131	2.08058	2.28583	2.27591	thyroid adenoma-associated protein homolog
FAN_icon20518889.1.g00001.1	-1.85118	-0.888446	0.0109467	0.127319	1	8.36055	8.6161	6.45005	7.8089	4.58698	3.1721	5.09808	4.28572	Damaged dna-binding 2, putative isoform 2
FAN_icon20519479.1.g00001.1	-1.32633	-0.407437	0.0261537	0.248112	1	45.6964	58.4882	47.9474	50.7107	41.4867	35.285	38.7016	38.4911	fasciclin-like arabinogalactan protein 16
FAN_icon20519855.1.g00001.1	1.12974	0.175988	0.402807	0.999971	1	22.5489	15.8779	35.916	24.7809	24.033	27.5251	31.863	27.807	PREDICTED: uncharacterized protein LOC101303230
FAN_icon20520423.1.g00001.1	1.40135	0.486821	0.0691898	0.502171	1	4.39854	4.31186	7.85945	5.52328	7.5242	7.74829	7.80892	7.6938	U-box domain-containing protein 9-like
FAN_icon20520575.1.g00001.1	-1.509	-0.593593	0.0989214	0.635228	1	5.28427	3.62609	4.11188	4.34075	3.17143	2.90427	2.35626	2.81065	protein OSB1, mitochondrial-like
FAN_icon20520825.1.g00001.1	1.53187	0.615292	0.0746148	0.529092	1	2.58187	2.86845	1.78582	2.41205	4.13212	2.69248	4.60502	3.80987	phosphoribosylamine--glycine ligase
FAN_icon20521561.1.g00001.1	-1.37866	-0.463272	0.153082	0.850815	1	6.50512	3.82616	4.49944	4.94357	4.6397	2.7502	3.38407	3.59132	pleiotropic drug resistance protein 2-like
FAN_icon20521915.1.g00001.1	1.84369	0.882597	0.042433	0.356043	1	1.11626	1.36783	2.02675	1.50361	2.18459	3.18551	2.90349	2.75786	DNA ligase 4
FAN_icon20523959.1.g00001.1	1.22829	0.296651	0.114346	0.700541	1	13.0339	15.1307	13.167	13.7772	16.9159	18.1263	15.1668	16.7363	ARF guanine-nucleotide exchange factor GNOM-like
FAN_icon20525689.1.g00001.1	-2.06782	-1.04811	0.000285	0.00626	1	12.3556	17.1342	9.37983	12.9565	6.44815	5.73324	6.94268	6.37469	hypothetical protein B456_008G175600
FAN_icon20526261.1.g00001.1	-15.7695	-3.97907	2.76e-11	2.74e-09	7.38e-06	10.8616	16.8119	2.96554	10.213	0.74585	0.241684	1.0621	0.683212	heavy metal-associated isoprenylated plant protein 3-like isoform X1
FAN_icon20526285.1.g00001.1	-1.15145	-0.203453	0.56435	0.999971	1	4.60118	3.38288	2.3869	3.45699	3.9621	2.04252	3.24847	3.08437	tocopherol cyclase, chloroplastic
FAN_icon20526423.1.g00001.1	1.1382	0.18675	0.310511	0.999971	1	17.8005	17.0899	21.5146	18.8017	22.4103	21.7233	19.5022	21.2119	protein SMG7-like
FAN_icon20526764.1.g00001.1	-1.27322	-0.348481	0.364715	0.999971	1	2.71567	3.01711	1.50269	2.41182	1.13381	2.14315	2.55638	1.94445	SPOC domain protein
FAN_icon20528040.1.g00001.1	-1.68987	-0.75691	0.0526008	0.414143	1	2.25558	2.61315	2.76569	2.54481	1.81923	0.953601	1.98105	1.58463	---NA---
FAN_icon20528696.1.g00001.1	-2.53658	-1.34288	0.00772	0.0967542	1	2.63342	2.11215	1.4903	2.07862	0.999515	0.607277	0.889577	0.832123	caffeic acid 3-O-methyltransferase
FAN_icon20530140.1.g00001.1	1.22623	0.294232	0.283986	0.999971	1	3.78812	5.57021	3.3407	4.23301	5.23893	5.60532	4.50433	5.11619	telomeric repeat-binding factor 2-like isoform X2
FAN_icon20531778.1.g00001.1	1.32436	0.405292	0.0883994	0.592752	1	7.92426	7.7681	12.9953	9.56256	13.207	13.2926	10.8282	12.4426	Cleavage and polyadenylation specificity factor subunit 3-I
FAN_icon20531852.1.g00001.1	-1.22126	-0.288367	0.498099	0.999971	1	2.09609	2.73972	1.20818	2.01466	1.70164	1.47696	1.90391	1.69417	pentatricopeptide repeat-containing protein At3g06430, chloroplastic
FAN_icon20532412.1.g00001.1	1.09681	0.13332	0.561878	0.999971	1	27.7424	19.037	13.9119	20.2304	20.9935	22.7734	23.1944	22.3204	glucan endo-1,3-beta-glucosidase 14-like
FAN_icon20532644.1.g00001.1	-3.21416	-1.68444	2.86e-10	2.39e-08	7.64e-05	92.9863	199.577	75.1901	122.584	38.8689	35.447	43.2524	39.1894	delta(12)-fatty-acid desaturase FAD2
FAN_icon20532904.1.g00001.1	1.20477	0.268757	0.44424	0.999971	1	2.64012	2.11753	4.73128	3.16298	2.75566	4.76911	3.56736	3.69738	phospholipid-transporting ATPase 1-like
FAN_icon20533774.1.g00001.1	2.39382	1.25931	1.25e-05	0.000406	1	3.49349	2.56848	3.17148	3.07782	7.86251	7.01555	7.30194	7.39333	clavaminate synthase-like protein At3g21360
FAN_icon20534364.1.g00001.1	-2.22253	-1.1522	0.0335002	0.299115	1	4.39398	2.58444	1.21569	2.73137	1.52876	0.743066	1.52388	1.26524	rhodanese-like domain-containing protein 4A, chloroplastic
FAN_icon20534550.1.g00001.1	1.31195	0.391713	0.0571564	0.440278	1	9.30219	11.8545	18.1442	13.1003	16.4087	18.0905	16.5914	17.0302	cullin-3A
FAN_icon20535916.1.g00001.1	1.33896	0.421115	0.0682311	0.49702	1	4.28746	5.11666	9.28343	6.22919	8.56107	8.59029	7.34235	8.16457	probable galacturonosyltransferase 11
FAN_icon20536184.1.g00001.1	-1.12958	-0.175792	0.634766	0.999971	1	4.05073	3.12	3.30212	3.49095	3.62401	2.93579	2.58032	3.04671	MACPF domain-containing protein CAD1
FAN_icon20536652.1.g00001.1	25.0685	4.6478	2.06e-10	1.77e-08	5.5e-05	0	0	0.847297	0.282432	6.28645	8.54525	6.67606	7.16926	cytochrome P450 89A2-like
FAN_icon20537488.1.g00001.1	1.82592	0.868627	0.027762	0.259604	1	1.45114	1.82899	1.93575	1.73863	2.59654	4.03161	2.61907	3.08241	putative pentatricopeptide repeat-containing protein At1g12700, mitochondrial
FAN_icon20537912.1.g00001.1	-1.65127	-0.723577	0.00185	0.0303703	1	7.08697	7.77437	7.00271	7.28802	3.78663	4.85097	4.5144	4.384	LRR receptor-like serine/threonine-protein kinase HSL2
FAN_icon20538080.1.g00001.1	-1.36584	-0.449786	0.207281	0.999971	1	4.44925	4.0708	3.38519	3.96842	3.09598	2.50804	3.30654	2.97019	PREDICTED: uncharacterized protein LOC101294763
FAN_icon20538412.1.g00001.1	-1.98453	-0.9888	1.42e-06	5.75e-05	0.378785	15.8183	19.7183	16.817	17.4512	6.82847	9.9901	9.5787	8.79909	D-amino-acid transaminase, chloroplastic-like
FAN_icon20539252.1.g00001.1	1.22	0.286878	0.205512	0.998539	1	4.37934	4.9535	8.91251	6.08178	7.29602	7.54831	7.13504	7.32645	AT-rich interactive domain-containing protein 1 isoform X2
FAN_icon20539260.1.g00001.1	1.5554	0.637285	0.00213	0.0340758	1	14.926	11.5836	18.7122	15.0739	24.2344	20.9468	24.9582	23.3798	ALG-2 interacting protein X
FAN_icon20540756.1.g00001.1	1.04098	0.0579464	0.890035	0.999971	1	1.61238	1.38303	3.76396	2.25312	3.2607	2.04502	1.49783	2.26785	glycerol kinase
FAN_icon20542194.1.g00001.1	1.16628	0.221913	0.565164	0.999971	1	0.974424	1.7194	3.23514	1.97632	2.23755	2.47177	2.02765	2.24566	histone-lysine N-methyltransferase, H3 lysine-9 specific SUVH6-like
FAN_icon20542852.1.g00001.1	1.25868	0.331913	0.385214	0.999971	1	2.92272	3.64652	2.20536	2.92487	3.46663	4.94261	2.17207	3.5271	chaperone protein ClpC, chloroplastic
FAN_icon20544252.1.g00001.1	1.24088	0.311369	0.106086	0.664986	1	12.5431	8.36123	14.4018	11.7687	14.4013	14.3532	14.9146	14.5564	aspartate--tRNA ligase 2, cytoplasmic-like
FAN_icon20544426.1.g00001.1	1.21792	0.284416	0.172099	0.891901	1	7.69311	8.03334	11.7991	9.17517	10.8228	10.6058	12.3045	11.2444	serrate RNA effector molecule
FAN_icon20545020.1.g00001.1	6.22305	2.63762	1.83e-07	9.07e-06	0.0489638	1.33604	1.04777	0.277232	0.887012	4.74133	6.89107	4.96449	5.5323	molybdenum cofactor sulfurase
FAN_icon20545282.1.g00001.1	1.32037	0.400945	0.151831	0.848655	1	3.386	4.26763	4.26582	3.97315	5.17505	5.2148	5.3922	5.26068	serine-rich adhesin for platelets isoform X1
FAN_icon20545642.1.g00001.1	2.29177	1.19646	0.00226	0.0357077	1	2.23915	1.64627	1.74237	1.87593	5.11251	4.14162	3.53613	4.26342	cell division cycle 5-like protein
FAN_icon20546074.1.g00001.1	-1.32315	-0.403975	0.301904	0.999971	1	2.66327	1.74053	4.14478	2.84953	2.54818	2.34576	1.15457	2.01617	disease resistance protein RPP13-like
FAN_icon20546426.1.g00001.1	1.65959	0.730831	0.0901777	0.600921	1	1.90279	2.93118	0.846077	1.89335	3.54655	3.21781	2.62617	3.13018	FRIGIDA-like protein 5
FAN_icon20546660.1.g00001.1	-1.32635	-0.407457	0.0237005	0.230814	1	93.6692	82.4055	85.4035	87.1594	69.737	65.3554	61.174	65.4221	pyrophosphatase
FAN_icon20546736.1.g00001.1	1.45029	0.536344	0.0700821	0.506722	1	3.31609	2.52835	5.92529	3.92324	5.28796	5.06262	6.84557	5.73205	serine/threonine-protein kinase RUNKEL-like
FAN_icon20547002.1.g00001.1	1.10399	0.142729	0.536498	0.999971	1	8.32272	8.61198	9.11468	8.68313	8.0837	10.2627	10.4804	9.60894	TATA-binding protein-associated factor BTAF1
FAN_icon20547084.1.g00001.1	-4.59035	-2.1986	5.55e-16	1.12e-13	1.49e-10	13.7477	12.728	8.71653	11.7307	2.88979	2.17956	2.6961	2.58848	photosystem II stability/assembly factor HCF136, chloroplastic
FAN_icon20547948.1.g00001.1	-1.22385	-0.291432	0.258365	0.999971	1	5.49947	3.10396	4.49547	4.3663	3.30493	3.94551	3.22008	3.49018	pentatricopeptide repeat-containing protein At1g77360, mitochondrial-like
FAN_icon20549276.1.g00001.1	-1.62779	-0.702912	0.00626	0.0818636	1	6.82062	6.52313	3.96975	5.77117	3.55956	3.02425	4.45071	3.67817	protein FAR1-RELATED SEQUENCE 5
FAN_icon20549620.1.g00001.1	1.21529	0.281302	0.182435	0.924413	1	11.191	11.4929	12.1637	11.6159	14.3229	12.3914	16.6336	14.4493	casein kinase 1-like protein 6 isoform X2
FAN_icon20551178.1.g00001.1	-1.22918	-0.297702	0.308184	0.999971	1	2.81812	4.71265	3.7838	3.77152	3.02797	2.6632	3.81908	3.17008	sucrose synthase
FAN_icon20551550.1.g00001.1	1.03737	0.0529332	0.810896	0.999971	1	11.7905	11.8545	15.0558	12.9003	13.0954	13.037	14.1545	13.429	threonine--tRNA ligase, mitochondrial 1-like
FAN_icon20551920.1.g00001.1	-2.03493	-1.02498	9.94e-08	5.21e-06	0.0266006	123.105	93.6509	99.3684	105.375	50.6146	50.1029	54.8207	51.8461	anthocyanidin 3-O-glucosyltransferase 5-like
FAN_icon20551970.1.g00001.1	-1.67033	-0.740133	0.0600083	0.455854	1	2.40011	3.29393	2.24113	2.64506	1.7536	1.31911	1.78368	1.6188	TMV resistance protein N-like
FAN_icon20552652.1.g00001.1	2.68229	1.42346	2.97e-06	0.000112	0.794799	57.5242	42.3404	137.249	79.0379	234.304	219.451	166.394	206.717	trifunctional UDP-glucose 4,6-dehydratase/UDP-4-keto-6-deoxy-D-glucose 3,5-epimerase/UDP-4-keto-L-rhamnose-reductase RHM1-like
FAN_icon20553390.1.g00001.1	1.55562	0.637488	0.0320933	0.28951	1	3.14414	3.79345	5.01861	3.9854	6.0586	6.95306	5.03272	6.01479	transcriptional regulator ATRX homolog
FAN_icon20555390.1.g00001.1	3.30817	1.72603	3.33e-16	6.94e-14	8.91e-11	12.2028	7.11272	12.3184	10.5446	35.5426	38.6927	29.2895	34.5083	H/ACA ribonucleoprotein complex subunit 4-like
FAN_icon20555704.1.g00001.1	1.98965	0.992514	0.0514803	0.407818	1	2.15071	0.903571	1.27509	1.44312	2.88622	3.37728	2.05501	2.77284	probable protein phosphatase 2C 28
FAN_icon20558056.1.g00001.1	1.99163	0.993952	0.000648	0.0126149	1	1.97193	3.54397	2.21641	2.57744	4.63103	5.83578	4.7628	5.07654	GRIP and coiled-coil domain-containing protein 2-like isoform X4
FAN_icon20558926.1.g00001.1	-1.29913	-0.377544	0.304085	0.999971	1	2.95603	5.00525	4.7398	4.23369	2.24393	3.63559	3.99422	3.29125	adenosine kinase
FAN_icon20560320.1.g00001.1	2.76408	1.4668	1.62e-06	6.47e-05	0.432165	4.52969	1.82841	8.56991	4.97601	11.9589	13.8559	15.0494	13.6214	protein TRANSPARENT TESTA 12-like
FAN_icon20560394.1.g00001.1	1.42165	0.507571	0.0167539	0.176621	1	9.40555	8.4299	12.2677	10.0344	14.4453	13.179	15.5775	14.4006	GEM-like protein 1
FAN_icon20560592.1.g00001.1	-1.29674	-0.374895	0.226084	0.999971	1	4.28746	3.94029	8.06256	5.43011	3.07663	4.53157	4.9786	4.1956	glucose-6-phosphate isomerase 1, chloroplastic-like
FAN_icon20560726.1.g00001.1	-3.75508	-1.90884	0	0	0	93.9932	73.8101	83.2693	83.6909	24.4403	23.437	18.447	22.1081	low-temperature-induced 65 kDa protein-like
FAN_icon20561040.1.g00001.1	1.03214	0.0456358	0.819916	0.999971	1	7.53284	9.15022	10.0241	8.9024	9.40082	9.13867	8.88403	9.14118	hypothetical protein PRUPE_ppa026837mg
FAN_icon20561166.1.g00001.1	1.26339	0.337305	0.285209	0.999971	1	4.03526	2.30751	7.32663	4.55647	4.21186	6.75293	5.99775	5.65418	DUF3883 domain-containing protein
FAN_icon20561350.1.g00001.1	1.19737	0.259865	0.248303	0.999971	1	7.89691	7.74129	8.64835	8.09552	9.15835	9.55214	10.5963	9.76893	protease 2
FAN_icon20561448.1.g00001.1	-23.906	-4.5793	2.12e-06	8.29e-05	0.5672	3.03382	9.46284	1.71689	4.73785	0.143936	0.349806	0	0.164581	cellulose synthase A catalytic subunit 7 [UDP-forming]
FAN_icon20562018.1.g00001.1	-1.14902	-0.200407	0.637098	0.999971	1	3.48177	1.86172	1.64199	2.32849	2.14745	2.00727	1.88184	2.01219	protein SABRE
FAN_icon20562992.1.g00001.1	-1.28987	-0.367228	0.443951	0.999971	1	1.88022	2.45755	2.92613	2.4213	0.981252	3.04714	1.16443	1.73094	protein MLP1 homolog
FAN_icon20563026.1.g00001.1	-1.02148	-0.0306628	0.920368	0.999971	1	5.6257	2.38976	2.91838	3.64461	3.52314	3.964	2.92658	3.47124	protein CHROMATIN REMODELING 35-like isoform X1
FAN_icon20563296.1.g00001.1	2.31292	1.20972	1.23e-05	0.0004	1	5.24023	4.89235	2.07117	4.06792	9.76709	8.96724	10.0141	9.58281	60S ribosomal protein L21-1-like
FAN_icon20563360.1.g00001.1	4.76456	2.25234	0	0	0	32.163	37.2893	65.4558	44.9694	205.136	237.829	193.059	212.008	probable mannitol dehydrogenase
FAN_icon20563484.1.g00001.1	-1.82963	-0.871555	0.0142159	0.156168	1	4.19219	2.82533	4.34946	3.78899	1.64087	1.77235	3.1155	2.17624	ABC transporter B family member 1
FAN_icon20563778.1.g00001.1	1.44929	0.535344	0.0181189	0.1878	1	134.611	104.526	189.468	142.869	191.239	212.036	211.73	205.002	transmembrane 9 superfamily member 8
FAN_icon20564074.1.g00001.1	-1.06957	-0.0970307	0.621586	0.999971	1	15.1018	14.8042	24.1446	18.0169	15.5043	18.5259	15.4548	16.495	GTP-binding protein
FAN_icon20564970.1.g00001.1	1.92344	0.94369	1.03e-07	5.37e-06	0.0275311	20.9609	17.929	26.0115	21.6338	42.8986	44.5694	35.5838	41.0173	Cultured cell, putative isoform 1
FAN_icon20565136.1.g00001.1	1.36087	0.444532	0.195753	0.967593	1	1.46618	2.07608	2.53531	2.02586	3.40077	2.41058	2.42137	2.74424	U-box domain-containing protein 44-like
FAN_icon20565494.1.g00001.1	1.17565	0.233463	0.341751	0.999971	1	8.47086	4.93747	7.601	7.00311	7.28833	9.96946	6.46541	7.90774	5'-3' exoribonuclease 4
FAN_icon20565512.1.g00001.1	1.24614	0.317471	0.178125	0.909325	1	7.9015	4.19564	7.85635	6.65117	8.24731	8.42098	7.95185	8.20671	callose synthase 12-like
FAN_icon20565516.1.g00001.1	14.4679	3.85479	0	0	0	2.28204	0.994252	5.26144	2.84591	46.4472	38.8059	36.3684	40.5405	cytochrome P450 71A26-like
FAN_icon20565652.1.g00001.1	1.4024	0.487902	0.132187	0.776999	1	1.95491	1.11789	2.53531	1.86937	2.6356	2.6172	2.54244	2.59841	two-pore potassium channel 3-like
FAN_icon20565788.1.g00001.1	-1.44276	-0.528834	0.0824762	0.565351	1	7.90917	6.31751	7.59805	7.27491	3.66903	4.33455	7.83712	5.28023	isoleucine--tRNA ligase, chloroplastic/mitochondrial-like
FAN_icon20567616.1.g00001.1	1.53308	0.616437	0.141862	0.81548	1	1.45434	1.22201	1.5089	1.39508	1.84327	2.10808	2.62484	2.19206	protein MEI2-like 4 isoform X1
FAN_icon20568288.1.g00001.1	1.58482	0.664322	0.00236	0.0369796	1	10.2134	15.0183	15.2716	13.5011	22.2615	21.8439	19.6455	21.2503	DEAD-box ATP-dependent RNA helicase 37-like
FAN_icon20569242.1.g00001.1	5.24688	2.39146	1.78e-11	1.82e-09	4.76e-06	95.6023	42.3487	212.699	116.883	622.864	610.596	550.341	594.6	RING-H2 finger protein ATL68-like
FAN_icon20569640.1.g00001.1	-2.60096	-1.37905	0.000495	0.010032	1	5.6005	4.04536	3.97568	4.54051	1.69215	1.74466	1.75247	1.72976	RING-H2 finger protein ATL56-like
FAN_icon20571208.1.g00001.1	-19.1613	-4.26013	2.24e-09	1.6e-07	0.000598	5.45532	4.48526	1.27806	3.73955	0.275519	0.223197	0	0.166239	ATP synthase gamma chain, chloroplastic
FAN_icon20572180.1.g00001.1	-1.0487	-0.0685991	0.747306	0.999971	1	20.7114	14.9217	18.8994	18.1775	16.2785	15.8245	20.2136	17.4389	probable ribose-5-phosphate isomerase 3, chloroplastic
FAN_icon20572494.1.g00001.1	-4.3183	-2.11046	7.04e-13	9.03e-11	1.88e-07	10.6193	10.41	13.9341	11.6545	2.93401	2.24478	3.01749	2.73209	probable galactinol--sucrose galactosyltransferase 5
FAN_icon20573122.1.g00001.1	-2.00223	-1.00161	0.000125	0.00306	1	10.5246	12.8478	7.41697	10.2631	5.07806	5.45697	4.87001	5.13501	protein INVOLVED IN DE NOVO 2
FAN_icon20574100.1.g00001.1	-1.29434	-0.372215	0.440676	0.999971	1	0.946397	2.78324	2.6184	2.11601	1.81099	1.73382	1.17222	1.57234	P-loop nucleoside triphosphate hydrolase superfamily protein
FAN_icon20575190.1.g00001.1	-2.30146	-1.20255	0.0154881	0.166493	1	6.13491	9.77277	4.24338	6.71702	2.53468	0.75649	5.88905	3.06007	F-box protein CPR30-like
FAN_icon20576562.1.g00001.1	2.26327	1.17841	0.000632	0.0123619	1	2.61105	2.5596	1.52382	2.23149	5.19514	3.93259	6.42773	5.18516	methyltransferase-like protein 13
FAN_icon20579730.1.g00001.1	-1.22004	-0.286923	0.242094	0.999971	1	6.13753	5.22493	6.53536	5.96594	5.05748	5.531	3.48093	4.6898	protein CHUP1, chloroplastic-like
FAN_icon20579950.1.g00001.1	2.94362	1.55759	2.67e-10	2.25e-08	7.15e-05	3.67736	2.52342	5.34144	3.84741	11.5149	11.6602	10.2483	11.1411	ATPase family AAA domain-containing protein 3-like
FAN_icon20580126.1.g00001.1	-3.0553	-1.61131	0.0187222	0.192449	1	1.68939	3.58821	0.876384	2.05133	0.146944	0.71423	1.2555	0.705557	UPF0496 protein 4-like
FAN_icon20581880.1.g00001.1	-2.64593	-1.40377	2.71e-12	3.16e-10	7.26e-07	113.068	60.7545	72.7698	82.1975	31.5552	29.5249	31.9039	30.9947	Histone H4
FAN_icon20582498.1.g00001.1	-2.75226	-1.46061	4.1e-05	0.00116	1	6.9356	3.85273	4.55734	5.11522	2.05109	1.9548	1.37448	1.79346	aquaporin PIP2-1-like
FAN_icon20582858.1.g00001.1	1.11465	0.156587	0.359678	0.999971	1	30.8618	33.0234	36.0785	33.3212	36.636	37.7645	36.6645	37.0217	zinc finger CCCH domain-containing protein 43 isoform X2
FAN_icon20583288.1.g00001.1	-1.42979	-0.515801	0.0134284	0.149395	1	14.7111	15.8351	19.7521	16.7661	11.2904	12.8048	10.2897	11.4616	PREDICTED: uncharacterized protein LOC101305373
FAN_icon20584582.1.g00001.1	1.05826	0.081693	0.722311	0.999971	1	6.18259	6.06076	6.08559	6.10965	7.5287	5.16066	7.06877	6.58605	probable thylakoidal processing peptidase 2, chloroplastic
FAN_icon20584662.1.g00001.1	-2.36554	-1.24217	1.26e-09	9.48e-08	0.000338	67.85	59.0535	81.2508	69.3848	32.5968	27.814	26.9791	29.13	PREDICTED: uncharacterized protein LOC101301854
FAN_icon20585608.1.g00001.1	-2.76769	-1.46868	1.26e-07	6.44e-06	0.0336141	18.0936	16.574	11.6943	15.454	5.57277	5.51769	5.73134	5.60727	cysteine synthase-like isoform X2
FAN_icon20585648.1.g00001.1	-4.42411	-2.14539	1.08e-08	6.85e-07	0.00289	4.69108	3.61321	3.30265	3.86898	0.699483	1.1333	0.622546	0.818442	cytochrome P450 71A26-like
FAN_icon20585772.1.g00001.1	1.85112	0.888401	0.00534	0.0722101	1	2.1616	2.88954	3.66986	2.907	4.92261	6.14784	4.67324	5.2479	MATH and LRR domain-containing protein PFE0570w-like
FAN_icon20586766.1.g00001.1	1.75057	0.807826	0.0800812	0.554198	1	0	1.67683	3.04237	1.57307	2.80563	2.47945	3.08725	2.79078	methyl-CpG-binding domain-containing protein 9
FAN_icon20586980.1.g00001.1	3.9785	1.99222	8.94e-07	3.81e-05	0.239258	0.723715	2.12836	1.75202	1.5347	5.79131	6.83329	5.55769	6.06076	probable serine/threonine-protein kinase WNK9
FAN_icon20587240.1.g00001.1	1.06324	0.0884682	0.665559	0.999971	1	10.9361	8.61479	13.7778	11.1096	11.8224	12.7147	10.0141	11.5171	exocyst complex component SEC5A-like
FAN_icon20587306.1.g00001.1	1.2567	0.329645	0.168219	0.885906	1	8.12236	9.24654	11.6892	9.68603	11.8963	15.065	8.37289	11.7781	XYh8Y
FAN_icon20588386.1.g00001.1	-1.36712	-0.451136	0.0185659	0.191151	1	17.4871	16.1035	14.2946	15.9617	13.2745	10.9776	10.6329	11.6283	UPF0051 protein ABCI8, chloroplastic
FAN_icon20588616.1.g00001.1	1.1745	0.232052	0.316433	0.999971	1	4.91437	6.21616	7.89482	6.34178	8.93516	7.03727	6.00846	7.32696	ABC transporter B family member 20-like
FAN_icon20589192.1.g00001.1	17.9239	4.16382	0	0	0	3.93017	0.906524	11.993	5.6099	107.622	95.9805	87.4515	97.0179	probable cinnamyl alcohol dehydrogenase 6
FAN_icon20589698.1.g00001.1	1.72106	0.783299	0.0329407	0.295282	1	1.41723	1.23493	1.63377	1.42864	2.30105	3.06241	1.63837	2.33394	auxilin-like protein 1
FAN_icon20589788.1.g00001.1	1.03915	0.0554056	0.78234	0.999971	1	82.7667	63.4101	76.2015	74.1261	75.3957	72.5052	83.1209	77.0073	protein SUPPRESSOR OF K(+) TRANSPORT GROWTH DEFECT 1
FAN_icon20591206.1.g00001.1	1.19264	0.254159	0.424822	0.999971	1	2.63581	4.24492	3.3207	3.40047	4.02849	4.29821	3.77777	4.03482	WD repeat-containing protein 53
FAN_icon20591906.1.g00001.1	1.37169	0.455954	0.0694733	0.50375	1	4.0138	4.11355	5.11083	4.41272	5.23682	5.93925	7.32172	6.16593	sphingosine kinase B
FAN_icon20592192.1.g00001.1	1.43956	0.52563	0.0188509	0.193505	1	27.0429	18.0459	43.2692	29.4527	42.2546	38.156	44.9164	41.7757	PREDICTED: myosin-14
FAN_icon20592942.1.g00001.1	-1.26659	-0.340948	0.140394	0.809613	1	14.0846	11.9243	21.2553	15.7547	12.1395	11.9092	13.0047	12.3511	protein trichome birefringence-like 5
FAN_icon20593618.1.g00001.1	1.08773	0.121318	0.498115	0.999971	1	91.55	93.4544	108.853	97.9524	107.139	110.677	99.1502	105.655	serpin-ZX-like
FAN_icon20593918.1.g00001.1	-11.171	-3.48168	0	0	0	20.1788	47.2294	11.6851	26.3645	2.04088	3.30662	1.86	2.4025	DUF579 protein
FAN_icon20596244.1.g00001.1	-1.16577	-0.221285	0.559988	0.999971	1	2.78916	2.98276	2.10458	2.6255	1.8526	2.25117	2.82656	2.31011	U1 small nuclear ribonucleoprotein A isoform X2
FAN_icon20597634.1.g00001.1	-1.02652	-0.0377574	0.910404	0.999971	1	6.83509	3.44592	2.22876	4.16992	4.38245	2.8897	5.22474	4.16563	4-alpha-glucanotransferase, chloroplastic/amyloplastic
FAN_icon20597882.1.g00001.1	-13.7085	-3.777	1.75e-06	6.95e-05	0.468487	1.46401	9.63609	0.867963	3.98935	0.327447	0.353684	0.155429	0.278853	sucrose synthase 2
FAN_icon20597920.1.g00001.1	1.17697	0.235074	0.191956	0.956071	1	24.4544	20.7619	36.019	27.0784	32.0198	34.7085	27.0983	31.2755	brefeldin A-inhibited guanine nucleotide-exchange protein 2-like
FAN_icon20599740.1.g00001.1	-1.0862	-0.119284	0.614058	0.999971	1	9.30831	6.53949	11.75	9.19926	7.28676	8.00181	10.1459	8.47814	methionine S-methyltransferase
FAN_icon20600108.1.g00001.1	1.65944	0.730693	0.0763996	0.537777	1	1.55138	0.912488	2.7363	1.73339	3.96724	2.8859	1.49882	2.78398	cytochrome b561, DM13 and DOMON domain-containing protein At5g54830
FAN_icon20603016.1.g00001.1	1.29678	0.37493	0.368149	0.999971	1	1.80237	1.96317	1.45444	1.73999	3.34445	1.86266	1.48829	2.2318	receptor-like serine/threonine-protein kinase NCRK isoform X1
FAN_icon20603282.1.g00001.1	1.27839	0.354333	0.115915	0.707208	1	123.572	78.1297	150.208	117.303	148.823	142.406	153.963	148.398	60S ribosomal protein L27
FAN_icon20603304.1.g00001.1	-1.07057	-0.0983805	0.672872	0.999971	1	10.7079	18.2152	14.7039	14.5424	10.1904	18.3079	12.2877	13.5953	triacylglycerol lipase SDP1
FAN_icon20603332.1.g00001.1	-1.21071	-0.275853	0.211947	0.999971	1	6.57311	5.96031	8.35415	6.96253	5.40287	6.11368	5.49554	5.67069	DEAD-box ATP-dependent RNA helicase 47, mitochondrial
FAN_icon20604496.1.g00001.1	1.26479	0.338896	0.0932893	0.615037	1	10.7711	9.95549	8.14193	9.62285	12.1258	11.8398	12.8076	12.2577	SKP1-interacting partner 15
FAN_icon20606038.1.g00001.1	1.41099	0.496712	0.0224762	0.22191	1	224.948	192.479	251.362	222.93	299.088	327.859	312.276	313.074	bifunctional purple acid phosphatase 26
FAN_icon20606390.1.g00001.1	6.75453	2.75585	0.000311	0.00674	1	0	0	1.34059	0.446862	2.40832	4.91645	1.50897	2.94458	microtubule-associated protein TORTIFOLIA1
FAN_icon20607068.1.g00001.1	1.10289	0.14129	0.668204	0.999971	1	2.73971	1.5347	3.24856	2.50765	2.96174	2.81296	2.32693	2.70054	predicted protein
FAN_icon20607312.1.g00001.1	1.00482	0.00694	0.978867	0.999971	1	6.54692	4.75401	8.80514	6.70202	7.71926	6.15083	6.12687	6.66565	methylenetetrahydrofolate reductase 2-like
FAN_icon20608554.1.g00001.1	1.63232	0.706923	0.00112	0.0199546	1	8.29224	8.38285	12.0984	9.59117	15.2817	16.8714	13.8657	15.3396	50S ribosomal protein L9
FAN_icon20609350.1.g00001.1	1.13816	0.186705	0.568417	0.999971	1	6.73744	3.4858	21.9415	10.7216	11.7205	12.264	11.4049	11.7965	putative LOV domain-containing protein
FAN_icon20609840.1.g00001.1	-1.68932	-0.756446	0.0793734	0.550895	1	1.06702	1.67358	3.32114	2.02058	1.5592	0.811992	1.26875	1.21331	probable rhamnogalacturonate lyase B
FAN_icon20609928.1.g00001.1	-5.25166	-2.39277	3.9e-05	0.00111	1	2.62012	2.1404	1.58574	2.11542	0.683696	0.27693	0.162265	0.374297	probable glutathione S-transferase
FAN_icon20610354.1.g00001.1	-3.48088	-1.79945	5.88e-15	1.03e-12	1.57e-09	46.2941	49.6363	30.3195	42.0833	9.36202	11.9878	15.6969	12.3489	PREDICTED: uncharacterized protein LOC101292474
FAN_icon20610400.1.g00001.1	1.24944	0.321278	0.301798	0.999971	1	5.3973	3.27534	2.93322	3.86862	4.56046	4.88965	5.15712	4.86908	---NA---
FAN_icon20610570.1.g00001.1	-1.21576	-0.281863	0.149735	0.844103	1	21.9224	17.5317	21.5478	20.334	17.7636	15.7316	16.7208	16.7387	exocyst complex component SEC5A-like isoform X1
FAN_icon20612850.1.g00001.1	-1.03268	-0.0463974	0.830084	0.999971	1	9.95551	7.27814	10.329	9.18755	8.10162	9.84462	8.40181	8.78268	BTB/POZ domain-containing protein At1g63850-like
FAN_icon20614036.1.g00001.1	1.03472	0.0492341	0.876554	0.999971	1	6.0761	4.25454	5.70366	5.34477	5.73801	5.25996	5.59069	5.52956	pentatricopeptide repeat-containing protein At1g26460, mitochondrial
FAN_icon20614036.1.g00002.1	1.48288	0.568404	0.0166136	0.175523	1	7.00138	4.38496	6.45693	5.94776	7.2063	8.79779	10.9845	8.99621	pentatricopeptide repeat-containing protein At1g26460, mitochondrial
FAN_icon20615184.1.g00001.1	-1.04595	-0.0648186	0.863308	0.999971	1	1.98056	1.69884	3.85287	2.51076	2.71325	2.30266	2.02385	2.34658	sialyltransferase-like protein 1
FAN_icon20615300.1.g00001.1	6.17797	2.62713	6.71e-13	8.64e-11	1.79e-07	1.21123	0.14842	2.51333	1.29099	8.05949	9.60141	5.62589	7.76227	receptor-like protein 12
FAN_icon20616518.1.g00001.1	1.07458	0.103777	0.688553	0.999971	1	3.62785	3.26	5.4891	4.12565	4.57551	4.47348	4.04415	4.36438	PREDICTED: uncharacterized protein LOC101309477
FAN_icon20616664.1.g00001.1	1.53232	0.615717	0.0514742	0.407799	1	3.93983	1.59031	5.28988	3.60668	5.56364	5.48688	5.33921	5.46324	sialyltransferase-like protein 1
FAN_icon20616678.1.g00001.1	-1.72323	-0.785113	0.13842	0.801921	1	1.31738	3.0994	1.64016	2.01898	0.825019	1.44808	1.17484	1.14931	PREDICTED: uncharacterized protein LOC101313521
FAN_icon20617066.1.g00001.1	1.13816	0.186704	0.552841	0.999971	1	3.06972	4.65063	3.76396	3.8281	4.51482	4.60129	3.73306	4.28306	protein furry homolog-like
FAN_icon20619030.1.g00001.1	-1.08267	-0.114599	0.748236	0.999971	1	2.89525	1.34441	2.37147	2.20371	2.06766	1.54615	2.71788	2.11056	F-box protein CPR30-like
FAN_icon20619080.1.g00001.1	-2.43922	-1.28642	0.000769	0.0145359	1	2.85831	2.35956	1.87297	2.36362	1.09915	0.954016	0.782601	0.945255	activating signal cointegrator 1 complex subunit 2 homolog
FAN_icon20619146.1.g00001.1	-1.20945	-0.274352	0.384854	0.999971	1	5.93056	5.81369	4.10204	5.2821	3.97936	3.58184	6.29629	4.61916	la-related protein 6A isoform X2
FAN_icon20620030.1.g00001.1	-1.18243	-0.24175	0.278846	0.999971	1	6.6087	7.95085	6.2333	6.93095	4.8599	6.73098	5.80435	5.79841	PREDICTED: uncharacterized protein LOC101309477
FAN_icon20620864.1.g00001.1	-3.18615	-1.67181	1.11e-05	0.000363	1	2.57918	3.97312	4.77846	3.77692	0.961448	0.856751	1.91676	1.24499	phenolic glucoside malonyltransferase 1-like
FAN_icon20621180.1.g00001.1	-1.99463	-0.996118	1.39e-05	0.000443	1	232.586	224.475	272.896	243.319	120.052	108.602	137.411	122.022	subtilisin-like protease SBT1.7
FAN_icon20621270.1.g00001.1	1.25917	0.332471	0.461584	0.999971	1	2.07632	2.32617	2.46196	2.28815	1.85759	4.26367	2.20436	2.77521	probable beta-1,3-galactosyltransferase 16
FAN_icon20621296.1.g00001.1	1.66653	0.73685	0.0792069	0.550097	1	1.22234	1.59767	1.05683	1.29228	2.23272	2.32549	1.81681	2.12501	---NA---
FAN_icon20621532.1.g00001.1	1.0009	0.00129	0.996207	0.999971	1	4.49877	7.20319	8.09041	6.59746	9.07827	5.95949	4.56923	6.53566	PREDICTED: uncharacterized protein LOC101299944
FAN_icon20621736.1.g00001.1	-1.40711	-0.492735	0.0147519	0.160483	1	28.0198	27.1957	28.4954	27.9036	18.5322	18.0623	23.5037	20.0327	vesicle-associated membrane protein 711
FAN_icon20622004.1.g00001.1	-1.20273	-0.266318	0.145977	0.830303	1	12.4268	12.769	16.6212	13.939	11.2517	12.0267	11.1268	11.4684	receptor-like protein kinase HERK 1
FAN_icon20622594.1.g00001.1	-1.16899	-0.225265	0.479367	0.999971	1	2.54526	1.76125	2.64074	2.31575	1.64087	1.96224	2.44789	2.017	ARF guanine-nucleotide exchange factor GNOM-like
FAN_icon20623696.1.g00001.1	-1.03758	-0.0532253	0.799522	0.999971	1	22.6493	11.523	23.499	19.2238	20.4984	16.9693	17.6845	18.3841	probable ADP-ribosylation factor GTPase-activating protein AGD6
FAN_icon20624842.1.g00001.1	-1.30756	-0.386876	0.163244	0.885906	1	3.8743	3.35972	3.71044	3.64815	2.48852	2.83492	3.10073	2.80806	G-type lectin S-receptor-like serine/threonine-protein kinase SD1-29
FAN_icon20625418.1.g00001.1	-6.16419	-2.62391	2.67e-08	1.57e-06	0.00714	2.74198	4.30072	3.41382	3.48551	0.476997	0.540979	0.67925	0.565742	lysine histidine transporter-like 8
FAN_icon20625628.1.g00001.1	-1.11017	-0.150775	0.545328	0.999971	1	4.94275	7.46991	7.4786	6.63042	6.77128	6.18194	4.43856	5.79726	xanthine dehydrogenase
FAN_icon20628516.1.g00001.1	2.4117	1.27005	1.69e-07	8.42e-06	0.0450923	4.41845	3.95473	4.38489	4.25269	9.5244	9.74611	12.1352	10.4686	U3 small nucleolar RNA-associated protein 18 homolog
FAN_icon20628632.1.g00001.1	1.34474	0.427327	0.0226012	0.222818	1	17.8451	19.4045	33.7619	23.6705	33.1044	33.9818	27.081	31.3891	chromatin structure-remodeling complex protein SYD isoform X3
FAN_icon20630876.1.g00001.1	-1.54245	-0.625228	0.115208	0.704422	1	4.96443	3.95411	2.57534	3.83129	2.9147	2.23001	2.30588	2.48353	PAP-specific phosphatase HAL2-like
FAN_icon20631404.1.g00001.1	1.54425	0.626909	0.0088	0.107255	1	5.02318	7.11272	10.6163	7.58406	13.3017	10.4611	11.1992	11.654	intron-binding protein aquarius
FAN_icon20633318.1.g00001.1	-1.23957	-0.309842	0.44598	0.999971	1	3.20601	2.6466	1.92574	2.59278	2.11347	2.71084	1.254	2.0261	ABC transporter C family member 8-like
FAN_icon20634748.1.g00001.1	1.45147	0.537516	0.0156201	0.167555	1	16.1919	6.80263	13.5995	12.198	15.4251	16.6248	21.5835	17.8778	calcium-dependent protein kinase 2-like
FAN_icon20635190.1.g00001.1	-1.51005	-0.594597	0.00132	0.0228169	1	34.4929	39.5822	31.5468	35.2073	24.5704	22.6689	23.0827	23.4407	PREDICTED: uncharacterized protein LOC101294017
FAN_icon20635428.1.g00001.1	-2.66301	-1.41306	1.34e-06	5.46e-05	0.357915	13.6002	11.1819	6.14488	10.309	3.3199	3.43135	5.21664	3.9893	30S ribosomal protein 2, chloroplastic
FAN_icon20638710.1.g00001.1	1.15121	0.203155	0.274265	0.999971	1	10.5138	8.68704	12.9341	10.7117	11.5227	12.954	12.1668	12.2145	protein RMD5 homolog A-like
FAN_icon20638846.1.g00001.1	1.36473	0.448612	0.321017	0.999971	1	1.00612	1.72602	3.39258	2.04157	1.83778	3.29657	3.17781	2.77072	methyltransferase-like protein 13
FAN_icon20639098.1.g00001.1	1.45924	0.545221	0.0062	0.0812432	1	13.376	8.817	13.8779	12.0236	20.0997	16.0876	16.1107	17.4327	THO complex subunit 7A-like
FAN_icon20639596.1.g00001.1	1.12981	0.176084	0.404069	0.999971	1	87.0461	75.7703	80.6462	81.1542	92.299	89.2328	93.7894	91.7737	3-oxo-Delta(4,5)-steroid 5-beta-reductase-like
FAN_icon20639800.1.g00001.1	-1.02337	-0.0333326	0.860457	0.999971	1	13.304	9.6715	15.5092	12.8282	11.936	12.7028	12.7755	12.4714	protein FAR-RED ELONGATED HYPOCOTYL 3
FAN_icon20641160.1.g00001.1	1.43518	0.521232	0.0142396	0.156365	1	9.00274	6.41842	9.34049	8.25389	11.4256	11.0724	13.5331	12.0104	DEAD-box ATP-dependent RNA helicase 53-like
FAN_icon20641344.1.g00001.1	2.71462	1.44075	2.21e-13	3.05e-11	5.9e-08	8.27151	5.12116	9.18405	7.52557	20.8264	21.2273	18.2256	20.0931	putative phospholipid-transporting ATPase 9
FAN_icon20642068.1.g00001.1	8.12571	3.02249	0	0	0	2.60804	1.27832	2.55556	2.14731	16.4843	19.9696	15.6134	17.3557	serine/threonine-protein kinase-like protein ACR4
FAN_icon20642070.1.g00001.1	1.38609	0.471025	0.0508679	0.404523	1	14.5539	6.68207	21.9809	14.4056	19.4212	17.3687	22.1796	19.6565	pyruvate dehydrogenase E1 component subunit alpha, mitochondrial
FAN_icon20642624.1.g00001.1	-1.01982	-0.0283084	0.861524	0.999971	1	25.8929	23.9725	29.2096	26.3583	26.9189	25.7164	24.2825	25.6393	phosphatidylinositol 4-kinase gamma 4-like
FAN_icon20642800.1.g00001.1	-1.03819	-0.0540742	0.76551	0.999971	1	43.728	36.1333	63.6584	47.8399	41.4599	53.4286	41.3446	45.411	sucrose-phosphatase 1
FAN_icon20643296.1.g00001.1	-3.11617	-1.63977	0.000351	0.00749	1	3.42431	2.7465	3.87576	3.34886	0.64985	1.18449	1.38809	1.07414	B3 domain-containing protein Os01g0723500-like
FAN_icon20643568.1.g00001.1	1.25356	0.326027	0.344237	0.999971	1	2.82166	3.16121	2.3002	2.76102	2.83997	3.7492	3.89437	3.49451	preprotein translocase subunit SECE1
FAN_icon20644010.1.g00001.1	-2.04239	-1.03026	0.0669026	0.490333	1	0.57779	5.94724	14.8368	7.12061	2.63846	2.19847	5.47478	3.43724	BAG family molecular chaperone regulator 6
FAN_icon20644588.1.g00001.1	-1.37699	-0.46152	0.0646058	0.478697	1	272.514	200.31	318.908	263.911	216.312	211.672	140.485	189.49	dehydrin
FAN_icon20644860.1.g00001.1	1.25373	0.326231	0.0550112	0.427965	1	17.5117	14.4355	17.1363	16.3612	20.2513	20.9485	19.9648	20.3882	zinc finger CCCH domain-containing protein 69 isoform X2
FAN_icon20644988.1.g00001.1	-3.66266	-1.87289	5.66e-07	2.52e-05	0.151455	3.61858	5.20266	6.5075	5.10958	1.63667	0.713926	2.15137	1.50066	DUF1680 domain-containing protein
FAN_icon20645588.1.g00001.1	1.08973	0.123966	0.714491	0.999971	1	2.1616	2.31164	2.85433	2.44252	2.35875	2.90776	2.6287	2.63174	pentatricopeptide repeat-containing protein At2g27800, mitochondrial-like
FAN_icon20646212.1.g00001.1	-5.01635	-2.32664	6.63e-09	4.37e-07	0.00177	5.57276	9.10491	4.92526	6.53431	1.72345	1.3089	0.766944	1.26643	non-functional NADPH-dependent codeinone reductase 2-like
FAN_icon20646252.1.g00001.1	1.43317	0.519211	0.0382648	0.330388	1	5.98884	6.4579	8.07757	6.84144	9.06386	11.1405	8.45634	9.55356	helicase-like transcription factor CHR28
FAN_icon20646842.1.g00001.1	1.37929	0.463927	0.0285221	0.265085	1	7.04425	5.72646	6.95201	6.57424	8.06986	9.00702	10.4701	9.18233	septin and tuftelin-interacting protein 1 homolog 1-like
FAN_icon20646976.1.g00001.1	-1.15829	-0.211993	0.32103	0.999971	1	9.88158	12.5489	14.9124	12.4476	8.32156	11.4886	12.6845	10.8316	ADP-ribosylation factor GTPase-activating protein AGD3
FAN_icon20647184.1.g00001.1	-2.53933	-1.34445	0.000257	0.00572	1	1.97632	3.17024	5.21935	3.4553	1.50022	1.36724	1.06817	1.31188	UDP-glycosyltransferase 89A2-like
FAN_icon20648482.1.g00001.1	1.29611	0.374183	0.0959299	0.626685	1	8.0238	6.99171	7.95483	7.65678	8.84023	8.74448	12.8536	10.1461	probable receptor-like protein kinase At1g11050
FAN_icon20648774.1.g00001.1	-2.38782	-1.25569	0.00216	0.0344471	1	2.73403	2.84767	2.30474	2.62881	0.980955	1.22812	1.01592	1.075	DNA mismatch repair protein MLH3 isoform X1
FAN_icon20649938.1.g00001.1	1.44945	0.535505	0.161683	0.880326	1	1.19701	3.52026	2.48383	2.40036	2.74867	3.54245	4.44788	3.57967	general transcription factor 3C polypeptide 5-like isoform X1
FAN_icon20650512.1.g00001.1	1.55749	0.63922	0.000535	0.0107273	1	61.4331	41.8359	75.3008	59.5233	98.8778	87.8002	88.8859	91.8547	alpha-aminoadipic semialdehyde synthase isoform X1
FAN_icon20651314.1.g00001.1	6.36566	2.67031	6.57e-05	0.00175	1	0.647535	0.211591	0.447885	0.43567	2.59085	2.73761	3.36858	2.89901	DNA-directed RNA polymerase 1, mitochondrial
FAN_icon20651640.1.g00001.1	-1.15829	-0.212002	0.492783	0.999971	1	7.2343	3.27311	5.19626	5.23456	4.79192	4.58772	3.92883	4.43616	glucan endo-1,3-beta-glucosidase 5
FAN_icon20652674.1.g00001.1	1.67913	0.747715	0.0256581	0.244616	1	3.04272	1.49138	3.15687	2.56365	5.10409	3.85915	3.87642	4.27989	protein NRT1/ PTR FAMILY 2.11-like
FAN_icon20654532.1.g00001.1	-7.22244	-2.85249	8.68e-11	7.93e-09	2.32e-05	6.47599	9.66057	5.84256	7.32637	0.881662	1.07135	1.04625	0.999752	cytochrome P450 94A2-like
FAN_icon20655766.1.g00001.1	-6.99439	-2.8062	3.54e-05	0.00101	1	2.07053	4.51051	1.19345	2.5915	0.360191	0.486315	0.170972	0.33916	auxin-binding protein ABP19a-like
FAN_icon20656420.1.g00001.1	-1.45093	-0.536974	0.0793214	0.55062	1	4.73991	3.40744	3.11456	3.75397	3.13332	2.3379	2.23095	2.56739	transcription factor RF2a-like
FAN_icon20657710.1.g00001.1	-1.72487	-0.786487	0.000613	0.0120503	1	13.0928	9.66057	9.05597	10.6031	7.27371	5.83288	5.23124	6.11261	E3 ubiquitin-protein ligase RING1
FAN_icon20657728.1.g00001.1	-1.23727	-0.307157	0.444052	0.999971	1	2.26378	2.21917	2.34871	2.27722	1.70651	1.8078	2.05623	1.85684	microtubule-associated protein TORTIFOLIA1-like isoform X2
FAN_icon20657788.1.g00001.1	1.00664	0.00955	0.977296	0.999971	1	5.16059	2.8105	9.22112	5.73074	3.74059	7.39377	5.75278	5.62904	Anthranilate phosphoribosyltransferase
FAN_icon20660492.1.g00001.1	-1.21492	-0.280865	0.0893753	0.597151	1	21.8317	26.4775	24.5383	24.2825	20.2309	20.1756	19.3447	19.9171	protein QUIRKY-like
FAN_icon20661112.1.g00001.1	1.19513	0.25717	0.361955	0.999971	1	8.40513	7.32399	7.42853	7.71922	11.0474	9.60754	6.24641	8.96713	PREDICTED: uncharacterized protein LOC105350798
FAN_icon20661544.1.g00001.1	-2.23899	-1.16285	1.75e-11	1.79e-09	4.69e-06	39.6057	36.5264	36.2255	37.4525	16.726	17.4053	15.4914	16.5409	Protein TOPLESS
FAN_icon20661582.1.g00001.1	1.1886	0.249263	0.144862	0.826123	1	25.0134	26.0273	33.6358	28.2255	30.9213	35.9787	33.1281	33.3427	vacuolar-sorting receptor 3
FAN_icon20661830.1.g00001.1	1.24457	0.315645	0.0788819	0.548495	1	28.8349	28.1069	44.9594	33.9671	42.2546	40.36	43.5847	42.0664	pre-mRNA-processing-splicing factor 8
FAN_icon20662074.1.g00001.1	1.1428	0.192569	0.259497	0.999971	1	26.3717	21.2014	20.1227	22.5653	27.3074	26.3689	23.0206	25.5656	glycylpeptide N-tetradecanoyltransferase 1
FAN_icon20662106.1.g00001.1	-1.70885	-0.773029	0.016308	0.173046	1	2.28319	3.2174	3.25716	2.91925	2.01075	1.44791	1.69679	1.71848	Retrotransposable element Tf2 protein type 1
FAN_icon20663062.1.g00001.1	1.02709	0.0385694	0.902432	0.999971	1	1.53259	2.04872	2.89107	2.15746	2.47221	2.12054	1.96732	2.18669	F-box protein At5g49610-like
FAN_icon20663200.1.g00001.1	2.6558	1.40915	4.36e-09	2.96e-07	0.00117	5.7536	3.2474	6.15035	5.05045	14.5586	12.8995	12.4389	13.299	putative F-box protein PP2-B12
FAN_icon20663792.1.g00001.1	1.21356	0.27925	0.140895	0.81159	1	20.5899	19.0932	36.3738	25.3523	25.7021	33.9373	31.6374	30.4256	NADH dehydrogenase [ubiquinone] flavoprotein 1, mitochondrial
FAN_icon20664702.1.g00001.1	1.18783	0.248333	0.428045	0.999971	1	3.9762	3.2482	3.20862	3.47767	4.49606	3.54885	4.59663	4.21385	threonine--tRNA ligase, chloroplastic/mitochondrial 2
FAN_icon20665032.1.g00001.1	1.07727	0.107374	0.611517	0.999971	1	6.11208	8.0968	7.19832	7.13573	8.2762	7.75209	6.75206	7.59345	phosphatidylinositol 4-kinase gamma 7-like
FAN_icon20667234.1.g00001.1	1.19845	0.261164	0.221797	0.999971	1	71.0827	64.9477	94.1049	76.7118	97.2708	92.3252	83.8941	91.1634	clathrin heavy chain 1
FAN_icon20670210.1.g00001.1	1.32141	0.402081	0.164956	0.885906	1	2.88327	2.15349	1.99429	2.34369	3.43938	2.72818	3.26515	3.14424	phytosulfokine receptor 2
FAN_icon20670566.1.g00001.1	-1.12299	-0.16735	0.648938	0.999971	1	3.50159	1.7163	3.63296	2.95028	3.08377	2.3131	2.43963	2.61217	F-box protein CPR30-like
FAN_icon20671332.1.g00001.1	-2.84906	-1.51048	2.22e-16	4.75e-14	5.94e-11	90.0754	68.9326	71.4134	76.8071	28.8261	28.9204	22.4189	26.7218	low-temperature-induced 65 kDa protein isoform X7
FAN_icon20671674.1.g00001.1	1.46118	0.547131	0.0343341	0.304621	1	4.51552	6.39389	7.54793	6.15245	7.98615	9.01494	10.2538	9.08496	zinc finger CCCH domain-containing protein 22
FAN_icon20672802.1.g00001.1	1.48598	0.571415	0.0891852	0.596238	1	2.58101	2.30013	2.4344	2.43851	4.1634	3.37275	3.31312	3.61643	probable E3 ubiquitin ligase complex SCF subunit sconB
FAN_icon20672842.1.g00001.1	-1.25212	-0.32437	0.222159	0.999971	1	3.41754	4.15424	5.67321	4.415	3.28174	4.10337	2.84458	3.4099	golgin subfamily B member 1-like
FAN_icon20673476.1.g00001.1	-2.15998	-1.11102	0.00575	0.0765451	1	8.73848	9.82603	4.79981	7.78811	2.01197	3.58575	5.53913	3.71228	protein NRT1/ PTR FAMILY 5.10-like
FAN_icon20673772.1.g00001.1	2.15187	1.10559	0.00354	0.0516924	1	1.63332	1.40099	2.54189	1.85873	5.00785	3.53894	3.33803	3.96161	scopoletin glucosyltransferase-like
FAN_icon20673780.1.g00001.1	-8.66255	-3.11479	1.35e-08	8.42e-07	0.00362	3.40448	4.90793	2.28554	3.53265	0.313542	0.253999	0.744147	0.437229	UDP-glycosyltransferase 76F1-like
FAN_icon20674488.1.g00001.1	-1.47863	-0.564266	0.100098	0.639731	1	1.3611	1.73456	3.53041	2.20869	1.56273	1.61123	1.11268	1.42888	disease resistance RPP13-like protein 4
FAN_icon20674980.1.g00001.1	-1.58527	-0.664729	0.045639	0.374326	1	2.41857	5.00525	5.85504	4.42629	2.38417	2.61308	3.5948	2.86402	GTP-binding protein BRASSINAZOLE INSENSITIVE PALE GREEN 2, chloroplastic
FAN_icon20675150.1.g00001.1	1.40321	0.48873	0.0412758	0.349418	1	7.83783	6.35865	13.1792	9.12524	10.8608	14.0544	13.0556	12.6569	peroxisomal fatty acid beta-oxidation multifunctional protein AIM1
FAN_icon20678204.1.g00001.1	1.14932	0.200785	0.301421	0.999971	1	8.5135	7.5509	10.6556	8.90665	9.66186	11.0835	9.44022	10.0619	probable phosphoribosylformylglycinamidine synthase, chloroplastic/mitochondrial
FAN_icon20678534.1.g00001.1	-1.16514	-0.220498	0.39735	0.999971	1	5.90645	6.31642	5.94234	6.05507	5.23086	4.99419	5.45359	5.22621	Ubiquitin carboxyl-terminal hydrolase 10
FAN_icon20678944.1.g00001.1	-1.30103	-0.379652	0.112075	0.690108	1	9.75768	9.81065	10.3833	9.98389	5.3535	8.14481	10.0407	7.84632	Late embryogenesis abundant (LEA) hydroxyproline-rich glycoprotein family
FAN_icon20680434.1.g00001.1	-1.04032	-0.0570306	0.76386	0.999971	1	24.9503	26.5465	26.8334	26.1101	23.5015	22.3831	31.2052	25.6966	probable aldo-keto reductase 2
FAN_icon20680442.1.g00001.1	1.04566	0.0644137	0.857489	0.999971	1	4.62571	2.36585	2.50395	3.16517	2.93887	2.97596	4.18499	3.36661	protein RETICULATA-RELATED 1, chloroplastic
FAN_icon20681360.1.g00001.1	-1.31839	-0.398777	0.0380702	0.329137	1	13.6345	15.557	14.8418	14.6778	11.8983	10.9617	10.2989	11.0529	beta-glucuronosyltransferase GlcAT14A-like
FAN_icon20682512.1.g00001.1	1.42235	0.508277	0.00642	0.0835436	1	20.069	15.2848	33.4752	22.943	33.1128	32.568	30.8618	32.1809	coatomer subunit beta-1
FAN_icon20682724.1.g00001.1	1.2535	0.325961	0.380732	0.999971	1	3.39074	3.62609	2.23869	3.08518	3.7	4.43087	3.20713	3.77933	1-acyl-sn-glycerol-3-phosphate acyltransferase 2-like
FAN_icon20683100.1.g00001.1	-3.2176	-1.68599	7.16e-05	0.00189	1	3.17947	5.71416	3.02385	3.97249	0.967929	1.3442	1.37834	1.23016	PREDICTED: uncharacterized protein LOC103329430
FAN_icon20683614.1.g00001.1	1.08412	0.11652	0.786753	0.999971	1	1.78532	2.04182	3.08716	2.30477	2.79517	2.26436	2.43245	2.49733	---NA---
FAN_icon20683620.1.g00001.1	-1.85111	-0.88839	0.000174	0.00408	1	6.68554	6.12637	5.88082	6.23091	3.18567	3.44092	3.45633	3.36097	putative disease resistance protein At1g50180
FAN_icon20684088.1.g00001.1	13.1599	3.71808	1.42e-10	1.25e-08	3.81e-05	0.673744	0.220156	0.69902	0.530973	5.74305	8.16546	7.51057	7.13969	cysteine-rich receptor-like protein kinase 25
FAN_icon20684154.1.g00001.1	1.05167	0.0726815	0.688344	0.999971	1	14.8289	19.4822	20.1436	18.1516	21.5414	18.0323	17.4963	19.0233	ARF guanine-nucleotide exchange factor GNOM-like
FAN_icon20684346.1.g00001.1	6.29613	2.65447	3.61e-10	2.98e-08	9.66e-05	0.376544	0.922809	1.56268	0.954011	5.30581	6.52691	6.29629	6.043	codeine O-demethylase-like
FAN_icon20684648.1.g00001.1	2.14083	1.09817	6.16e-05	0.00166	1	2.54122	1.75845	3.25693	2.51887	5.30488	5.11903	5.88784	5.43725	Fringe-related protein isoform 2
FAN_icon20685312.1.g00001.1	-1.98798	-0.991307	0.0231602	0.227022	1	2.0265	2.34775	1.72025	2.0315	1.34603	0.623091	1.2322	1.06711	PREDICTED: uncharacterized protein LOC101310541
FAN_icon20687306.1.g00001.1	1.95176	0.964777	4.9e-05	0.00135	1	6.96713	4.90347	10.0087	7.2931	13.7982	12.3108	16.5953	14.2348	PREDICTED: uncharacterized protein LOC101301506
FAN_icon20687778.1.g00001.1	2.04996	1.0356	4.54e-05	0.00127	1	218.752	161.814	348.246	242.937	495.403	550.972	424.134	490.17	mannan endo-1,4-beta-mannosidase 7-like
FAN_icon20687846.1.g00001.1	1.19232	0.253773	0.447409	0.999971	1	2.91124	3.99542	6.94705	4.6179	6.22923	5.41551	4.54343	5.39606	DExH-box ATP-dependent RNA helicase DExH12-like
FAN_icon20691072.1.g00001.1	1.38642	0.471364	0.0662451	0.486808	1	11.2095	4.28825	12.4811	9.32628	13.127	10.2873	15.6452	13.0198	nuclear pore complex protein NUP43
FAN_icon20691086.1.g00001.1	3.11293	1.63828	3.01e-07	1.42e-05	0.0803788	9.0809	3.15876	24.3138	12.1845	35.773	32.4472	42.2333	36.8179	putative UDP-glucose glucosyltransferase
FAN_icon20691750.1.g00001.1	-1.04981	-0.0701287	0.832732	0.999971	1	4.81813	1.81661	3.46077	3.36517	3.48161	2.27202	4.13155	3.29506	lysM domain-containing GPI-anchored protein 2
FAN_icon20692240.1.g00001.1	-1.20511	-0.269169	0.319552	0.999971	1	13.4749	9.5557	9.51858	10.8497	8.22929	9.0907	9.80103	9.04034	la-related protein 6A
FAN_icon20693216.1.g00001.1	-1.3603	-0.443923	0.0071	0.0905119	1	29.9958	31.3532	29.2464	30.1985	23.2928	21.6196	21.6205	22.1776	glycoside hydrolase family 2 family protein
FAN_icon20693566.1.g00001.1	-1.1933	-0.254953	0.44246	0.999971	1	3.3199	3.8288	3.24183	3.46351	3.56711	1.89895	3.62829	3.03145	PREDICTED: uncharacterized protein LOC105353497
FAN_icon20695102.1.g00001.1	-9.37149	-3.22828	5.77e-10	4.62e-08	0.000154	9.56912	17.153	4.25491	10.3257	0.570738	1.84941	0.812738	1.07763	Pollen_Ole_e_I domain-containing protein
FAN_icon20698270.1.g00001.1	-2.99342	-1.58179	0.000634	0.0123808	1	4.75758	6.4888	0.858446	4.03494	1.18747	1.04942	1.99843	1.41177	PREDICTED: uncharacterized protein LOC105350851
FAN_icon20698294.1.g00001.1	1.21008	0.275101	0.47476	0.999971	1	86.4318	25.4752	191.132	101.013	142.655	121.424	89.2685	117.783	glycerophosphodiester phosphodiesterase GDPD6-like
FAN_icon20699426.1.g00001.1	-1.65925	-0.730529	0.00121	0.0212845	1	7.94162	9.15093	6.79402	7.96219	4.58087	4.88901	4.97007	4.81331	F28J7.14 protein, putative isoform 1
FAN_icon20700318.1.g00001.1	1.16072	0.215024	0.575089	0.999971	1	2.2612	1.10832	3.18389	2.18447	2.02299	3.75562	1.44038	2.40633	histone-lysine N-methyltransferase, H3 lysine-9 specific SUVH6
FAN_icon20701134.1.g00001.1	1.22047	0.287435	0.386299	0.999971	1	1.5565	1.67842	3.55278	2.26257	2.19324	3.22445	2.66051	2.69273	probable sucrose-phosphate synthase 4
FAN_icon20701552.1.g00001.1	1.22051	0.287486	0.124835	0.745296	1	9.96382	12.2093	15.5064	12.5599	14.2998	17.1306	13.5754	15.002	ATP-dependent helicase BRM
FAN_icon20701758.1.g00001.1	1.50906	0.593652	0.0230672	0.226278	1	4.10663	3.6483	7.85566	5.20353	7.96994	9.82026	5.1501	7.64677	GRIP and coiled-coil domain-containing protein 2-like isoform X4
FAN_icon20702100.1.g00001.1	-1.0065	-0.00935	0.975971	0.999971	1	2.95996	2.90163	3.27574	3.04578	3.29547	2.50279	3.5196	3.10595	cucumber peeling cupredoxin-like
FAN_icon20702722.1.g00001.1	1.15977	0.213842	0.589727	0.999971	1	2.45529	1.60461	1.48599	1.84863	1.60172	1.90306	3.34527	2.28335	cell division control protein 48 homolog B
FAN_icon20702724.1.g00001.1	1.02614	0.0372315	0.867482	0.999971	1	5.37679	6.02381	6.37543	5.92534	5.93279	5.65044	6.9642	6.18248	protein FAR1-RELATED SEQUENCE 4 isoform X1
FAN_icon20703222.1.g00001.1	1.32822	0.409498	0.0878823	0.590242	1	6.01557	6.36879	7.4895	6.62462	8.28807	8.13834	10.5506	8.99232	CMP-sialic acid transporter 5
FAN_icon20704566.1.g00001.1	-1.80417	-0.851337	0.000993	0.0180455	1	5.09861	9.99626	6.34786	7.14758	3.52565	3.55667	5.11531	4.06588	disease resistance RPP13-like protein 4
FAN_icon20704724.1.g00001.1	-1.27841	-0.354354	0.178827	0.911711	1	7.04721	5.57981	5.90552	6.17751	4.66799	4.46907	5.64012	4.92573	pentatricopeptide repeat-containing protein At4g18520
FAN_icon20705066.1.g00001.1	1.05131	0.0721873	0.815859	0.999971	1	1.87495	2.6863	2.54384	2.36836	2.33335	2.37804	2.89398	2.53512	Retrovirus-related Pol polyprotein from transposon TNT 1-94
FAN_icon20705226.1.g00001.1	1.39822	0.483589	0.183754	0.928581	1	1.33793	1.63946	1.21461	1.39733	2.00745	1.69693	2.36148	2.02195	---NA---
FAN_icon20705292.1.g00001.1	-1.23621	-0.305927	0.458352	0.999971	1	1.76858	3.1785	2.44657	2.46455	1.84598	2.11851	1.97152	1.97867	---NA---
FAN_icon20707266.1.g00001.1	-1.68335	-0.751338	0.0349766	0.308874	1	1.94021	2.19459	2.47754	2.20411	1.55779	1.00957	1.4419	1.33642	predicted protein
FAN_icon20707356.1.g00001.1	-1.60743	-0.684758	0.00131	0.0227585	1	22.4893	33.1762	22.6534	26.1063	16.5227	15.6927	17.0379	16.4177	RNA/RNP complex-1-interacting phosphatase, putative
FAN_icon20708450.1.g00001.1	2.79734	1.48406	0.000101	0.00255	1	1.51525	0.990259	0.393024	0.966177	3.22902	2.29551	2.81521	2.77991	probable leucine-rich repeat receptor-like protein kinase At2g33170
FAN_icon20708640.1.g00001.1	9.18826	3.19979	0.00962	0.114988	1	0	0	0.838824	0.279608	2.39098	5.24109	0.200282	2.61078	---NA---
FAN_icon20708936.1.g00001.1	-1.36226	-0.446003	0.21077	0.999971	1	2.59438	1.81661	2.49944	2.30348	1.93423	1.41022	1.79034	1.7116	F-box protein At2g26850-like
FAN_icon20710640.1.g00001.1	1.19046	0.251515	0.237421	0.999971	1	6.71564	6.73292	6.96758	6.80538	6.92989	9.35645	7.59969	7.96201	PREDICTED: uncharacterized protein LOC101303228
FAN_icon20711246.1.g00001.1	1.68244	0.750554	1.05e-05	0.000348	1	14.2825	11.6676	16.3619	14.104	23.8366	23.0839	24.2139	23.7115	nuclear receptor coactivator 2
FAN_icon20711518.1.g00001.1	-1.26037	-0.333848	0.282677	0.999971	1	2.7445	2.54882	2.99733	2.76355	3.09077	1.58779	1.93228	2.20361	PREDICTED: uncharacterized protein LOC105353323
FAN_icon20712864.1.g00001.1	145.973	7.18956	0	0	0	0.455672	0.670039	1.18192	0.76921	118.785	116.648	107.349	114.26	salicylate carboxymethyltransferase-like
FAN_icon20713212.1.g00001.1	-1.13465	-0.182247	0.621634	0.999971	1	3.62785	1.52416	4.03281	3.06161	2.5695	2.4102	3.27384	2.75118	probable xyloglucan galactosyltransferase GT19
FAN_icon20713268.1.g00001.1	-1.77748	-0.829829	0.0126234	0.142279	1	7.15992	7.62916	5.81363	6.86757	3.73664	2.89542	5.55237	4.06148	putative F-box protein At1g65770
FAN_icon20715508.1.g00001.1	1.94655	0.960922	0.00274	0.041925	1	4.61525	1.97938	4.18985	3.59483	7.97855	5.97558	7.28854	7.08089	ruvB-like protein 1
FAN_icon20716982.1.g00001.1	-15.1337	-3.91969	0	0	0	19.1015	21.045	4.7353	14.9606	0.882189	1.00052	1.13062	1.00444	bifunctional epoxide hydrolase 2-like
FAN_icon20717468.1.g00001.1	1.11652	0.159011	0.68239	0.999971	1	1.95288	0.957199	2.8366	1.91556	2.75177	1.56869	2.17698	2.16581	TMV resistance protein N-like
FAN_icon20717956.1.g00001.1	1.03088	0.0438792	0.903149	0.999971	1	2.84395	2.32325	3.44241	2.86987	1.85526	3.80743	2.99416	2.88562	gamma-tubulin complex component 5-like
FAN_icon20718472.1.g00001.1	1.17445	0.231991	0.522479	0.999971	1	2.37128	3.0994	1.91352	2.4614	3.02507	2.56198	3.32871	2.97192	PREDICTED: uncharacterized protein LOC105350458
FAN_icon20719806.1.g00001.1	-1.33551	-0.417386	0.0517896	0.409576	1	6.49244	5.52391	8.00696	6.67444	3.96366	5.02357	6.28157	5.0896	pentatricopeptide repeat-containing protein At2g41720 isoform X2
FAN_icon20720366.1.g00001.1	-1.14548	-0.195951	0.53036	0.999971	1	7.81543	7.13305	4.47373	6.47407	8.01683	4.21566	4.80676	5.67975	phosducin-like protein 3
FAN_icon20720676.1.g00001.1	1.5645	0.645703	0.000774	0.0146096	1	14.8862	11.9396	26.3963	17.7407	28.1797	27.5769	26.3498	27.3688	116 kDa U5 small nuclear ribonucleoprotein component-like
FAN_icon20721460.1.g00001.1	-23.2545	-4.53944	1.95e-08	1.18e-06	0.00522	6.43756	4.93881	3.77512	5.0505	0	0.473328	0	0.157776	Mitochondrial distribution and morphology 12
FAN_icon20722184.1.g00001.1	6.10767	2.61062	0	0	0	5.71662	3.11331	9.88514	6.23836	33.3147	39.8779	40.1238	37.7721	mannan endo-1,4-beta-mannosidase 4-like
FAN_icon20723214.1.g00001.1	1.31829	0.398667	0.145266	0.827789	1	2.08068	4.4193	5.39685	3.96561	5.42935	5.13134	5.02545	5.19538	serine/threonine-protein kinase WNK8-like
FAN_icon20723640.1.g00001.1	1.54535	0.627938	0.0341483	0.303463	1	1.91976	1.88193	3.58521	2.4623	4.20793	3.30061	3.99477	3.83444	Retrovirus-related Pol polyprotein from transposon TNT 1-94
FAN_icon20723760.1.g00001.1	1.21024	0.275295	0.168767	0.885906	1	20.1225	16.2328	27.1841	21.1798	27.3478	22.9519	26.1702	25.49	altered inheritance of mitochondria protein 32
FAN_icon20725678.1.g00001.1	-1.05146	-0.072392	0.847073	0.999971	1	6.26135	4.75197	5.02935	5.34756	4.84883	5.29428	5.10354	5.08221	26S proteasome non-ATPase regulatory subunit 10
FAN_icon20725682.1.g00001.1	1.54621	0.628738	0.0264802	0.250641	1	2.65362	5.43914	3.62919	3.90732	6.6726	5.40544	6.27481	6.11762	UDP-glucose 6-dehydrogenase 5
FAN_icon20726076.1.g00001.1	-1.01836	-0.0262428	0.926925	0.999971	1	4.58087	4.69471	4.96875	4.74811	4.67268	5.63396	2.94012	4.41559	TMV resistance protein N-like
FAN_icon20726746.1.g00001.1	-3.8781	-1.95535	2.48e-08	1.47e-06	0.00663	6.61151	7.34538	3.88708	5.94799	1.38017	1.67711	1.47404	1.51044	heparanase-like protein 3
FAN_icon20728032.1.g00001.1	1.17269	0.229819	0.342339	0.999971	1	7.47122	7.09512	5.5714	6.71258	8.04189	7.69919	7.98153	7.90754	putative E3 ubiquitin-protein ligase XBAT34 isoform X2
FAN_icon20729388.1.g00001.1	-1.43365	-0.519688	0.132979	0.779951	1	4.07574	5.13697	6.04092	5.08454	2.43092	3.69239	4.75978	3.6277	ultraviolet-B receptor UVR8
FAN_icon20730932.1.g00001.1	1.34539	0.428023	0.128139	0.759676	1	4.03907	2.91138	2.34181	3.09742	3.84385	5.0224	3.44313	4.10313	phytosulfokine receptor 2
FAN_icon20731888.1.g00001.1	2.75735	1.46328	3.24e-07	1.53e-05	0.0866164	1.89596	1.51011	1.72121	1.70909	4.51446	4.5589	5.28382	4.78572	UDP-glucose flavonoid 3-O-glucosyltransferase 7-like
FAN_icon20734030.1.g00001.1	-1.17391	-0.231322	0.213983	0.999971	1	42.5163	31.7419	35.3475	36.5352	35.7073	30.7119	26.1562	30.8585	probable galactinol--sucrose galactosyltransferase 2
FAN_icon20734388.1.g00001.1	-1.31204	-0.39181	0.291937	0.999971	1	4.12346	2.77902	2.67385	3.19211	2.95895	2.28807	1.91526	2.38743	calcium-transporting ATPase 9, plasma membrane-type-like isoform X1
FAN_icon20734586.1.g00001.1	-1.05693	-0.0798803	0.756273	0.999971	1	2.58745	3.5741	3.66071	3.27408	3.00758	3.38116	2.70955	3.03276	pentatricopeptide repeat-containing protein At5g27460
FAN_icon20735124.1.g00001.1	1.13492	0.182595	0.574887	0.999971	1	1.99442	1.26507	1.94752	1.73567	1.8368	1.68638	2.61562	2.04626	formin-like protein 2
FAN_icon20735464.1.g00001.1	22.4174	4.48655	7.33e-15	1.26e-12	1.96e-09	5.04745	0.927747	35.3485	13.7746	296.345	278.611	306.652	293.869	vinorine synthase-like
FAN_icon20735552.1.g00001.1	1.01591	0.0227762	0.925932	0.999971	1	12.2568	7.05245	12.1637	10.491	10.4293	10.2511	11.2871	10.6558	phosphoglycerate kinase, cytosolic-like
FAN_icon20736960.1.g00001.1	-1.15576	-0.208846	0.495475	0.999971	1	5.28661	2.45483	6.63966	4.7937	4.5015	3.76428	4.13561	4.1338	protein NUCLEAR FUSION DEFECTIVE 6, chloroplastic/mitochondrial-like
FAN_icon20739830.1.g00001.1	2.11415	1.08008	0.00106	0.0190272	1	1.46549	0.653004	2.34981	1.48944	3.54595	3.09786	2.57424	3.07268	exportin-2
FAN_icon20739868.1.g00001.1	1.31661	0.396831	0.17672	0.905119	1	9.407	2.9908	6.33075	6.24285	8.75721	6.44925	9.6362	8.28089	---NA---
FAN_icon20740498.1.g00001.1	-1.04482	-0.0632575	0.836256	0.999971	1	2.00362	3.17283	2.71841	2.63162	2.09131	3.06251	2.17627	2.44336	TMV resistance protein N-like
FAN_icon20740530.1.g00001.1	1.01263	0.0181129	0.959041	0.999971	1	2.09145	1.84521	2.82088	2.25251	1.96468	2.1221	2.95316	2.34665	ARF guanine-nucleotide exchange factor GNOM-like
FAN_icon20742104.1.g00001.1	1.40657	0.492184	0.00735	0.0930696	1	15.5101	11.4878	21.5751	16.191	20.2661	25.5005	21.687	22.4845	glutamate--tRNA ligase, cytoplasmic
FAN_icon20743010.1.g00001.1	1.60601	0.683484	0.0620288	0.466959	1	1.12291	2.42171	2.56307	2.0359	3.51615	3.32315	2.83733	3.22554	tricalbin-3
FAN_icon20743462.1.g00001.1	1.25679	0.329739	0.243285	0.999971	1	3.94281	2.08122	3.46139	3.1618	3.32395	4.61609	3.71906	3.88637	scarecrow-like protein 14
FAN_icon20743658.1.g00001.1	1.09195	0.126913	0.651743	0.999971	1	5.12874	5.02767	6.47792	5.54478	4.53858	6.5049	7.29158	6.11169	PREDICTED: uncharacterized protein LOC105351702
FAN_icon20744968.1.g00001.1	-10.7495	-3.4262	2.22e-16	4.75e-14	5.94e-11	11.8579	9.68685	5.40576	8.9835	0.375056	1.06341	1.06817	0.835545	non-specific phospholipase C2
FAN_icon20745490.1.g00001.1	-8.43838	-3.07697	0	0	0	67.1011	77.6075	50.5345	65.081	6.45085	10.3272	6.34278	7.70694	protein SIEVE ELEMENT OCCLUSION B-like
FAN_icon20745922.1.g00001.1	-1.34983	-0.432774	0.192862	0.959079	1	3.67736	3.2444	4.00608	3.64261	2.39893	3.18712	2.32296	2.63634	DUF1162 domain-containing protein/Apt1 domain-containing protein
FAN_icon20746198.1.g00001.1	1.30148	0.380154	0.208614	0.999971	1	1.24707	1.88932	2.35247	1.82962	2.30747	2.87581	1.60081	2.26136	scarecrow-like protein 22
FAN_icon20746266.1.g00001.1	-2.01107	-1.00796	1e-05	0.000334	1	14.3062	12.5981	10.5662	12.4902	6.32727	6.25334	5.94667	6.17576	Maternal effect embryo arrest 59, putative isoform 2
FAN_icon20748728.1.g00001.1	-3.52261	-1.81664	1.51e-07	7.62e-06	0.0404574	8.21231	6.44038	5.84256	6.83175	1.59189	1.58718	2.96437	2.04781	30S ribosomal protein S9, chloroplastic
FAN_icon20749560.1.g00001.1	3.7281	1.89844	5.47e-06	0.000194	1	2.47408	0.303165	3.20862	1.99529	8.06986	6.79885	7.35461	7.40777	PREDICTED: uncharacterized protein LOC101294464
FAN_icon20750610.1.g00001.1	-5.8521	-2.54895	0	0	0	330.988	473.079	210.645	338.237	52.5333	59.9713	64.4835	58.9961	Oleosin 1
FAN_icon20750872.1.g00001.1	-6.22308	-2.63763	1.56e-05	0.000493	1	2.79775	2.93852	1.24402	2.32676	0.104293	0.253461	0.891084	0.416279	33 kDa ribonucleoprotein, chloroplastic
FAN_icon20752604.1.g00001.1	1.0333	0.047259	0.872685	0.999971	1	3.16078	2.93541	3.10676	3.06765	3.38592	2.88358	3.33803	3.20251	protein DMR6-LIKE OXYGENASE 1
FAN_icon20755154.1.g00001.1	1.13683	0.18502	0.279351	0.999971	1	18.8648	23.018	28.526	23.4696	26.7078	26.3024	26.8463	26.6188	Putative vacuolar protein sorting-associated protein 13A
FAN_icon20757096.1.g00001.1	-1.68736	-0.754764	5e-06	0.000178	1	58.8756	50.7653	53.089	54.2433	33.7826	31.5374	30.6968	32.0056	UDP-glucuronic acid decarboxylase 5
FAN_icon20757756.1.g00001.1	1.98355	0.988088	0.000139	0.00336	1	5.37971	2.81264	6.32574	4.83936	9.63934	9.17342	9.86179	9.55818	probable receptor-like protein kinase At3g55450
FAN_icon20758104.1.g00001.1	1.2316	0.300529	0.188311	0.943939	1	17.5117	9.55866	11.7683	12.9462	15.0586	16.9102	15.6761	15.8816	glucan endo-1,3-beta-glucosidase 7-like
FAN_icon20762432.1.g00001.1	1.07238	0.100814	0.792033	0.999971	1	2.68105	3.82286	2.27588	2.9266	1.65359	3.91565	3.98494	3.18473	Protein disulfide-isomerase
FAN_icon20764266.1.g00001.1	-1.54499	-0.627599	0.0260517	0.247328	1	2.5493	2.08255	2.75515	2.46234	1.33044	1.93102	1.34198	1.53448	PREDICTED: uncharacterized protein LOC101314850
FAN_icon20764590.1.g00001.1	118.689	6.89104	0.0134605	0.149659	1	0	0	0	0	2.93887	2.47997	1.91812	2.44565	---NA---
FAN_icon20765060.1.g00001.1	-1.14087	-0.190136	0.359719	0.999971	1	10.078	9.87944	9.47587	9.81112	7.88933	9.58666	8.0748	8.51693	UDP-glycosyltransferase 76F1-like
FAN_icon20765250.1.g00001.1	1.1181	0.161051	0.472731	0.999971	1	6.13319	7.56724	11.5197	8.40672	9.10573	10.2377	8.56587	9.3031	ATP-dependent helicase BRM
FAN_icon20766368.1.g00001.1	2.26241	1.17786	0.0361386	0.316442	1	0.30926	1.51583	0.962585	0.929224	1.77537	2.35345	2.29832	2.14238	probable transcription factor KAN2 isoform X2
FAN_icon20766474.1.g00001.1	1.09537	0.131421	0.556516	0.999971	1	8.01055	6.8711	6.85663	7.24609	7.73404	8.38197	7.44147	7.85249	putative disease resistance RPP13-like protein 1
FAN_icon20766672.1.g00001.1	-1.58266	-0.662354	0.0214053	0.213568	1	5.74339	5.19712	4.35455	5.09836	2.53624	4.0158	2.79081	3.11429	chitin elicitor receptor kinase 1-like
FAN_icon20767012.1.g00001.1	1.64286	0.716207	0.0238172	0.231513	1	4.22347	1.38008	3.6516	3.08505	5.75529	4.86073	4.35937	4.9918	cytochrome b5 domain-containing protein RLF
FAN_icon20768488.1.g00001.1	-1.58584	-0.665243	0.0210598	0.210895	1	3.70938	4.67522	4.0318	4.1388	2.48896	2.91243	2.2316	2.54433	granule-bound starch synthase 1, chloroplastic/amyloplastic-like
FAN_icon20770950.1.g00001.1	-2.57277	-1.36332	0.0091	0.110043	1	2.72089	2.66727	2.19564	2.52793	0.473328	1.27814	1.12338	0.95828	molybdopterin biosynthesis protein CNX1
FAN_icon20773282.1.g00001.1	1.51556	0.599847	0.00673	0.0866315	1	2.8092	4.13076	5.60497	4.18164	6.54093	5.75557	6.90548	6.40066	DUF3883 domain-containing protein
FAN_icon20773366.1.g00001.1	-1.05333	-0.0749629	0.699359	0.999971	1	10.4082	13.179	14.6232	12.7368	11.9953	12.2842	11.7637	12.0144	ethylene receptor
FAN_icon20773916.1.g00001.1	-2.26697	-1.18077	8.77e-05	0.00226	1	3.71721	3.98558	4.21823	3.97367	1.21247	2.45553	1.38125	1.68308	putative NBS-LRR disease resistance protein
FAN_icon20774800.1.g00001.1	1.8576	0.893439	0.000472	0.00965	1	5.91206	7.63959	10.316	7.95589	17.1099	12.7246	14.5789	14.8045	putative F-box protein PP2-B12
FAN_icon20775284.1.g00001.1	-2.22643	-1.15473	1.28e-09	9.62e-08	0.000343	22.3642	16.765	18.1531	19.0941	8.65062	7.67524	9.67889	8.66825	beta-amyrin 28-oxidase-like
FAN_icon20775532.1.g00001.1	-1.38754	-0.472525	0.21827	0.999971	1	6.16834	2.01559	3.19988	3.7946	2.68262	2.17318	3.62909	2.8283	---NA---
FAN_icon20776642.1.g00001.1	-3.63854	-1.86336	5.2e-09	3.5e-07	0.00139	8.85243	7.78026	7.91771	8.18347	2.54893	1.29055	3.40285	2.41411	epoxide hydrolase-like protein
FAN_icon20779356.1.g00001.1	-1.30421	-0.383181	0.196059	0.968369	1	2.71828	4.39677	2.39722	3.17075	2.34072	2.52828	2.42416	2.43105	---NA---
FAN_icon20780082.1.g00001.1	-1.26743	-0.341902	0.167463	0.885906	1	5.45412	5.55631	5.21491	5.40845	3.46034	5.78726	3.25855	4.16872	G-type lectin S-receptor-like serine/threonine-protein kinase At2g19130
FAN_icon20780612.1.g00001.1	-2.1285	-1.08984	8.32e-09	5.38e-07	0.00223	21.2805	18.7938	17.7028	19.259	9.30494	8.51052	9.54595	9.12047	PREDICTED: uncharacterized protein LOC105353083
FAN_icon20781948.1.g00001.1	16.4912	4.04363	4.09e-05	0.00115	1	0	0	0.341581	0.11386	1.97592	2.01825	2.20205	2.06541	MDIS1-interacting receptor like kinase 2-like
FAN_icon20783036.1.g00001.1	3.18121	1.66958	8.82e-06	0.000298	1	1.47382	0.361193	2.10252	1.31251	3.74965	4.67319	3.83352	4.08545	DEAD-box ATP-dependent RNA helicase 5
FAN_icon20783316.1.g00001.1	1.05219	0.0733959	0.73307	0.999971	1	3.91387	3.35715	3.95918	3.7434	4.13622	3.92987	3.63582	3.90064	PREDICTED: uncharacterized protein LOC101292598 isoform X2
FAN_icon20784920.1.g00001.1	-1.40493	-0.490494	0.262138	0.999971	1	2.09609	3.17558	1.18622	2.15263	1.19336	1.93347	1.41613	1.51432	serine/threonine-protein phosphatase 7 long form homolog
FAN_icon20785772.1.g00001.1	1.50253	0.587393	0.110224	0.682624	1	4.06031	3.06177	4.21264	3.77824	7.33502	5.41388	3.94595	5.56495	transmembrane protein 245
FAN_icon20787566.1.g00001.1	1.57858	0.658626	0.00336	0.0495387	1	184.81	173.283	213.743	190.612	335.806	296.611	266.266	299.561	serine carboxypeptidase-like
FAN_icon20792886.1.g00001.1	17.8129	4.15485	0	0	0	97.6993	28.5581	465.724	197.327	3334.4	3559.64	3162.89	3352.31	vinorine synthase-like
FAN_icon20795122.1.g00001.1	-18.5536	-4.21363	0	0	0	23.8889	35.2479	22.2299	27.1223	0.771166	1.5618	2.1963	1.50975	vicilin-like antimicrobial peptides 2-3
FAN_icon20796004.1.g00001.1	-1.29424	-0.37211	0.168169	0.885906	1	2.94409	2.55307	2.81958	2.77225	1.77285	2.01065	2.86117	2.21489	F-box/LRR-repeat protein At4g14103-like
FAN_icon20797754.1.g00001.1	4.87811	2.28632	1.14e-06	4.74e-05	0.305468	0.825595	1.01166	0.642426	0.826559	4.41635	2.96684	5.67538	4.35286	CDT1-like protein a, chloroplastic
FAN_icon20797952.1.g00001.1	-1.33682	-0.418802	0.21872	0.999971	1	2.18462	1.63767	3.06655	2.29628	1.40838	1.62988	2.19655	1.74494	aquaporin PIP2-1-like
FAN_icon20798764.1.g00001.1	1.22529	0.293119	0.144782	0.825839	1	35.0289	36.2297	48.7734	40.0107	45.093	50.5663	50.9328	48.8641	pre-mRNA-processing-splicing factor 8
FAN_icon20799582.1.g00001.1	22.3022	4.47911	0	0	0	0.179494	0.351914	1.02425	0.518554	9.97637	14.4183	10.138	11.5109	cytochrome P450 89A2-like
FAN_icon20799856.1.g00001.1	1.71107	0.774899	0.00158	0.0265389	1	6.51236	3.50092	8.50034	6.17121	11.6213	10.3913	9.05506	10.3559	ELL-associated factor 2
FAN_icon20800122.1.g00001.1	-1.33617	-0.418101	0.0796142	0.552009	1	14.7533	10.6691	9.53536	11.6526	8.83546	7.97557	9.70597	8.839	pleiotropic drug resistance protein 2-like
FAN_icon20800378.1.g00001.1	-1.18249	-0.241828	0.296325	0.999971	1	7.35729	6.65751	9.19911	7.73797	7.08856	6.85899	5.1873	6.37828	5-methyltetrahydropteroyltriglutamate--homocysteine methyltransferase
FAN_icon20801274.1.g00001.1	1.15761	0.211148	0.216431	0.999971	1	58.6092	51.1702	76.6434	62.1409	68.5024	78.4652	65.7884	70.9186	serine carboxypeptidase-like
FAN_icon20803872.1.g00001.1	-1.42658	-0.512556	0.133678	0.782733	1	1.79026	2.52278	1.85742	2.05682	1.57664	1.08801	1.82938	1.49801	disease resistance RPP13-like protein 4
FAN_icon20804082.1.g00001.1	1.28636	0.3633	0.216648	0.999971	1	4.21685	3.69862	2.53292	3.48279	4.74887	4.31619	4.45333	4.50613	pumilio homolog 5
FAN_icon20805574.1.g00001.1	-1.2835	-0.360086	0.19781	0.974032	1	4.2531	3.05747	1.96118	3.09058	2.66354	1.59831	3.231	2.49762	F-box protein CPR30-like
FAN_icon20806330.1.g00001.1	1.80599	0.852792	4.02e-06	0.000147	1	34.4191	23.1807	46.8869	34.8289	58.9617	60.5388	68.3413	62.6139	60S ribosomal protein L7-2-like
FAN_icon20806962.1.g00001.1	1.24859	0.320297	0.375831	0.999971	1	2.11489	1.86589	1.97481	1.9852	2.75931	2.59295	1.88606	2.41278	putative E3 ubiquitin-protein ligase XBAT35 isoform X1
FAN_icon20807294.1.g00001.1	-1.28293	-0.359445	0.225493	0.999971	1	3.77984	2.86323	3.74339	3.46215	2.77962	2.83285	2.29832	2.63693	G-type lectin S-receptor-like serine/threonine-protein kinase At1g11410
FAN_icon20807766.1.g00001.1	-1.01904	-0.0272104	0.895974	0.999971	1	8.78251	14.6361	10.5699	11.3295	10.0836	12.3272	10.8346	11.0818	nicotinate phosphoribosyltransferase 2-like
FAN_icon20808872.1.g00001.1	-1.27374	-0.349074	0.180904	0.918849	1	3.86818	3.35442	5.09381	4.10547	2.79517	3.01914	4.09093	3.30175	PREDICTED: uncharacterized protein LOC101294763
FAN_icon20809016.1.g00001.1	1.38205	0.466805	0.0184701	0.190466	1	26.7346	14.5804	37.5043	26.2731	33.3087	37.092	36.9382	35.7796	ATP synthase subunit gamma, mitochondrial
FAN_icon20810278.1.g00001.1	-1.78421	-0.835288	0.000929	0.0170601	1	11.336	16.7738	20.8597	16.3231	8.48341	9.49473	9.37828	9.11881	Uncharacterized FCP1-like domain-containing protein
FAN_icon20812592.1.g00001.1	-1.49937	-0.584357	0.0803669	0.555341	1	5.58715	8.37666	4.51806	6.16062	5.66015	4.20315	2.56458	4.14263	vacuolar protein 8
FAN_icon20813394.1.g00001.1	19.4216	4.27959	1.2e-10	1.07e-08	3.2e-05	0.123785	0.121346	0.513716	0.252949	6.07251	4.55298	4.41566	5.01372	ankyrin repeat-containing protein At5g02620-like
FAN_icon20813530.1.g00001.1	-1.10902	-0.149279	0.612021	0.999971	1	5.71662	3.66413	5.01861	4.79979	4.81934	3.34639	5.2288	4.46485	probable protein phosphatase 2C 60 isoform X1
FAN_icon20814970.1.g00001.1	-2.13771	-1.09606	6.74e-07	2.95e-05	0.180223	5.07531	5.72628	5.16636	5.32265	2.34886	2.55056	2.56198	2.48713	AAA-ATPase At2g18193-like
FAN_icon20815154.1.g00001.1	-6.83935	-2.77386	8.48e-14	1.24e-11	2.27e-08	16.7128	13.4658	6.17581	12.1181	1.31429	1.74224	2.38199	1.81284	cold-regulated 413 inner membrane protein 1, chloroplastic-like
FAN_icon20815528.1.g00001.1	-1.50932	-0.593896	0.00228	0.0359584	1	25.3847	23.8367	21.6241	23.6152	14.5029	15.7026	17.0779	15.7611	protein GDAP2 homolog isoform X1
FAN_icon20816788.1.g00001.1	-1.35172	-0.434799	0.210166	0.999971	1	3.42431	3.96716	5.49066	4.29404	2.76186	3.42186	3.23888	3.14087	lipase-like
FAN_icon20817456.1.g00001.1	-19.0264	-4.24993	9.7e-05	0.00246	1	3.29628	2.48563	0.526144	2.10268	0	0.107199	0.188437	0.0985452	F-box protein At2g02240-like
FAN_icon20817914.1.g00001.1	-1.0843	-0.116759	0.477222	0.999971	1	36.9278	32.2698	41.3783	36.8586	31.4959	32.5625	39.0482	34.3689	26S protease regulatory subunit 8 homolog A
FAN_icon20818188.1.g00001.1	1.14926	0.200701	0.379091	0.999971	1	3.4899	2.56584	3.52025	3.192	4.24974	3.19679	3.60219	3.6829	PREDICTED: uncharacterized protein LOC105353520
FAN_icon20819010.1.g00001.1	1.7185	0.78115	0.0032	0.0475224	1	4.86951	2.65197	3.18101	3.5675	5.92972	5.48988	7.50578	6.30846	26S proteasome non-ATPase regulatory subunit 6 homolog
FAN_icon20819362.1.g00001.1	-1.89846	-0.924828	0.0391974	0.33617	1	3.93881	2.64187	1.93575	2.83881	0.865514	1.48994	2.31094	1.55547	---NA---
FAN_icon20821182.1.g00001.1	-1.85658	-0.892646	0.0470627	0.382787	1	2.30622	4.29546	1.67491	2.75886	1.32393	1.26751	2.05668	1.54938	PREDICTED: uncharacterized protein LOC101295761 isoform X2
FAN_icon20822568.1.g00001.1	1.69248	0.759138	0.187334	0.940667	1	2.37294	0.290772	0.923234	1.19565	1.70279	1.75563	2.86567	2.10803	RING finger and transmembrane domain-containing protein 2-like
FAN_icon20824686.1.g00001.1	2.5729	1.36339	0.000879	0.0162755	1	2.19359	2.45755	2.27588	2.30901	6.54168	4.76944	6.98658	6.09923	---NA---
FAN_icon20826016.1.g00001.1	6.91763	2.79028	4.81e-12	5.35e-10	1.29e-06	405.862	124.039	934.073	487.992	3127.36	3136.17	3513.34	3258.95	non-functional NADPH-dependent codeinone reductase 2-like
FAN_icon20826174.1.g00001.1	-1.11653	-0.159028	0.41307	0.999971	1	11.5972	20.0089	20.2143	17.2735	16.7853	14.709	14.9391	15.4778	calmodulin-binding transcription activator 3
FAN_icon20827056.1.g00001.1	1.03584	0.0508077	0.880798	0.999971	1	3.12184	3.7161	4.85844	3.89879	4.8877	4.14805	2.8172	3.95098	3-isopropylmalate dehydrogenase 2, chloroplastic-like
FAN_icon20827782.1.g00001.1	-23.8009	-4.57295	0	0	0	41.7864	48.2428	12.5347	34.188	1.96673	1.1715	1.23558	1.45794	ribulose bisphosphate carboxylase/oxygenase activase 2, chloroplastic
FAN_icon20835000.1.g00001.1	-1.12171	-0.165698	0.355404	0.999971	1	10.4001	10.9044	14.3557	11.8867	11.0912	9.40551	11.4255	10.6407	hypothetical protein PRUPE_ppa026837mg
FAN_icon20835728.1.g00001.1	1.29825	0.376569	0.123655	0.740491	1	5.04249	2.18079	5.53941	4.25423	5.34057	5.70579	5.29046	5.44561	RING finger protein 44-like
FAN_icon20835798.1.g00001.1	1.91256	0.935503	0.00843	0.103647	1	1.57207	1.82129	0.741385	1.37825	2.53589	2.96063	2.33662	2.61105	TMV resistance protein N-like isoform X1
FAN_icon20837848.1.g00001.1	-2.90068	-1.53639	1.69e-11	1.73e-09	4.52e-06	10.8836	11.0642	8.36435	10.104	3.64638	3.06753	3.89437	3.53609	PREDICTED: uncharacterized protein LOC101295143
FAN_icon20839724.1.g00001.1	1.38495	0.469835	0.217064	0.999971	1	1.99839	1.37131	1.86603	1.74524	2.92019	2.11217	2.22771	2.42003	diphthine--ammonia ligase isoform X2
FAN_icon20840056.1.g00001.1	-1.28516	-0.361949	0.119887	0.724682	1	96.7094	63.4504	110.911	90.357	76.0459	66.1881	66.4729	69.5689	1-aminocyclopropane-1-carboxylate oxidase homolog 4-like
FAN_icon20840462.1.g00001.1	1.42593	0.511905	0.0106152	0.12429	1	2.81873	3.16755	3.35244	3.11291	3.87494	4.79581	4.59831	4.42302	RRP12-like protein
FAN_icon20840664.1.g00001.1	1.21569	0.281777	0.244134	0.999971	1	13.9792	6.78264	8.93658	9.89947	12.4539	10.3276	13.3271	12.0362	---NA---
FAN_icon20841510.1.g00001.1	1.45424	0.540262	0.197128	0.971768	1	1.68813	0.827431	1.75146	1.42234	1.54176	2.2303	2.50912	2.09373	PRA1 family protein B4
FAN_icon20842546.1.g00001.1	-1.21947	-0.286251	0.434127	0.999971	1	4.01883	2.08569	2.69797	2.93416	2.8376	1.69906	2.98666	2.50777	1-acyl-sn-glycerol-3-phosphate acyltransferase 2
FAN_icon20845376.1.g00001.1	-1.45993	-0.545903	0.105006	0.660941	1	4.77591	2.3409	3.92277	3.67986	1.9732	3.19696	2.07042	2.41353	S-adenosyl-L-methionine-dependent methyltransferase
FAN_icon20849362.1.g00001.1	-1.53014	-0.613664	0.0789241	0.548659	1	3.69473	3.40886	2.48039	3.19466	1.92821	2.29711	1.93821	2.05451	probable plastid-lipid-associated protein 7, chloroplastic
FAN_icon20851238.1.g00001.1	1.42054	0.506435	0.112055	0.690002	1	3.65126	3.57931	5.36667	4.19908	6.19296	6.56055	4.52249	5.75867	protein NETWORKED 1A
FAN_icon20854118.1.g00001.1	1.44163	0.527702	0.0156321	0.167643	1	2.41539	2.06423	2.69878	2.3928	3.2645	3.82283	3.03776	3.37503	transcription elongation factor SPT6
FAN_icon20854244.1.g00001.1	-1.71529	-0.778455	0.00549	0.073832	1	3.17172	4.0555	3.00456	3.41059	1.7992	1.86563	2.4596	2.04148	AT4G36440-like protein
FAN_icon20855738.1.g00001.1	1.00749	0.0107723	0.966009	0.999971	1	2.8673	3.39234	2.46196	2.9072	3.04438	2.88425	2.86567	2.93143	KRR1 small subunit processome component homolog
FAN_iscf00000015.1.g00001.1	-3.68972	-1.88351	0	0	0	69.3879	50.8028	49.4939	56.5615	14.0323	12.9259	19.6599	15.5393	dehydrin Xero 2
FAN_iscf00000032.1.g00001.1	-1.04189	-0.0591963	0.756823	0.999971	1	2.19972	2.32889	2.95171	2.49344	2.18885	2.82716	2.00531	2.34044	retrotransposon protein, putative, Ty1-copia subclass
FAN_iscf00000036.1.g00001.1	-1.13871	-0.187405	0.266463	0.999971	1	20.2699	16.0319	23.1812	19.8277	17.9113	17.2853	16.6046	17.2671	ATPase, V1 complex, subunit H
FAN_iscf00000040.1.g00001.1	-1.11499	-0.157035	0.559062	0.999971	1	6.122	7.335	7.99841	7.1518	6.98159	6.32677	5.72922	6.34586	putative E3 ubiquitin-protein ligase MARCH
FAN_iscf00000056.1.g00001.1	1.27428	0.349687	0.0626674	0.470482	1	32.785	20.5479	44.6098	32.6476	40.3907	43.1726	39.5428	41.0354	ubiquitin carboxyl-terminal hydrolase 13 isoform X2
FAN_iscf00000060.1.g00002.1	-1.25175	-0.323945	0.0532022	0.417673	1	7.03144	7.45327	6.70212	7.06228	5.8773	5.43789	5.65038	5.65519	myosin-binding protein 7
FAN_iscf00000064.1.g00001.1	-1.37948	-0.464122	0.146211	0.831031	1	5.96698	3.8246	4.52407	4.77189	3.11406	3.10484	4.43446	3.55112	Nodulation protein H
FAN_iscf00000065.1.g00001.1	-1.48762	-0.573004	0.00243	0.037855	1	11.097	10.8783	8.6937	10.223	6.14588	7.42025	6.98462	6.85025	uncharacterized aarF domain-containing protein kinase At4g31390, chloroplastic
FAN_iscf00000067.1.g00001.1	-34.3556	-5.10247	0	0	0	7.44146	10.9181	5.36865	7.90939	0.102876	0.270853	0.329617	0.234449	acid beta-fructofuranosidase-like
FAN_iscf00000101.1.g00001.1	-19.6091	-4.29345	1.11e-16	2.45e-14	2.97e-11	7.39798	9.63181	3.83776	6.95585	0.120652	0.439829	0.515431	0.358638	peroxidase 20
FAN_iscf00000114.1.g00001.1	-16.4813	-4.04276	4.06e-09	2.77e-07	0.00109	4.63652	3.5509	1.05229	3.0799	0	0.306282	0.215357	0.173879	alanine--glyoxylate aminotransferase 2 homolog 2, mitochondrial-like
FAN_iscf00000122.1.g00003.1	-7.50331	-2.90753	6.87e-14	1.02e-11	1.84e-08	2.81938	3.67343	1.25892	2.58391	0.335252	0.256498	0.477403	0.356384	probable alpha,alpha-trehalose-phosphate synthase [UDP-forming] 11
FAN_iscf00000125.1.g00001.1	1.18171	0.240878	0.381506	0.999971	1	2.72243	2.51179	3.98762	3.07395	3.67733	3.79144	3.21335	3.56071	histone-lysine N-methyltransferase ATXR3
FAN_iscf00000159.1.g00003.1	1.50921	0.593797	0.00163	0.0272615	1	14.8102	9.04424	14.6102	12.8215	19.1963	17.3984	21.4717	19.3555	protein FATTY ACID EXPORT 3, chloroplastic isoform X1
FAN_iscf00000183.1.g00001.1	-5.71829	-2.51558	1.04e-09	7.93e-08	0.000278	10.4162	15.1273	8.4054	11.3163	1.208	3.58819	1.00346	1.93322	mannose-6-phosphate isomerase 1-like
FAN_iscf00000190.1.g00001.1	1.30907	0.388541	0.0876879	0.589247	1	5.69505	6.10621	7.01658	6.27261	8.08052	8.20129	8.33248	8.20476	VIN3-like protein 2
FAN_iscf00000193.1.g00001.1	-1.57793	-0.658036	0.0767888	0.539763	1	4.26592	6.04045	2.95064	4.419	2.22631	3.10606	3.17029	2.83422	26.5 kDa heat shock protein, mitochondrial
FAN_iscf00000195.1.g00001.1	1.07195	0.100238	0.638352	0.999971	1	4.05299	4.63531	7.39068	5.35966	6.08917	5.01069	6.06974	5.7232	transcription factor GTE4 isoform X1
FAN_iscf00000198.1.g00001.1	-1.30989	-0.38944	0.0430716	0.360113	1	8.09251	10.534	12.1124	10.2463	7.8928	8.1887	7.00001	7.69383	LEC14B homolog
FAN_iscf00000206.1.g00001.1	1.15746	0.21096	0.409779	0.999971	1	6.22138	4.32817	4.99725	5.18227	5.34156	6.53318	5.96584	5.94686	methyltransferase-like protein 13
FAN_iscf00000206.1.g00002.1	-1.13028	-0.176684	0.414009	0.999971	1	6.57703	6.13291	9.48671	7.39888	6.53	6.17157	7.03371	6.57843	probable E3 ubiquitin-protein ligase ARI2 isoform X2
FAN_iscf00000218.1.g00002.1	2.06897	1.04892	0.000885	0.0163675	1	1.59601	2.03393	2.15265	1.92753	3.83148	4.58831	3.20248	3.87409	beta-glucuronosyltransferase GlcAT14A
FAN_iscf00000227.1.g00003.1	-1.04937	-0.0695298	0.787739	0.999971	1	2.10047	2.05908	2.04307	2.06754	1.71281	1.83155	2.53662	2.02699	UDP-glycosyltransferase 89B2
FAN_iscf00000234.1.g00001.1	2.62007	1.38961	0.00042	0.00874	1	0.609667	1.10993	0.632539	0.784044	2.6363	1.95155	1.61816	2.06867	protein YLS9-like
FAN_iscf00000238.1.g00001.1	2.31668	1.21206	2e-07	9.82e-06	0.0534933	3.11732	2.36585	2.81695	2.76671	6.29759	6.12197	7.02481	6.48146	DNA-directed RNA polymerase I subunit 1
FAN_iscf00000244.1.g00001.1	-1.23734	-0.307237	0.183393	0.927229	1	2.90759	3.14015	1.89181	2.64652	1.92892	2.54185	1.90446	2.12508	Splicing factor-like protein
FAN_iscf00000248.1.g00001.1	2.26867	1.18185	1.54e-06	6.18e-05	0.410674	1.56092	1.42086	3.23896	2.07358	3.81124	5.6093	4.47438	4.63164	small subunit processome component 20 homolog isoform X1
FAN_iscf00000256.1.g00001.1	1.30343	0.382314	0.135559	0.790134	1	3.18543	5.55139	5.32462	4.68715	7.01911	5.46169	5.91827	6.13303	PRA1 family protein F2-like
FAN_iscf00000270.1.g00001.1	-2.68058	-1.42255	0.000907	0.0167151	1	3.80559	5.86236	2.82026	4.16273	2.12793	1.14922	1.41409	1.56375	cryptochrome-1
FAN_iscf00000273.1.g00001.1	1.38919	0.474241	0.0229167	0.225157	1	12.6499	10.244	11.1273	11.3404	17.6525	14.8815	14.5102	15.6814	coiled-coil domain-containing protein SCD2-like isoform X2
FAN_iscf00000302.1.g00003.1	2.34811	1.2315	6.1e-11	5.72e-09	1.63e-05	26.226	17.6751	34.7854	26.2288	60.8133	64.0062	57.8065	60.8753	STOREKEEPER protein-like
FAN_iscf00000316.1.g00001.1	-1.28914	-0.366411	0.0444504	0.367561	1	11.7812	11.4028	9.59288	10.9256	8.0941	8.76367	8.64458	8.50078	putative acetyltransferase A, auxiliary subunit
FAN_iscf00000317.1.g00001.1	1.06223	0.0870932	0.788107	0.999971	1	2.58777	1.52206	2.14788	2.08591	2.6335	1.85987	2.21162	2.235	myosin-2 heavy chain
FAN_iscf00000335.1.g00001.1	-3.8821	-1.95684	2.75e-06	0.000105	0.736052	14.0659	6.4888	3.00456	7.85308	2.37494	2.04053	1.63973	2.0184	basic secretory protease
FAN_iscf00000362.1.g00001.1	-2.99079	-1.58053	1.37e-14	2.24e-12	3.65e-09	29.7027	34.9408	19.6928	28.1121	8.77148	9.86226	9.90641	9.51338	D-ribose-binding periplasmic protein
FAN_iscf00000386.1.g00001.1	-1.18988	-0.25082	0.236198	0.999971	1	5.28024	5.88202	4.9803	5.38085	3.94561	4.71837	4.99431	4.55276	probable serine/threonine protein kinase IREH1
FAN_iscf00000392.1.g00001.1	-2.49677	-1.32006	3.23e-07	1.52e-05	0.0863972	33.635	46.161	19.5726	33.1229	10.9137	12.6744	17.1715	13.5865	NDR1/HIN1-like protein 12
FAN_iscf00000405.1.g00001.1	1.38908	0.474129	0.00827	0.102136	1	51.6694	52.16	41.0613	48.2969	73.4376	70.1813	57.8436	67.1542	PHD finger protein ALFIN-LIKE 4-like
FAN_iscf00000406.1.g00001.1	1.16027	0.214461	0.40176	0.999971	1	6.15158	4.85778	5.8505	5.61995	6.95587	5.85164	6.85748	6.55499	exocyst complex component SEC15B-like
FAN_iscf00000420.1.g00001.1	1.91046	0.933918	1.68e-08	1.03e-06	0.0045	40.364	38.9438	46.7273	42.0117	86.7001	80.3844	71.6774	79.5873	protein STAY-GREEN, chloroplastic-like
FAN_iscf00000429.1.g00001.1	-2.48384	-1.31257	4.4e-09	2.99e-07	0.00118	7.9264	10.1013	6.76177	8.26314	3.76895	3.31385	2.87987	3.32089	putative complex i intermediate-associated protein 30
FAN_iscf00000431.1.g00001.1	1.16482	0.220112	0.333322	0.999971	1	9.49572	9.61889	9.85197	9.65553	10.2417	12.8466	9.87967	10.9893	protein WVD2-like 3
[truncated: 24,630 more rows]
