# Supplementary material for: Comparative transcriptome and metabolome analyses of two strawberry cultivars with different storability
Source: PLoS One. 2020 Dec 2;15(12):e0242556. doi: 10.1371/journal.pone.0242556 (PMC7710044; doi:10.1371/journal.pone.0242556)
Supplement: S8 Table — (XLSX) [file pone.0242556.s015.xlsx]

## Sheet: Expression Browser KG vs SG_edi
id	Fold change	Log2 fold change	P-value	FDR p-value	Bonferroni	Kings_BG1-TPM	Kings_BG2-TPM	Kings_BG3-TPM	Kings_BG-TPM Mean	Sunny_BG1-TPM	Sunny_BG2-TPM	Sunny_BG3-TPM	Sunny_BG-TPM Mean	Sequence Description
FAN_icon19343979.1.g00001.1	-1.07858	-0.109135	0.690805	0.999995	1	7.76492	12.3015	12.6368	10.9011	8.17476	9.24654	10.1125	9.17793	coatomer subunit alpha-1
FAN_icon19344025.1.g00001.1	101.166	6.66058	0.00607	0.144748	1	0	0	0	0	3.14414	1.23287	3.2621	2.54637	uncharacterized mitochondrial protein AtMg00810-like
FAN_icon19345231.1.g00001.1	1.06846	0.0955309	0.846783	0.999995	1	3.88246	3.26368	1.24296	2.79637	4.4018	2.15753	1.30484	2.62139	somatic embryogenesis receptor kinase 1-like
FAN_icon19347613.1.g00001.1	-1.74511	-0.803315	0.0159475	0.281578	1	6.7943	8.03366	8.90792	7.91196	2.82973	1.84931	7.82903	4.16935	subtilisin-like protease SBT3.5
FAN_icon19348539.1.g00001.1	1.46434	0.55025	0.163037	0.999995	1	2.18388	2.51052	3.72889	2.80777	4.71621	2.46574	4.24072	3.80756	methyltransferase-like protein 1
FAN_icon19349401.1.g00001.1	1.28438	0.361072	0.521096	0.999995	1	2.18388	2.25947	0.828643	1.75733	1.57207	1.23287	3.2621	2.02235	BEACH domain-containing protein C2
FAN_icon19349703.1.g00001.1	-108.759	-6.76499	0.0154338	0.275544	1	2.42654	4.51894	3.31457	3.42002	0	0	0	0	gag-asp_proteas domain-containing protein
FAN_icon19350347.1.g00001.1	-1.11058	-0.151308	0.569404	0.999995	1	9.9488	10.0421	8.90792	9.63293	7.23152	4.93149	11.4173	7.86011	protein transport protein SEC16B homolog
FAN_icon19351139.1.g00001.1	1.01388	0.0198886	0.935257	0.999995	1	9.46349	10.0421	16.3657	11.9571	11.0045	9.86298	12.7222	11.1965	PREDICTED: uncharacterized protein LOC101300088
FAN_icon19351413.1.g00001.1	-1.12979	-0.176056	0.540778	0.999995	1	6.06634	7.53156	6.62915	6.74235	5.03062	5.23971	5.87177	5.3807	ethylene-insensitive protein 2
FAN_icon19353663.1.g00001.1	-1.26724	-0.341692	0.385264	0.999995	1	6.7943	5.52314	3.10741	5.14162	3.77297	4.93149	1.95726	3.5539	probable beta-1,3-galactosyltransferase 12
FAN_icon19354351.1.g00001.1	-1.53902	-0.622013	0.00583	0.140352	1	19.8976	23.0968	31.2813	24.7586	11.3189	13.2534	19.5726	14.715	AP-4 complex subunit epsilon
FAN_icon19356415.1.g00001.1	-5.88459	-2.55694	0.00227	0.070895	1	3.38587	1.25109	3.92298	2.85331	0	0.307194	0.975377	0.427524	telomere repeat-binding factor 2
FAN_icon19358011.1.g00001.1	-2.04136	-1.02953	0.0250026	0.378201	1	4.5951	2.7524	5.36829	4.2386	2.19359	1.22878	2.27588	1.89941	serine/threonine-protein kinase-like protein At1g28390
FAN_icon19359573.1.g00001.1	-1.99242	-0.994523	8.02e-06	0.000776	1	22.9755	23.7707	24.7767	23.841	9.71445	7.98705	14.9558	10.8858	eukaryotic translation initiation factor 4B3-like
FAN_icon19361287.1.g00001.1	1.41237	0.498119	0.299329	0.999995	1	2.17663	1.75153	2.89062	2.27292	4.70054	3.07194	0.975377	2.91595	ATP binding protein, putative
FAN_icon19362993.1.g00001.1	1.124	0.16864	0.316962	0.999995	1	54.4157	56.5492	52.2376	54.4008	62.9873	43.6216	59.1729	55.2606	F-box/kelch-repeat protein At1g22040-like
FAN_icon19363643.1.g00001.1	1.26172	0.335393	0.0911188	0.81514	1	23.7011	23.5205	17.5502	21.5906	30.0835	17.5101	25.6849	24.4262	E3 ubiquitin-protein ligase MBR2-like
FAN_icon19364023.1.g00001.1	2.70545	1.43587	0.000821	0.0331553	1	2.41848	0.500436	2.89062	1.93651	5.95402	5.83669	2.92613	4.90561	allene oxide synthase
FAN_icon19365453.1.g00001.1	3.16543	1.6624	0.0061	0.145221	1	2.41848	0.750654	0.206473	1.1252	3.44706	3.07194	2.92613	3.14838	leucine rich repeat protein
FAN_icon19369445.1.g00001.1	-1.34356	-0.426058	0.226735	0.999995	1	4.83695	4.75414	4.95534	4.84881	4.70054	1.53597	3.57638	3.27097	trihelix transcription factor GT-1-like
FAN_icon19373655.1.g00001.1	1.14422	0.19436	0.583543	0.999995	1	8.19559	3.74084	4.32157	5.41933	4.06031	7.65442	4.86074	5.52516	K(+) efflux antiporter 2, chloroplastic-like
FAN_icon19374555.1.g00001.1	-1.15659	-0.209877	0.658006	0.999995	1	3.13361	2.2445	2.67526	2.68446	1.87399	2.44942	1.9443	2.08923	PREDICTED: uncharacterized protein LOC101293611
FAN_icon19375093.1.g00001.1	1.19219	0.253619	0.215613	0.999995	1	19.2837	20.2005	13.1705	17.5516	17.1782	18.983	19.767	18.6427	ninja-family protein mc410
FAN_icon19375273.1.g00001.1	-1.04977	-0.0700717	0.76448	0.999995	1	261.777	181.057	153.313	198.715	173.656	149.414	189.569	170.88	granule-bound starch synthase 1, chloroplastic/amyloplastic-like
FAN_icon19375453.1.g00001.1	-1.25383	-0.326337	0.381594	0.999995	1	4.57989	3.24206	4.73314	4.18503	1.87399	3.36795	3.88859	3.04351	pentatricopeptide repeat-containing protein At5g11310, mitochondrial
FAN_icon19376179.1.g00001.1	1.05435	0.0763524	0.818151	0.999995	1	4.09779	4.7384	7.61419	5.48346	6.24664	2.75559	7.12908	5.3771	protein RTF2 homolog
FAN_icon19376195.1.g00001.1	-2.04115	-1.02938	0.0649652	0.676789	1	3.85675	0.748168	4.52736	3.04409	1.56166	1.22471	1.2962	1.36085	homoserine kinase
FAN_icon19376199.1.g00001.1	-1.31629	-0.396473	0.0348494	0.465474	1	44.1115	52.1224	58.0325	51.4221	40.6031	23.8818	42.4504	35.6451	NADH dehydrogenase [ubiquinone] iron-sulfur protein 1, mitochondrial
FAN_icon19382847.1.g00001.1	1.40073	0.486181	0.276146	0.999995	1	2.64276	1.98853	2.0511	2.22746	2.49041	2.44133	3.55278	2.82817	formin-like protein 20 isoform X2
FAN_icon19384405.1.g00001.1	-1.28539	-0.362201	0.443723	0.999995	1	4.32452	0.994265	3.07665	2.79848	2.17911	1.22067	2.58384	1.99454	PREDICTED: uncharacterized protein LOC101314950
FAN_icon19385257.1.g00001.1	1.00466	0.00671	0.981323	0.999995	1	8.16854	9.69409	7.17884	8.34716	8.40513	7.01883	7.10555	7.50984	heat shock 70 kDa protein 16-like
FAN_icon19385493.1.g00001.1	-1.26946	-0.344219	0.282071	0.999995	1	7.68804	7.20842	12.5117	9.13605	9.33903	5.493	4.8447	6.55891	cryptochrome-1 isoform X2
FAN_icon19385851.1.g00001.1	1.69549	0.761698	0.150097	0.999995	1	1.44151	3.72849	3.28176	2.81725	4.04691	7.32399	1.29192	4.22094	extradiol ring-cleavage dioxygenase-like
FAN_icon19387229.1.g00001.1	1.22133	0.288456	0.13052	0.978939	1	21.3824	26.0995	29.946	25.8093	29.5736	25.0236	31.652	28.7498	PREDICTED: uncharacterized protein LOC101291934
FAN_icon19387433.1.g00001.1	1.00697	0.0100263	0.981516	0.999995	1	2.88301	1.73996	4.10219	2.90839	1.86781	3.662	2.58384	2.70455	receptor-like protein kinase HSL1
FAN_icon19387929.1.g00001.1	-1.07493	-0.104236	0.738055	0.999995	1	6.48678	7.45699	5.94818	6.63065	3.73561	7.01883	5.81363	5.52269	golgin candidate 2
FAN_icon19388899.1.g00001.1	1.85771	0.893523	0.0910172	0.814622	1	2.16226	1.4914	1.84599	1.83322	1.5565	0.915499	7.10555	3.19252	elongation of fatty acids protein 3-like
FAN_icon19389539.1.g00001.1	-2.31566	-1.21143	0.0214264	0.342504	1	3.12327	2.9828	2.87154	2.99253	1.5565	0.915499	0.968939	1.14698	---NA---
FAN_icon19390807.1.g00001.1	1.5625	0.643858	0.00182	0.0601213	1	17.7786	14.6654	21.5365	17.9935	29.8849	20.7513	26.4843	25.7068	Heat shock 70 kDa protein
FAN_icon19392153.1.g00001.1	-1.07365	-0.102524	0.848158	0.999995	1	2.63407	3.71623	1.22661	2.52564	2.17194	1.52081	2.57534	2.08936	AMP deaminase
FAN_icon19393057.1.g00001.1	-1.5295	-0.613057	0.138466	0.999316	1	2.87353	5.45047	3.4754	3.93313	1.55138	1.21665	4.18492	2.31765	protein translocase subunit SECA2, chloroplastic isoform X2
FAN_icon19393903.1.g00001.1	-1.14104	-0.190353	0.412991	0.999995	1	19.3963	17.0947	27.3943	21.2951	16.4447	11.254	23.8219	17.1735	trihelix transcription factor GTL1 isoform X2
FAN_icon19396155.1.g00001.1	1.20003	0.263067	0.341251	0.999995	1	8.25023	6.02525	7.25063	7.17537	9.74683	8.01367	5.54556	7.76869	ATP-dependent zinc metalloprotease FTSH, chloroplastic
FAN_icon19398137.1.g00001.1	-1.06719	-0.0938145	0.760359	0.999995	1	6.7049	6.44146	6.74636	6.63091	6.82609	5.77909	4.18492	5.5967	probably inactive leucine-rich repeat receptor-like protein kinase At5g48380
FAN_icon19399783.1.g00001.1	-1.07419	-0.103246	0.766072	0.999995	1	5.74706	4.95497	3.27096	4.65766	4.0336	2.73746	4.82876	3.86661	eukaryotic translation initiation factor 4G
FAN_icon19400545.1.g00001.1	1.16004	0.214169	0.312041	0.999995	1	41.1873	49.302	69.3035	53.2642	64.5376	59.92	42.4931	55.6502	4-hydroxyphenylpyruvate dioxygenase
FAN_icon19401355.1.g00001.1	-1.62944	-0.704381	0.00521	0.129619	1	160.918	266.825	248.184	225.309	156.38	92.1613	128.445	125.662	---NA---
FAN_icon19404743.1.g00001.1	-1.73291	-0.793196	0.0634907	0.667223	1	3.58014	4.19792	3.66777	3.81527	2.78334	1.21266	1.92517	1.97372	protein RETICULATA, chloroplastic
FAN_icon19407061.1.g00001.1	1.07003	0.0976486	0.795564	0.999995	1	3.81881	4.93873	5.29788	4.68514	7.11297	1.81899	4.81293	4.58163	exocyst complex component EXO70A1-like
FAN_icon19407445.1.g00001.1	-1.14068	-0.189892	0.303391	0.999995	1	36.2787	40.4976	42.5868	39.7877	29.9982	24.5564	40.7495	31.768	E3 ubiquitin-protein ligase RING1-like
FAN_icon19408217.1.g00001.1	1.46646	0.552337	0.146275	0.999995	1	3.10278	2.96324	2.85271	2.97291	4.32964	4.24431	3.20862	3.92752	putative potassium transporter 12
FAN_icon19408473.1.g00001.1	-1.37637	-0.460864	0.14671	0.999995	1	5.96689	6.17341	5.50165	5.88065	4.02038	3.33482	4.1712	3.84213	Outer arm dynein light chain 1 protein, putative isoform 1
FAN_icon19408709.1.g00001.1	-6.15452	-2.62165	0.00293	0.0859803	1	1.67073	2.22243	2.85271	2.24862	0.30926	0	0.641724	0.316994	probable pectate lyase 18
FAN_icon19410425.1.g00001.1	-1.73616	-0.795899	0.106844	0.88506	1	2.62543	3.95098	2.03765	2.87135	0.618519	2.12216	1.60431	1.44833	PREDICTED: uncharacterized protein LOC101296103
FAN_icon19413307.1.g00001.1	-1.3961	-0.481405	0.329249	0.999995	1	2.86411	1.97549	5.50165	3.44708	1.85556	0.606331	4.49207	2.31798	PREDICTED: uncharacterized protein LOC105351262
FAN_icon19413687.1.g00001.1	-1.51234	-0.596787	0.127319	0.967671	1	4.53484	3.70405	4.27906	4.17265	1.23704	2.42532	3.85034	2.50423	PGAP1 domain-containing protein
FAN_icon19414791.1.g00001.1	-39.3187	-5.29714	4.87e-05	0.00346	1	5.94739	4.67646	6.29606	5.63997	0	0	0.319813	0.106604	plant/T31B5-30 protein
FAN_icon19415399.1.g00001.1	-1.82359	-0.866783	0.000749	0.0309485	1	21.6485	16.7368	17.8727	18.7527	13.563	3.92827	10.5538	9.34835	probable rRNA-processing protein EBP2 homolog
FAN_icon19417647.1.g00001.1	1.29555	0.373568	0.0775849	0.744766	1	16.4148	23.1362	17.6696	19.0735	20.9609	21.1522	24.6256	22.2463	serine/threonine-protein kinase D6PK-like
FAN_icon19417989.1.g00001.1	-2.17827	-1.12318	0.0512911	0.588167	1	1.90317	1.72291	4.46817	2.69808	1.233	1.51087	0.639626	1.12783	serine/threonine-protein kinase CTR1
FAN_icon19418049.1.g00001.1	1.95813	0.969476	0.000797	0.0324041	1	19.5075	30.0278	7.92085	19.152	29.9002	40.7936	28.7832	33.159	DELLA protein GAI-like
FAN_icon19418817.1.g00001.1	1.0157	0.0224796	0.947886	0.999995	1	3.33054	3.44581	5.48367	4.08667	3.69899	3.92827	3.83776	3.82167	protein transport protein SEC16B homolog
FAN_icon19420167.1.g00001.1	1.20512	0.269176	0.604765	0.999995	1	3.33054	1.23065	1.21859	1.92659	2.77424	2.71957	0.639626	2.04448	probable protein phosphatase 2C 4
FAN_icon19422083.1.g00001.1	-1.29325	-0.370998	0.211125	0.999995	1	6.66108	11.322	9.95184	9.31163	8.01447	4.23044	7.3557	6.53354	L-type lectin-domain containing receptor kinase VIII.1-like
FAN_icon19422581.1.g00001.1	-1.39587	-0.48117	0.305465	0.999995	1	2.85475	2.70742	2.64028	2.73415	0.924747	2.71957	1.59907	1.74779	S-adenosyl-L-methionine-dependent methyltransferases superfamily protein
FAN_icon19422921.1.g00001.1	-1.34548	-0.428121	0.26878	0.999995	1	3.33054	5.90711	3.85888	4.36551	3.08249	3.02175	2.55851	2.88758	probable E3 ubiquitin-protein ligase XERICO
FAN_icon19424253.1.g00001.1	-1.51736	-0.601566	0.281171	0.999995	1	3.09265	2.46129	1.42169	2.32521	2.77424	0	1.27925	1.35116	multiple myeloma tumor-associated protein 2 homolog
FAN_icon19424797.1.g00001.1	1.22901	0.297494	0.127649	0.968886	1	32.5917	21.9055	20.7161	25.0711	28.0507	24.4761	30.7021	27.743	trigger factor
FAN_icon19424975.1.g00001.1	1.71359	0.77702	0.108883	0.893294	1	1.42737	1.47678	1.82789	1.57735	2.15774	1.81305	3.51795	2.49625	PREDICTED: uncharacterized protein LOC101305922
FAN_icon19425581.1.g00001.1	-1.11821	-0.161189	0.685172	0.999995	1	3.33054	4.67646	3.24958	3.75219	2.77424	3.62609	2.55851	2.98628	MATH domain and coiled-coil domain-containing protein At3g58270-like
FAN_icon19426355.1.g00001.1	-1.28798	-0.365114	0.0840563	0.778535	1	22.7636	26.4954	24.2925	24.5172	15.6695	11.4452	24.8642	17.3263	putative mediator of RNA polymerase II transcription subunit 26
FAN_icon19428073.1.g00001.1	1.58778	0.667013	0.035992	0.475137	1	3.79393	3.43459	5.06093	4.09648	6.75939	5.12023	6.05666	5.97876	expansin
FAN_icon19430135.1.g00001.1	2.74751	1.45813	2.82e-05	0.0022	1	12.8045	18.3996	22.0657	17.7566	66.3649	50.2988	13.7072	43.457	transmembrane protein, putative
FAN_icon19430557.1.g00001.1	1.30113	0.379765	0.119548	0.940133	1	8.53635	9.56778	9.91943	9.34119	8.9101	10.8429	13.3884	11.0471	protein ABHD17C-like
FAN_icon19431177.1.g00001.1	1.08638	0.119535	0.69678	0.999995	1	6.40226	3.67991	6.68043	5.58754	5.22316	4.51785	7.01297	5.58466	exocyst complex component EXO70B1-like
FAN_icon19433131.1.g00001.1	-1.60235	-0.680188	0.0135382	0.252135	1	14.7015	15.2103	15.9925	15.3015	7.06663	5.72262	13.3884	8.72588	PREDICTED: uncharacterized protein LOC101296325
FAN_icon19434553.1.g00001.1	-1.04301	-0.060751	0.839186	0.999995	1	5.92802	7.60516	5.87068	6.46795	7.06663	5.12023	4.4628	5.54989	Damaged dna-binding 2, putative isoform 2
FAN_icon19435545.1.g00001.1	-1.46472	-0.550627	0.0189118	0.315507	1	13.753	17.4183	14.1706	15.114	7.68112	8.13214	12.1133	9.30886	dystrophia myotonica WD repeat-containing protein-like
FAN_icon19436407.1.g00001.1	-1.88309	-0.913101	0.0893971	0.806481	1	3.31969	3.92524	2.63168	3.29221	3.37969	0.602381	0.637543	1.53987	ankyrin repeat-containing protein At3g12360-like isoform X2
FAN_icon19436677.1.g00001.1	1.01569	0.0224614	0.903538	0.999995	1	37.9393	30.1753	26.1144	31.4097	28.5738	23.1917	34.4273	28.7309	hornerin-like
FAN_icon19438253.1.g00001.1	-1.3148	-0.394844	0.140293	0.999995	1	8.74499	10.2703	12.5104	10.5086	8.26868	4.20297	9.5321	7.33458	protein BIG GRAIN 1-like A
FAN_icon19438539.1.g00001.1	1.33369	0.41542	0.327263	0.999995	1	2.59986	2.44531	2.82492	2.62336	4.59371	1.80127	3.17737	3.19078	PREDICTED: uncharacterized protein LOC101308316
FAN_icon19439701.1.g00001.1	1.14252	0.192216	0.548708	0.999995	1	5.43607	4.89062	4.64094	4.98921	3.98122	5.70404	5.71926	5.13484	putative disease resistance RPP13-like protein 1
FAN_icon19440397.1.g00001.1	-1.73102	-0.791622	0.154729	0.999995	1	1.19338	2.22243	5.90918	3.10833	1.23704	0.909496	2.88776	1.6781	1-aminocyclopropane-1-carboxylic acid oxidase
FAN_icon19440535.1.g00001.1	-3.55623	-1.83035	0.0162299	0.284871	1	1.18175	1.71172	3.22848	2.04065	0	1.20085	0.317737	0.506195	elongation factor Ts (DUF810)
FAN_icon19441173.1.g00001.1	1.0966	0.133036	0.717029	0.999995	1	4.72702	5.13515	2.82492	4.22903	6.12495	1.80127	4.44831	4.12484	nuclear inhibitor of protein phosphatase 1
FAN_icon19442943.1.g00001.1	-1.06269	-0.0877165	0.851591	0.999995	1	1.65446	2.68984	3.83382	2.72604	1.53124	1.50106	4.13058	2.38762	dnaJ homolog subfamily C GRV2
FAN_icon19444193.1.g00001.1	-2.44566	-1.29022	0.00977	0.202506	1	4.72702	4.64609	7.26408	5.54573	2.14373	1.20085	2.85963	2.06807	rubisco accumulation factor 1, chloroplastic
FAN_icon19446751.1.g00001.1	-1.56479	-0.645969	0.105231	0.876498	1	6.50826	3.99023	4.32157	4.94002	1.87399	3.9803	2.59239	2.81556	protein RRP6-like 2
FAN_icon19448579.1.g00001.1	1.17692	0.235022	0.257781	0.999995	1	17.4334	22.1803	19.1071	19.5736	14.6523	18.5529	29.4539	20.8864	Actin-binding LIM protein 1, putative
FAN_icon19452557.1.g00001.1	1.08623	0.119336	0.711917	0.999995	1	6.59641	3.89984	6.23494	5.57706	3.66308	3.59089	9.50125	5.58507	ectonucleotide pyrophosphatase/phosphodiesterase family member 3
FAN_icon19453313.1.g00001.1	14.0295	3.81039	6.58e-06	0.000661	1	0.235586	0	0.402254	0.212613	4.27359	2.69317	2.53367	3.16681	---NA---
FAN_icon19453547.1.g00001.1	-1.15135	-0.203323	0.719001	0.999995	1	1.41352	1.94992	2.81578	2.05974	2.44205	2.09469	0.316708	1.61781	RING-H2 finger protein ATL43
FAN_icon19454599.1.g00001.1	-1.23736	-0.30726	0.545278	0.999995	1	2.35586	2.19366	2.2124	2.25397	2.13679	0.598482	2.21696	1.65074	protein ROOT PRIMORDIUM DEFECTIVE 1
FAN_icon19454681.1.g00001.1	-2.23005	-1.15708	0.0129207	0.244033	1	4.33884	3.24206	4.11578	3.89889	0.624664	0.918531	3.24049	1.59456	hypothetical protein PRUPE_ppa000139mg
FAN_icon19455495.1.g00001.1	-1.3144	-0.394407	0.158151	0.999995	1	9.89462	10.9683	9.25184	10.0382	6.10513	8.67798	5.70075	6.82795	DELLA protein GAI-like
FAN_icon19458561.1.g00001.1	1.23827	0.308326	0.244982	0.999995	1	5.88965	6.82471	8.44733	7.0539	8.54718	7.18178	8.23441	7.98779	arogenate dehydratase/prephenate dehydratase 6, chloroplastic-like
FAN_icon19459415.1.g00001.1	1.63801	0.711941	0.036145	0.47603	1	11.0368	10.69	6.21482	9.31387	14.605	17.8965	7.89217	13.4646	glycine decarboxylase complex T
FAN_icon19460463.1.g00001.1	1.13565	0.183512	0.539359	0.999995	1	9.12954	12.9254	6.15329	9.40276	10.8955	10.0705	7.42853	9.46485	probable galactinol--sucrose galactosyltransferase 6 isoform X2
FAN_icon19460825.1.g00001.1	3.22216	1.68803	0.00445	0.116209	1	0.727961	0.251052	1.45013	0.809713	3.45855	1.84931	2.28347	2.53044	PREDICTED: uncharacterized protein LOC101310938
FAN_icon19461073.1.g00001.1	2.96915	1.57005	1.27e-12	7.52e-10	3.38e-07	42.0339	42.2739	48.1148	44.1409	129.924	150.927	68.8197	116.557	Histone H1
FAN_icon19461245.1.g00001.1	-1.64283	-0.71618	0.159546	0.999995	1	2.81791	1.94363	3.00717	2.58957	0.608543	1.1931	2.52549	1.44238	probable galacturonosyltransferase 10
FAN_icon19461251.1.g00001.1	-2.57277	-1.36332	7.8e-05	0.0051	1	10.1302	19.9867	11.2631	13.7933	3.35782	3.59089	7.601	4.8499	LOB domain-containing protein 37-like
FAN_icon19461405.1.g00001.1	-1.07882	-0.109453	0.602732	0.999995	1	16.6727	17.0067	16.4392	16.7062	15.5179	13.1241	13.2588	13.9669	ATPase family AAA domain-containing protein At1g05910
FAN_icon19461557.1.g00001.1	1.02006	0.0286529	0.875962	0.999995	1	44.8518	41.788	30.8736	39.1711	33.1656	34.8982	39.4608	35.8416	DUF581 domain-containing protein
FAN_icon19463703.1.g00001.1	1.42339	0.509334	0.0120792	0.232808	1	60.6228	56.6756	63.1875	60.162	60.5694	101.434	67.4239	76.4756	aspartic proteinase-like
FAN_icon19464885.1.g00001.1	-1.19604	-0.258262	0.34346	0.999995	1	10.802	7.77451	8.62056	9.06569	7.60679	7.45689	5.36667	6.81012	phosphatidylinositol 4-kinase gamma 7-like
FAN_icon19466021.1.g00001.1	-2.76882	-1.46927	0.0223029	0.351765	1	2.67812	2.01513	2.28639	2.32655	0.630931	0.618498	0.981902	0.743777	thioredoxin-like 3-2, chloroplastic
FAN_icon19468097.1.g00001.1	2.50654	1.3257	0.000767	0.0314838	1	4.69652	3.88726	2.40574	3.66317	8.51961	11.6327	4.10393	8.08543	adipose-regulatory protein (seipin), putative
FAN_icon19468315.1.g00001.1	-1.51651	-0.600758	0.11819	0.933519	1	3.85675	6.9829	10.0837	6.97444	3.74798	4.28648	4.53669	4.19038	MND1-interacting protein 1-like
FAN_icon19468437.1.g00001.1	-1.04869	-0.0685908	0.819359	0.999995	1	4.93135	5.58793	6.4153	5.64486	4.86835	4.77241	5.05099	4.89725	UPF0051 protein ABCI8, chloroplastic-like
FAN_icon19468659.1.g00001.1	1.75853	0.814369	0.18058	0.999995	1	1.87861	0.971814	1.20287	1.3511	2.1299	3.57931	0.631373	2.11353	auxin efflux carrier component 3
FAN_icon19471269.1.g00001.1	1.46186	0.547802	0.190513	0.999995	1	1.6385	2.42172	3.597	2.55241	3.94281	2.08122	4.4054	3.47648	UTP:RNA uridylyltransferase 1
FAN_icon19475461.1.g00001.1	2.12742	1.0891	5.93e-05	0.00406	1	5.38363	6.53865	3.99667	5.30632	8.18892	10.7034	11.3282	10.0735	DELLA protein GAI-like
FAN_icon19475763.1.g00001.1	1.2128	0.278338	0.389222	0.999995	1	5.14956	6.78082	7.99334	6.64124	8.49221	8.91949	4.4054	7.27237	cytochrome P450 89A2-like
FAN_icon19476005.1.g00001.1	1.15957	0.213595	0.686278	0.999995	1	1.17036	2.6639	1.99834	1.9442	2.42635	0.594633	3.14672	2.0559	condensin-2 complex subunit D3
FAN_icon19476979.1.g00001.1	-3.10515	-1.63467	0.0144336	0.263582	1	3.62771	1.75153	1.44531	2.27485	0.313369	0.307194	1.3005	0.640356	---NA---
FAN_icon19477287.1.g00001.1	-1.06496	-0.0908027	0.645348	0.999995	1	23.8753	19.3738	20.7827	21.3439	16.0745	17.5417	20.7683	18.1282	kinesin-like protein KCA2
FAN_icon19477305.1.g00001.1	1.36202	0.445744	0.0966261	0.839846	1	5.85178	6.05431	6.59451	6.16686	6.36916	7.73023	8.8108	7.63673	inactive LRR receptor-like serine/threonine-protein kinase BIR2
FAN_icon19478459.1.g00001.1	-1.41579	-0.501609	0.197221	0.999995	1	4.44735	4.3591	4.59617	4.46754	1.81976	1.48658	5.34942	2.88525	protein PHOTOPERIOD-INDEPENDENT EARLY FLOWERING 1 isoform X1
FAN_icon19478641.1.g00001.1	1.15596	0.209086	0.604481	0.999995	1	2.89256	4.23962	6.58524	4.57247	3.74798	6.42971	4.21264	4.79678	phosphoglycerate mutase-like protein AT74
FAN_icon19478741.1.g00001.1	1.36621	0.450183	0.107081	0.885676	1	10.5332	8.96038	7.19401	8.89586	11.5251	12.4873	8.49613	10.8362	F-box/LRR-repeat MAX2 homolog A
FAN_icon19478849.1.g00001.1	-1.35191	-0.434995	0.0318231	0.440267	1	26.45	26.1546	27.1774	26.594	14.2548	14.5685	24.8591	17.8941	cell division cycle 5-like protein
FAN_icon19479149.1.g00001.1	1.85676	0.892785	0.00088	0.0349397	1	7.2562	8.47603	11.99	9.24075	18.8042	16.3524	11.6428	15.5998	PREDICTED: uncharacterized protein LOC101305109
FAN_icon19480219.1.g00001.1	-1.31928	-0.399753	0.388388	0.999995	1	2.10664	2.17955	3.597	2.62773	1.21317	1.7839	2.51737	1.83815	ATP-dependent RNA helicase DEAH11, chloroplastic-like
FAN_icon19480323.1.g00001.1	-2.00982	-1.00707	0.0259412	0.387277	1	4.26818	6.13319	2.42925	4.27687	1.53622	2.40952	1.59386	1.84653	PREDICTED: uncharacterized protein LOC105352110
FAN_icon19482939.1.g00001.1	-1.05903	-0.082742	0.715405	0.999995	1	12.1327	14.9666	14.5411	13.8801	11.4882	12.7436	11.2919	11.8412	senescence-associated carboxylesterase 101-like
FAN_icon19483065.1.g00001.1	-1.84336	-0.882338	0.0331115	0.450701	1	4.89974	3.37955	4.18306	4.15411	1.20928	2.66727	2.19564	2.02407	protein STICHEL-like isoform X1
FAN_icon19483361.1.g00001.1	1.41121	0.496933	0.00401	0.107732	1	47.5792	57.102	55.446	53.3757	67.1983	74.9393	61.4041	67.8472	pyruvate dehydrogenase E1 component subunit alpha-3, chloroplastic-like
FAN_icon19484221.1.g00001.1	-3.31568	-1.72931	0.00504	0.126553	1	3.03317	2.17257	2.7887	2.66481	0.302321	1.18545	0.627326	0.705034	serine/arginine repetitive matrix protein 2 isoform X1
FAN_icon19485257.1.g00001.1	-1.37207	-0.456354	0.0793932	0.753578	1	11.8994	10.1386	9.95965	10.6659	6.65107	8.59454	5.64593	6.96385	putative SWI/SNF-related matrix-associated actin-dependent regulator of chromatin subfamily A member 3-like 1
FAN_icon19486063.1.g00001.1	-1.17258	-0.229685	0.623898	0.999995	1	1.63325	2.65536	4.58144	2.95668	2.72089	2.07454	2.19564	2.33036	probable methyltransferase PMT10
FAN_icon19487875.1.g00001.1	-1.79695	-0.845553	0.0394389	0.5017	1	3.26649	5.31071	4.78063	4.45261	2.41857	2.37091	1.88198	2.22382	scarecrow-like protein 22
FAN_icon19488157.1.g00001.1	1.72557	0.787072	0.00353	0.098327	1	7.69959	6.2763	9.16288	7.71292	12.9998	12.4473	10.9782	12.1418	ankyrin repeat-containing protein At2g01680
FAN_icon19489469.1.g00001.1	-1.17783	-0.236127	0.630868	0.999995	1	2.09989	0.965584	4.97983	2.68177	2.72089	2.07454	1.56831	2.12125	universal stress protein PHOS32
FAN_icon19489987.1.g00001.1	1.17023	0.226789	0.486656	0.999995	1	5.36638	4.82792	4.78063	4.99165	2.72089	4.74182	8.4689	5.31054	GRIP and coiled-coil domain-containing protein 2-like isoform X4
FAN_icon19490589.1.g00001.1	-1.22971	-0.298314	0.366829	0.999995	1	8.16623	5.55211	14.3419	9.35341	9.9766	3.85273	7.21425	7.01452	probable L-cysteine desulfhydrase, chloroplastic
FAN_icon19491219.1.g00001.1	-1.61835	-0.694528	0.0172307	0.296389	1	7.90756	11.0687	12.3105	10.4289	5.12304	4.13583	8.44184	5.90024	transducin/WD40 repeat protein
FAN_icon19491341.1.g00001.1	-1.52314	-0.607051	0.25659	0.999995	1	2.09318	1.20312	4.16969	2.48866	1.80813	1.47708	1.25064	1.51195	formin-binding protein 4 isoform X1
FAN_icon19491743.1.g00001.1	-1.35726	-0.440694	0.239141	0.999995	1	5.58181	5.29375	5.55959	5.47838	4.52033	4.13583	2.18863	3.61493	glutamyl-tRNA reductase 1, chloroplastic-like
FAN_icon19494895.1.g00001.1	-1.1167	-0.159238	0.65131	0.999995	1	12.5591	6.97812	16.6788	12.072	16.8759	4.43125	8.44184	9.91633	probable protein phosphatase 2C 8
FAN_icon19496065.1.g00001.1	-1.13142	-0.178139	0.64817	0.999995	1	3.13361	4.7384	4.32157	4.06452	4.99731	2.44942	2.26834	3.23836	protein argonaute 2-like
FAN_icon19496259.1.g00001.1	2.3786	1.25011	2.66e-05	0.00209	1	7.61266	10.0913	5.88987	7.86461	12.33	23.8718	13.4322	16.5446	protein NRT1/ PTR FAMILY 5.4-like
FAN_icon19498537.1.g00001.1	-1.41404	-0.499827	0.263226	0.999995	1	4.03105	3.43459	2.83412	3.43325	1.53622	3.0119	1.91263	2.15359	phytosulfokine receptor 1-like
FAN_icon19500413.1.g00001.1	-1.04449	-0.0627935	0.779301	0.999995	1	29.3045	40.1844	27.5994	32.3627	23.5057	20.9746	40.0206	28.167	aspartic proteinase nepenthesin-2
FAN_icon19501611.1.g00001.1	2.56783	1.36055	1.07e-05	0.000983	1	3.24569	5.51675	3.56264	4.10836	10.2134	8.83428	9.34995	9.46589	purine permease 3-like
FAN_icon19501661.1.g00001.1	-1.1098	-0.150295	0.688916	0.999995	1	5.58181	3.85	3.37546	4.26909	2.10949	5.02208	3.12661	3.41939	Origin recognition complex subunit 2
FAN_icon19501781.1.g00001.1	-69.4849	-6.11863	0.0285255	0.411237	1	1.85468	1.91887	2.37509	2.04955	0	0	0	0	heat stress transcription factor C-1
FAN_icon19501967.1.g00001.1	-1.35393	-0.437157	0.371969	0.999995	1	1.85468	2.8783	3.76056	2.83118	0.901187	2.94476	1.86999	1.90531	187-kDa microtubule-associated protein AIR9
FAN_icon19502613.1.g00001.1	-1.59799	-0.676256	0.0564137	0.622209	1	4.86853	6.23632	19.3966	10.1671	2.70356	5.59504	9.34995	5.88285	phenylalanine ammonia-lyase
FAN_icon19502715.1.g00001.1	-1.39989	-0.485315	0.246913	0.999995	1	3.01385	4.55731	4.15641	3.90919	3.60475	3.23923	0.62333	2.4891	protein TSS
FAN_icon19503727.1.g00001.1	1.67775	0.746527	0.0155627	0.276976	1	4.17303	7.19576	4.35434	5.24104	6.6087	10.3067	6.54497	7.82011	F-box protein AFR-like
FAN_icon19503947.1.g00001.1	1.0376	0.0532559	0.890778	0.999995	1	4.40486	2.8783	3.36471	3.54929	3.90514	3.23923	2.80499	3.31645	uncharacterized PE-PGRS family protein PE_PGRS54
FAN_icon19504849.1.g00001.1	1.17402	0.231458	0.27934	0.999995	1	14.3738	13.6719	14.8443	14.2967	15.0198	13.8404	16.8299	15.23	Myb_DNA-binding domain-containing protein
FAN_icon19505133.1.g00001.1	-1.38492	-0.469801	0.017794	0.302432	1	36.3981	40.776	36.2202	37.7981	22.2293	17.0796	35.2182	24.8423	probable glycosyltransferase At5g03795
FAN_icon19505393.1.g00001.1	1.54226	0.62505	0.00426	0.112515	1	10.8962	14.3915	13.2609	12.8496	22.2293	16.7851	14.6483	17.8876	glycine-rich protein 2-like
FAN_icon19508483.1.g00001.1	-1.10412	-0.142899	0.432801	0.999995	1	50.1798	63.6161	77.4339	63.7433	48.841	48.7763	59.8579	52.4917	ubiquitin-activating enzyme E1 1-like
FAN_icon19508551.1.g00001.1	-2.1419	-1.09889	0.0714034	0.71224	1	1.15917	2.39859	3.56264	2.37347	1.20158	0.294476	1.55833	1.01813	beta-catenin-like protein 1
FAN_icon19511597.1.g00001.1	-1.12537	-0.170406	0.527954	0.999995	1	69.0868	67.1604	72.8362	69.6944	42.9566	29.7421	99.1095	57.2694	trifunctional UDP-glucose 4,6-dehydratase/UDP-4-keto-6-deoxy-D-glucose 3,5-epimerase/UDP-4-keto-L-rhamnose-reductase RHM1
FAN_icon19516397.1.g00001.1	-1.39679	-0.482115	0.0197052	0.324434	1	77.187	48.2976	89.3751	71.6199	53.0012	37.8668	49.0868	46.6516	PREDICTED: uncharacterized protein LOC101298583
FAN_icon19516865.1.g00001.1	-1.47163	-0.557417	0.0740906	0.725224	1	6.70186	7.17291	5.91888	6.59789	4.49163	2.64187	4.97081	4.03477	---NA---
FAN_icon19517025.1.g00001.1	-3.2513	-1.70102	0.00211	0.067233	1	3.73313	3.62094	3.78467	3.71291	0.906963	0.296364	1.88198	1.02843	phragmoplast orienting kinesin 2
FAN_icon19517251.1.g00001.1	-4.33407	-2.11572	0.00122	0.0446088	1	2.77319	4.54285	3.15674	3.49092	0.598884	0.587082	0.932027	0.705998	protein phosphatase 2C 29
FAN_icon19517269.1.g00001.1	-2.49542	-1.31928	0.0441092	0.536588	1	2.31099	2.15187	1.57837	2.01374	0.598884	0.880623	0.621351	0.700286	U-box domain-containing protein 26-like
FAN_icon19518681.1.g00001.1	-1.1287	-0.174666	0.526014	0.999995	1	8.55065	11.9549	7.69454	9.40002	8.38437	4.9902	9.0096	7.46139	probable anion transporter 5
FAN_icon19518783.1.g00001.1	-2.00548	-1.00395	0.0100013	0.205698	1	4.62198	4.78194	5.32699	4.9103	2.39554	0.880623	3.41743	2.2312	Bot1p domain-containing protein
FAN_icon19518925.1.g00001.1	1.86453	0.898813	0.00248	0.0756954	1	6.9216	6.66728	3.05647	5.54845	10.8241	7.57913	8.98413	9.12912	retrotransposon protein, putative, unclassified
FAN_icon19519001.1.g00001.1	-1.07864	-0.109212	0.831619	0.999995	1	3.69758	1.19549	1.97296	2.28868	1.79665	2.05479	1.86405	1.90516	histone-lysine N-methyltransferase ASHH2-like isoform X1
FAN_icon19519287.1.g00001.1	1.00691	0.00993	0.983679	0.999995	1	2.31099	2.15187	1.57837	2.01374	2.09609	0.587082	2.79608	1.82642	sporulation-specific protein 15-like
FAN_icon19520691.1.g00001.1	-1.18449	-0.244267	0.588984	0.999995	1	2.31099	3.82555	3.35403	3.16352	3.89274	1.76125	1.55338	2.40246	alternative NAD(P)H-ubiquinone oxidoreductase C1, chloroplastic/mitochondrial
FAN_icon19521951.1.g00001.1	1.02658	0.0378464	0.921032	0.999995	1	4.28212	2.46129	4.46817	3.7372	4.31549	3.62609	2.55851	3.50003	lysine-specific demethylase JMJ25 isoform X1
FAN_icon19521957.1.g00001.1	50.0966	5.64664	1.25e-05	0.00112	1	0	0.239097	0	0.079699	2.39554	4.69666	6.52419	4.53879	increased DNA methylation 3-like
FAN_icon19522821.1.g00001.1	-1.67337	-0.742754	0.00234	0.0724252	1	13.1309	16.6838	18.2905	16.0351	5.3729	9.07097	11.7683	8.7374	protein phosphatase 1 regulatory subunit, putative
FAN_icon19524937.1.g00001.1	-1.06787	-0.094733	0.815936	0.999995	1	4.83772	2.3834	3.73676	3.65263	5.0744	1.17045	3.09693	3.11393	protein SLOW GREEN 1, chloroplastic
FAN_icon19525213.1.g00001.1	-1.23706	-0.306915	0.312524	0.999995	1	6.21992	10.2486	8.26021	8.24292	7.76085	4.09657	6.19385	6.01709	patatin-like protein 6
FAN_icon19525651.1.g00001.1	-1.23595	-0.305623	0.198219	0.999995	1	11.9791	12.632	14.947	13.1861	10.4473	6.73008	12.078	9.7518	Nuclear receptor corepressor 1
FAN_icon19525989.1.g00001.1	-3.14213	-1.65174	6.98e-05	0.00465	1	5.06808	6.19685	8.45688	6.57394	0.895483	2.04828	2.78723	1.91033	LEAF RUST 10 DISEASE-RESISTANCE LOCUS RECEPTOR-LIKE PROTEIN KINASE-like 1.5
FAN_icon19529401.1.g00001.1	1.32944	0.410819	0.126569	0.965393	1	9.2147	8.58026	5.11346	7.63614	8.35784	9.07097	9.60047	9.00976	calmodulin-binding transcription activator 4
FAN_icon19530193.1.g00001.1	26.8796	4.74844	0.000237	0.012603	1	0	0.249389	0	0.0831298	2.81099	2.44942	2.26834	2.50958	putative disease resistance protein RGA3
FAN_icon19530363.1.g00001.1	-1.12725	-0.172814	0.618079	0.999995	1	3.76938	5.60601	4.82705	4.73415	3.66308	2.99241	4.75062	3.80204	phragmoplast orienting kinesin 2
FAN_icon19531689.1.g00001.1	-1.3759	-0.46038	0.0417902	0.519288	1	63.5814	64.3519	102.269	76.7342	51.0425	28.9686	74.3262	51.4458	NAC transcription factor 56-like
FAN_icon19532147.1.g00001.1	-2.00554	-1.00399	0.0235099	0.363808	1	4.83772	2.62175	5.70348	4.38765	1.79097	0.877836	3.40662	2.02514	D-3-phosphoglycerate dehydrogenase 1, chloroplastic
FAN_icon19532929.1.g00001.1	-1.00877	-0.0125931	0.940884	0.999995	1	37.4314	37.0638	35.2892	36.5948	29.4577	30.3357	38.5895	32.7943	collinsiaVII-like protein
FAN_icon19533313.1.g00001.1	-1.47412	-0.559852	0.0193368	0.320237	1	15.939	13.7832	22.7471	17.4898	12.0217	8.15871	12.4727	10.8844	protein indeterminate-domain 9-like
FAN_icon19536477.1.g00001.1	-1.73077	-0.791413	0.0232234	0.361067	1	9.64491	12.117	4.50918	8.75704	2.97553	4.08365	6.48303	4.51407	nuclear pore complex protein NUP155
FAN_icon19537889.1.g00001.1	-1.48692	-0.572323	0.250049	0.999995	1	4.82246	1.18794	3.33287	3.11442	2.08287	1.45845	2.16101	1.90077	replication protein A 70 kDa DNA-binding subunit A
FAN_icon19538499.1.g00001.1	-1.29015	-0.36754	0.0848376	0.782326	1	23.1937	23.5213	23.3301	23.3484	13.0923	11.9592	24.3885	16.48	TUDOR-SN protein 1 isoform 2
FAN_icon19539285.1.g00001.1	-1.66075	-0.731833	0.0287898	0.413352	1	6.2003	4.51418	7.2539	5.98946	1.78532	3.20858	4.93945	3.31112	ribosomal L1 domain-containing protein 1-like
FAN_icon19539531.1.g00001.1	-1.63245	-0.707039	0.00401	0.107724	1	16.9934	13.7801	16.6644	15.8126	6.84371	6.70885	12.9661	8.83954	zinc finger CCCH domain-containing protein 44
FAN_icon19539637.1.g00001.1	-1.04359	-0.0615505	0.725721	0.999995	1	60.1659	79.5922	51.9536	63.9039	55.9399	44.6284	65.139	55.2358	CBL-interacting serine/threonine-protein kinase 6
FAN_icon19539717.1.g00001.1	-1.32397	-0.404871	0.144401	0.999995	1	8.38113	9.6622	10.2218	9.42169	7.13637	5.47493	6.76026	6.45719	transcription elongation factor SPT6
FAN_icon19543247.1.g00001.1	1.84126	0.880692	1.39e-05	0.00123	1	61.808	83.1314	57.6532	67.5309	131.105	116.309	86.1686	111.194	tubulin beta chain-like
FAN_icon19544759.1.g00001.1	-1.13955	-0.188467	0.705743	0.999995	1	3.20486	2.13157	4.29956	3.212	2.07632	1.16309	4.61617	2.61853	putative pentatricopeptide repeat-containing protein At5g65820
FAN_icon19546109.1.g00001.1	1.10599	0.14534	0.536757	0.999995	1	11.4459	12.7894	11.9215	12.0523	13.3478	10.177	12.6175	12.0474	stress response protein NST1-like
FAN_icon19546867.1.g00001.1	-1.15369	-0.206251	0.439842	0.999995	1	13.5062	8.52629	12.117	11.3831	8.00866	8.14161	10.7711	8.97378	---NA---
FAN_icon19548105.1.g00001.1	-3.1048	-1.6345	0.0181334	0.306225	1	2.5181	2.13157	1.75891	2.1362	0.296617	0.872315	0.61549	0.594807	Syntaxin/t-SNARE family protein, putative
FAN_icon19548735.1.g00001.1	-1.21057	-0.275689	0.391008	0.999995	1	6.1808	4.02631	6.05848	5.42186	2.96617	3.19849	6.1549	4.10652	GRIP and coiled-coil domain-containing protein 2-like isoform X4
FAN_icon19549001.1.g00001.1	1.47179	0.557576	0.0725615	0.717125	1	10.5303	17.7631	7.62195	11.9718	17.2038	17.4463	12.3098	15.6533	non-specific phospholipase C2
FAN_icon19549877.1.g00001.1	1.23635	0.306091	0.229678	0.999995	1	20.1448	23.921	22.6704	22.2454	30.2549	30.2403	12.9253	24.4735	protein indeterminate-domain 2-like
FAN_icon19551103.1.g00001.1	1.94599	0.960502	0.0391158	0.499132	1	1.60243	1.18421	1.56348	1.45004	2.66955	2.61695	2.46196	2.58282	protein SRG1-like
FAN_icon19551541.1.g00001.1	-2.18774	-1.12944	0.0176901	0.3015	1	2.5181	3.55262	6.05848	4.04307	1.48308	0.581544	3.07745	1.71403	protein phosphatase 2C 29
FAN_icon19553251.1.g00001.1	2.8563	1.51415	0.00151	0.0523372	1	3.25606	2.64687	3.57402	3.15898	7.23253	13.8846	2.81395	7.97702	LOB domain-containing protein 41-like
FAN_icon19553877.1.g00001.1	2.47856	1.3095	0.0374087	0.485855	1	1.82561	1.1805	0.389644	1.13192	0.295687	4.63776	2.45424	2.46256	cold and drought-regulated protein CORA-like
FAN_icon19553993.1.g00001.1	-1.03219	-0.0457079	0.891697	0.999995	1	10.7254	10.1523	7.79288	9.55686	5.32237	13.6234	5.52204	8.15595	desiccation-related protein PCC13-62-like
FAN_icon19555583.1.g00001.1	1.23827	0.308328	0.379658	0.999995	1	4.4331	3.37955	4.58144	4.13136	6.65107	3.26	4.07762	4.66289	trihelix transcription factor ASR3-like
FAN_icon19556133.1.g00001.1	1.41047	0.496179	0.120133	0.942459	1	8.25023	4.01683	11.601	7.95602	5.65945	7.39723	18.2677	10.4415	acetyl-CoA carboxylase 1-like
FAN_icon19556913.1.g00001.1	-1.53405	-0.617349	0.0110132	0.219254	1	13.0075	12.9854	16.5599	14.1843	7.39218	5.7972	12.2712	8.48686	transmembrane protein 87B
FAN_icon19557401.1.g00001.1	1.21686	0.283166	0.358005	0.999995	1	11.9338	8.88971	5.29788	8.70713	12.0611	9.70129	6.41724	9.39322	protein INVOLVED IN DE NOVO 2-like
FAN_icon19557763.1.g00001.1	1.22499	0.292767	0.617155	0.999995	1	2.55833	1.925	1.3899	1.95774	1.20542	4.13583	0.937983	2.09308	PREDICTED: uncharacterized protein LOC101305978
FAN_icon19557985.1.g00001.1	-2.21046	-1.14435	4.56e-05	0.00329	1	16.2803	22.3781	41.2998	26.6527	8.13659	8.8625	16.2584	11.0858	COBRA-like protein 7
FAN_icon19558039.1.g00001.1	-1.85663	-0.892684	0.0140316	0.258337	1	4.56402	6.37467	5.64984	5.52951	3.84393	2.02902	2.14746	2.67347	SCY1-like protein 2
FAN_icon19558899.1.g00001.1	1.2399	0.310221	0.400671	0.999995	1	6.61783	1.65269	3.89644	4.05565	4.43531	5.21748	3.98814	4.54698	E3 ubiquitin-protein ligase RLIM-like
FAN_icon19559365.1.g00001.1	2.20105	1.13819	1.33e-07	2.35e-05	0.0356593	27.8405	31.4012	24.3528	27.8648	71.2606	57.6822	35.2797	54.7408	beta-amyrin 28-oxidase-like
FAN_icon19559947.1.g00001.1	-1.12819	-0.174012	0.584284	0.999995	1	6.61783	4.95808	9.93593	7.17061	4.73099	3.76818	9.2034	5.90086	phosphatidate phosphatase PAH1-like
FAN_icon19560339.1.g00001.1	2.06235	1.04429	0.00166	0.0561245	1	2.59986	2.44531	4.43916	3.16144	5.20621	6.90489	6.03699	6.04936	1-aminocyclopropane-1-carboxylate oxidase homolog 4-like
FAN_icon19560505.1.g00001.1	-1.50369	-0.588505	0.148766	0.999995	1	3.83137	3.46848	5.51975	4.2732	1.86166	3.04163	2.89726	2.60018	RNA polymerase II C-terminal domain phosphatase-like 3
FAN_icon19561849.1.g00001.1	-1.70793	-0.772252	0.00117	0.0430257	1	22.0304	15.3604	23.51	20.3003	9.30831	7.60406	15.7739	10.8954	---NA---
FAN_icon19564497.1.g00001.1	-1.25017	-0.322125	0.141408	0.999995	1	16.978	19.4906	18.8629	18.4438	15.6705	8.8625	15.633	13.3887	T-complex protein 1 subunit delta
FAN_icon19564835.1.g00001.1	-1.40551	-0.491098	0.122198	0.949996	1	6.14217	6.11939	6.21482	6.1588	3.24239	2.88954	5.81061	3.98085	BSD domain-containing protein 1
FAN_icon19565531.1.g00001.1	-1.27491	-0.350397	0.208752	0.999995	1	12.4111	9.87745	7.13177	9.80679	7.42223	5.76014	7.37982	6.85406	SWI/SNF complex subunit SWI3C
FAN_icon19566763.1.g00001.1	-1.98588	-0.989781	0.0208262	0.335852	1	7.05212	5.88403	7.3801	6.77209	2.3581	3.75641	3.05821	3.05758	myosin heavy chain, cardiac muscle isoform isoform X1
FAN_icon19567883.1.g00001.1	-1.23649	-0.306251	0.182283	0.999995	1	18.654	16.0046	25.2477	19.9688	16.212	12.425	15.5969	14.7446	VQ motif-containing protein 11-like
FAN_icon19567985.1.g00001.1	-1.21686	-0.283161	0.598323	0.999995	1	1.8199	2.82433	4.07848	2.90757	3.83192	1.73373	0.917464	2.16104	oxysterol-binding protein-related protein 1D
FAN_icon19568021.1.g00001.1	-1.27263	-0.347808	0.537279	0.999995	1	3.10278	1.72855	3.05647	2.62927	2.47408	2.42532	0.641724	1.84704	protein TIC 20-I, chloroplastic-like
FAN_icon19568123.1.g00001.1	-1.24075	-0.311209	0.35899	0.999995	1	6.59715	4.2365	5.43797	5.42387	3.24239	3.46745	5.19896	3.9696	F-box protein CPR30
FAN_icon19568815.1.g00001.1	-4.83051	-2.27218	0.00831	0.180623	1	0.942344	2.68114	3.21803	2.2805	0.305256	0.299241	0.633417	0.412638	7-deoxyloganetin glucosyltransferase-like
FAN_icon19569541.1.g00001.1	2.07865	1.05565	0.0272825	0.399866	1	1.36493	2.35361	1.35949	1.69268	5.01097	0.866863	3.66986	3.18256	leucine rich repeat protein
FAN_icon19573261.1.g00001.1	1.48284	0.568368	0.00203	0.0652117	1	70.5283	101.829	72.2159	81.5242	108.429	102.835	115.545	108.936	subtilisin-like protease SBT1.7
FAN_icon19575487.1.g00001.1	1.6879	0.755231	0.0242349	0.370485	1	5.66948	7.5081	4.45299	5.87685	12.3415	8.92968	5.18277	8.81798	CBL-interacting serine/threonine-protein kinase 4-like
FAN_icon19576247.1.g00001.1	1.33346	0.415176	0.0463644	0.553427	1	21.7663	17.265	18.5825	19.2046	25.3829	24.8827	18.8573	23.041	protein SUPPRESSOR OF GENE SILENCING 3-like
FAN_icon19577787.1.g00001.1	-1.50374	-0.588554	0.243017	0.999995	1	2.13409	3.18926	2.02437	2.44924	1.22898	1.50595	1.59386	1.44293	ABC transporter F family member 5
FAN_icon19578037.1.g00001.1	-1.91664	-0.93858	0.0767476	0.740609	1	2.78202	2.39859	3.16679	2.78246	0.600791	0.294476	3.11665	1.33731	DEAD-box ATP-dependent RNA helicase 32
FAN_icon19578331.1.g00001.1	-1.17455	-0.232114	0.449003	0.999995	1	4.76236	7.97735	7.55072	6.76348	5.8769	2.59249	7.31685	5.26208	maf-like protein
FAN_icon19578567.1.g00001.1	1.90205	0.927552	0.000105	0.00644	1	9.7515	10.089	8.51876	9.45309	14.9861	18.7235	14.6337	16.1144	3-oxo-Delta(4,5)-steroid 5-beta-reductase-like
FAN_icon19578759.1.g00001.1	-1.52514	-0.608943	0.0140829	0.259016	1	16.3281	19.9434	29.0412	21.7709	13.223	10.658	15.2434	13.0415	enoyl-CoA delta isomerase 3
FAN_icon19578781.1.g00001.1	1.17325	0.230512	0.263402	0.999995	1	19.2762	18.301	16.4567	18.0113	17.3368	16.7071	23.17	19.0713	calcium-dependent protein kinase SK5-like
FAN_icon19584093.1.g00001.1	1.65285	0.724958	0.0113169	0.223181	1	10.6255	13.5662	11.3874	11.8597	19.3335	21.537	11.549	17.4732	acid phosphatase 1-like
FAN_icon19584887.1.g00001.1	5.14974	2.3645	4.68e-07	6.85e-05	0.125185	0.904299	1.4034	1.35105	1.21958	5.85865	7.17899	4.25491	5.76418	zinc finger CCCH domain-containing protein 54
FAN_icon19585621.1.g00001.1	-1.55163	-0.633781	0.00984	0.203527	1	13.1123	16.8408	19.3007	16.4179	7.90917	6.89183	14.2843	9.69511	protein NUCLEAR FUSION DEFECTIVE 4-like
FAN_icon19586651.1.g00001.1	2.49339	1.31811	0.00222	0.0697708	1	2.26075	1.1695	1.73706	1.72244	2.63639	4.88171	4.25491	3.92434	ethylene-responsive transcription factor RAP2-4
FAN_icon19587775.1.g00001.1	1.24747	0.319004	0.349504	0.999995	1	8.16854	4.22563	3.89708	5.43042	7.78252	6.10333	4.19874	6.0282	isoflavone 2'-hydroxylase-like
FAN_icon19588229.1.g00001.1	-1.18164	-0.240795	0.671516	0.999995	1	1.35645	3.27459	1.93007	2.18704	2.05053	0	3.03922	1.69658	matrix metalloproteinase-2-like
FAN_icon19588277.1.g00001.1	1.03132	0.0444905	0.860303	0.999995	1	9.49514	7.48478	13.1245	10.0348	7.61624	9.47627	11.549	9.54718	ankyrin repeat domain-containing protein 13C isoform X1
FAN_icon19588791.1.g00001.1	-1.18857	-0.24923	0.251188	0.999995	1	22.2894	22.8155	21.2559	22.1202	15.9767	13.8548	20.7201	16.8505	alkaline/neutral invertase E, chloroplastic-like
FAN_icon19588991.1.g00001.1	2.32948	1.22001	0.0130761	0.246237	1	0.462198	1.67368	1.38107	1.17232	2.99442	2.34833	2.17473	2.50583	F-box protein SKIP23-like
FAN_icon19589681.1.g00001.1	-1.5526	-0.634688	0.0735503	0.722448	1	9.49514	4.44409	5.4042	6.44781	4.97985	2.01012	4.25491	3.74829	PREDICTED: uncharacterized protein LOC101307824 isoform X1
FAN_icon19589803.1.g00001.1	-1.27289	-0.348102	0.197657	0.999995	1	12.6602	10.5255	16.9846	13.3901	10.5456	4.59455	13.9804	9.70684	mediator-associated protein 1-like
FAN_icon19590085.1.g00001.1	-1.37386	-0.458239	0.268192	0.999995	1	3.84327	3.74239	3.66713	3.75093	3.22226	2.01012	2.12745	2.45328	F-box protein SKIP14-like
FAN_icon19590153.1.g00001.1	-1.32173	-0.402431	0.315186	0.999995	1	3.84327	3.50849	4.63217	3.99464	2.05053	2.01012	4.25491	2.77185	Homeobox prospero
FAN_icon19590505.1.g00001.1	-1.15384	-0.206449	0.42072	0.999995	1	10.8516	10.5255	10.6154	10.6641	9.37383	4.88171	10.9412	8.39891	ATP-dependent RNA helicase DEAH11, chloroplastic-like
FAN_icon19591379.1.g00001.1	2.5912	1.37362	0.019908	0.326526	1	1.13037	0.701698	1.35105	1.06104	4.10105	2.58444	0.911766	2.53242	putative indole-3-acetic acid-amido synthetase GH3.9
FAN_icon19591533.1.g00001.1	1.07807	0.108451	0.59978	0.999995	1	18.5381	14.5018	14.8615	15.9671	14.6466	12.635	19.451	15.5775	PREDICTED: uncharacterized protein LOC101291883
FAN_icon19592405.1.g00001.1	-1.15957	-0.213585	0.255577	0.999995	1	34.4824	28.9137	36.173	33.1897	28.9105	26.9094	21.8146	25.8782	mediator-associated protein 1-like
FAN_icon19592767.1.g00001.1	1.50607	0.590785	0.0582258	0.634014	1	4.95825	7.22843	4.23301	5.47323	7.00861	8.01558	6.96856	7.33092	F-box/kelch-repeat protein At1g67480-like
FAN_icon19593387.1.g00001.1	1.17557	0.233356	0.666728	0.999995	1	1.65985	0.981311	3.84631	2.16249	1.22898	2.10833	3.82526	2.38752	myosin-11 isoform X1
FAN_icon19593417.1.g00001.1	-2.02816	-1.02017	0.019926	0.32672	1	13.9732	17.9545	3.46337	11.797	5.84051	4.00779	5.75664	5.20165	polygalacturonase At1g48100
FAN_icon19594183.1.g00001.1	-1.52383	-0.607699	0.00101	0.0387378	1	75.9514	66.6881	62.9179	68.5191	40.0075	30.9172	51.5068	40.8105	40S ribosomal protein S3-3
FAN_icon19594691.1.g00001.1	-2.61696	-1.38789	3.63e-10	1.35e-07	9.72e-05	25.4674	24.4834	28.0918	26.0142	7.88469	7.72931	11.5133	9.04242	protein binding protein, putative
FAN_icon19594877.1.g00001.1	-1.66339	-0.734122	0.0177407	0.301911	1	12.621	9.56018	6.92674	9.70264	6.71658	6.01168	2.72683	5.1517	putative quinone-oxidoreductase homolog, chloroplastic
FAN_icon19596859.1.g00001.1	1.00233	0.00336	0.98609	0.999995	1	27.2704	28.6805	23.0891	26.3467	25.6982	25.4781	19.6938	23.6234	double-stranded RNA-binding protein 2-like
FAN_icon19597075.1.g00001.1	2.18697	1.12893	0.000531	0.0238999	1	3.606	3.26445	4.81024	3.89356	7.00861	5.15287	11.5133	7.89159	CAP-Gly domain-containing linker protein 1-like
FAN_icon19597573.1.g00001.1	-1.21989	-0.286748	0.107791	0.888915	1	45.2392	51.0816	46.8562	47.7257	37.7892	25.0853	43.5289	35.4678	protein STRICTOSIDINE SYNTHASE-LIKE 3
FAN_icon19597907.1.g00001.1	-1.89558	-0.922641	0.0792559	0.752965	1	5.65407	2.4374	1.81014	3.30054	2.44205	1.19696	0.950125	1.52971	RINT1-like protein MAG2
FAN_icon19599903.1.g00001.1	-1.40594	-0.491534	0.0169447	0.293183	1	25.4674	22.1516	26.5525	24.7238	14.0172	12.3096	21.8146	16.0472	50S ribosomal protein L21, mitochondrial
FAN_icon19600037.1.g00001.1	-3.5059	-1.80979	2.2e-07	3.6e-05	0.0588253	251.293	163.223	375.968	263.495	59.2812	27.482	123.616	70.1265	pectinesterase 3
FAN_icon19600441.1.g00001.1	1.12567	0.170782	0.583196	0.999995	1	6.3105	4.6635	4.42542	5.13314	5.84051	4.00779	5.75664	5.20165	bromodomain-containing factor 2
FAN_icon19600871.1.g00001.1	1.02398	0.0341931	0.869066	0.999995	1	16.9031	16.5554	13.2763	15.5783	15.4773	13.741	13.6341	14.2842	acyl-coenzyme A thioesterase 13
FAN_icon19601985.1.g00001.1	-1.54712	-0.629582	0.0206326	0.334109	1	15.8452	11.4043	14.1157	13.7884	6.84371	4.37534	13.2748	8.16461	exportin-2
FAN_icon19602291.1.g00001.1	-1.24235	-0.313077	0.511495	0.999995	1	1.84879	2.39097	2.76214	2.33397	1.19777	1.17416	2.79608	1.72267	protein PLASTID MOVEMENT IMPAIRED 1-RELATED 1
FAN_icon19602311.1.g00001.1	1.14577	0.196315	0.469064	0.999995	1	14.6992	11.1042	6.97176	10.9251	9.37196	11.8545	12.2329	11.1531	protein SPA1-RELATED 3-like isoform X1
FAN_icon19602705.1.g00001.1	1.45557	0.541587	0.224956	0.999995	1	4.56402	2.83319	1.55858	2.98526	5.61806	2.8986	3.0678	3.86149	pyrophosphate-energized vacuolar membrane proton pump-like
FAN_icon19604063.1.g00001.1	1.12164	0.165613	0.676029	0.999995	1	1.83713	3.56383	3.13682	2.84592	2.97553	3.20858	2.46973	2.88461	RING-H2 finger protein ATL65
FAN_icon19604249.1.g00001.1	-2.03633	-1.02597	0.00308	0.0890392	1	7.6391	4.88157	9.01533	7.17867	4.07574	1.42694	4.22864	3.24377	midasin isoform X1
FAN_icon19605643.1.g00001.1	-1.96289	-0.972981	0.0695711	0.702397	1	2.24679	2.78947	2.10997	2.38208	1.45562	0.285387	1.51023	1.08375	probable sugar phosphate/phosphate translocator At5g25400
FAN_icon19606141.1.g00001.1	-1.8752	-0.907048	0.0760761	0.737105	1	3.81955	1.62719	3.06905	2.8386	1.1645	0.570774	2.41637	1.38388	serine/arginine-rich splicing factor 4-like
FAN_icon19606297.1.g00001.1	-1.37599	-0.460471	0.0363286	0.47725	1	132.785	99.9559	117.583	116.775	69.8698	45.9473	118.1	77.9723	mannan endo-1,4-beta-mannosidase 7-like
FAN_icon19610733.1.g00001.1	1.06501	0.0908735	0.789588	0.999995	1	4.94295	4.41665	5.17902	4.84621	2.62012	4.28081	7.2491	4.71667	far upstream element-binding protein 2-like
FAN_icon19610765.1.g00001.1	1.02094	0.0298929	0.95436	0.999995	1	2.46387	2.54914	1.14735	2.05345	0.870685	2.56058	2.10782	1.84636	ATP-dependent RNA helicase DEAH13
FAN_icon19611683.1.g00001.1	-1.03187	-0.0452678	0.93357	0.999995	1	2.12027	3.16862	2.2124	2.50043	1.52628	4.48861	0.316708	2.11053	putative S-adenosyl-L-methionine-dependent methyltransferase Mjls_1072
FAN_icon19613551.1.g00001.1	1.40036	0.485802	0.0501198	0.57958	1	94.075	88.293	96.9513	93.1064	107.094	69.9892	182.778	119.954	mannan endo-1,4-beta-mannosidase 7-like
FAN_icon19613957.1.g00001.1	1.17939	0.238039	0.443151	0.999995	1	5.37571	6.02525	5.35431	5.58509	6.38502	7.11272	4.21563	5.90446	myb family transcription factor APL isoform X2
FAN_icon19614103.1.g00001.1	1.44561	0.531678	0.0538376	0.605363	1	9.26907	7.48478	5.01818	7.25734	10.2526	9.47627	8.20589	9.3116	transcription factor GTE7-like
FAN_icon19614275.1.g00001.1	1.39442	0.47966	0.105257	0.876606	1	4.25577	5.33003	7.26656	5.61745	6.67525	6.82822	8.13014	7.2112	beta-amylase 3, chloroplastic
FAN_icon19614419.1.g00001.1	-1.27296	-0.348188	0.0474575	0.561613	1	62.8589	61.9262	82.667	69.1507	49.7074	43.4441	55.3003	49.4839	protein NBR1 homolog isoform X2
FAN_icon19614977.1.g00001.1	1.15568	0.208747	0.639278	0.999995	1	2.01589	3.24436	1.33858	2.19961	2.0316	1.99156	2.71005	2.2444	RNA-binding protein 25-like isoform X2
FAN_icon19615945.1.g00001.1	-1.04914	-0.0692014	0.698311	0.999995	1	56.221	69.0586	70.7534	65.3443	63.56	39.8313	66.8479	56.7464	leucine aminopeptidase 1-like
FAN_icon19616287.1.g00001.1	2.30731	1.20621	0.00702	0.160266	1	1.7919	1.85392	1.5298	1.72521	4.0632	3.41411	3.31228	3.59653	serine/threonine-protein kinase prpf4B
FAN_icon19616375.1.g00001.1	1.16266	0.217428	0.585362	0.999995	1	4.47976	1.85392	3.82451	3.38606	4.0632	4.55214	2.10782	3.57439	hydroquinone glucosyltransferase-like
FAN_icon19617107.1.g00001.1	-1.16333	-0.218264	0.500619	0.999995	1	9.18351	6.02525	4.97186	6.72687	4.35342	6.54371	4.51675	5.13796	general transcriptional corepressor trfA
FAN_icon19617257.1.g00001.1	-1.22307	-0.290502	0.406982	0.999995	1	6.14513	4.15703	3.63204	4.64473	3.67497	3.00212	3.4951	3.39073	RAN GTPase-activating protein 2
FAN_icon19617493.1.g00001.1	-1.58259	-0.662285	0.043784	0.534284	1	6.28804	6.25545	8.2589	6.93413	6.26739	1.53597	4.22663	4.01	RNA-binding protein NOB1
FAN_icon19618523.1.g00001.1	1.38573	0.470645	0.0249496	0.377838	1	19.487	24.7962	22.7558	22.3463	26.701	17.355	40.9518	28.336	galacturonosyltransferase 8
FAN_icon19619025.1.g00001.1	2.81984	1.49561	5.47e-08	1.09e-05	0.0146197	16.7991	18.771	14.3419	16.6373	40.9222	60.6004	22.5837	41.3688	---NA---
FAN_icon19620441.1.g00001.1	1.09142	0.1262	0.700259	0.999995	1	5.80582	5.77574	4.76597	5.44918	6.36544	3.97091	5.70366	5.34667	DELLA protein GAI-like
FAN_icon19620905.1.g00001.1	1.46186	0.547809	0.24275	0.999995	1	2.90291	2.77235	1.90639	2.52722	4.34007	4.25454	1.20077	3.26513	pentatricopeptide repeat-containing protein At3g04760, chloroplastic-like
FAN_icon19624933.1.g00001.1	-1.6681	-0.738202	0.13075	0.979826	1	4.46602	2.77235	2.09703	3.1118	1.15735	1.70182	2.10135	1.65351	non-canonical poly(A) RNA polymerase PAPD7-like
FAN_icon19626259.1.g00001.1	-1.23846	-0.308545	0.284838	0.999995	1	6.69903	11.7825	9.15066	9.21073	6.0761	6.80727	7.20463	6.696	transcription factor DIVARICATA
FAN_icon19627613.1.g00001.1	-1.13826	-0.186833	0.679999	0.999995	1	2.37121	2.94393	1.82194	2.37903	1.53622	1.80714	2.2314	1.85826	CRS2-associated factor 1, chloroplastic-like
FAN_icon19628495.1.g00001.1	-1.3895	-0.474567	0.1064	0.882938	1	8.31956	7.41201	7.49725	7.74294	5.38995	5.87082	3.72811	4.99629	protein split ends-like
FAN_icon19629289.1.g00001.1	2.91509	1.54354	9.74e-05	0.00608	1	1.56311	1.38618	3.62214	2.19047	5.49742	7.94181	4.50289	5.98071	titin isoform X2
FAN_icon19629299.1.g00001.1	1.04826	0.0679916	0.875046	0.999995	1	1.78641	3.23441	2.66894	2.56325	2.60404	3.12	1.50096	2.40834	probable RNA-dependent RNA polymerase 1
FAN_icon19631695.1.g00001.1	-1.68878	-0.755978	0.000153	0.00881	1	58.7712	67.7149	73.5516	66.6792	40.095	38.1738	28.1318	35.4669	24-methylenesterol C-methyltransferase 2
FAN_icon19633523.1.g00001.1	-1.7074	-0.771805	0.0621779	0.659177	1	5.35624	2.77081	4.98849	4.37184	3.15466	2.16474	1.6365	2.31863	probable 1-deoxy-D-xylulose-5-phosphate synthase 2, chloroplastic
FAN_icon19634091.1.g00001.1	-2.54934	-1.35012	0.013795	0.2552	1	3.11665	2.07291	3.80112	2.99689	1.15381	0.848307	1.1971	1.06641	plant/F27B13-30 protein
FAN_icon19636237.1.g00001.1	2.94168	1.55664	1.81e-11	8.89e-09	4.85e-06	15.8059	22.3413	14.2542	17.4671	53.9408	52.595	30.526	45.6873	PD40 domain-containing protein
FAN_icon19636543.1.g00001.1	-1.14222	-0.191842	0.640833	0.999995	1	7.12378	2.9942	4.18123	4.7664	4.3268	1.69661	5.38695	3.80345	3-ketoacyl-CoA synthase 6
FAN_icon19636583.1.g00001.1	-1.52364	-0.607519	0.149729	0.999995	1	5.12022	4.14581	3.61106	4.29236	1.73072	2.54492	3.29202	2.52255	systemin receptor SR160
FAN_icon19639707.1.g00001.1	-1.21764	-0.284082	0.127902	0.969736	1	27.7424	31.458	35.811	31.6705	23.0059	21.4249	26.5543	23.6617	auxin-responsive protein SAUR36-like
FAN_icon19641105.1.g00001.1	2.28042	1.1893	3.55e-09	9.98e-07	0.00095	64.1405	75.7748	46.9901	62.3018	137.46	142.927	99.3547	126.581	protein SIEVE ELEMENT OCCLUSION B-like
FAN_icon19641473.1.g00001.1	-1.02297	-0.0327687	0.901843	0.999995	1	8.19249	11.1399	14.1882	11.1735	8.18892	11.5953	10.0695	9.95125	probable CCR4-associated factor 1 homolog 7
FAN_icon19642019.1.g00001.1	1.42665	0.512632	0.260398	0.999995	1	1.38659	2.15187	3.74862	2.42903	4.79107	2.34833	2.48541	3.20827	calcium-transporting ATPase 1, endoplasmic reticulum-type-like
FAN_icon19642417.1.g00001.1	-1.94155	-0.957207	0.0266524	0.394108	1	4.21685	4.36279	3.979	4.18621	1.1503	3.10097	1.49181	1.91436	phospholipase A1-IIgamma
FAN_icon19642493.1.g00001.1	-3.13292	-1.64751	0.011095	0.220453	1	1.55358	2.98507	2.65267	2.3971	0.287574	0.563814	1.19345	0.681612	cytochrome c-type biogenesis protein CcmE
FAN_icon19642985.1.g00001.1	1.01262	0.0180997	0.939748	0.999995	1	9.98727	10.1033	11.937	10.6759	9.48993	8.4572	11.6361	9.86109	L-type lectin-domain containing receptor kinase S.1
FAN_icon19643735.1.g00001.1	-1.34095	-0.42326	0.104858	0.874652	1	12.7793	9.44396	12.4686	11.5639	10.3491	6.08707	7.05594	7.83069	C2H2-like zinc finger protein
FAN_icon19644881.1.g00001.1	2.36959	1.24464	0.00177	0.0590551	1	2.44133	2.29621	1.89476	2.21077	5.17633	5.63814	3.28199	4.69882	probable glycerol-3-phosphate acyltransferase 8
FAN_icon19645105.1.g00001.1	2.5881	1.37189	7.25e-10	2.51e-07	0.000194	13.9822	14.2365	15.7265	14.6484	35.3716	38.9031	28.0461	34.1069	galactinol--sucrose galactosyltransferase-like
FAN_icon19645157.1.g00001.1	1.48668	0.572093	0.0207299	0.334862	1	211.064	322.158	166.929	233.384	301.952	298.257	336.254	312.155	subtilisin-like protease SBT1.7
FAN_icon19645357.1.g00001.1	-2.35193	-1.23384	0.0026	0.0784911	1	4.43879	4.82203	5.11586	4.79223	1.43787	1.69144	2.3869	1.83874	serpin-ZX-like
FAN_icon19646249.1.g00001.1	-2.00822	-1.00592	0.0306824	0.430208	1	2.93897	2.80679	5.21119	3.65232	1.75759	2.01012	1.21569	1.66113	homeobox-leucine zipper protein ATHB-8
FAN_icon19647925.1.g00001.1	-1.31944	-0.399931	0.423592	0.999995	1	2.65518	2.976	1.7001	2.44376	2.5803	1.1242	1.18982	1.63144	RNA-dependent RNA polymerase 2
FAN_icon19648079.1.g00001.1	-1.29729	-0.375505	0.332811	0.999995	1	3.23538	4.54285	3.94592	3.90805	2.69498	3.52249	1.86405	2.69384	PREDICTED: uncharacterized protein LOC101306293
FAN_icon19649303.1.g00001.1	-1.19432	-0.256187	0.346496	0.999995	1	7.96553	10.9883	16.8121	11.922	10.8946	8.15045	8.32875	9.1246	chromatin remodeling protein SHL-like
FAN_icon19651525.1.g00001.1	-1.05191	-0.0730072	0.742764	0.999995	1	15.0214	17.6932	14.2053	15.64	14.0738	11.7416	14.2911	13.3688	ATP-dependent zinc metalloprotease FTSH 2, chloroplastic
FAN_icon19652205.1.g00001.1	-1.38158	-0.466321	0.0287113	0.412757	1	54.2099	52.1944	52.7032	53.0358	26.9498	22.484	56.2191	35.2176	Bromo adjacent homology (BAH) domain-containing protein
FAN_icon19652265.1.g00001.1	-2.35896	-1.23815	0.00083	0.0334518	1	6.41668	5.0363	6.61152	6.0215	1.7202	1.6863	3.56947	2.32532	protein SOGA3-like
FAN_icon19654061.1.g00001.1	1.78369	0.834866	0.000183	0.0101903	1	19.6926	19.2295	15.112	18.0114	28.0966	35.4123	22.3092	28.606	PREDICTED: uncharacterized protein LOC101299831
FAN_icon19655069.1.g00001.1	-1.42289	-0.508822	0.100197	0.852871	1	5.75288	8.47014	9.63392	7.95232	5.44729	2.52945	7.43639	5.13771	protein transport protein Sec24-like At4g32640
FAN_icon19656147.1.g00001.1	-1.35625	-0.439623	0.363116	0.999995	1	1.94772	4.53405	2.28639	2.92272	2.83919	0.309249	2.6184	1.92228	protein MODIFIER OF SNC1 1-like isoform X1
FAN_icon19656261.1.g00001.1	-1.35778	-0.441248	0.264163	0.999995	1	3.7615	2.74707	6.23371	4.24743	4.3005	1.96735	2.37964	2.8825	cytoplasmic tRNA 2-thiolation protein 2
FAN_icon19656989.1.g00001.1	-1.92155	-0.94227	0.070466	0.706842	1	1.98535	3.19521	3.3899	2.85682	1.71499	1.12079	1.18622	1.34066	protein TSS
FAN_icon19657031.1.g00001.1	-1.73542	-0.795288	0.00129	0.0464842	1	47.869	59.5678	112.808	73.4151	29.4406	43.4307	42.1107	38.3273	phenylalanine ammonia-lyase
FAN_icon19657987.1.g00001.1	1.39557	0.480854	0.202563	0.999995	1	2.64713	2.96698	3.01325	2.87579	2.28665	3.92278	4.74487	3.65143	collagen alpha-1(VIII) chain
FAN_icon19658401.1.g00001.1	-1.06251	-0.0874742	0.692801	0.999995	1	224.786	232.109	187.01	214.635	190.363	135.616	224.491	183.49	ATP synthase subunit beta, mitochondrial
FAN_icon19658501.1.g00001.1	-1.27943	-0.355499	0.273016	0.999995	1	7.57275	7.83484	16.0584	10.4887	9.49572	4.34401	8.86677	7.56884	homeobox-DDT domain protein RLT1 isoform X2
FAN_icon19658765.1.g00001.1	-1.48742	-0.572815	0.0436043	0.532918	1	10.1473	10.7268	13.9363	11.6035	4.85913	6.44456	10.0828	7.12884	U1 small nuclear ribonucleoprotein 70 kDa-like isoform X4
FAN_icon19658775.1.g00001.1	-1.6123	-0.68912	0.156431	0.999995	1	1.54416	2.96698	6.0265	3.51254	3.14414	0.560396	2.37243	2.02566	E3 ubiquitin-protein ligase complex slx8-rfp subunit slx8-like isoform X2
FAN_icon19659205.1.g00001.1	-2.1684	-1.11663	0.000423	0.0199987	1	7.94139	7.98802	8.28643	8.07195	3.7158	3.36238	2.96554	3.34791	PREDICTED: uncharacterized protein LOC101301835 isoform X1
FAN_icon19659323.1.g00001.1	-1.21546	-0.281507	0.589726	0.999995	1	2.42654	3.19521	2.25994	2.62723	0.571662	3.92278	1.18622	1.89355	cytidine deaminase 1
FAN_icon19659775.1.g00001.1	1.98661	0.99031	0.0218406	0.347093	1	1.11994	3.24436	2.86838	2.41089	7.25571	2.56058	3.31228	4.37619	glucan endo-1,3-beta-glucosidase 7
FAN_icon19660913.1.g00001.1	-1.37806	-0.46264	0.278131	0.999995	1	3.52951	3.42344	3.20158	3.38484	4.00163	1.12079	1.48277	2.20173	PREDICTED: LOW QUALITY PROTEIN: uncharacterized protein LOC101306533
FAN_icon19662397.1.g00001.1	-1.36731	-0.451345	0.422604	0.999995	1	2.5181	2.13157	1.36804	2.00591	2.07632	0.581544	1.23098	1.29628	pentatricopeptide repeat-containing protein At4g31850, chloroplastic
FAN_icon19663265.1.g00001.1	-1.11866	-0.161767	0.551506	0.999995	1	7.27961	7.98802	10.7347	8.66744	8.86076	5.60396	6.82074	7.09516	splicing factor 3B subunit 3-like
FAN_icon19663415.1.g00001.1	-9.60788	-3.26422	1.76e-08	4.06e-06	0.00469	8.69891	6.63156	7.62195	7.65081	1.48308	0.290772	0.307745	0.693867	RRP15-like protein
FAN_icon19663605.1.g00001.1	-1.02662	-0.0378962	0.830258	0.999995	1	63.7517	75.5438	66.2915	68.529	55.737	51.2763	74.4351	60.4828	UDP-glucose 6-dehydrogenase family protein
FAN_icon19664559.1.g00001.1	1.49455	0.579714	0.030018	0.424139	1	10.1473	5.02104	7.72145	7.62994	9.71825	10.9277	10.3794	10.3418	intracellular protein transport protein USO1
FAN_icon19665165.1.g00001.1	-1.90889	-0.932731	0.00284	0.0840082	1	8.1135	9.79336	13.4687	10.4585	4.38038	3.43525	7.27154	5.02906	nuclear valosin-containing protein-like
FAN_icon19665447.1.g00001.1	1.19475	0.256713	0.362993	0.999995	1	133.056	157.912	157.342	149.437	148.468	88.2751	257.223	164.655	fasciclin-like arabinogalactan protein 2
FAN_icon19666267.1.g00001.1	-1.51161	-0.596089	0.223069	0.999995	1	3.34146	3.70405	2.03765	3.02772	1.5463	0.606331	3.20862	1.78708	protein transport protein SEC16B homolog
FAN_icon19666391.1.g00001.1	1.22542	0.293281	0.105956	0.880538	1	41.3464	41.8673	31.919	38.3776	45.8797	36.8744	44.0531	42.2691	PREDICTED: uncharacterized protein LOC101308457
FAN_icon19666855.1.g00002.1	1.04814	0.0678368	0.885068	0.999995	1	3.21497	2.61347	2.15656	2.66167	3.27308	2.91689	1.23486	2.47494	probable membrane-associated kinase regulator 1
FAN_icon19667009.1.g00001.1	-1.81923	-0.863328	0.0687316	0.697418	1	3.51885	2.04786	4.69398	3.42023	1.13987	1.95546	2.06961	1.72165	protein GRIP
FAN_icon19667613.1.g00001.1	-1.24767	-0.319237	0.332362	0.999995	1	8.57718	6.82619	5.06949	6.82429	3.98954	6.70444	3.84356	4.84585	RAN GTPase-activating protein 2
FAN_icon19668137.1.g00001.1	1.07352	0.102343	0.831034	0.999995	1	2.17663	2.25196	4.5424	2.99033	2.50696	4.30072	1.95075	2.91948	NAC transcription factor 25-like
FAN_icon19669969.1.g00001.1	1.26936	0.344098	0.0671879	0.689199	1	21.5606	20.8677	20.5841	21.0042	24.0316	25.0304	23.0632	24.0418	molybdopterin biosynthesis protein CNX1
FAN_icon19671115.1.g00001.1	-1.87181	-0.904434	9.4e-05	0.0059	1	17.5942	18.6582	23.2821	19.8449	8.83399	6.70444	13.6003	9.7129	eukaryotic translation initiation factor 4B3
FAN_icon19671567.1.g00001.1	-1.02979	-0.0423491	0.899551	0.999995	1	3.9587	4.55079	7.51036	5.33995	5.69935	4.46963	4.13921	4.7694	PREDICTED: uncharacterized protein At4g19900
FAN_icon19673539.1.g00001.1	-1.40652	-0.492133	0.198595	0.999995	1	6.37791	6.82619	4.31846	5.84085	4.27451	1.11741	5.91316	3.76836	DEAD-box ATP-dependent RNA helicase 42-like
FAN_icon19674009.1.g00001.1	-1.51121	-0.595704	0.0137265	0.254437	1	21.488	18.8289	12.7292	17.682	9.65971	6.40574	15.6227	10.5627	DEAD-box ATP-dependent RNA helicase 21
FAN_icon19674063.1.g00001.1	5.34186	2.41734	9.92e-05	0.00617	1	0.706758	1.2187	2.01127	1.31224	8.85243	8.97722	1.26683	6.3655	blue copper protein-like
FAN_icon19675813.1.g00001.1	-1.14626	-0.196936	0.303811	0.999995	1	28.2852	26.0882	36.6899	30.3545	19.8876	25.0659	27.4134	24.1223	protein IWS1 homolog
FAN_icon19681295.1.g00001.1	-1.35523	-0.438534	0.102874	0.865019	1	378.149	428.642	475.288	427.36	285.505	159.798	425.933	290.412	probable aquaporin PIP-type 7a
FAN_icon19681419.1.g00001.1	1.06035	0.0845366	0.833565	0.999995	1	2.85045	2.72225	2.24632	2.60634	2.84109	1.67106	2.94768	2.48661	GRIP and coiled-coil domain-containing protein 2-like isoform X4
FAN_icon19681489.1.g00001.1	-1.51156	-0.596037	0.0449199	0.543288	1	7.23576	6.35192	6.55177	6.71315	4.26164	3.06361	4.71628	4.01384	GRIP and coiled-coil domain-containing protein 2-like isoform X4
FAN_icon19683007.1.g00001.1	1.40328	0.488799	0.0906748	0.813167	1	5.24657	5.20198	4.85242	5.10032	6.23163	4.44278	8.81647	6.49696	serine/threonine-protein kinase HT1-like
FAN_icon19683437.1.g00001.1	-1.56868	-0.649548	0.059304	0.640953	1	5.24657	4.29729	6.15884	5.23423	2.83256	1.94372	4.40824	3.0615	endo-1,4-beta-xylanase A-like
FAN_icon19684369.1.g00001.1	1.11878	0.161921	0.535006	0.999995	1	7.65124	10.6301	10.638	9.63979	11.3302	10.8293	7.05318	9.73757	protein CHAPERONE-LIKE PROTEIN OF POR1, chloroplastic-like
FAN_icon19684677.1.g00001.1	1.15523	0.208183	0.570851	0.999995	1	3.71632	2.26173	3.73263	3.23689	3.96558	3.33209	2.93882	3.41216	G2484-1 protein, putative isoform 1
FAN_icon19685663.1.g00001.1	1.09869	0.135786	0.774038	0.999995	1	1.96746	1.13086	5.78557	2.9613	3.11581	2.49907	3.52659	3.04716	splicing factor U2af small subunit B-like
FAN_icon19687813.1.g00001.1	-1.07921	-0.109972	0.519668	0.999995	1	36.0701	35.9615	39.5659	37.1992	33.9907	29.9888	29.6821	31.2205	protein indeterminate-domain 6, chloroplastic-like
FAN_icon19687853.1.g00001.1	-2.4381	-1.28576	0.00198	0.0641572	1	6.99542	2.94025	7.65189	5.86252	1.69954	2.77674	2.05718	2.17782	mediator-associated protein 1-like
FAN_icon19687917.1.g00001.1	2.77716	1.47361	1.44e-05	0.00126	1	2.18607	2.4879	2.42621	2.36673	5.66512	5.83115	6.46541	5.98723	PREDICTED: uncharacterized protein LOC101305618
FAN_icon19688101.1.g00001.1	1.34404	0.426577	0.36021	0.999995	1	1.74886	1.58321	2.42621	1.91942	2.5493	2.49907	2.05718	2.36852	translocase of chloroplast 120, chloroplastic
FAN_icon19689207.1.g00001.1	-1.05487	-0.0770644	0.645491	0.999995	1	71.4845	75.9941	69.9868	72.4884	63.4493	50.8143	72.2951	62.1862	ATG8-interacting protein 2
FAN_icon19691231.1.g00001.1	-1.11048	-0.151182	0.588545	0.999995	1	6.32062	6.99037	9.11756	7.47618	4.80093	6.09054	7.61807	6.16985	3-hydroxy-3-methylglutaryl-coenzyme A reductase 1-like
FAN_icon19691337.1.g00001.1	2.19056	1.1313	3.63e-06	0.000398	0.970844	31.6031	38.1088	28.4691	32.727	72.014	81.3917	37.2113	63.539	PD40 domain-containing protein
FAN_icon19691413.1.g00001.1	1.09759	0.134335	0.62701	0.999995	1	9.58991	7.44136	10.0479	9.0264	10.7315	10.2432	5.86005	8.94491	neurofilament heavy polypeptide
FAN_icon19692535.1.g00001.1	1.24045	0.310869	0.342746	0.999995	1	6.75652	4.28442	5.39611	5.47902	3.95371	5.53685	9.08308	6.19121	pre-mRNA-splicing factor ATP-dependent RNA helicase DEAH7
FAN_icon19693463.1.g00001.1	-1.23173	-0.300685	0.323942	0.999995	1	11.9121	10.7268	11.2997	11.3128	4.85913	11.7683	8.00696	8.21147	L10-interacting MYB domain-containing protein-like
FAN_icon19695363.1.g00001.1	1.55298	0.635037	0.00245	0.0749724	1	9.37195	13.7552	11.3504	11.4925	14.9676	16.0569	17.2872	16.1039	BTB/POZ domain-containing protein At4g08455-like
FAN_icon19695685.1.g00001.1	-1.07241	-0.100855	0.737591	0.999995	1	6.53857	7.66686	7.07076	7.09206	4.80093	8.58212	4.39504	5.92603	F-box protein At5g46170-like
FAN_icon19698523.1.g00001.1	-1.06902	-0.0962883	0.64014	0.999995	1	18.8901	19.3056	18.6838	18.9598	12.8353	13.4602	21.9882	16.0945	transmembrane protein 87B-like
FAN_icon19698825.1.g00001.1	-1.00047	-0.000685	0.998376	0.999995	1	4.577	3.60793	6.32647	4.83713	3.38889	5.26001	4.68804	4.44565	Zinc finger family protein isoform 2
FAN_icon19698837.1.g00001.1	1.16618	0.221785	0.526883	0.999995	1	3.91625	5.00515	2.95007	3.95716	3.58193	3.80396	4.95508	4.11366	ras-related protein RABA5e
FAN_icon19698883.1.g00001.1	1.00955	0.0137089	0.957043	0.999995	1	10.4617	10.1473	11.3504	10.6532	9.31946	8.02843	12.0131	9.787	F-box/LRR-repeat protein At3g48880-like
FAN_icon19699821.1.g00001.1	-2.06566	-1.04661	5.34e-05	0.00373	1	15.4284	23.6064	23.5607	20.8652	9.01007	6.34837	12.2694	9.20927	AAA-ATPase ASD, mitochondrial-like
FAN_icon19700317.1.g00001.1	-1.05826	-0.0816968	0.803382	0.999995	1	14.7765	14.3886	21.52	16.8951	12.3889	3.58821	28.9207	14.9659	adenine/guanine permease AZG1
FAN_icon19701341.1.g00001.1	-1.19785	-0.260446	0.188665	0.999995	1	30.205	19.1099	22.8186	24.0445	17.1755	16.285	21.0332	18.1645	protein starmaker isoform X1
FAN_icon19701741.1.g00001.1	-1.7933	-0.842615	0.00317	0.0910192	1	14.5592	15.0631	22.6331	17.4185	5.6313	5.24431	16.067	8.98088	myosin-binding protein 2 isoform X1
FAN_icon19702163.1.g00001.1	1.13118	0.177832	0.658092	0.999995	1	2.46387	2.78088	2.48593	2.57689	1.74137	3.41411	2.71005	2.62184	lysine-specific demethylase rbr-2
FAN_icon19704481.1.g00001.1	-1.0076	-0.0109268	0.954111	0.999995	1	24.6353	35.3616	29.1794	29.7254	25.8816	23.6802	30.433	26.6649	glutamate decarboxylase 1
FAN_icon19704851.1.g00001.1	5.48446	2.45535	0	0	0	5.51486	7.53156	4.33154	5.79265	26.8681	18.7733	40.9245	28.8553	aspartyl protease family protein 2-like
FAN_icon19707453.1.g00001.1	1.08947	0.123633	0.441587	0.999995	1	53.6735	49.6858	48.2345	50.5313	51.2448	44.7146	53.1673	49.7089	leucine--tRNA ligase, cytoplasmic-like
FAN_icon19707991.1.g00001.1	1.13116	0.177807	0.553038	0.999995	1	6.49965	6.05215	5.73392	6.09524	5.61454	6.60467	6.40769	6.20897	dof zinc finger protein DOF1.4
FAN_icon19708445.1.g00001.1	-1.35731	-0.440753	0.339539	0.999995	1	1.73324	2.24154	3.14441	2.37306	1.68436	1.65117	1.45629	1.59727	protein EARLY FLOWERING 4
FAN_icon19709611.1.g00001.1	1.02753	0.0391827	0.915578	0.999995	1	4.3331	2.68984	2.77448	3.26581	2.80727	2.47675	3.78636	3.02346	probable ubiquitin-like-specific protease 2B isoform X2
FAN_icon19710501.1.g00001.1	-1.01416	-0.0202875	0.920562	0.999995	1	17.3841	24.7305	17.8096	19.9748	17.457	19.3211	16.067	17.6151	cellulose synthase
FAN_icon19710753.1.g00001.1	-1.46643	-0.552313	0.0662131	0.685233	1	6.06634	7.17291	7.76853	7.0026	4.49163	4.67831	3.78636	4.31877	trihelix transcription factor PTL
FAN_icon19714013.1.g00001.1	-2.25657	-1.17413	0.0290259	0.415671	1	3.54024	1.83138	2.64461	2.67207	0.573399	1.6863	0.892366	1.05069	SAC3 family protein B-like isoform X3
FAN_icon19715165.1.g00001.1	-1.05403	-0.0759167	0.673115	0.999995	1	29.4651	34.0713	40.5073	34.6813	29.1956	30.2714	30.2909	29.9193	calcium-transporting ATPase 4, endoplasmic reticulum-type-like
FAN_icon19715341.1.g00001.1	1.19403	0.255842	0.265065	0.999995	1	11.6994	11.4318	14.2423	12.4578	16.5629	14.5853	9.32027	13.4895	protein MODIFIER OF SNC1 11
FAN_icon19716787.1.g00001.1	-1.51241	-0.596845	0.0389602	0.497812	1	7.34441	9.16302	9.77406	8.7605	5.31798	3.01816	7.55025	5.29546	protein CHROMATIN REMODELING 5-like isoform X1
FAN_icon19719029.1.g00001.1	-1.60959	-0.686694	0.058495	0.635858	1	4.10423	4.91674	6.8234	5.28146	3.91851	1.64627	3.48473	3.0165	---NA---
FAN_icon19721821.1.g00001.1	-1.27773	-0.353588	0.0472797	0.560303	1	41.9064	39.7809	37.6209	39.7694	28.5492	21.4015	34.5569	28.1692	signal recognition particle 54 kDa protein 2
FAN_icon19722123.1.g00001.1	1.59245	0.67125	0.0240001	0.368305	1	4.96828	4.24628	5.16365	4.79274	6.71745	8.23134	5.80788	6.91889	L-type lectin-domain containing receptor kinase S.4-like
FAN_icon19722421.1.g00001.1	-1.02491	-0.0354955	0.902571	0.999995	1	9.28852	8.93954	6.8234	8.35049	8.11692	4.11567	9.8734	7.36866	peptide-N4-(N-acetyl-beta-glucosaminyl)asparagine amidase A
FAN_icon19722637.1.g00001.1	-3.08258	-1.62414	0.000372	0.0180767	1	4.64656	3.66276	5.47811	4.59581	1.1468	1.1242	1.78473	1.35191	protein IWS1 homolog
FAN_icon19723053.1.g00001.1	1.16492	0.220225	0.545176	0.999995	1	3.02417	3.57581	2.58183	3.0606	3.63862	2.19502	3.77512	3.20292	F-box protein SKIP22-like
FAN_icon19723797.1.g00001.1	-1.48618	-0.571606	0.114578	0.918412	1	3.67221	5.14023	4.24157	4.35134	2.79894	1.92065	3.19434	2.63797	UHRF1-binding protein 1-like
FAN_icon19725125.1.g00001.1	-1.95093	-0.964165	0.000463	0.0214693	1	10.7687	11.8098	14.158	12.2455	5.58131	4.92419	6.65931	5.7216	methylenetetrahydrofolate reductase 1
FAN_icon19725243.1.g00001.1	1.00147	0.00211	0.990819	0.999995	1	41.1363	35.6524	37.8773	38.222	35.9995	28.4509	39.6663	34.7056	putative leucine-rich repeat-containing protein DDB_G0290503
FAN_icon19725401.1.g00001.1	1.50427	0.589065	0.16037	0.999995	1	3.24018	1.11744	2.58183	2.31315	3.07883	2.19502	4.35591	3.20992	calcium homeostasis endoplasmic reticulum protein
FAN_icon19726677.1.g00001.1	2.07444	1.05272	0.0398884	0.504944	1	2.3691	1.78262	0.735482	1.62907	4.46505	2.73566	1.73721	2.97931	flavin-dependent oxidoreductase FOX2-like
FAN_icon19729853.1.g00001.1	1.19472	0.256678	0.457697	0.999995	1	3.44597	4.23372	3.30967	3.66312	4.74412	4.37706	2.60582	3.909	transmembrane protein 53-like
FAN_icon19730505.1.g00001.1	1.14232	0.191973	0.649942	0.999995	1	1.93836	3.11958	1.83871	2.29888	1.95346	2.73566	2.31628	2.33513	pentatricopeptide repeat-containing protein At5g11310, mitochondrial-like
FAN_icon19732625.1.g00001.1	-1.09776	-0.134568	0.66743	0.999995	1	5.4982	6.37111	9.38795	7.08575	5.12941	3.35222	9.46106	5.9809	PREDICTED: uncharacterized protein LOC101308737
FAN_icon19733749.1.g00001.1	-1.47872	-0.564351	0.180866	0.999995	1	4.08002	2.88821	4.39988	3.78937	1.9477	0.818278	4.33021	2.3654	probable isoprenylcysteine alpha-carbonyl methylesterase ICMEL1
FAN_icon19733841.1.g00001.1	1.29078	0.368238	0.425602	0.999995	1	2.14738	1.33302	2.19994	1.89344	3.06067	1.90932	1.73209	2.23402	probable WRKY transcription factor 69
FAN_icon19734273.1.g00001.1	-1.05273	-0.0741408	0.733833	0.999995	1	20.1854	23.55	16.8662	20.2005	16.6945	10.6376	24.8266	17.3862	protein STABILIZED1-like
FAN_icon19734479.1.g00001.1	1.13086	0.177423	0.59936	0.999995	1	3.65054	5.55425	3.29991	4.16823	5.56485	3.54587	3.46417	4.19163	heat stress transcription factor A-5
FAN_icon19734805.1.g00001.1	1.20142	0.264736	0.4302	0.999995	1	3.65054	4.66557	4.76653	4.36088	6.12133	3.00035	5.19626	4.77265	L-type lectin-domain containing receptor kinase VIII.1-like
FAN_icon19735207.1.g00001.1	-1.0257	-0.0366045	0.854847	0.999995	1	19.9918	21.3582	24.4883	21.9461	20.8358	20.1492	17.2355	19.4068	kinase-like protein
FAN_icon19737077.1.g00001.1	1.08955	0.123736	0.774475	0.999995	1	3.75722	1.94363	2.40574	2.7022	3.65126	1.49138	2.84118	2.66127	DEAD-box ATP-dependent RNA helicase 37-like
FAN_icon19737837.1.g00001.1	-2.46004	-1.29868	0.00606	0.144583	1	3.65054	4.88774	3.84989	4.12939	1.66945	1.09104	1.73209	1.49753	fasciclin-like arabinogalactan protein 4
FAN_icon19739197.1.g00001.1	-1.23722	-0.307101	0.466552	0.999995	1	6.06634	2.32456	3.6445	4.0118	2.91124	1.71232	4.22864	2.95074	elongation factor-like GTPase 1
FAN_icon19740541.1.g00001.1	1.04886	0.0688245	0.849003	0.999995	1	7.27961	6.86701	4.02136	6.05599	2.77424	5.98306	8.34713	5.70147	leucine-rich repeat extensin-like protein 3
FAN_icon19740899.1.g00001.1	-1.66698	-0.737236	0.163822	0.999995	1	2.14106	2.43668	2.19347	2.25707	1.1097	0.543914	2.01482	1.22281	ATP-dependent DNA helicase Q-like 5 isoform X1
FAN_icon19740935.1.g00001.1	1.09384	0.1294	0.651477	0.999995	1	6.5766	10.3236	10.2612	9.05382	9.40304	11.2341	6.09737	8.91151	TolB protein-related isoform 1
FAN_icon19741615.1.g00001.1	1.54839	0.630769	0.0410219	0.513173	1	23.3376	19.2719	10.2362	17.6152	24.9682	30.1872	17.2699	24.1418	---NA---
FAN_icon19742783.1.g00001.1	1.56747	0.648435	0.205826	0.999995	1	1.92696	0.221516	2.55905	1.56917	3.05167	1.35979	2.59049	2.33398	UDP-glycosyltransferase 87A1-like
FAN_icon19742839.1.g00001.1	3.94911	1.98153	3.34e-07	5.14e-05	0.0894187	795.19	730.561	646.525	724.092	1780.51	4086.97	1670.58	2512.69	legumin A-like
FAN_icon19743357.1.g00001.1	-2.10254	-1.07213	4.14e-07	6.16e-05	0.110693	151.159	162.593	206.734	173.495	77.6788	61.1903	86.3496	75.0729	primary amine oxidase-like
FAN_icon19745389.1.g00001.1	-2.48815	-1.31507	0.00243	0.074515	1	6.42319	7.08853	3.83857	5.78343	2.21939	2.99153	0.863496	2.02481	ribonucleotide reductase beta subunit
FAN_icon19746641.1.g00001.1	1.66398	0.734642	0.01183	0.229593	1	10.7053	6.20246	8.77387	8.56055	8.0453	16.8613	13.5281	12.8116	F-box protein CPR30-like
FAN_icon19747019.1.g00001.1	-1.98963	-0.992499	0.00101	0.0385197	1	8.13604	9.08217	12.6124	9.94355	4.43879	3.53544	5.75664	4.57696	protein transport protein Sec24-like At4g32640
FAN_icon19747081.1.g00001.1	1.9161	0.938176	0.0511715	0.587384	1	2.56927	2.43668	2.55905	2.52167	6.38075	4.35131	2.30266	4.34491	ethylene-responsive transcription factor ABI4
FAN_icon19747833.1.g00001.1	2.75031	1.4596	0.000391	0.018819	1	7.81553	15.479	4.57533	9.28994	30.3805	27.5127	9.60617	22.4998	zinc finger protein CONSTANS-LIKE 6-like
FAN_icon19749299.1.g00001.1	-1.15648	-0.209739	0.375097	0.999995	1	12.5952	10.8225	18.4075	13.9417	9.68137	11.3887	12.0535	11.0412	protein STABILIZED1
FAN_icon19749827.1.g00001.1	-1.52413	-0.607987	0.105153	0.876112	1	4.56334	3.82199	6.67862	5.02131	2.81565	3.03618	3.21341	3.02174	ethylene-overproduction protein 1
FAN_icon19750917.1.g00001.1	-1.24264	-0.313412	0.549411	0.999995	1	2.41192	2.72225	1.31035	2.14817	1.42055	1.39255	1.76861	1.52723	DNA polymerase zeta catalytic subunit
FAN_icon19751397.1.g00001.1	1.26344	0.337354	0.182261	0.999995	1	6.83131	7.28861	8.38363	7.50118	7.46849	7.86363	10.6186	8.65022	tyrosine-sulfated glycopeptide receptor 1
FAN_icon19752161.1.g00001.1	-1.13756	-0.185939	0.401028	0.999995	1	34.797	33.13	49.3905	39.1058	32.3634	17.3542	45.3441	31.6872	---NA---
FAN_icon19753529.1.g00001.1	1.08445	0.11696	0.789157	0.999995	1	2.56174	1.76693	2.18704	2.1719	1.93627	1.08464	3.44385	2.15492	DDT domain-containing protein PTM
FAN_icon19754619.1.g00001.1	-1.19412	-0.255948	0.383305	0.999995	1	5.12348	5.9634	7.47237	6.18642	3.87255	4.06739	6.31373	4.75122	pre-mRNA-splicing factor ISY1 homolog
FAN_icon19754695.1.g00001.1	1.2889	0.366145	0.103814	0.86981	1	14.4261	16.0734	14.7792	15.0929	20.7053	17.4782	14.3214	17.5016	putative oxidoreductase TDA3
FAN_icon19755173.1.g00001.1	-1.49946	-0.584441	0.00371	0.10197	1	23.6644	24.2502	25.9753	24.63	14.6013	9.7332	20.6027	14.9791	heat shock 70 kDa protein 17
FAN_icon19755765.1.g00001.1	1.07881	0.109439	0.655596	0.999995	1	10.6255	9.35597	8.2993	9.42693	8.78797	7.75331	10.9412	9.16082	AP-5 complex subunit mu
FAN_icon19756535.1.g00001.1	-1.58899	-0.668108	0.09929	0.848806	1	3.46648	4.48307	3.14441	3.69799	2.24581	1.37597	2.62133	2.08104	protein TIC 22, chloroplastic
FAN_icon19757161.1.g00001.1	1.82907	0.87111	0.0091	0.192783	1	8.08846	7.67103	4.79539	6.85163	9.89822	16.5525	6.64501	11.0319	F-box/kelch-repeat protein At1g74510
FAN_icon19757441.1.g00001.1	-1.3188	-0.399225	0.45902	0.999995	1	2.98533	2.37589	1.37236	2.24452	0.297553	2.91689	1.23486	1.4831	cyclic dof factor 3-like
FAN_icon19758297.1.g00001.1	-1.13215	-0.179068	0.593417	0.999995	1	4.25708	3.96398	4.90644	4.37583	2.75802	4.0555	3.71993	3.51115	U-box domain-containing protein 40
FAN_icon19759301.1.g00001.1	-1.11936	-0.162671	0.569713	0.999995	1	8.08846	6.60663	11.0849	8.59334	6.89504	8.111	6.00912	7.00506	calcium-transporting ATPase 9, plasma membrane-type-like isoform X1
FAN_icon19761385.1.g00001.1	-1.14471	-0.194982	0.62828	0.999995	1	2.7671	2.42243	3.81612	3.00189	1.93061	1.6222	3.71993	2.42425	TBCC domain-containing protein 1-like
FAN_icon19761927.1.g00001.1	-3.27658	-1.71219	3.56e-05	0.00268	1	7.02419	3.96398	6.17848	5.72221	1.65481	1.08147	2.00304	1.57977	beta-glucan binding protein
FAN_icon19762037.1.g00001.1	-1.12351	-0.168009	0.432278	0.999995	1	14.0484	14.0941	12.7204	13.621	11.3079	9.19247	12.3044	10.9349	ARF guanine-nucleotide exchange factor GNOM
FAN_icon19762063.1.g00001.1	-1.66398	-0.734638	0.0961171	0.839621	1	4.68279	2.20221	2.90752	3.26417	1.10321	1.89257	2.28919	1.76165	DExH-box ATP-dependent RNA helicase DExH11-like isoform X2
FAN_icon19762701.1.g00001.1	-1.50532	-0.590074	0.126219	0.963975	1	5.32135	3.74376	2.7258	3.9303	1.93061	2.70367	2.28919	2.30782	DEAD-box ATP-dependent RNA helicase 42
FAN_icon19762881.1.g00001.1	-1.23394	-0.303277	0.181667	0.999995	1	16.6026	13.8739	10.9032	13.7932	10.4805	7.84063	11.7321	10.0177	probable phosphoribosylformylglycinamidine synthase, chloroplastic/mitochondrial
FAN_icon19763229.1.g00001.1	1.29968	0.378158	0.273202	0.999995	1	3.55681	4.90655	3.239	3.90079	3.68694	3.61428	6.37543	4.55888	homeobox protein LUMINIDEPENDENS
FAN_icon19763263.1.g00001.1	1.28797	0.365104	0.294801	0.999995	1	3.62913	3.9756	3.64506	3.74993	3.59594	5.96551	3.44385	4.3351	formin-like protein 20 isoform X5
FAN_icon19763947.1.g00001.1	1.1846	0.244397	0.326299	0.999995	1	7.85264	8.12442	6.88523	7.62076	7.97493	7.00904	9.41538	8.13312	triacylglycerol lipase SDP1
FAN_icon19764573.1.g00001.1	-1.82094	-0.864686	0.0173702	0.29804	1	5.51807	6.58737	4.34857	5.48467	3.29997	1.88705	2.85314	2.68006	glucan endo-1,3-beta-glucosidase 11-like
FAN_icon19764873.1.g00001.1	-1.18721	-0.247575	0.133094	0.989331	1	72.5613	81.1465	62.1482	71.952	54.4646	50.1103	58.7177	54.4309	26S proteasome non-ATPase regulatory subunit 1 homolog A-like
FAN_icon19765285.1.g00001.1	2.19227	1.13242	1.3e-05	0.00116	1	4.98307	6.94876	4.99406	5.64196	12.6327	11.283	9.32027	11.0787	sugar carrier protein C
FAN_icon19766657.1.g00001.1	-1.01211	-0.0173637	0.960699	0.999995	1	2.91184	5.09829	3.82451	3.94488	3.48274	3.1296	3.91451	3.50895	pre-mRNA-splicing factor SYF1
FAN_icon19766663.1.g00001.1	1.70458	0.769418	0.102089	0.861029	1	1.48563	1.31747	1.63071	1.47794	1.64999	2.96536	2.28252	2.29929	probable xyloglucan galactosyltransferase GT17
FAN_icon19767621.1.g00001.1	-1.01621	-0.0231995	0.893872	0.999995	1	45.3852	43.2367	49.1048	45.9089	38.1373	32.8195	52.556	41.1709	pre-mRNA-processing-splicing factor 8
FAN_icon19770029.1.g00001.1	1.2735	0.348803	0.286431	0.999995	1	4.4569	4.61116	7.79118	5.61975	8.79993	7.27862	3.42377	6.50077	oxalate--CoA ligase-like
FAN_icon19770379.1.g00001.1	1.44761	0.533672	0.274371	0.999995	1	0.918563	2.37589	2.35261	1.88235	3.57063	2.04182	1.85229	2.48825	uncharacterized membrane protein At1g75140
FAN_icon19771113.1.g00001.1	-3.00489	-1.58731	9.49e-06	0.000894	1	7.08047	9.84368	12.6563	9.86016	4.3005	1.1242	3.56947	2.99805	40S ribosomal protein S25
FAN_icon19771713.1.g00001.1	1.3337	0.415434	0.322714	0.999995	1	2.33457	4.83074	2.35547	3.17359	6.04995	3.23494	1.9972	3.7607	F-box/FBD/LRR-repeat protein At1g13570-like
FAN_icon19771827.1.g00001.1	-2.33146	-1.22124	7.06e-06	0.0007	1	13.1202	14.4501	17.705	15.0918	7.40335	2.95674	7.39661	5.9189	protein binding protein, putative
FAN_icon19773383.1.g00001.1	-1.21781	-0.28429	0.210903	0.999995	1	288.857	302.795	356.63	316.094	255.827	188.963	263.149	235.979	protein SRC2 homolog
FAN_icon19775563.1.g00001.1	-1.28284	-0.359338	0.319933	0.999995	1	4.44395	3.94093	4.15526	4.18005	1.91939	1.61277	5.40522	2.97912	transcription elongation factor B polypeptide 3
FAN_icon19776181.1.g00001.1	-21.2165	-4.40712	1.24e-05	0.00112	1	4.44395	6.56822	3.79393	4.93537	0.274198	0	0.284485	0.186228	putative UDP-rhamnose:rhamnosyltransferase 1
FAN_icon19777595.1.g00001.1	-1.0726	-0.101107	0.621019	0.999995	1	23.0662	24.5214	18.4277	22.0051	15.0809	18.278	21.9053	18.4214	phosphoenolpyruvate carboxylase
FAN_icon19781319.1.g00001.1	2.4301	1.28102	1.29e-06	0.000164	0.345708	77.979	64.1036	77.2328	73.1051	171.249	197.798	105.464	158.17	oleosin 16.4 kDa-like
FAN_icon19781685.1.g00001.1	-1.34774	-0.430537	0.0672023	0.689213	1	12.0272	14.1899	16.5729	14.2633	9.56912	8.5765	10.7791	9.64157	protein SCAR2
FAN_icon19781715.1.g00001.1	3.16624	1.66277	0.0160081	0.282218	1	0.63301	0.654918	1.26098	0.849636	1.09361	5.0923	1.13464	2.44018	E3 ubiquitin-protein ligase ATL6-like
FAN_icon19782901.1.g00001.1	1.40552	0.491108	0.121461	0.948148	1	7.94139	4.33635	5.46151	5.91309	5.14496	10.6475	6.52419	7.43889	formin-binding protein 4 isoform X1
FAN_icon19782977.1.g00001.1	1.0923	0.127364	0.840269	0.999995	1	2.11003	1.74645	2.52196	2.12615	4.64786	1.34008	0.28366	2.09053	zinc finger protein 8
FAN_icon19783479.1.g00001.1	-1.39977	-0.485193	0.00998	0.205407	1	44.3107	59.8159	62.8688	55.6651	36.6361	26.2655	45.953	36.2849	PRA1 family protein B4
FAN_icon19783517.1.g00001.1	1.27174	0.346799	0.126381	0.964621	1	29.7515	34.7107	45.3952	36.6191	51.6733	32.4299	43.1164	42.4065	subtilisin-like protease SBT1.4
FAN_icon19784401.1.g00001.1	-1.2802	-0.356373	0.132068	0.984906	1	12.6695	12.2193	10.2664	11.7184	8.34727	6.00071	10.3925	8.24683	alpha-(1,4)-fucosyltransferase
FAN_icon19785377.1.g00001.1	1.67194	0.741527	0.138007	0.998008	1	1.68803	3.4929	3.42266	2.86786	5.46807	6.43238	0.850981	4.25048	magnesium protoporphyrin IX methyltransferase, chloroplastic
FAN_icon19788041.1.g00001.1	1.0044	0.00633	0.977675	0.999995	1	40.7951	36.1414	37.9563	38.2976	27.2211	20.4789	58.455	35.385	phenolic glucoside malonyltransferase 1-like
FAN_icon19788263.1.g00001.1	1.15985	0.213938	0.465593	0.999995	1	7.51444	7.53156	5.61339	6.88646	5.47689	8.05344	7.89217	7.14083	GTP_EFTU_D3 domain-containing protein/Abhydrolase_5 domain-containing protein
FAN_icon19788361.1.g00001.1	1.23589	0.30555	0.243159	0.999995	1	7.15337	8.92468	6.46629	7.51478	9.81408	8.28447	6.78817	8.29558	probable methyltransferase PMT11
FAN_icon19788371.1.g00001.1	1.33004	0.41147	0.174855	0.999995	1	5.47023	7.18328	3.23315	5.29555	5.99749	4.00862	8.76806	6.25806	TMV resistance protein N-like
FAN_icon19789187.1.g00001.1	1.97472	0.981648	0.0290308	0.415718	1	1.30771	0.676487	2.41894	1.46772	1.97685	3.04527	3.22303	2.74838	dnaJ homolog subfamily C member 28
FAN_icon19789931.1.g00001.1	3.1608	1.66029	4.16e-09	1.15e-06	0.00111	13.0444	15.0196	12.2141	13.426	46.6169	47.8362	18.3846	37.6126	magnesium-protoporphyrin IX monomethyl ester [oxidative] cyclase, chloroplastic
FAN_icon19792129.1.g00001.1	-1.11877	-0.161912	0.429338	0.999995	1	16.5348	18.6623	15.0329	16.7433	15.0251	12.8197	12.4133	13.4194	probable acetyltransferase NATA1-like
FAN_icon19792307.1.g00001.1	-1.02786	-0.0396475	0.85745	0.999995	1	14.0964	16.761	24.4282	18.4285	16.0842	15.7672	17.2533	16.3682	U-box domain-containing protein 17
FAN_icon19793009.1.g00001.1	1.57782	0.657937	0.0158286	0.280272	1	16.1297	12.9552	17.9378	15.6742	26.3998	20.488	20.2573	22.3817	ethylene-responsive transcription factor 4
FAN_icon19793329.1.g00001.1	-1.21134	-0.27661	0.516521	0.999995	1	2.55833	5.775	3.97113	4.10149	4.21897	3.84042	0.937983	2.99912	tolB protein-like protein
FAN_icon19795635.1.g00002.1	2.14142	1.09857	0.000253	0.0132972	1	7.30243	8.49956	2.72751	6.1765	13.3059	10.1451	11.6576	11.7029	chaperone protein dnaJ 11, chloroplastic-like
FAN_icon19795749.1.g00001.1	-2.01124	-1.00809	4.8e-05	0.00341	1	12.5872	15.1933	16.4773	14.7526	5.98021	6.92824	7.05064	6.65303	mitochondrial-processing peptidase subunit alpha-like
FAN_icon19796077.1.g00001.1	-1.20095	-0.264173	0.295084	0.999995	1	10.9089	9.5501	8.77598	9.745	7.61117	6.12883	8.17874	7.30625	zinc finger CCCH domain-containing protein 49-like
FAN_icon19796929.1.g00001.1	1.12392	0.168543	0.650883	0.999995	1	2.93702	3.90686	3.40293	3.4156	2.71828	3.73059	3.94836	3.46574	receptor-like serine/threonine-protein kinase At4g25390
FAN_icon19797907.1.g00001.1	1.22934	0.297888	0.31088	0.999995	1	4.61532	7.37963	6.44766	6.14753	8.69849	7.46119	4.23038	6.79668	microtubule-associated family protein
FAN_icon19798385.1.g00001.1	-1.56701	-0.64801	0.225279	0.999995	1	2.93702	1.73638	1.61191	2.09511	0.543655	1.59883	1.41013	1.1842	GTP-binding protein OBGC, chloroplastic isoform X2
FAN_icon19798823.1.g00001.1	-1.75315	-0.809948	0.00391	0.105972	1	10.6991	9.76715	11.2834	10.5832	4.07741	2.93118	9.58887	5.53249	nucleolin 2
FAN_icon19799479.1.g00001.1	-1.32381	-0.404692	0.204944	0.999995	1	5.66425	7.59667	5.01484	6.09192	3.80559	3.99706	4.51241	4.10502	phospholipid-transporting ATPase 1-like
FAN_icon19799767.1.g00001.1	2.29855	1.20072	0.00117	0.0429817	1	1.46851	2.38753	2.14922	2.00175	3.26193	4.26354	5.07646	4.20064	F-box/kelch-repeat protein At1g55270-like
FAN_icon19800259.1.g00001.1	-1.00681	-0.00979	0.98239	0.999995	1	3.14681	3.03867	1.61191	2.59913	3.53376	1.33235	1.97418	2.2801	protein NLP6
FAN_icon19800395.1.g00001.1	1.0667	0.0931594	0.579778	0.999995	1	36.2932	33.6424	28.8354	32.9236	28.2701	32.243	34.1251	31.546	protein phosphatase 2C 16-like
FAN_icon19805019.1.g00001.1	-1.18891	-0.249638	0.430946	0.999995	1	7.53063	4.32848	8.39358	6.7509	5.69198	5.57981	4.21823	5.16334	Protein HLJ1
FAN_icon19805259.1.g00001.1	-1.27788	-0.353757	0.484697	0.999995	1	2.51021	1.51497	2.14304	2.05607	0.271047	2.12564	1.96851	1.45506	PREDICTED: uncharacterized protein LOC101293077 isoform X2
FAN_icon19805865.1.g00001.1	-1.86022	-0.895476	0.0404637	0.509539	1	2.92858	2.81351	6.96489	4.23566	1.35523	2.65705	2.24972	2.08734	zinc finger CCCH domain-containing protein 13
FAN_icon19806335.1.g00001.1	-3.19437	-1.67553	1.17e-05	0.00106	1	8.36737	5.4106	15.7156	9.83121	1.35523	1.32853	5.90552	2.86309	cytochrome P450 71A26-like
FAN_icon19806701.1.g00001.1	-1.03992	-0.0564667	0.898141	0.999995	1	2.30103	2.38067	1.96446	2.21538	1.62628	2.65705	1.40608	1.89647	U4/U6.U5 tri-snRNP-associated protein 2-like
FAN_icon19807083.1.g00001.1	-1.63112	-0.705866	0.0112985	0.222936	1	22.7337	18.5161	24.1573	21.8024	10.9679	5.83669	20.1578	12.3208	pleiotropic drug resistance protein 2-like
FAN_icon19808649.1.g00001.1	-1.52131	-0.605314	0.21144	0.999995	1	4.1411	1.80397	4.46574	3.47027	3.95371	0.553685	1.75802	2.08847	protein SUPPRESSOR OF MAX2 1-like
FAN_icon19810233.1.g00001.1	1.5971	0.675452	0.101491	0.858445	1	1.04292	2.80545	2.49305	2.11381	4.32432	1.58966	3.36491	3.09296	ethylene-responsive transcription factor ERF105-like
FAN_icon19811251.1.g00001.1	-1.0714	-0.0995027	0.685765	0.999995	1	10.842	10.5304	10.7673	10.7132	11.468	9.27465	6.24657	8.9964	PREDICTED: uncharacterized protein LOC101310200
FAN_icon19812255.1.g00001.1	-1.31828	-0.398659	0.419073	0.999995	1	1.54416	2.28229	2.44826	2.09157	1.71499	0.560396	2.07588	1.45042	pentatricopeptide repeat-containing protein At5g66520-like
FAN_icon19812435.1.g00001.1	2.11165	1.07837	2.7e-06	0.000308	0.721723	10.4292	16.8327	14.9583	14.0734	31.081	27.8191	21.3111	26.7371	DPP6 N-terminal domain-like protein
FAN_icon19813935.1.g00001.1	-1.07556	-0.105092	0.766848	0.999995	1	7.30047	12.3008	7.12301	8.9081	4.05405	7.94832	10.3751	7.45917	glutamate synthase 1 [NADH], chloroplastic isoform X1
FAN_icon19815117.1.g00001.1	1.60253	0.680349	0.0292706	0.418011	1	2.62328	4.9758	5.22568	4.27492	5.94837	3.60976	9.40424	6.32079	E3 ubiquitin-protein ligase ATL6
FAN_icon19815299.1.g00001.1	1.15254	0.204811	0.40257	0.999995	1	12.2382	10.4787	9.18713	10.6347	10.6627	12.3287	9.92812	10.9732	tRNA (guanine-N(7)-)-methyltransferase
FAN_icon19817431.1.g00001.1	3.62748	1.85897	5.63e-05	0.0039	1	4.72702	3.66797	0.40356	2.93285	8.88117	13.2093	5.71926	9.26993	protein NRT1/ PTR FAMILY 7.3
FAN_icon19817543.1.g00001.1	1.2589	0.332158	0.104711	0.873751	1	18.095	14.2024	14.738	15.6785	17.5174	18.2289	17.6153	17.7872	probable pre-mRNA-splicing factor ATP-dependent RNA helicase DEAH5
FAN_icon19818459.1.g00001.1	1.15253	0.204798	0.516063	0.999995	1	5.40771	3.01262	5.68213	4.70082	4.04247	6.34049	4.47373	4.95223	acyl-coenzyme A oxidase 2, peroxisomal
FAN_icon19819429.1.g00001.1	-1.32752	-0.408735	0.0147306	0.267306	1	69.4298	58.7723	59.8132	62.6718	40.6194	38.4827	48.9314	42.6778	splicing factor 3B subunit 6-like protein
FAN_icon19819543.1.g00001.1	-1.07216	-0.100514	0.683408	0.999995	1	8.31956	13.1264	11.3643	10.9367	8.89342	7.39723	11.4639	9.25153	ABC transporter C family member 12-like
FAN_icon19820231.1.g00001.1	-1.54226	-0.625045	0.0448241	0.542522	1	5.97739	6.18427	7.65462	6.60543	3.59594	4.88087	3.15687	3.87789	protein CYPRO4
FAN_icon19820249.1.g00001.1	4.55813	2.18844	0.00492	0.124593	1	0.437214	0.904692	0.186631	0.509512	2.5493	3.05441	0.587765	2.06383	chlorophyll a-b binding protein CP24 10A, chloroplastic
FAN_icon19821619.1.g00001.1	1.1597	0.213757	0.539578	0.999995	1	6.19087	3.9756	3.28055	4.48234	6.08543	3.79623	4.01783	4.63317	DUF2358 domain-containing protein
FAN_icon19825307.1.g00001.1	1.91217	0.93521	0.0367925	0.481122	1	3.31834	1.71659	1.59354	2.20949	4.29968	4.74182	2.23049	3.75733	cytochrome P450 81E8-like
FAN_icon19827123.1.g00001.1	-1.12255	-0.166778	0.541775	0.999995	1	7.67366	11.587	15.0501	11.4369	10.7492	8.95676	8.08553	9.26383	protein RER1A-like
FAN_icon19827343.1.g00001.1	1.89432	0.921681	0.0276689	0.403672	1	5.32135	3.96398	5.26988	4.85174	10.2047	12.1665	2.00304	8.12474	probable sarcosine oxidase
FAN_icon19828341.1.g00001.1	-1.2422	-0.312894	0.116302	0.924289	1	18.0435	19.7408	18.4143	18.7329	14.7801	11.0642	15.0558	13.6334	sulfhydryl oxidase 2 isoform X2
FAN_icon19829425.1.g00001.1	1.41514	0.500949	0.0101378	0.207547	1	26.3393	25.3198	29.392	27.0171	40.0408	38.7248	24.2566	34.3407	YTH domain-containing family protein 1-like
FAN_icon19829909.1.g00001.1	1.00661	0.0095	0.981982	0.999995	1	3.73313	1.93117	1.59354	2.41928	1.34365	2.89778	2.23049	2.15731	DEAD-box ATP-dependent RNA helicase 42
FAN_icon19830689.1.g00001.1	-1.91623	-0.938271	0.00644	0.150865	1	7.88106	7.72468	7.43654	7.68076	1.07492	2.10747	7.80672	3.66304	protein CHROMATIN REMODELING 4 isoform X1
FAN_icon19832091.1.g00001.1	-1.23724	-0.307122	0.405164	0.999995	1	3.49771	3.16642	5.22568	3.96327	3.68233	1.1107	4.11435	2.96913	brefeldin A-inhibited guanine nucleotide-exchange protein 2-like
FAN_icon19832745.1.g00001.1	1.19734	0.259831	0.617238	0.999995	1	2.06807	1.28379	2.29525	1.88237	1.07187	1.57612	3.61425	2.08741	PREDICTED: uncharacterized protein LOC101308323
FAN_icon19832991.1.g00001.1	4.12487	2.04435	1.67e-06	0.000204	0.447105	4.15353	5.8805	2.05295	4.02899	18.1284	19.9925	5.58377	14.5682	zinc finger CCCH domain-containing protein 23-like
FAN_icon19833627.1.g00001.1	-4.33027	-2.11446	0.000521	0.023575	1	2.48169	3.20947	4.76705	3.48607	0.803899	0.525372	0.834058	0.72111	threonine synthase 1, chloroplastic-like
FAN_icon19833817.1.g00001.1	1.13084	0.177399	0.576117	0.999995	1	5.33696	5.07994	3.64506	4.68732	3.31933	4.33855	6.60072	4.75287	Dentin sialophosphoprotein-related, putative isoform 3
FAN_icon19833979.1.g00001.1	-1.38658	-0.471535	0.0415613	0.517445	1	17.3718	19.2568	27.0133	21.214	14.4702	11.8209	15.5691	13.9534	PRA1 family protein B1-like
FAN_icon19835421.1.g00001.1	1.12313	0.167528	0.680687	0.999995	1	2.48169	3.85137	3.00148	3.11151	1.6078	3.41492	4.44831	3.15701	probable pectinesterase/pectinesterase inhibitor 12
FAN_icon19836953.1.g00001.1	-1.11661	-0.159125	0.348322	0.999995	1	77.7595	88.5814	74.6838	80.3416	64.044	58.0536	72.5631	64.8869	ubiquitin-activating enzyme E1 1-like
FAN_icon19838925.1.g00001.1	-1.58692	-0.666231	0.176284	0.999995	1	3.71198	1.92023	2.4648	2.699	1.87045	1.83359	0.831696	1.51191	calpain-type cysteine protease DEK1
FAN_icon19839615.1.g00001.1	-2.03964	-1.02832	0.00551	0.134747	1	5.7742	7.04083	8.97893	7.26465	4.80973	2.88136	1.94062	3.21057	---NA---
FAN_icon19842155.1.g00001.1	-1.12399	-0.168628	0.526213	0.999995	1	7.83641	10.2412	8.45075	8.84279	7.2146	6.2866	7.76249	7.0879	peroxiredoxin-2E-2, chloroplastic
FAN_icon19842421.1.g00001.1	-1.33722	-0.419232	0.153515	0.999995	1	6.8053	6.40076	6.33806	6.51471	5.61135	3.1433	4.43571	4.39679	ALBINO3-like protein 1, chloroplastic
FAN_icon19843335.1.g00001.1	2.09763	1.06876	0.00114	0.0421537	1	4.25577	5.09829	3.82451	4.39286	7.25571	10.5268	6.92568	8.23607	serine/threonine-protein kinase HT1
FAN_icon19843509.1.g00001.1	-1.24028	-0.310661	0.458796	0.999995	1	3.66134	4.23372	10.4806	6.12523	4.46505	6.01846	2.89535	4.45962	PREDICTED: uncharacterized protein LOC101308766
FAN_icon19843583.1.g00001.1	1.37787	0.462443	0.177754	0.999995	1	2.56174	3.9756	3.0983	3.21188	4.14916	3.79623	4.01783	3.98774	probable glycosyltransferase At3g07620
FAN_icon19843963.1.g00001.1	-1.24108	-0.311598	0.292013	0.999995	1	5.24468	7.59667	8.05957	6.96697	3.80559	5.86236	5.64051	5.10282	histone-lysine N-methyltransferase ATXR3-like
FAN_icon19844583.1.g00001.1	1.11277	0.154159	0.536436	0.999995	1	14.2293	17.4954	13.2043	14.9763	20.8422	9.4299	14.9705	15.0809	nuclear transcription factor Y subunit C-1-like
FAN_icon19845089.1.g00001.1	1.2269	0.295017	0.102896	0.865105	1	23.7154	26.0298	23.4156	24.3869	30.1944	26.4561	24.1192	26.9232	crocetin glucosyltransferase, chloroplastic-like
FAN_icon19845479.1.g00001.1	1.37146	0.455715	0.0699591	0.704262	1	12.0947	13.2215	14.6117	13.3093	12.1232	22.3192	14.7254	16.3893	uncharacterized transporter YBR287W-like
FAN_icon19846827.1.g00001.1	-1.85679	-0.892815	0.109676	0.897045	1	2.46766	2.55307	1.7556	2.25878	0	2.08961	1.10579	1.06514	protein FAM91A1 isoform X1
FAN_icon19846865.1.g00001.1	1.01415	0.0202661	0.959766	0.999995	1	4.85307	4.01683	2.69309	3.85433	2.2009	4.00683	4.24072	3.48282	protein CHROMATIN REMODELING 19
FAN_icon19847289.1.g00001.1	1.21816	0.284704	0.247403	0.999995	1	16.8624	12.9781	8.42688	12.7558	11.191	16.7169	13.546	13.818	ethylene-responsive transcription factor ERF118
FAN_icon19847499.1.g00001.1	1.08931	0.123411	0.607414	0.999995	1	17.6849	18.5098	15.8004	17.3317	21.3162	16.9781	12.4402	16.9115	non-lysosomal glucosylceramidase
FAN_icon19847733.1.g00001.1	1.01363	0.0195353	0.931996	0.999995	1	15.1859	15.7115	11.73	14.2091	11.8686	14.0841	12.6379	12.8636	PTI1-like tyrosine-protein kinase 3
FAN_icon19847791.1.g00001.1	3.87858	1.95553	0.0308805	0.431895	1	1.64511	1.27654	0.17556	1.0324	1.33226	8.88086	0	3.40437	PREDICTED: uncharacterized protein LOC101315266
FAN_icon19848303.1.g00001.1	1.10617	0.145575	0.542883	0.999995	1	9.15273	9.68972	8.72256	9.18834	7.72245	10.5443	9.15676	9.14117	arabinosyltransferase RRA3-like
FAN_icon19849221.1.g00001.1	-3.43735	-1.7813	2.32e-08	5.16e-06	0.0062	236.073	189.566	172.575	199.405	58.0867	15.1497	88.1871	53.8078	probable xyloglucan endotransglucosylase/hydrolase protein B
FAN_icon19849613.1.g00001.1	5.2	2.37851	8.31e-07	0.000113	0.222217	1.02819	1.70205	1.58004	1.43676	12.5233	3.91803	4.14673	6.86268	early nodulin-75-like
FAN_icon19849961.1.g00001.1	-1.72884	-0.789803	0.00416	0.110782	1	12.9552	12.9781	17.9071	14.6135	5.0626	6.53004	11.6108	7.7345	DNA (cytosine-5)-methyltransferase 1-like
FAN_icon19851237.1.g00001.1	-1.18454	-0.244327	0.560234	0.999995	1	3.24018	2.68186	2.95066	2.95757	2.51904	2.19502	2.03276	2.24894	BAG family molecular chaperone regulator 8, chloroplastic-like
FAN_icon19851357.1.g00001.1	-1.47492	-0.560638	0.154661	0.999995	1	4.62865	3.4828	5.20896	4.44014	2.72613	0.801723	4.80829	2.77872	autophagy-related protein 18a-like
FAN_icon19851493.1.g00001.1	-1.13059	-0.177078	0.613346	0.999995	1	4.52405	5.95717	5.96904	5.48342	5.86196	4.96283	2.21159	4.34546	tubby-like F-box protein 8
FAN_icon19851699.1.g00001.1	-1.6174	-0.693675	0.0273227	0.400258	1	5.63303	6.72461	6.84371	6.40045	3.93017	2.75195	4.07762	3.58658	RAB6A-GEF complex partner protein 1-like
FAN_icon19851737.1.g00001.1	1.08113	0.112544	0.65525	0.999995	1	29.5509	22.371	40.6117	30.8445	27.3945	16.1738	49.0929	30.8871	PREDICTED: uncharacterized protein LOC101298327
FAN_icon19851825.1.g00001.1	-1.08807	-0.121775	0.68052	0.999995	1	5.75788	6.16992	6.1446	6.02414	5.0626	6.26884	3.59383	4.97509	phosphoenolpyruvate carboxylase
FAN_icon19852331.1.g00001.1	-1.03929	-0.055598	0.878718	0.999995	1	7.9453	3.55472	5.49984	5.66662	5.56485	3.00035	6.35098	4.97206	WPP domain-interacting protein 2-like
FAN_icon19852955.1.g00001.1	-2.00627	-1.00452	0.000594	0.0260513	1	10.0763	13.4036	11.0603	11.5134	3.19743	2.35082	10.2286	5.25895	leucine-rich repeat extensin-like protein 2
FAN_icon19855793.1.g00001.1	-2.28611	-1.1929	0.00797	0.175584	1	5.88965	6.82471	3.21803	5.3108	3.05256	1.4962	1.58354	2.0441	DNAse I-like superfamily protein
FAN_icon19855935.1.g00001.1	1.0182	0.0260219	0.919916	0.999995	1	9.36558	8.14818	7.08708	8.20028	7.44665	7.2999	7.72601	7.49085	PREDICTED: uncharacterized protein LOC101311155 isoform X2
FAN_icon19856223.1.g00001.1	-2.45357	-1.29488	1.92e-06	0.00023	0.513538	48.5991	39.8854	63.3737	50.6194	11.1595	10.1582	36.1128	19.1435	PREDICTED: uncharacterized protein LOC101295567 isoform X2
FAN_icon19857241.1.g00001.1	158.987	7.31276	0.00258	0.0779877	1	0	0	0	0	3.71983	1.82326	4.68639	3.40983	PREDICTED: uncharacterized protein LOC101308184 isoform X1
FAN_icon19858287.1.g00001.1	-1.04078	-0.0576717	0.812054	0.999995	1	12.5086	9.97136	16.8063	13.0954	11.9566	10.4186	12.1295	11.5016	protein SENSITIVE TO PROTON RHIZOTOXICITY 1-like
FAN_icon19858369.1.g00001.1	-1.07243	-0.100878	0.728909	0.999995	1	6.5619	5.72823	9.27847	7.18953	5.57974	5.46979	7.44309	6.16421	elongation factor Tu GTP-binding domain-containing protein 1
FAN_icon19859259.1.g00001.1	1.02366	0.0337431	0.842249	0.999995	1	53.5205	52.6148	49.7186	51.9513	40.6524	51.0513	52.1016	47.9351	Nuclear-interacting partner of ALK
FAN_icon19860423.1.g00001.1	-1.11348	-0.155074	0.743893	0.999995	1	1.84035	2.53873	1.92031	2.0998	1.32478	2.07787	1.64937	1.68401	pentatricopeptide repeat-containing protein At1g77360, mitochondrial-like
FAN_icon19863879.1.g00001.1	-1.19937	-0.262273	0.252941	0.999995	1	10.6331	11.4243	15.0133	12.3569	7.41876	9.0907	11.8205	9.44332	PREDICTED: uncharacterized protein LOC101296055
FAN_icon19865509.1.g00001.1	-1.09161	-0.126461	0.521515	0.999995	1	41.5101	32.5803	30.5504	34.8803	20.6665	27.7916	38.2105	28.8895	RNA polymerase II largest subunit
FAN_icon19866113.1.g00001.1	1.36698	0.450995	0.0999412	0.851789	1	6.1345	4.86589	5.76093	5.58711	7.1538	5.97389	7.69708	6.94159	WD40 domain-containing protein
FAN_icon19866341.1.g00001.1	-1.11933	-0.162639	0.567862	0.999995	1	11.6556	7.82774	5.93551	8.47294	6.88885	6.75309	6.5975	6.74648	leucine-rich repeat receptor-like serine/threonine-protein kinase BAM1
FAN_icon19866885.1.g00001.1	-1.61224	-0.689063	0.106171	0.881695	1	3.46648	2.10968	3.82986	3.13534	1.32107	1.81305	2.19301	1.77571	GEM-like protein 5
FAN_icon19867141.1.g00001.1	1.34706	0.429812	0.0858576	0.787673	1	7.4876	12.0505	9.94372	9.82727	11.8579	14.7945	8.94746	11.8666	putative HVA22-like protein g
FAN_icon19867683.1.g00001.1	1.00609	0.00875	0.973447	0.999995	1	6.23967	7.53156	8.70075	7.49066	7.27644	5.54793	7.82903	6.88446	transcription factor GTE7-like
FAN_icon19868241.1.g00001.1	1.40484	0.490409	0.268981	0.999995	1	2.23301	3.9275	1.52511	2.56187	3.47206	2.26909	3.90251	3.21455	F-box/kelch-repeat protein At1g22040
FAN_icon19868679.1.g00001.1	-1.27887	-0.354867	0.503917	0.999995	1	3.09332	1.49351	1.93663	2.17449	0.801622	2.09553	1.66339	1.52018	acyltransferase-like protein At1g54570, chloroplastic
FAN_icon19869481.1.g00001.1	-1.11219	-0.153407	0.732855	0.999995	1	1.8352	2.53162	2.78536	2.38406	1.05685	2.33106	2.46713	1.95168	PREDICTED: uncharacterized protein LOC101310991
FAN_icon19871785.1.g00001.1	1.72895	0.789894	0.0929616	0.825538	1	1.63129	2.74258	4.17803	2.85063	7.13376	3.8851	2.46713	4.49533	cytochrome P450 86A1
FAN_icon19871803.1.g00001.1	-2.33876	-1.22574	0.000338	0.0167371	1	5.82369	7.41569	9.94372	7.7277	2.32183	3.41411	3.31228	3.01607	polygalacturonase ADPG2
FAN_icon19872071.1.g00001.1	-1.06387	-0.0893186	0.847367	0.999995	1	3.46648	1.68774	2.08902	2.41441	2.11371	2.59007	1.37063	2.0248	histone deacetylase 8
FAN_icon19872747.1.g00001.1	-1.3364	-0.418351	0.0333755	0.45259	1	33.2374	37.9742	48.2215	39.8111	27.7424	20.2025	33.7175	27.2208	probable dolichyl-diphosphooligosaccharide--protein glycosyltransferase subunit 3B
FAN_icon19872931.1.g00001.1	-1.7484	-0.806036	0.0554986	0.616437	1	5.19972	3.65819	3.37376	4.07722	1.88648	2.90606	1.39804	2.06353	galactomannan galactosyltransferase 1-like
FAN_icon19873013.1.g00001.1	-2.34248	-1.22804	8.11e-05	0.00527	1	49.7542	47.4678	83.0384	60.0868	15.5886	11.3963	44.6825	23.8891	---NA---
FAN_icon19873975.1.g00001.1	-1.11903	-0.162243	0.544613	0.999995	1	13.6921	11.3328	9.54628	11.5237	8.87061	11.0147	7.6695	9.18494	serine/threonine protein phosphatase 2A 57 kDa regulatory subunit B' iota isoform-like
FAN_icon19875123.1.g00001.1	1.10564	0.144885	0.562162	0.999995	1	13.0869	17.1364	8.72869	12.984	12.7179	12.4672	13.195	12.7934	PREDICTED: uncharacterized protein LOC101304761
FAN_icon19876287.1.g00001.1	1.71871	0.781325	0.148203	0.999995	1	1.01671	3.15568	1.38879	1.85372	2.63475	4.6491	1.09344	2.79243	pentatricopeptide repeat-containing protein At1g31790
FAN_icon19876709.1.g00001.1	-1.34856	-0.431424	0.28163	0.999995	1	3.25346	3.36606	2.95117	3.19023	2.89823	1.80798	1.64016	2.11546	PREDICTED: uncharacterized protein LOC101300538
FAN_icon19876867.1.g00001.1	-1.53251	-0.615896	0.202471	0.999995	1	3.63981	5.27209	3.52173	4.14454	1.88648	1.23287	4.24072	2.45336	---NA---
FAN_icon19878205.1.g00001.1	-1.22665	-0.294725	0.179786	0.999995	1	27.8577	28.4011	39.4068	31.8886	24.2397	12.6559	34.9901	23.9619	pyruvate dehydrogenase E1 component subunit alpha, mitochondrial
FAN_icon19878345.1.g00001.1	-2.75991	-1.46462	5.66e-05	0.00391	1	7.32847	7.32937	12.3045	8.98745	2.53219	2.17201	4.26918	2.99113	L-type lectin-domain containing receptor kinase VII.1
FAN_icon19879197.1.g00001.1	-2.00625	-1.0045	0.000254	0.0133254	1	11.5904	9.8878	12.4991	11.3258	4.47908	3.61597	7.38072	5.15859	PREDICTED: uncharacterized protein LOC101299141
FAN_icon19879709.1.g00001.1	1.29194	0.369536	0.264212	0.999995	1	3.81955	4.64911	4.9872	4.48529	6.11361	4.56619	5.13478	5.27153	protein FAR1-RELATED SEQUENCE 6-like
FAN_icon19880813.1.g00001.1	6.99904	2.80716	0.000572	0.025332	1	0	1.25876	0	0.419585	5.25483	0	2.99858	2.75114	fasciclin-like arabinogalactan protein 1
FAN_icon19881343.1.g00001.1	1.16942	0.225794	0.532492	0.999995	1	3.59487	3.02192	3.83631	3.48437	2.62012	3.42465	5.13478	3.72651	PREDICTED: uncharacterized protein LOC101313301 isoform X2
FAN_icon19881581.1.g00001.1	4.35949	2.12416	5.44e-08	1.08e-05	0.0145523	2.02775	2.09793	1.2118	1.77916	10.5097	5.15128	5.17937	6.94677	PREDICTED: uncharacterized protein LOC101306358
FAN_icon19881673.1.g00001.1	-1.2228	-0.290189	0.226486	0.999995	1	14.1352	12.4307	16.2913	14.2857	10.0735	7.78026	14.2519	10.7019	pre-mRNA-splicing factor ATP-dependent RNA helicase DEAH7
FAN_icon19881751.1.g00001.1	-1.35186	-0.434947	0.27008	0.999995	1	3.85272	5.45461	2.76984	4.02572	2.89016	1.28782	3.81638	2.66478	protein MODIFIER OF SNC1 1
FAN_icon19882269.1.g00001.1	-1.63836	-0.71225	0.00607	0.144642	1	12.3693	11.9582	11.2525	11.86	5.51757	4.63615	9.54095	6.56489	eukaryotic translation initiation factor 4G
FAN_icon19883803.1.g00001.1	-1.92151	-0.942238	0.0539258	0.60586	1	2.8953	1.92568	3.17804	2.66634	1.33983	0.788058	1.66812	1.26534	serine hydroxymethyltransferase 7-like
FAN_icon19884381.1.g00001.1	1.02783	0.0396024	0.842532	0.999995	1	19.0608	24.1262	20.4276	21.2048	17.6037	18.287	23.1709	19.6872	BRASSINOSTEROID INSENSITIVE 1-associated receptor kinase 1-like
FAN_icon19885089.1.g00001.1	-1.05695	-0.0799103	0.703513	0.999995	1	16.9709	17.3272	20.7796	18.3592	13.3095	12.48	21.9141	15.9012	BSD domain-containing protein 1-like
FAN_icon19885521.1.g00001.1	1.53599	0.619166	0.155247	0.999995	1	3.56638	3.03867	1.07461	2.55989	4.07741	3.73059	2.53823	3.44875	probable L-type lectin-domain containing receptor kinase S.7
FAN_icon19886397.1.g00001.1	-1.04145	-0.0585882	0.805817	0.999995	1	8.11099	10.2798	9.3482	9.24634	7.6195	7.46935	8.99575	8.0282	callose synthase 12-like
FAN_icon19886801.1.g00001.1	-1.21869	-0.285336	0.209057	0.999995	1	15.138	22.802	20.1459	19.362	11.8266	18.0972	12.8688	14.2642	2-methyl-6-phytyl-1,4-hydroquinone methyltransferase, chloroplastic-like
FAN_icon19888017.1.g00001.1	-1.21337	-0.27902	0.271045	0.999995	1	11.6474	11.1897	9.76615	10.8678	6.73744	9.51073	7.82903	8.02573	protein NETWORKED 1A
FAN_icon19888889.1.g00001.1	-1.54936	-0.631674	0.124474	0.957585	1	2.59215	5.58721	3.13507	3.77148	2.23915	1.09751	3.19434	2.177	PREDICTED: uncharacterized protein LOC101292598 isoform X2
FAN_icon19888969.1.g00001.1	-1.73085	-0.791481	0.0339862	0.457794	1	5.24468	4.9921	6.44766	5.56148	3.53376	1.59883	3.66633	2.93297	probable methyltransferase PMT23
FAN_icon19889127.1.g00001.1	-1.04329	-0.0611455	0.801583	0.999995	1	10.515	15.0631	8.6317	11.4033	9.43242	7.19175	12.7765	9.80024	dicarboxylate transporter 2.1, chloroplastic-like
FAN_icon19890771.1.g00001.1	1.29563	0.373658	0.257058	0.999995	1	3.63981	3.55657	3.79795	3.66477	4.97822	4.62327	3.2621	4.28786	transcription factor DIVARICATA-like
FAN_icon19892421.1.g00001.1	-1.17347	-0.230778	0.607331	0.999995	1	3.63981	2.0921	1.89897	2.54363	1.57207	1.79794	2.44657	1.93886	protein LYK5-like
FAN_icon19892745.1.g00001.1	-1.43718	-0.523236	0.184728	0.999995	1	4.04423	2.51052	5.00639	3.85371	3.40615	1.02739	2.99025	2.4746	phospholipid-transporting ATPase 1-like
FAN_icon19893391.1.g00001.1	-1.09876	-0.135879	0.482961	0.999995	1	95.7096	90.4207	123.085	103.072	83.2891	63.6183	110.402	85.7699	zinc transporter 6, chloroplastic
FAN_icon19894055.1.g00001.1	3.75495	1.9088	0.0117529	0.22853	1	0.895952	0.926961	0.191225	0.67138	1.45114	4.26763	0.903349	2.20738	transcription factor SPATULA-like isoform X2
FAN_icon19894657.1.g00001.1	1.53763	0.620707	0.145093	0.999995	1	3.08458	2.76583	2.98452	2.94498	2.39807	3.65682	6.35832	4.13774	PREDICTED: uncharacterized protein LOC101314850
FAN_icon19895891.1.g00001.1	-1.73261	-0.792948	0.0720107	0.715735	1	4.43633	5.42439	2.06587	3.97553	2.09029	1.53682	2.43979	2.0223	protein FAR1-RELATED SEQUENCE 6-like
FAN_icon19895903.1.g00001.1	1.17803	0.236372	0.599241	0.999995	1	2.02837	1.63223	3.07855	2.24638	3.5043	2.57644	1.21192	2.43089	PREDICTED: uncharacterized protein At3g49055
FAN_icon19896443.1.g00001.1	1.41196	0.497702	0.0125382	0.238746	1	38.717	55.0784	34.6033	42.7996	61.6635	54.301	46.3561	54.1069	Tubulin beta-8 chain
FAN_icon19896779.1.g00001.1	-1.01512	-0.0216432	0.931231	0.999995	1	12.3007	10.0143	8.09132	10.1354	9.92886	8.70865	8.13265	8.92339	stress response protein NST1-like
FAN_icon19897697.1.g00001.1	1.17245	0.229527	0.530731	0.999995	1	3.22642	3.12946	2.41018	2.92202	2.87414	2.0491	4.33741	3.08688	protein FAR1-RELATED SEQUENCE 5-like
FAN_icon19897961.1.g00001.1	1.42522	0.511189	0.138013	0.998022	1	4.83963	3.12946	2.92665	3.63191	5.22572	3.58592	5.15068	4.6541	pentatricopeptide repeat-containing protein At2g29760, chloroplastic
FAN_icon19899603.1.g00001.1	2.02425	1.01739	0.0704026	0.706416	1	0.725543	2.00174	1.23884	1.32204	1.88022	3.99352	1.3005	2.39141	protein tesmin/TSO1-like CXC 2
FAN_icon19899859.1.g00001.1	-1.26164	-0.335302	0.207062	0.999995	1	10.9633	13.3844	16.6602	13.6693	9.94382	12.8115	6.48489	9.74673	phytochrome A-associated F-box protein
FAN_icon19900843.1.g00001.1	1.10175	0.139802	0.752925	0.999995	1	2.04739	2.58897	3.30163	2.646	2.94763	1.44477	3.66986	2.68742	protein FMP32, mitochondrial
FAN_icon19903649.1.g00001.1	-1.4687	-0.554538	0.124254	0.956579	1	6.63611	4.57719	7.03889	6.08406	5.47185	3.06515	2.70339	3.7468	plant UBX domain-containing protein 4-like
FAN_icon19903955.1.g00001.1	-6.37149	-2.67163	0.00163	0.0555265	1	2.11344	1.21477	5.61339	2.98053	0.608543	0.596551	0	0.401698	---NA---
FAN_icon19905265.1.g00001.1	1.03043	0.0432508	0.831013	0.999995	1	16.0398	19.9991	15.2737	17.1042	15.7207	15.1497	16.5869	15.8191	non-lysosomal glucosylceramidase
FAN_icon19905669.1.g00001.1	-1.3183	-0.398682	0.0834497	0.774844	1	11.8646	13.3155	14.7645	13.3148	9.90144	7.15202	10.5432	9.1989	PREDICTED: uncharacterized protein LOC101292233
FAN_icon19906001.1.g00001.1	-1.16758	-0.223525	0.583214	0.999995	1	3.82079	2.2886	3.94865	3.35268	1.82395	2.04343	4.05509	2.64082	myosin-11 isoform X1
FAN_icon19906125.1.g00001.1	1.1459	0.196479	0.574904	0.999995	1	3.54526	4.89062	3.0267	3.82086	3.06247	3.90276	4.76605	3.91043	ABC transporter C family member 8-like
FAN_icon19906691.1.g00001.1	-1.21259	-0.278097	0.576986	0.999995	1	2.68786	1.1587	3.44206	2.42954	1.74137	1.70705	2.10782	1.85208	receptor-like protein kinase HAIKU2
FAN_icon19907019.1.g00001.1	9.66094	3.27216	1.72e-05	0.00146	1	0.864049	0.223488	0	0.362512	3.35873	4.66443	1.45197	3.15837	phosphoenolpyruvate carboxykinase
FAN_icon19908587.1.g00001.1	-5.56165	-2.47551	2.57e-13	1.73e-10	6.86e-08	56.5523	36.5166	85.2612	59.4434	6.756	2.80198	20.4892	10.0157	4-coumarate--CoA ligase-like 7
FAN_icon19910651.1.g00001.1	-1.04316	-0.0609592	0.864482	0.999995	1	3.49981	5.06932	5.37821	4.64911	3.62785	2.96364	5.64593	4.07914	CDPK-related kinase 4-like
FAN_icon19912043.1.g00001.1	-1.23071	-0.299494	0.172044	0.999995	1	15.6421	13.4863	13.3542	14.1609	11.9529	8.9154	10.2446	10.371	dnaJ homolog subfamily C member 2-like
FAN_icon19912173.1.g00001.1	-1.11564	-0.157871	0.77412	0.999995	1	3.40918	1.65985	1.19845	2.08916	1.29923	2.54726	1.07838	1.64162	BTB/POZ domain-containing protein At5g47800 isoform X1
FAN_icon19912271.1.g00001.1	1.402	0.487491	0.0553578	0.615461	1	9.54703	8.39584	11.0033	9.64872	12.9889	10.6108	13.4762	12.3586	putative disease resistance protein At1g50180
FAN_icon19912323.1.g00001.1	1.27591	0.351529	0.0679461	0.693106	1	15.8427	18.6733	15.5799	16.6986	19.4885	19.8686	18.0628	19.14	PREDICTED: uncharacterized protein LOC101309582
FAN_icon19912717.1.g00001.1	3.08345	1.62454	0.00367	0.101273	1	0.661783	0.684687	1.12997	0.825479	2.28665	2.52178	2.37243	2.39362	UPF0098 protein CPn_0877/CP_0992/CPj0877/CpB0906
FAN_icon19913307.1.g00001.1	-1.00308	-0.00444	0.988184	0.999995	1	15.6888	13.4183	19.6446	16.2506	12.7392	4.51699	28.1215	15.1259	protein kinase PINOID-like
FAN_icon19914655.1.g00001.1	-1.62858	-0.703614	0.0540328	0.606706	1	5.39971	3.7244	4.95137	4.69183	2.33219	2.54026	2.95739	2.60995	S-adenosyl-L-methionine-dependent tRNA 4-demethylwyosine synthase
FAN_icon19918167.1.g00001.1	3.114	1.63877	0.000133	0.00786	1	1.7999	1.24147	1.70737	1.58291	5.96005	5.08052	2.41969	4.48675	transcription repressor KAN1 isoform X2
FAN_icon19918239.1.g00001.1	2.31288	1.20969	0.000224	0.0120539	1	3.56638	3.25572	3.58203	3.46804	7.06752	9.85942	4.79443	7.24046	BEL1-like homeodomain protein 7
FAN_icon19919131.1.g00001.1	-1.49738	-0.582444	0.0407065	0.51101	1	8.1771	8.8728	9.19454	8.74814	4.6516	3.03996	8.31164	5.3344	probable sphingolipid transporter spinster homolog 2 isoform X1
FAN_icon19920287.1.g00001.1	-1.3745	-0.458906	0.0294333	0.419531	1	29.7168	29.9199	51.5916	37.0761	24.2917	19.7597	30.0291	24.6935	transmembrane protein 106B
FAN_icon19920861.1.g00001.1	1.31619	0.396368	0.281699	0.999995	1	3.98883	3.71419	3.06485	3.58929	2.06738	4.30661	6.43482	4.2696	polyadenylation and cleavage factor homolog 4-like isoform X2
FAN_icon19920991.1.g00001.1	-1.21354	-0.279219	0.207094	0.999995	1	12.6792	20.8079	18.8498	17.4456	11.047	12.773	15.2819	13.034	xanthine dehydrogenase 1-like isoform X1
FAN_icon19921189.1.g00001.1	-1.22862	-0.297042	0.150834	0.999995	1	14.9581	17.5392	20.7728	17.7567	15.2469	11.3998	12.8696	13.1721	DNA topoisomerase 6 subunit A
FAN_icon19921967.1.g00001.1	-1.68068	-0.749046	0.00574	0.138747	1	34.358	21.1061	33.3657	29.61	17.8075	5.18243	25.9813	16.3237	Inhibitor of Bruton tyrosine kinase
FAN_icon19922865.1.g00001.1	-1.19618	-0.258433	0.354331	0.999995	1	8.37654	7.84108	8.51346	8.24369	6.46056	3.03996	9.38411	6.29488	auxin response factor 18-like isoform X2
FAN_icon19922921.1.g00001.1	1.3531	0.436268	0.0398863	0.504942	1	14.4688	16.6069	16.5986	15.8914	19.6265	21.8241	16.7157	19.3888	transcription factor MYB1R1
FAN_icon19922955.1.g00001.1	2.33702	1.22467	0.0024	0.0739009	1	10.5704	15.8885	3.40538	9.95476	19.6401	26.5996	15.2827	20.5075	protein SIEVE ELEMENT OCCLUSION B-like
FAN_icon19923531.1.g00001.1	1.31381	0.393754	0.17386	0.999995	1	6.96311	6.98579	7.02545	6.99145	7.9287	3.4842	13.8994	8.43742	protein MITOFERRINLIKE 1, chloroplastic
FAN_icon19925245.1.g00001.1	-1.20307	-0.266716	0.274745	0.999995	1	9.22485	9.95909	10.9573	10.0471	7.01585	5.34924	10.5142	7.62643	homoserine kinase
FAN_icon19926645.1.g00001.1	-1.26132	-0.334937	0.459159	0.999995	1	2.11344	4.13021	3.20765	3.15043	2.1299	1.1931	3.47255	2.26519	D-2-hydroxyglutarate dehydrogenase, mitochondrial isoform X1
FAN_icon19927965.1.g00001.1	1.26347	0.337393	0.416651	0.999995	1	1.59117	2.0578	2.20745	1.95214	2.31945	2.27374	2.13908	2.24409	protein RALF-like 34
FAN_icon19928425.1.g00001.1	1.25603	0.328875	0.3582	0.999995	1	3.75453	3.88447	3.20535	3.61478	5.67567	4.76899	1.68246	4.04237	cyclin-dependent kinase G-2 isoform X1
FAN_icon19928933.1.g00001.1	-1.38377	-0.468606	0.0706932	0.707953	1	10.7404	9.26011	10.8675	10.2893	9.27779	4.0422	6.95201	6.75733	AP-5 complex subunit beta-1
FAN_icon19928941.1.g00001.1	1.00582	0.00837	0.981262	0.999995	1	4.97241	4.93873	3.39608	4.43574	2.83488	3.53693	5.61508	3.99563	early endosome antigen 1
FAN_icon19929083.1.g00001.1	3.49387	1.80482	0.00108	0.0405491	1	1.21327	0.83684	0.690536	0.913548	4.19219	2.82533	1.63105	2.88286	zinc finger protein ZAT10
FAN_icon19929085.1.g00001.1	-1.63001	-0.704884	0.0206633	0.334316	1	49.5418	49.1643	70.6073	56.4378	26.2012	10.0171	60.8924	32.3702	zinc finger protein ZAT10
FAN_icon19929181.1.g00001.1	-1.58906	-0.668172	0.122194	0.949996	1	2.99478	5.48183	3.34342	3.94001	1.79097	1.46306	3.40662	2.22021	delta(8)-fatty-acid desaturase 1-like
FAN_icon19929633.1.g00001.1	-1.18629	-0.246453	0.509168	0.999995	1	3.47683	4.49645	6.30758	4.76029	2.81565	3.86423	4.38192	3.68726	C2H2-like zinc finger protein isoform 2
FAN_icon19929883.1.g00001.1	-1.42791	-0.513902	0.0812723	0.763129	1	9.62593	6.43191	7.53312	7.86365	4.41739	6.36814	4.04392	4.94315	AAA-ATPase ASD, mitochondrial-like
FAN_icon19930713.1.g00001.1	7.86104	2.97472	1.02e-07	1.86e-05	0.0271683	0.397793	1.0289	0.509412	0.645369	4.6389	2.27374	7.21939	4.71068	exocyst complex component EXO70A1-like
FAN_icon19931313.1.g00001.1	1.23203	0.301036	0.479237	0.999995	1	4.97241	2.46936	2.20745	3.21641	4.89661	3.53693	2.13908	3.52421	Vacuolar sorting-associated protein 13A
FAN_icon19933393.1.g00001.1	-1.39823	-0.483599	0.0215493	0.343976	1	26.9762	26.8838	27.9413	27.2671	11.8227	13.8572	27.7323	17.804	eukaryotic translation initiation factor 4G
FAN_icon19933733.1.g00001.1	-1.3947	-0.479952	0.144371	0.999995	1	4.3638	6.36181	7.11233	5.94598	2.05611	5.29094	4.2665	3.87118	---NA---
FAN_icon19934041.1.g00001.1	1.18166	0.24081	0.208958	0.999995	1	23.6042	32.2195	29.9734	28.599	36.496	30.4859	24.2657	30.4159	scopoletin glucosyltransferase-like
FAN_icon19934497.1.g00001.1	5.42809	2.44044	5.14e-05	0.00362	1	1.38848	0.20522	0.338683	0.644128	2.31313	4.28314	2.93322	3.1765	probable serine/threonine-protein kinase WNK4 isoform X2
FAN_icon19936615.1.g00001.1	1.20937	0.274258	0.284797	0.999995	1	7.18974	7.43858	9.01533	7.88122	10.7716	7.70545	7.55115	8.67606	B3 domain-containing transcription factor VAL3, putative isoform 1
FAN_icon19938647.1.g00001.1	1.65081	0.723171	0.0289443	0.414835	1	7.48371	9.61975	6.58268	7.89538	13.8107	15.5549	5.18277	11.5161	probable nucleoredoxin 3
FAN_icon19939771.1.g00001.1	1.74442	0.802744	0.0118528	0.229825	1	3.95631	4.70722	4.39091	4.35148	7.94579	5.52782	7.18016	6.88459	myb-like protein X
FAN_icon19941595.1.g00001.1	-1.28306	-0.359593	0.436754	0.999995	1	2.17597	1.02331	3.20874	2.13601	1.53789	0	3.19118	1.57636	dof zinc finger protein DOF1.2
FAN_icon19941659.1.g00001.1	-1.1945	-0.256408	0.389905	0.999995	1	6.16916	5.74441	6.1446	6.01939	6.39486	2.61202	4.69963	4.56884	probable NAD(P)H dehydrogenase (quinone) FQR1-like 2
FAN_icon19942091.1.g00001.1	1.98923	0.992208	0.00253	0.0769836	1	3.75849	4.91189	3.20874	3.95971	8.2021	6.03035	6.91422	7.04889	glucan endo-1,3-beta-glucosidase 13-like
FAN_icon19942447.1.g00001.1	-1.40788	-0.493529	0.131492	0.982753	1	13.6493	7.36783	10.4706	10.4959	3.3321	3.76897	13.5625	6.88786	protein ECERIFERUM 1-like
FAN_icon19942519.1.g00001.1	-1.22058	-0.28757	0.339256	0.999995	1	9.33897	7.18471	5.31531	7.27967	4.65415	6.38741	4.82876	5.29011	bifunctional monothiol glutaredoxin-S16, chloroplastic
FAN_icon19942963.1.g00001.1	1.1362	0.184219	0.395431	0.999995	1	14.0449	12.8937	11.6528	12.8638	15.6353	9.29679	14.6262	13.1861	splicing factor U2af small subunit B-like
FAN_icon19944249.1.g00001.1	-1.08377	-0.116065	0.599934	0.999995	1	14.5987	19.1861	18.1897	17.3248	14.0592	10.5245	19.0952	14.5596	protein YIPF6 homolog
FAN_icon19944715.1.g00001.1	-1.37762	-0.462178	0.252807	0.999995	1	2.76191	2.24518	3.87374	2.96028	1.27811	1.75409	2.91732	1.98317	acyl-CoA--sterol O-acyltransferase 1-like
FAN_icon19945209.1.g00001.1	1.33435	0.416138	0.0691827	0.699955	1	10.8091	10.955	15.0662	12.2768	16.864	15.9713	11.8622	14.8992	UBP1-associated protein 2B-like
FAN_icon19946263.1.g00001.1	-1.28463	-0.361351	0.0253676	0.38192	1	68.8102	75.3156	66.0885	70.0714	47.5698	47.4318	52.4567	49.1528	F-box protein SKP2A-like
FAN_icon19947337.1.g00001.1	1.19216	0.253583	0.228962	0.999995	1	19.9252	14.8998	24.9267	19.9172	20.7053	16.7891	27.8472	21.7805	protein MOS2
FAN_icon19947669.1.g00001.1	-1.47482	-0.560543	0.0339813	0.457784	1	10.6074	8.6075	11.5418	10.2522	8.08493	5.01955	5.87177	6.32542	heat shock cognate 70 kDa protein 2
FAN_icon19948593.1.g00001.1	-1.49207	-0.577317	0.197813	0.999995	1	2.56463	2.8575	2.69477	2.70564	1.27811	0.751751	2.91732	1.64906	putative leucine-rich repeat-containing protein DDB_G0290503 isoform X1
FAN_icon19949667.1.g00001.1	1.3948	0.480059	0.297998	0.999995	1	0.986397	1.63286	4.71586	2.44504	2.55621	3.50817	3.44774	3.17071	putative SWI/SNF-related matrix-associated actin-dependent regulator of chromatin subfamily A member 3-like 2 isoform X2
FAN_icon19950043.1.g00001.1	-1.30896	-0.388426	0.187306	0.999995	1	10.3994	5.2699	9.42189	8.36374	8.79993	4.31326	4.27972	5.79763	putative UDP-rhamnose:rhamnosyltransferase 1
FAN_icon19950455.1.g00001.1	-1.14336	-0.193286	0.459414	0.999995	1	12.4735	8.0393	12.5693	11.0274	8.47858	4.93495	13.195	8.86951	Tudor/PWWP/MBT superfamily protein isoform 1
FAN_icon19950589.1.g00001.1	-1.38964	-0.474709	0.0792217	0.752858	1	10.1671	8.83591	17.1862	12.0631	6.85036	7.23193	9.84096	7.97442	PREDICTED: uncharacterized protein LOC103947762
FAN_icon19952191.1.g00001.1	-1.36274	-0.446513	0.0883024	0.800696	1	10.5303	10.421	10.1626	10.3713	7.11881	5.52466	8.00137	6.88161	trafficking protein particle complex II-specific subunit 130 homolog
FAN_icon19952601.1.g00001.1	-1.3516	-0.434673	0.227492	0.999995	1	6.5157	4.88157	6.52173	5.973	3.49349	3.99542	4.53069	4.00653	GATA transcription factor 26
FAN_icon19952693.1.g00001.1	-1.269	-0.343697	0.153045	0.999995	1	16.1332	13.8418	9.74216	13.239	7.13805	6.99738	14.0182	9.38454	serine-rich adhesin for platelets isoform X1
FAN_icon19953271.1.g00001.1	1.05326	0.0748674	0.768508	0.999995	1	6.49263	8.54934	6.8867	7.30955	7.39298	6.49757	6.87685	6.92247	transcription initiation factor TFIID subunit 8-like
FAN_icon19954049.1.g00001.1	4.02989	2.01074	0.000164	0.00933	1	1.67623	4.21173	1.22661	2.37152	12.7214	9.42904	3.21917	8.45652	chlorophyll a-b binding protein 151, chloroplastic
FAN_icon19954689.1.g00001.1	1.02157	0.0307815	0.90598	0.999995	1	6.49263	9.56712	7.89451	7.98475	7.39298	6.99738	7.67033	7.35356	autotransporter domain-containing protein
FAN_icon19956021.1.g00001.1	-1.24637	-0.317735	0.125525	0.961445	1	21.1938	25.2641	26.1573	24.2051	15.5217	12.2897	25.3948	17.7354	protein GPR107-like
FAN_icon19958859.1.g00001.1	-1.3061	-0.385262	0.455091	0.999995	1	0.98108	1.42105	3.68534	2.02916	1.7797	0.996932	1.58269	1.45311	scopoletin glucosyltransferase-like
FAN_icon19960169.1.g00001.1	-1.35869	-0.44222	0.411463	0.999995	1	2.26843	2.13359	2.11269	2.17157	2.40487	1.30971	0.554464	1.42301	zinc finger CCCH domain-containing protein 13 isoform X2
FAN_icon19960593.1.g00001.1	-2.51409	-1.33003	0.0327807	0.448069	1	2.35586	1.70618	2.81578	2.29261	0	0	2.53367	0.844555	pleiotropic drug resistance protein 1-like
FAN_icon19961041.1.g00001.1	-1.99663	-0.997567	0.00303	0.0879587	1	15.6973	9.33832	8.87832	11.3046	4.06789	8.22469	2.63781	4.9768	PREDICTED: uncharacterized protein LOC101307392
FAN_icon19961133.1.g00001.1	1.0254	0.0361923	0.869777	0.999995	1	9.41836	10.9624	13.7363	11.3723	11.4409	9.47085	11.0788	10.6635	WRKY transcription factor 1
FAN_icon19961235.1.g00001.1	1.03488	0.0494601	0.841333	0.999995	1	11.1843	8.93231	8.71081	9.60914	8.64427	5.98159	12.3977	9.00786	probable LRR receptor-like serine/threonine-protein kinase At2g24230
FAN_icon19961285.1.g00001.1	-2.10285	-1.07235	1.32e-07	2.34e-05	0.0353365	63.3777	66.5863	70.3565	66.7735	28.221	24.6741	33.5002	28.7984	primary amine oxidase-like
FAN_icon19961341.1.g00001.1	-1.6872	-0.754631	0.0109972	0.219041	1	8.43728	7.91727	11.5586	9.30438	3.81365	3.24003	8.17722	5.07696	UDP-glucuronate 4-epimerase 3
FAN_icon19961757.1.g00001.1	-3.01743	-1.59332	0.00776	0.172453	1	1.76594	0.609021	5.19298	2.52265	0.254243	0.249233	1.84647	0.783315	vinorine synthase-like
FAN_icon19963459.1.g00001.1	-1.29058	-0.368015	0.169454	0.999995	1	9.78442	9.31322	13.3652	10.821	5.07119	5.71695	12.3644	7.71751	MAG2-interacting protein 2-like
FAN_icon19964365.1.g00001.1	-1.38293	-0.467725	0.219911	0.999995	1	7.81703	3.53832	4.79668	5.38401	5.06439	2.48229	2.95559	3.50076	pentatricopeptide repeat-containing protein At1g31790-like
FAN_icon19964953.1.g00001.1	-1.42243	-0.508359	0.0180167	0.304929	1	14.4809	17.6141	19.0454	17.0468	8.11391	12.1796	12.3644	10.886	NEDD8-activating enzyme E1 catalytic subunit
FAN_icon19965947.1.g00001.1	1.18684	0.247128	0.497663	0.999995	1	2.54395	3.44184	2.84011	2.94197	2.78916	3.23132	3.41994	3.1468	1-phosphatidylinositol-3-phosphate 5-kinase FAB1B
FAN_icon19966409.1.g00001.1	-1.21833	-0.284909	0.210763	0.999995	1	18.5424	13.7368	19.348	17.2091	11.8647	13.6663	12.9253	12.8187	PREDICTED: uncharacterized protein LOC101313476
FAN_icon19966477.1.g00001.1	-1.01053	-0.0151185	0.966604	0.999995	1	3.3267	4.45415	3.67543	3.81876	2.5356	3.47988	4.20916	3.40821	sacsin
FAN_icon19968395.1.g00001.1	1.20786	0.272449	0.245531	0.999995	1	16.5889	17.9707	15.4954	16.685	17.7016	23.3023	12.856	17.9533	PREDICTED: uncharacterized protein At1g76660
FAN_icon19968933.1.g00001.1	-1.49205	-0.577295	0.254734	0.999995	1	1.75647	2.42302	2.16602	2.11517	0.75864	0.74369	2.3613	1.28788	gamma-tubulin complex component 3
FAN_icon19970509.1.g00001.1	-1.14488	-0.195194	0.655752	0.999995	1	2.56927	3.76578	2.92462	3.08656	1.66454	2.99153	2.59049	2.41552	protein NEN1-like
FAN_icon19971255.1.g00001.1	-1.18787	-0.248371	0.325736	0.999995	1	8.97754	12.1151	17.3282	12.8069	10.621	9.42007	9.44521	9.82874	protein EARLY-RESPONSIVE TO DEHYDRATION 7, chloroplastic
FAN_icon19971861.1.g00001.1	4.91889	2.29833	0.000256	0.0134379	1	0.585491	0.605755	0.333235	0.50816	2.78168	2.72686	1.31183	2.27346	probable xyloglucan galactosyltransferase GT17
FAN_icon19972967.1.g00001.1	-1.87959	-0.910415	0.00278	0.0824988	1	10.734	7.6729	8.16425	8.85705	3.28744	2.47897	7.08391	4.28344	DNA topoisomerase 6 subunit A
FAN_icon19973053.1.g00001.1	1.7689	0.822852	0.064102	0.671274	1	2.93533	1.61969	0.835326	1.79678	2.02848	2.98276	3.41994	2.81039	putative pentatricopeptide repeat-containing protein At5g06400, mitochondrial
FAN_icon19973247.1.g00001.1	-1.43142	-0.517451	0.164902	0.999995	1	3.31779	4.03837	4.66528	4.00715	3.03456	2.23107	2.3613	2.54231	AAA-ATPase ASD, mitochondrial-like
FAN_icon19974089.1.g00001.1	1.82504	0.86793	0.0551395	0.613944	1	2.48169	0.855859	1.2359	1.52448	3.2156	2.10149	2.22416	2.51375	L-ascorbate oxidase homolog
FAN_icon19974307.1.g00001.1	1.23789	0.307878	0.0907551	0.813468	1	22.3807	26.0802	24.5375	24.3328	26.8626	22.4431	32.621	27.3089	E3 ubiquitin-protein ligase KEG
FAN_icon19974353.1.g00001.1	1.11656	0.159064	0.63911	0.999995	1	5.64462	3.02068	4.81898	4.49476	5.80069	3.46127	4.44831	4.57009	zinc finger CCHC domain-containing protein 10
FAN_icon19974875.1.g00001.1	-165.052	-7.36677	0.0081	0.177509	1	4.39287	4.76133	4.28609	4.48009	0	0	0	0	UDP-glycosyltransferase 89A2-like
FAN_icon19975177.1.g00001.1	-1.21134	-0.276607	0.450703	0.999995	1	6.0277	3.11816	9.89622	6.34736	6.30831	2.94476	5.29831	4.85046	1-aminocyclopropane-1-carboxylate oxidase homolog 1-like
FAN_icon19975413.1.g00001.1	-1.58646	-0.665809	0.201001	0.999995	1	1.40896	2.42954	2.60622	2.14824	1.21709	0.894827	1.57843	1.23012	PREDICTED: uncharacterized protein LOC101315321 isoform X3
FAN_icon19975775.1.g00001.1	2.01639	1.01178	0.0122803	0.235428	1	3.11427	1.61103	1.32937	2.01822	3.53085	3.70851	3.66332	3.63422	myb-related protein 306-like
FAN_icon19976037.1.g00001.1	1.34764	0.43044	0.0761447	0.737505	1	8.75889	8.4579	7.47773	8.23151	11.3492	10.3838	8.11163	9.9482	SAC3 family protein A-like isoform X1
FAN_icon19976155.1.g00001.1	1.2557	0.328494	0.408554	0.999995	1	3.30891	2.01379	2.49258	2.60509	3.53085	2.2251	3.13998	2.96531	cytochrome P450 CYP749A22-like
FAN_icon19976297.1.g00001.1	-1.27951	-0.355595	0.231871	0.999995	1	7.86985	9.04692	7.09199	8.00292	2.83256	6.3865	7.64094	5.62	DDT domain-containing protein PTM-like
FAN_icon19977659.1.g00001.1	1.21604	0.282194	0.386408	0.999995	1	3.43759	3.76578	4.66112	3.95483	4.19219	4.36642	4.6213	4.3933	kinase-like protein
FAN_icon19977949.1.g00001.1	-1.13932	-0.188176	0.328856	0.999995	1	20.0481	25.1723	22.9317	22.7174	16.8977	13.5979	23.8116	18.1024	proteasome subunit alpha type-3
FAN_icon19978313.1.g00001.1	-1.08588	-0.118865	0.580991	0.999995	1	17.9441	16.4555	14.449	16.2829	8.98326	16.0584	15.351	13.4642	Ubiquitin carboxyl-terminal hydrolase 10
FAN_icon19978841.1.g00001.1	-1.95724	-0.968817	0.0989816	0.847497	1	2.91184	2.25947	1.24296	2.13809	0.314414	1.23287	1.30484	0.950708	---NA---
FAN_icon19979499.1.g00001.1	-2.00082	-1.00059	0.00463	0.119492	1	5.61632	6.25768	6.8234	6.23246	3.07883	2.74378	2.61355	2.81205	protein WHI4
FAN_icon19979585.1.g00001.1	1.00633	0.00911	0.981439	0.999995	1	4.09779	3.99023	3.7042	3.93074	4.99731	3.36795	2.26834	3.54453	universal stress protein A-like protein
FAN_icon19980033.1.g00001.1	-1.58637	-0.665727	0.0468487	0.557169	1	5.24132	4.8202	8.78362	6.28171	2.51531	4.68491	3.65355	3.61792	SWI/SNF complex subunit SWI3C
FAN_icon19980265.1.g00001.1	-1.60547	-0.682995	0.00322	0.0919366	1	23.3123	17.7481	26.2863	22.4489	7.97909	11.7328	18.6265	12.7794	DExH-box ATP-dependent RNA helicase DExH12-like
FAN_icon19980437.1.g00001.1	-1.22011	-0.287006	0.252686	0.999995	1	12.2297	9.03787	17.5672	12.945	9.05512	8.87668	11.2216	9.7178	bHLH transcription factor
FAN_icon19981273.1.g00001.1	1.03284	0.0466117	0.915063	0.999995	1	4.06935	1.6373	2.50909	2.73858	2.34346	2.29728	3.03922	2.55998	protein NSP-INTERACTING KINASE 1
FAN_icon19982809.1.g00001.1	-1.00646	-0.0093	0.962005	0.999995	1	103.856	99.4166	65.1314	89.4679	80.49	62.8765	97.8629	80.4098	signal recognition particle receptor subunit alpha homolog
FAN_icon19982819.1.g00001.1	1.28888	0.366118	0.177695	0.999995	1	24.8477	20.0842	23.8649	22.9323	21.6317	11.589	49.0619	27.4275	PREDICTED: uncharacterized protein LOC101298327
FAN_icon19983147.1.g00001.1	-1.08464	-0.117213	0.595348	0.999995	1	21.5476	29.3229	37.9519	29.6075	33.2021	20.7123	20.3555	24.7566	PREDICTED: uncharacterized protein LOC105351684
FAN_icon19984211.1.g00001.1	-1.13427	-0.181769	0.625424	0.999995	1	4.12511	3.51473	3.52173	3.72052	3.77297	2.46574	2.60968	2.94946	protein translocase subunit SECA2, chloroplastic
FAN_icon19984645.1.g00001.1	2.2085	1.14307	0.00227	0.0708524	1	14.5109	21.2685	12.1819	15.9871	41.9915	41.164	10.0789	31.0781	alanine glyoxylate aminotransferase
FAN_icon19984809.1.g00001.1	-1.24164	-0.312251	0.186678	0.999995	1	8.92966	10.2429	11.2695	10.1474	6.79134	7.64381	7.82903	7.42139	probable inactive receptor kinase At1g48480
FAN_icon19985269.1.g00001.1	-12.0355	-3.58923	0.000458	0.0213043	1	3.58995	1.23806	2.89458	2.5742	0.258422	0	0.268117	0.175513	cytochrome P450 78A9-like
FAN_icon19985553.1.g00001.1	2.36897	1.24426	0.0235071	0.363808	1	0.193607	2.00307	0.991727	1.0628	2.25776	2.70511	1.82191	2.26159	NAC domain-containing protein 68-like
FAN_icon19985741.1.g00001.1	1.11462	0.156552	0.688128	0.999995	1	2.32328	4.00615	2.31403	2.88115	4.51552	1.96735	2.08219	2.85502	late embryogenesis abundant hydroxyproline-rich glycoprotein
FAN_icon19985885.1.g00001.1	1.06957	0.0970364	0.68962	0.999995	1	9.29312	7.61168	10.7437	9.21617	7.52587	10.3286	9.10957	8.98801	protein IQ-DOMAIN 1
FAN_icon19986035.1.g00001.1	-1.21837	-0.284947	0.252641	0.999995	1	13.4326	14.7941	10.543	12.9233	8.98326	7.43026	12.2329	9.54879	protein SLOW GREEN 1, chloroplastic-like
FAN_icon19987475.1.g00001.1	1.34521	0.427835	0.112611	0.911434	1	758.392	661.378	653.915	691.228	981.899	871.6	644.397	832.632	sucrose-binding protein-like
FAN_icon19988465.1.g00001.1	-1.45002	-0.536077	0.00225	0.0704578	1	106.287	90.9562	99.2783	98.8405	55.7507	54.6521	75.0386	61.8138	cytochrome P450 71B37-like
FAN_icon19989403.1.g00001.1	-1.4351	-0.521152	0.213565	0.999995	1	4.06574	2.40369	2.80989	3.09311	2.75948	0.737756	2.34246	1.94657	CD2 antigen cytoplasmic tail-binding protein 2 homolog
FAN_icon19989417.1.g00001.1	1.23274	0.301863	0.241756	0.999995	1	8.11282	9.30102	8.98529	8.79971	9.65971	9.74786	10.0221	9.80989	PREDICTED: uncharacterized protein LOC101303670
FAN_icon19989463.1.g00001.1	2.15611	1.10843	0.0028	0.0830949	1	2.32328	2.8043	2.14874	2.42544	4.76638	5.16429	4.16438	4.69835	3-dehydrosphinganine reductase TSC10A-like
FAN_icon19989723.1.g00001.1	-1.20127	-0.264561	0.575852	0.999995	1	2.76191	1.63286	3.03162	2.47546	1.78935	3.00701	0.795633	1.864	1-aminocyclopropane-1-carboxylate oxidase homolog 1-like
FAN_icon19991649.1.g00001.1	-1.08966	-0.123878	0.543125	0.999995	1	19.6746	25.2409	23.0116	22.6424	19.3747	13.495	23.8045	18.8914	dolichyl-diphosphooligosaccharide--protein glycosyltransferase subunit STT3B
FAN_icon19992109.1.g00001.1	3.96361	1.98682	0.000842	0.033804	1	2.7033	5.19418	0.329699	2.74239	15.5122	10.5465	2.59583	9.5515	chlorophyll a-b binding protein of LHCII type 1-like
FAN_icon19992207.1.g00001.1	-1.34749	-0.430275	0.321654	0.999995	1	2.04483	4.01965	3.84062	3.3017	1.58973	2.07787	3.02385	2.23049	probable carboxylesterase 8
FAN_icon19993015.1.g00001.1	1.05616	0.0788234	0.747674	0.999995	1	15.5329	13.4321	18.407	15.7907	16.5218	9.42323	19.9466	15.2972	protein SMAX1-LIKE 6
FAN_icon19993193.1.g00001.1	1.54931	0.631623	0.114736	0.918412	1	1.93093	1.99776	2.14304	2.02391	1.50118	2.69793	4.41291	2.87067	allene oxide synthase
FAN_icon19993541.1.g00001.1	1.97379	0.980967	0.0134491	0.250982	1	2.8964	5.59373	1.97819	3.48944	7.7561	5.88639	4.6725	6.105	alpha-glucosidase-like
FAN_icon19995303.1.g00001.1	1.34705	0.429802	0.0173857	0.298173	1	27.1804	29.3437	24.4154	26.9798	30.931	36.6259	30.185	32.5806	transcription factor MYB1R1
FAN_icon19995827.1.g00001.1	-1.44093	-0.527003	0.261333	0.999995	1	2.22618	2.30323	2.85084	2.46008	1.15381	1.13108	2.3942	1.5597	KH domain-containing protein At4g18375-like
FAN_icon19996003.1.g00001.1	-1.09891	-0.136077	0.653236	0.999995	1	7.73583	5.33571	7.62036	6.8973	4.36924	7.55848	5.06647	5.66473	calmodulin-binding protein 60 A
FAN_icon19996079.1.g00001.1	-1.63918	-0.712971	0.000746	0.0308708	1	46.9216	54.9384	39.2342	47.0314	24.5193	14.716	39.4566	26.2306	UDP-glucose 6-dehydrogenase 3
FAN_icon19997871.1.g00001.1	-2.03077	-1.02203	2.66e-05	0.00209	1	45.2568	36.8608	46.3646	42.8274	13.7244	10.2739	34.4332	19.4772	PREDICTED: uncharacterized protein LOC101295567 isoform X1
FAN_icon20002699.1.g00001.1	1.02868	0.0407979	0.854065	0.999995	1	10.7562	9.33993	12.4624	10.8528	8.4618	10.0029	12.136	10.2002	PREDICTED: uncharacterized protein LOC107405076, partial
FAN_icon20003305.1.g00001.1	2.16639	1.1153	1.92e-05	0.0016	1	11.7413	7.89599	7.85206	9.16312	13.4387	24.1106	15.5213	17.6902	1-aminocyclopropane-1-carboxylate oxidase homolog 4-like
FAN_icon20004839.1.g00001.1	-1.49076	-0.576049	0.0600999	0.645824	1	313.279	280.328	450.327	347.978	205.223	101.328	342.676	216.409	legumin B-like
FAN_icon20004881.1.g00001.1	2.12869	1.08996	0.166971	0.999995	1	1.34452	2.98083	0.819898	1.71508	0.248877	8.05108	1.03285	3.11094	pore-forming toxin-like protein Hfr-2
FAN_icon20008993.1.g00001.1	-1.76757	-0.821771	0.0381926	0.492168	1	4.02294	4.55858	3.7616	4.11437	2.97866	1.70331	1.5452	2.07572	ATP-dependent zinc metalloprotease FTSH 10, mitochondrial-like
FAN_icon20009709.1.g00001.1	-4.44886	-2.15344	0.00282	0.0834302	1	4.08427	1.73996	2.25621	2.69348	0.311301	0	1.29192	0.534407	DNA (cytosine-5)-methyltransferase CMT2 isoform X2
FAN_icon20009811.1.g00001.1	-1.37535	-0.4598	0.118641	0.93581	1	5.52382	7.34786	7.07378	6.64849	5.87929	3.75876	3.44774	4.36193	Ubiquitin and WLM domain-containing protein
FAN_icon20009887.1.g00001.1	-1.08487	-0.117524	0.554187	0.999995	1	23.0193	32.7725	23.5156	26.4358	23.9634	15.2443	26.9784	22.0621	E3 ubiquitin protein ligase RIN2-like isoform X1
FAN_icon20010569.1.g00001.1	-2.993	-1.58159	0.00278	0.0826936	1	2.87353	2.57659	2.94386	2.79799	0.496443	0.24333	1.80274	0.847503	protein transport protein SEC16B homolog
FAN_icon20011131.1.g00001.1	-1.34807	-0.430898	0.0963832	0.839621	1	7.91682	9.58925	12.5286	10.0115	7.25571	7.11272	5.97041	6.77961	transcription factor MYC2-like
FAN_icon20013317.1.g00001.1	1.69484	0.761146	0.00254	0.0770649	1	9.38687	10.3063	7.52321	9.07214	13.6522	18.4931	8.75615	13.6338	chaperone protein dnaJ 11, chloroplastic-like
FAN_icon20013505.1.g00001.1	1.35794	0.441424	0.099425	0.849476	1	6.51334	7.33336	6.54192	6.79621	7.69487	8.02989	9.27122	8.33199	protein EDS1L-like
FAN_icon20014335.1.g00001.1	-1.17408	-0.23153	0.241153	0.999995	1	21.9726	21.1516	30.6663	24.5968	18.8153	17.4738	21.0623	19.1172	PREDICTED: uncharacterized protein At4g19900
FAN_icon20014547.1.g00001.1	1.02247	0.0320581	0.855997	0.999995	1	29.2331	25.3029	26.099	26.8783	23.2716	21.1142	30.3092	24.8983	nuclear-pore anchor
FAN_icon20014977.1.g00001.1	-1.27237	-0.347518	0.217091	0.999995	1	29.4411	20.863	27.7171	26.0071	17.5062	5.89115	33.6149	19.0041	probable glycerol-3-phosphate acyltransferase 3
FAN_icon20015651.1.g00001.1	1.17039	0.226991	0.386139	0.999995	1	7.79958	10.9835	8.32343	9.03551	10.3869	8.53104	9.61153	9.50982	trihelix transcription factor GTL2
FAN_icon20015725.1.g00001.1	1.41158	0.497306	0.166249	0.999995	1	3.08132	3.58646	2.30179	2.98985	3.99256	3.66926	3.62455	3.76212	probable glutamyl endopeptidase, chloroplastic isoform X2
FAN_icon20016887.1.g00001.1	-2.46638	-1.30239	0.00739	0.166496	1	2.86599	3.36054	2.77302	2.99985	0.74271	1.21346	1.28429	1.08015	protein LAS1 isoform X2
FAN_icon20017269.1.g00001.1	-1.16023	-0.214406	0.243593	0.999995	1	39.7865	40.7111	40.499	40.3322	29.1754	23.0469	42.613	31.6117	Mic1 domain-containing protein
FAN_icon20017957.1.g00001.1	-1.09304	-0.128343	0.578506	0.999995	1	13.1835	10.8723	10.4396	11.4985	8.16981	9.70766	10.5312	9.46955	ARF guanine-nucleotide exchange factor GNOM-like
FAN_icon20018293.1.g00001.1	-1.76087	-0.816287	0.00325	0.0925089	1	13.7567	14.4305	11.2552	13.1475	6.18925	4.36844	9.7606	6.77277	probable inactive receptor kinase At1g48480
FAN_icon20020113.1.g00001.1	-1.44692	-0.532985	0.0786335	0.749309	1	7.62263	4.53471	6.83305	6.33013	4.19767	3.38878	4.35515	3.98054	histone-lysine N-methyltransferase family member SUVH9-like
FAN_icon20021423.1.g00001.1	105.348	6.71902	0.00565	0.13718	1	0	0	0	0	1.48153	2.1785	2.56185	2.07396	---NA---
FAN_icon20022337.1.g00001.1	-106.259	-6.73144	0.0158579	0.280585	1	3.63981	2.71973	2.07161	2.81038	0	0	0	0	elongation factor Ts, mitochondrial
FAN_icon20022505.1.g00001.1	-1.15968	-0.213729	0.450243	0.999995	1	7.99245	10.7274	7.56106	8.76032	7.55713	5.76194	6.96946	6.76284	AP3-complex subunit beta-A
FAN_icon20025301.1.g00001.1	-1.08451	-0.117038	0.660071	0.999995	1	8.303	7.79127	7.25338	7.78255	6.25492	6.37693	6.74916	6.46034	protein-tyrosine-phosphatase MKP1-like
FAN_icon20025719.1.g00001.1	4.01123	2.00404	4.08e-05	0.00301	1	1.14041	2.16311	0.973602	1.42571	6.89576	5.79418	2.55517	5.0817	laccase-12-like
FAN_icon20028735.1.g00001.1	1.50633	0.591037	0.0419652	0.520495	1	4.7517	5.30945	3.73214	4.59777	6.40321	7.48415	4.5993	6.16222	golgin candidate 2
FAN_icon20029103.1.g00001.1	-3.46916	-1.79458	1.05e-06	0.000137	0.280925	155.286	111.499	238.208	168.331	30.2921	16.6583	89.4308	45.4604	pectinesterase 3-like
FAN_icon20029119.1.g00001.1	-1.04758	-0.0670572	0.736247	0.999995	1	18.0033	21.8658	20.7161	20.1951	21.8061	15.1623	15.2582	17.4089	cyclic nucleotide-gated ion channel 1-like
FAN_icon20029907.1.g00001.1	-1.25562	-0.328406	0.149903	0.999995	1	16.726	12.5854	16.8758	15.3957	11.0825	7.24272	15.331	11.2187	DEAD-box ATP-dependent RNA helicase 37-like
FAN_icon20030051.1.g00001.1	1.28361	0.360204	0.292252	0.999995	1	3.19281	4.40442	4.543	4.04674	6.06764	5.40733	2.57534	4.68344	E3 ubiquitin-protein ligase RHA1B-like
FAN_icon20030117.1.g00001.1	-1.12814	-0.173952	0.406913	0.999995	1	19.7156	20.9864	16.9937	19.2319	11.7905	15.4109	18.859	15.3535	E3 ubiquitin-protein ligase UPL1-like
FAN_icon20030879.1.g00001.1	1.50171	0.586604	0.256739	0.999995	1	0.939305	2.42954	1.40335	1.59073	3.34699	2.08793	0.94706	2.12733	---NA---
FAN_icon20031721.1.g00001.1	5.28025	2.40061	0.000608	0.0265153	1	0.238676	0.246936	0.815059	0.433557	3.0926	2.12216	1.60431	2.27302	cationic amino acid transporter 7, chloroplastic-like
FAN_icon20032467.1.g00001.1	1.04073	0.0575931	0.82644	0.999995	1	18.5034	20.6551	15.7969	18.3184	16.7197	23.1937	10.8009	16.9048	chloroplast stem-loop binding protein of 41 kDa b, chloroplastic
FAN_icon20032787.1.g00001.1	-1.23083	-0.299634	0.218799	0.999995	1	13.1033	11.5484	18.6445	14.4321	9.43242	7.70545	15.3318	10.8232	membrane steroid-binding protein 2-like
FAN_icon20033827.1.g00001.1	-1.04023	-0.0569017	0.833363	0.999995	1	7.58293	6.2763	6.63562	6.83162	5.64963	3.61193	8.66494	5.9755	zinc finger protein 598
FAN_icon20034297.1.g00001.1	-1.39049	-0.475597	0.21333	0.999995	1	3.79146	4.90336	2.58951	3.76144	2.94763	1.68557	2.54851	2.3939	MuDR family transposase isoform 1
FAN_icon20034635.1.g00001.1	2.80445	1.48772	0.00107	0.0401145	1	2.8436	1.37294	2.10398	2.10684	7.61471	6.01988	2.29366	5.30942	protein EXORDIUM-like 5
FAN_icon20034741.1.g00001.1	-1.0314	-0.0445987	0.808151	0.999995	1	51.9431	54.1331	64.0904	56.7222	43.4776	38.0457	69.3195	50.2809	galacturonosyltransferase 8-like
FAN_icon20035761.1.g00001.1	1.03289	0.0466893	0.815808	0.999995	1	14.9374	16.4325	14.6896	15.3532	15.4349	10.3273	17.2849	14.349	SMR domain-containing protein At5g58720-like
FAN_icon20036115.1.g00001.1	1.40062	0.486066	0.112302	0.909874	1	4.27016	4.83871	4.68716	4.59868	7.37731	4.90738	5.19384	5.82618	UPF0496 protein At4g34320-like
FAN_icon20036375.1.g00001.1	-1.10291	-0.141318	0.566837	0.999995	1	11.3324	11.5259	10.0028	10.9537	8.21293	6.34327	12.3942	8.98348	AT3G28860-like protein
FAN_icon20036489.1.g00001.1	-1.89396	-0.921404	5.49e-06	0.000566	1	25.1477	23.2794	31.4777	26.6349	13.7199	8.64612	16.2681	12.878	receptor-like protein kinase FERONIA
FAN_icon20037839.1.g00001.1	-5.18011	-2.37298	0.00229	0.0713646	1	2.11841	2.19172	1.80855	2.03956	0.249535	0	0.776689	0.342075	G-type lectin S-receptor-like serine/threonine-protein kinase SD1-29
FAN_icon20037983.1.g00001.1	-1.26253	-0.336313	0.155232	0.999995	1	222.926	223.404	176.759	207.696	150.184	102.072	197.505	149.92	elongation factor 2-like
FAN_icon20038025.1.g00001.1	1.24066	0.31111	0.147863	0.999995	1	12.1012	12.9112	12.7525	12.5883	13.9649	11.5282	17.0307	14.1746	zinc finger CCCH domain-containing protein 20-like
FAN_icon20038309.1.g00001.1	1.06372	0.0891198	0.799211	0.999995	1	8.95227	7.06845	3.21803	6.41292	6.41038	6.88254	4.75062	6.01452	cyclin-P3-1
FAN_icon20038667.1.g00001.1	-2.03608	-1.02579	1.11e-05	0.00101	1	20.0426	21.5187	16.1424	19.2346	5.87995	7.68544	11.9469	8.50409	ubiquinone biosynthesis protein COQ9, mitochondrial
FAN_icon20038821.1.g00001.1	1.19429	0.256154	0.289148	0.999995	1	8.36034	10.1265	7.13747	8.54143	8.45483	8.02921	10.965	9.14969	mannosylglycoprotein endo-beta-mannosidase
FAN_icon20039083.1.g00001.1	-1.16557	-0.22103	0.585732	0.999995	1	5.67242	7.43375	5.81126	6.30581	3.42997	1.92136	9.65919	5.00351	peroxisomal membrane family protein
FAN_icon20039775.1.g00001.1	1.66816	0.738255	0.0256109	0.38423	1	11.6994	12.5526	6.28881	10.1803	12.0713	25.8683	6.40769	14.7824	isoflavone reductase
FAN_icon20040157.1.g00001.1	-1.02919	-0.0415126	0.884141	0.999995	1	6.94437	7.18471	12.675	8.93468	8.0672	5.47493	10.6233	8.05513	probable galacturonosyltransferase 14 isoform X2
FAN_icon20041427.1.g00001.1	-1.70569	-0.770355	0.0115622	0.2263	1	6.60068	7.02425	9.33834	7.65442	5.37599	1.91638	5.07061	4.121	NAC domain-containing protein 77-like
FAN_icon20041435.1.g00001.1	-3.53864	-1.82319	0.00281	0.0831564	1	2.45168	1.56094	3.70313	2.57192	0.488726	1.19774	0.253531	0.646665	PREDICTED: uncharacterized protein LOC101298068
FAN_icon20041733.1.g00001.1	-1.19556	-0.257691	0.417269	0.999995	1	5.84632	7.41449	4.83017	6.03033	5.86472	3.83276	3.80296	4.50015	ubiquitin carboxyl-terminal hydrolase 18-like
FAN_icon20041813.1.g00001.1	1.02217	0.0316287	0.93239	0.999995	1	4.33759	3.51213	6.92325	4.92432	5.86472	5.27005	2.53531	4.55669	---NA---
FAN_icon20042091.1.g00001.1	1.08737	0.120837	0.726703	0.999995	1	3.77182	6.04866	4.02515	4.61521	3.66545	3.35367	6.5918	4.53697	F-box/LRR-repeat/kelch-repeat protein At2g27520-like
FAN_icon20043137.1.g00001.1	1.15613	0.209308	0.261953	0.999995	1	20.9336	16.9753	16.4226	18.1105	20.0378	18.4452	18.0007	18.8279	uncharacterized membrane protein At1g16860-like
FAN_icon20044109.1.g00001.1	1.01963	0.0280475	0.949765	0.999995	1	3.10278	4.44485	3.05647	3.5347	1.85556	5.45698	2.24603	3.18619	protein HIRA-like isoform X1
FAN_icon20044585.1.g00001.1	-1.07616	-0.10589	0.612631	0.999995	1	19.9906	20.0972	23.9899	21.3592	16.3723	14.6124	23.3248	18.1032	translocase of chloroplast 159, chloroplastic-like
FAN_icon20045425.1.g00001.1	2.36758	1.24341	4.2e-05	0.00308	1	7.37667	6.02525	3.14884	5.51692	12.8281	10.8493	11.2216	11.633	zinc finger CCCH domain-containing protein 20
FAN_icon20045513.1.g00001.1	2.32468	1.21703	7.58e-06	0.000742	1	23.9511	31.8043	15.9396	23.8983	50.5832	65.157	31.4378	49.0593	ethylene-responsive transcription factor RAP2-4-like
FAN_icon20045785.1.g00001.1	1.50183	0.586717	0.235416	0.999995	1	2.07331	2.3834	0.590015	1.68224	1.79097	3.21873	1.54846	2.18605	auxin-responsive protein IAA31
FAN_icon20046645.1.g00001.1	-1.14513	-0.195517	0.30924	0.999995	1	18.0579	18.6829	19.1102	18.617	13.649	12.4243	18.207	14.7601	VIN3-like protein 1 isoform X2
FAN_icon20046951.1.g00001.1	-1.7403	-0.799337	0.118542	0.935343	1	3.95018	1.75153	2.89062	2.86411	0.731195	2.62822	1.0115	1.45697	PREDICTED: uncharacterized protein LOC101307718
FAN_icon20048081.1.g00001.1	-1.87662	-0.908136	0.00808	0.177216	1	6.96984	5.00769	7.76853	6.58202	1.25431	3.44286	4.9452	3.21412	probable sucrose-phosphate synthase 4
FAN_icon20048523.1.g00001.1	-1.00462	-0.00666	0.986376	0.999995	1	2.25724	2.14075	3.37239	2.59013	1.70612	2.62822	2.78163	2.37199	A-kinase anchor protein 9
FAN_icon20048679.1.g00001.1	1.01948	0.0278331	0.928203	0.999995	1	6.39552	7.97917	3.53298	5.96922	6.58076	3.345	6.32189	5.41588	WD repeat-containing protein 91 homolog
FAN_icon20050923.1.g00001.1	-1.37938	-0.464025	0.144746	0.999995	1	5.51807	6.80695	7.4288	6.58461	4.39996	4.04368	4.56503	4.33622	myosin-binding protein 7-like
FAN_icon20051253.1.g00001.1	1.36139	0.445077	0.402601	0.999995	1	2.08531	0.588403	2.26582	1.64651	0.982544	2.88954	2.29366	2.05525	PREDICTED: uncharacterized protein LOC101314703 isoform X4
FAN_icon20052325.1.g00001.1	-1.3227	-0.403491	0.221962	0.999995	1	5.33155	5.72823	10.1538	7.07119	6.37685	3.64652	4.68639	4.90325	PREDICTED: uncharacterized protein LOC101305708 isoform X1
FAN_icon20053607.1.g00001.1	-1.14211	-0.191697	0.481753	0.999995	1	6.19142	6.2116	5.60616	6.00306	4.86207	4.05132	5.2967	4.7367	1-phosphatidylinositol-3-phosphate 5-kinase FAB1A-like
FAN_icon20054305.1.g00001.1	1.55995	0.641501	0.0319876	0.441537	1	3.94	6.98804	4.32475	5.08426	5.34828	7.86433	8.07116	7.09459	protein YLS9
FAN_icon20055097.1.g00001.1	-1.69189	-0.758633	0.0172798	0.296974	1	297.001	224.976	497.987	339.988	148.536	107.717	302.416	186.223	anthocyanidin synthase
FAN_icon20055577.1.g00001.1	-1.20213	-0.265595	0.359864	0.999995	1	6.37904	6.59982	11.0521	8.01033	7.05	4.28963	7.06227	6.13397	PREDICTED: uncharacterized protein LOC101300778 isoform X3
FAN_icon20057143.1.g00001.1	1.00742	0.0106619	0.961453	0.999995	1	18.9008	14.7146	10.5444	14.7199	11.3965	12.3604	16.1008	13.2859	homeobox-DDT domain protein RLT1 isoform X1
FAN_icon20057439.1.g00001.1	-1.19157	-0.252865	0.286177	0.999995	1	15.9422	14.9041	18.6937	16.5133	16.4259	8.05108	13.4271	12.6347	protein trichome birefringence-like 23
FAN_icon20057883.1.g00001.1	-1.39769	-0.483049	0.0157495	0.279196	1	49.4861	54.5593	46.3257	50.1237	30.2035	19.658	48.5461	32.8026	PREDICTED: uncharacterized protein LOC101310436
FAN_icon20058125.1.g00001.1	1.18971	0.250604	0.556678	0.999995	1	3.49771	3.39259	1.30642	2.73224	3.39907	2.49907	2.64494	2.84769	PREDICTED: uncharacterized protein LOC105352482
FAN_icon20059313.1.g00001.1	1.32268	0.403466	0.16014	0.999995	1	8.42114	15.2955	19.8108	14.5091	8.97171	13.0735	31.1954	17.7469	acetyl-CoA carboxylase 1-like
FAN_icon20059351.1.g00001.1	-1.48722	-0.57262	0.104508	0.872735	1	3.74273	6.77647	7.02962	5.84961	2.18231	2.1393	6.54096	3.62086	formin-like protein 6
FAN_icon20059393.1.g00001.1	-1.13715	-0.185417	0.678458	0.999995	1	1.87137	3.09781	2.71599	2.56172	1.45487	2.1393	2.51575	2.03664	RNA binding protein, putative isoform 1
FAN_icon20060273.1.g00001.1	-1.84462	-0.883326	0.00675	0.155793	1	5.61632	6.48116	7.37665	6.49138	3.07883	2.74378	3.77512	3.19925	serine/threonine-protein kinase CDL1-like
FAN_icon20060965.1.g00001.1	-1.04681	-0.0660007	0.758349	0.999995	1	11.4153	14.1338	17.7338	14.4276	11.154	11.1719	15.5977	12.6412	transmembrane and coiled-coil domain-containing protein 1
FAN_icon20061441.1.g00001.1	-2.37844	-1.25001	7.77e-05	0.00508	1	53.7541	41.0439	57.9147	50.9042	10.0236	8.06238	41.865	19.9837	Embryogenesis-associated protein
FAN_icon20062041.1.g00001.1	-1.88877	-0.917445	0.0244331	0.372641	1	4.74757	5.61358	3.47413	4.61176	1.46466	2.29728	2.7353	2.16575	PREDICTED: uncharacterized protein LOC101296373
FAN_icon20062423.1.g00001.1	-1.69878	-0.764502	0.0668953	0.687828	1	5.5997	1.1587	5.41805	4.05882	1.45114	0.711272	4.51675	2.22639	PREDICTED: uncharacterized protein LOC101302100
FAN_icon20062425.1.g00001.1	-1.50513	-0.589886	0.0797411	0.755073	1	3.81131	4.73187	6.18229	4.90849	3.45691	2.42056	3.07423	2.9839	protein TIFY 6B
FAN_icon20062483.1.g00001.1	-1.25855	-0.331759	0.360008	0.999995	1	5.34283	2.9942	4.18123	4.17275	2.59608	3.11046	3.29202	2.99952	serine/threonine-protein kinase EDR1
FAN_icon20063573.1.g00001.1	-1.47077	-0.556575	0.0152506	0.273404	1	14.3726	14.6769	14.1825	14.4107	6.77199	7.58691	12.2956	8.88483	DEAD-box ATP-dependent RNA helicase 21
FAN_icon20063857.1.g00001.1	1.14237	0.192035	0.714394	0.999995	1	0.746627	2.89675	2.23096	1.95811	0.967428	1.89673	3.2621	2.04208	sulfite reductase [ferredoxin], chloroplastic
FAN_icon20064709.1.g00001.1	2.12737	1.08907	0.000205	0.0112083	1	5.03973	3.28299	4.93999	4.4209	9.91613	8.29818	7.52791	8.58074	trafficking protein particle complex subunit 12
FAN_icon20064713.1.g00001.1	-1.19108	-0.252276	0.514101	0.999995	1	4.47976	2.51052	4.78063	3.92364	3.14414	3.31927	2.5093	2.99091	U-box domain-containing protein 38
FAN_icon20066529.1.g00001.1	1.02242	0.0319898	0.902575	0.999995	1	6.14392	9.05328	6.03998	7.07906	6.75467	5.20266	7.50866	6.48866	AP-3 complex subunit delta
FAN_icon20066937.1.g00001.1	1.14529	0.195712	0.574818	0.999995	1	4.54976	2.72524	4.90644	4.06048	4.96443	3.95411	3.86301	4.26052	elongator complex protein 3
FAN_icon20067089.1.g00001.1	-1.32136	-0.402028	0.355224	0.999995	1	2.48386	3.55822	2.77302	2.93836	2.97084	1.94153	1.02743	1.97993	U-box domain-containing protein 11
FAN_icon20067503.1.g00001.1	-1.23752	-0.30745	0.389314	0.999995	1	3.78939	3.71419	3.57565	3.69308	3.35949	2.02664	2.68117	2.6891	clavaminate synthase-like protein At3g21360
FAN_icon20067641.1.g00001.1	1.34128	0.423616	0.124015	0.955662	1	9.70615	11.2471	5.8005	8.91793	10.5643	13.315	7.82903	10.5695	zinc finger CCCH domain-containing protein 32-like isoform X2
FAN_icon20067707.1.g00001.1	-1.35517	-0.438474	0.0777194	0.745334	1	10.2399	12.9057	9.53682	10.8941	7.47839	5.20266	9.01039	7.23048	metal transporter Nramp3
FAN_icon20067833.1.g00001.1	-1.09581	-0.132003	0.74238	0.999995	1	4.32227	4.00114	2.33056	3.55132	4.12668	2.02268	2.44657	2.86531	E3 ubiquitin-protein ligase SIS3-like
FAN_icon20068089.1.g00001.1	1.01377	0.0197327	0.930499	0.999995	1	10.426	10.9795	11.1263	10.8439	11.097	6.38508	12.5144	9.99883	trihelix transcription factor ASIL1
FAN_icon20069013.1.g00001.1	4.15217	2.05387	0.00267	0.0800154	1	0.558538	0.770492	0.476841	0.601957	0.723715	4.25672	1.75202	2.24415	F-box/kelch-repeat protein At3g06240-like
FAN_icon20069905.1.g00001.1	1.02493	0.0355201	0.922138	0.999995	1	2.97887	3.65984	2.86104	3.16658	2.65362	1.65539	4.5052	2.93807	PREDICTED: uncharacterized protein LOC101296952 isoform X1
FAN_icon20069943.1.g00001.1	-1.49329	-0.578495	0.0793559	0.753546	1	6.14392	6.54918	9.53682	7.40997	3.61858	2.83781	7.25837	4.57159	serine/threonine-protein kinase-like protein At3g51990
FAN_icon20070317.1.g00001.1	1.04506	0.0635897	0.885844	0.999995	1	2.44535	1.55691	2.89062	2.29762	1.70612	1.6725	3.28738	2.222	PREDICTED: uncharacterized protein LOC101301533 isoform X2
FAN_icon20071497.1.g00001.1	1.41394	0.499725	0.24089	0.999995	1	1.48563	1.34492	2.85375	1.89477	2.16561	1.65117	3.74475	2.52051	probable beta-1,4-xylosyltransferase IRX9H
FAN_icon20071519.1.g00001.1	-1.04597	-0.0648392	0.727299	0.999995	1	28.7842	26.7063	26.1593	27.2166	18.7686	20.7575	31.2063	23.5775	splicing factor 3B subunit 1
FAN_icon20071627.1.g00001.1	-1.10241	-0.140658	0.599545	0.999995	1	10.2308	9.16	6.04686	8.47922	6.62819	5.49794	8.46381	6.86332	kinesin-like protein KIN-12E
FAN_icon20071999.1.g00001.1	1.12363	0.168161	0.613529	0.999995	1	4.82831	4.03476	4.91478	4.59262	6.01557	4.00998	3.9944	4.67332	ATPase family AAA domain-containing protein At1g05910
FAN_icon20072943.1.g00001.1	2.17839	1.12326	0.115326	0.920622	1	1.11423	1.15279	1.10979	1.1256	0.721869	4.9535	0.74895	2.14144	glucuronoxylan 4-O-methyltransferase 1
FAN_icon20073115.1.g00001.1	-1.3235	-0.404359	0.181617	0.999995	1	4.64261	6.34034	5.70749	5.56348	3.60934	3.7741	3.9944	3.79262	PREDICTED: uncharacterized protein LOC101300793
FAN_icon20073859.1.g00001.1	1.31451	0.394531	0.094434	0.833291	1	8.5424	7.8774	7.29291	7.90423	9.3843	6.84055	11.9832	9.40269	putative F-box protein At1g65770
FAN_icon20074237.1.g00001.1	-1.14314	-0.193007	0.369055	0.999995	1	123.122	148.133	155.529	142.262	119.349	92.7013	127.072	113.041	serine hydroxylmethyltransferase
FAN_icon20074983.1.g00001.1	-1.28411	-0.360767	0.251132	0.999995	1	5.94254	4.03476	7.60999	5.86243	2.40623	4.71762	5.4923	4.20539	serine hydroxymethyltransferase 7-like
FAN_icon20075391.1.g00001.1	1.20644	0.270754	0.236365	0.999995	1	10.5067	10.288	10.5716	10.4554	11.4259	10.0091	12.8634	11.4328	glyoxylate/hydroxypyruvate reductase HPR3-like
FAN_icon20076595.1.g00001.1	-2.57289	-1.36339	4.72e-06	0.000497	1	8.1502	13.7983	9.9627	10.6371	3.12014	3.52921	4.48227	3.71054	translation initiation factor IF-2
FAN_icon20078463.1.g00001.1	-1.09804	-0.134937	0.584102	0.999995	1	11.4844	12.2651	7.27435	10.3413	6.96031	7.05843	11.2057	8.40814	probable purine permease 5 isoform X2
FAN_icon20079087.1.g00001.1	1.31749	0.397796	0.371957	0.999995	1	2.64027	1.75606	1.44905	1.94846	1.95491	2.87457	2.02825	2.28591	PREDICTED: uncharacterized protein LOC101299944
FAN_icon20079697.1.g00001.1	-1.44366	-0.529734	0.0113457	0.223616	1	39.0839	42.1614	22.2975	34.5143	19.9209	15.9991	28.8857	21.6019	coatomer subunit alpha-1-like
FAN_icon20081117.1.g00001.1	-1.88505	-0.9146	0.00977	0.202543	1	4.44556	5.17435	4.586	4.73531	2.64012	0.941124	3.23719	2.27281	F-box/LRR-repeat protein At3g26922-like
FAN_icon20081283.1.g00001.1	-1.84832	-0.886213	0.0531056	0.600835	1	4.9289	3.33428	1.61844	3.29388	2.45636	0.722386	1.52911	1.56928	ubiquitin carboxyl-terminal hydrolase 25
FAN_icon20081455.1.g00001.1	-1.55099	-0.633187	0.00114	0.0421537	1	23.9511	19.5118	23.0238	22.1622	11.9738	11.4983	15.4654	12.9792	FACT complex subunit SPT16-like
FAN_icon20084723.1.g00001.1	-1.78896	-0.839119	0.055556	0.616822	1	3.14095	4.20544	4.57436	3.97358	1.19701	3.05089	1.73868	1.99553	disease resistance RPP13-like protein 4
FAN_icon20085013.1.g00001.1	-1.31846	-0.398856	0.447254	0.999995	1	3.21497	0.950354	2.74472	2.30335	1.48776	2.33351	0.926147	1.58247	PREDICTED: uncharacterized protein LOC101294624 isoform X1
FAN_icon20085035.1.g00001.1	1.2649	0.339028	0.328471	0.999995	1	5.54285	4.58775	4.10115	4.74392	7.18205	6.57115	2.23545	5.32955	probable glycosyltransferase At5g03795
FAN_icon20085071.1.g00001.1	-1.59795	-0.676223	0.056301	0.622078	1	6.80996	4.37316	5.61339	5.59884	3.34699	1.78965	4.41961	3.18542	exportin-2
FAN_icon20085975.1.g00001.1	-1.49721	-0.582273	0.115707	0.9219	1	3.88	4.01428	4.10115	3.99848	2.63342	2.81621	1.73868	2.3961	transcription initiation factor IIB
FAN_icon20086111.1.g00001.1	32.4519	5.02023	7.46e-05	0.0049	1	0.184762	0	0.157737	0.114166	0.957606	10.3261	0	3.76123	protein TOO MANY MOUTHS
FAN_icon20087155.1.g00001.1	-1.37175	-0.456018	0.24788	0.999995	1	4.39088	3.34736	4.14322	3.96048	2.69498	2.05479	3.10676	2.61884	dentin sialophosphoprotein isoform X2
FAN_icon20087505.1.g00001.1	-1.0827	-0.114638	0.561866	0.999995	1	26.5695	29.277	29.691	28.5125	31.628	18.3833	21.4892	23.8335	phosphoinositide phospholipase C 2-like isoform X2
FAN_icon20087955.1.g00001.1	-1.06056	-0.0848324	0.796365	0.999995	1	3.68588	4.19479	5.50681	4.46249	3.10434	4.21361	4.21182	3.84326	golgin subfamily A member 4
FAN_icon20088487.1.g00001.1	1.08786	0.121499	0.548941	0.999995	1	21.5624	16.9698	23.1286	20.5536	24.8347	14.9817	21.3068	20.3744	PREDICTED: uncharacterized protein LOC101292547
FAN_icon20088599.1.g00001.1	2.72038	1.44381	1.1e-05	0.00101	1	6.81888	7.43622	5.34947	6.53486	17.6709	21.3022	8.17588	15.7163	photosystem II repair protein PSB27-H1, chloroplastic
FAN_icon20088651.1.g00001.1	-1.07161	-0.099776	0.689081	0.999995	1	24.8797	20.7833	15.2617	20.3082	17.6709	10.2999	23.7844	17.2517	probably inactive leucine-rich repeat receptor-like protein kinase At3g28040
FAN_icon20089487.1.g00001.1	3.58347	1.84136	3.79e-06	0.000413	1	1.47702	2.40137	1.26098	1.71312	6.56168	4.28825	5.67321	5.50771	cinnamoyl-CoA reductase 2-like
FAN_icon20089955.1.g00001.1	-1.32879	-0.410118	0.0590973	0.63971	1	13.6378	16.9698	18.5658	16.3911	10.507	9.1295	14.122	11.2528	protein FREE1
FAN_icon20091801.1.g00001.1	-1.16564	-0.22112	0.637931	0.999995	1	1.83713	2.37589	2.35261	2.18854	1.48776	1.16676	2.46973	1.70808	ribosome biogenesis protein BMS1 homolog
FAN_icon20093301.1.g00001.1	-1.77879	-0.830892	0.0568985	0.625082	1	3.00966	2.91921	10.7595	5.56279	1.46239	3.345	3.79313	2.86684	putative nuclease HARBI1
FAN_icon20093841.1.g00001.1	1.50467	0.589446	0.128341	0.971277	1	4.71827	3.25438	1.72634	3.23299	4.94911	3.99542	3.9266	4.29037	PREDICTED: uncharacterized protein LOC105351908
FAN_icon20093859.1.g00001.1	-1.92257	-0.943039	0.108335	0.890922	1	3.17491	3.05016	0.968041	2.3977	1.76307	0.288054	1.21947	1.0902	---NA---
FAN_icon20094363.1.g00001.1	1.06653	0.0929181	0.827071	0.999995	1	2.63345	4.08689	2.08767	2.936	0.974927	4.06179	3.28738	2.7747	probable copper-transporting ATPase HMA5
FAN_icon20094717.1.g00001.1	1.05123	0.0720732	0.848705	0.999995	1	4.81456	2.19172	3.28827	3.43152	3.24395	3.42465	3.10676	3.25845	disease resistance protein RPM1-like
FAN_icon20095545.1.g00001.1	-1.65927	-0.730545	0.0068	0.156652	1	11.7255	10.1095	12.5131	11.4494	7.28006	4.96459	6.56798	6.27087	Coatomer subunit alpha-2
FAN_icon20095947.1.g00001.1	-1.12997	-0.176281	0.659678	0.999995	1	2.62147	2.92083	2.41018	2.65082	2.35157	2.30523	1.62653	2.09444	protein PHLOEM PROTEIN 2-LIKE A10
FAN_icon20096507.1.g00001.1	-22.1047	-4.46628	0.000663	0.028331	1	1.83366	2.84568	2.66126	2.44686	0.237592	0	0	0.0791975	G-type lectin S-receptor-like serine/threonine-protein kinase At1g34300
FAN_icon20096785.1.g00001.1	-2.24502	-1.16673	0.0563187	0.622078	1	3.75722	1.94363	1.40335	2.36806	0.608543	0.298276	1.89412	0.933646	MACPF domain-containing protein At4g24290
FAN_icon20097743.1.g00001.1	1.3183	0.398674	0.318927	0.999995	1	2.01702	1.89712	2.97435	2.29616	3.80148	2.79492	1.72554	2.77398	urease accessory protein F
FAN_icon20098397.1.g00001.1	-1.15064	-0.20244	0.348858	0.999995	1	16.6863	13.4695	13.7759	14.6439	8.55333	11.6455	14.2973	11.4987	phosphatidylinositol 4-kinase gamma 4-like
FAN_icon20098495.1.g00001.1	-1.05851	-0.0820364	0.740012	0.999995	1	31.088	41.3537	19.1225	30.5214	33.5264	19.8666	24.4008	25.9313	uncharacterized LOC8278573 precursor
FAN_icon20098537.1.g00001.1	-1.73533	-0.79521	0.0689906	0.698804	1	2.72135	2.58091	6.9699	4.09072	0.881535	3.1686	2.43895	2.16303	(R,S)-reticuline 7-O-methyltransferase-like
FAN_icon20100381.1.g00002.1	1.29145	0.368988	0.322549	0.999995	1	1.65029	3.03539	2.66126	2.44898	2.13833	3.26075	3.20458	2.86788	adipose-regulatory protein (seipin), putative
FAN_icon20101739.1.g00001.1	1.64787	0.720606	0.0574189	0.628656	1	6.89898	3.69194	6.90536	5.83209	11.097	10.8783	3.83776	8.60434	PREDICTED: uncharacterized protein LOC101307910
FAN_icon20102391.1.g00001.1	1.58481	0.664306	0.00496	0.125205	1	13.0771	16.4612	13.3972	14.3119	29.3704	16.6106	15.2361	20.4057	blue copper protein-like
FAN_icon20102777.1.g00001.1	-1.04604	-0.0649358	0.786333	0.999995	1	17.6536	14.3654	12.7006	14.9065	13.1077	9.32213	16.266	12.8986	ATP-dependent zinc metalloprotease FTSH 2, chloroplastic
FAN_icon20103735.1.g00001.1	1.03132	0.0444929	0.911081	0.999995	1	4.38972	10.4079	4.52839	6.44201	7.10986	5.11115	5.65539	5.9588	probable aspartyl protease At4g16563
FAN_icon20104811.1.g00001.1	1.42058	0.506476	0.0926995	0.824196	1	26.3383	31.9807	16.8643	25.0611	37.2083	42.5155	14.2614	31.3284	protein NRT1/ PTR FAMILY 3.1-like
FAN_icon20106211.1.g00001.1	-1.17002	-0.22653	0.603312	0.999995	1	2.09989	5.31071	6.37418	4.59493	3.62785	5.33454	1.56831	3.51024	calmodulin-lysine N-methyltransferase
FAN_icon20106377.1.g00001.1	-1.21676	-0.283042	0.545117	0.999995	1	1.85468	3.59788	2.37509	2.60922	1.80237	2.06133	1.86999	1.91123	protein trichome birefringence-like 13
FAN_icon20107485.1.g00001.1	-1.22883	-0.297289	0.358295	0.999995	1	3.88987	4.59943	5.21856	4.56928	3.60016	3.7645	2.73916	3.36794	ATP-dependent helicase BRM isoform X2
FAN_icon20108925.1.g00001.1	-1.23102	-0.299858	0.383931	0.999995	1	4.25827	3.14689	5.36656	4.25724	2.62742	2.8332	4.08898	3.1832	AT-rich interactive domain-containing protein 5-like isoform X2
FAN_icon20108993.1.g00001.1	2.11839	1.08297	7.03e-05	0.00468	1	6.22189	6.43723	6.02006	6.22639	11.0179	15.2792	9.20078	11.8326	dof zinc finger protein DOF4.6-like
FAN_icon20109229.1.g00001.1	-1.57039	-0.651119	0.0930771	0.826207	1	7.29786	3.77522	3.58248	4.88518	4.01883	3.01266	1.22635	2.75261	trihelix transcription factor PTL-like
FAN_icon20109249.1.g00001.1	1.16563	0.221111	0.591067	0.999995	1	2.55425	2.26513	3.42672	2.7487	4.49163	2.54917	1.71689	2.91923	zinc finger CCCH domain-containing protein 2-like
FAN_icon20109579.1.g00001.1	1.06514	0.0910404	0.750201	0.999995	1	79.1424	59.48	64.2199	67.6141	102.789	27.2654	67.7512	65.9353	histone H3.2
FAN_icon20109745.1.g00001.1	1.52484	0.608659	0.0114286	0.224622	1	16.1242	15.2103	11.7414	14.3586	19.0492	24.9988	14.3447	19.4642	PREDICTED: uncharacterized protein LOC101296120
FAN_icon20110119.1.g00001.1	-1.42892	-0.514921	0.0625602	0.661499	1	8.57498	7.55044	5.60736	7.24426	5.20083	3.01266	5.39595	4.53648	pre-mRNA-processing factor 39-like
FAN_icon20110199.1.g00001.1	1.41778	0.503634	0.053477	0.603184	1	11.859	10.1931	10.1244	10.7255	12.5293	18.5394	9.56554	13.5448	subtilisin-like protease SBT1.7
FAN_icon20111423.1.g00001.1	1.23965	0.309934	0.14607	0.999995	1	110.286	122.764	122.121	118.391	144.316	156.267	92.2357	130.939	isoaspartyl peptidase/L-asparaginase 1
FAN_icon20112477.1.g00001.1	-1.20697	-0.271394	0.521516	0.999995	1	2.36587	2.25947	2.6413	2.42221	3.06554	0.924654	1.46794	1.81938	1-phosphatidylinositol-4-phosphate 5-kinase, putative
FAN_icon20113993.1.g00001.1	-1.59939	-0.677526	0.0811885	0.76261	1	2.97127	5.92863	3.98618	4.29536	3.57497	1.88705	1.71189	2.3913	U4/U6 small nuclear ribonucleoprotein Prp3
FAN_icon20114267.1.g00001.1	1.12617	0.171428	0.323277	0.999995	1	26.6469	30.5657	25.7165	27.643	25.5201	23.7908	35.0437	28.1182	ankyrin repeat protein SKIP35
FAN_icon20116123.1.g00001.1	3.02415	1.59653	0	0	0	17.7906	22.3505	24.1774	21.4395	61.1578	52.1127	63.9403	59.0703	elongation factor 1-alpha
FAN_icon20117349.1.g00001.1	-1.03307	-0.0469409	0.911026	0.999995	1	2.93139	4.54926	1.87696	3.1192	3.16524	2.17201	2.62719	2.65481	putative RNA polymerase II subunit B1 CTD phosphatase RPAP2 homolog
FAN_icon20117555.1.g00001.1	-1.47293	-0.558688	0.219316	0.999995	1	1.81536	3.00511	1.8598	2.22676	1.17611	1.38352	1.46428	1.34131	histone-lysine N-methyltransferase ASHH2
FAN_icon20117895.1.g00001.1	-1.3152	-0.395286	0.211719	0.999995	1	7.949	7.79127	6.96489	7.56839	7.04721	3.45417	5.06187	5.18775	MACPF domain-containing protein At4g24290-like
FAN_icon20117923.1.g00001.1	1.01334	0.0191142	0.956385	0.999995	1	5.44609	3.00511	4.18455	4.21192	3.29311	3.22822	5.12499	3.88211	PREDICTED: uncharacterized protein LOC101314829 isoform X2
FAN_icon20118131.1.g00001.1	1.07283	0.101419	0.800848	0.999995	1	1.80486	4.3571	2.56811	2.91002	2.07877	3.05671	3.23514	2.7902	PREDICTED: uncharacterized protein LOC101310650
FAN_icon20119173.1.g00001.1	-3.2451	-1.69826	2.4e-07	3.89e-05	0.064291	8.58721	8.68249	8.49748	8.58906	3.03456	1.73528	2.3613	2.37705	eukaryotic translation initiation factor 4E-1-like
FAN_icon20120205.1.g00001.1	-1.0336	-0.0476746	0.822709	0.999995	1	14.6679	12.1779	15.3052	14.0503	9.62013	14.9509	12.4154	12.3288	putative clathrin assembly protein At2g25430
FAN_icon20120781.1.g00001.1	1.71033	0.774271	0.0198481	0.326044	1	6.52988	4.00349	4.33592	4.95643	5.64065	4.60791	13.005	7.7512	UDP-glycosyltransferase 86A1-like
FAN_icon20122269.1.g00001.1	-1.40581	-0.491398	0.0463268	0.55317	1	15.03	13.4894	10.9764	13.1653	10.5587	3.91023	10.9548	8.47457	VIN3-like protein 1 isoform X1
FAN_icon20122723.1.g00001.1	-1.60058	-0.678592	0.113101	0.913742	1	2.39987	3.31058	3.92695	3.21247	1.55479	2.79428	1.07542	1.80817	BTB/POZ domain-containing protein At5g66560-like
FAN_icon20123037.1.g00001.1	-1.80472	-0.851771	0.0389507	0.497786	1	2.3541	6.18262	3.86494	4.13389	2.11174	1.84011	2.19096	2.0476	protein PIN-LIKES 2-like
FAN_icon20123457.1.g00001.1	-1.53256	-0.615945	0.243796	0.999995	1	2.09318	2.16562	1.98557	2.08146	0.602711	1.18167	1.87597	1.22011	ferrochelatase-2, chloroplastic
FAN_icon20126345.1.g00001.1	-1.43216	-0.518191	0.107861	0.889066	1	6.81888	7.24555	5.19213	6.41885	4.29832	4.21361	3.46856	3.9935	SAC3 family protein B-like isoform X3
FAN_icon20127583.1.g00001.1	1.28676	0.363743	0.262455	0.999995	1	8.30923	8.03615	9.40705	8.58415	9.83031	14.6843	4.85672	9.79046	probable acyl-activating enzyme 5, peroxisomal
FAN_icon20128169.1.g00001.1	-1.16475	-0.220019	0.236165	0.999995	1	59.7477	71.5261	48.2724	59.8488	41.823	39.545	57.856	46.408	cellulose synthase A catalytic subunit 3 [UDP-forming]
FAN_icon20128311.1.g00001.1	-1.18513	-0.24505	0.179512	0.999995	1	50.5779	46.9087	57.8303	51.7723	30.1931	39.4641	49.2957	39.651	translocase of chloroplast 159, chloroplastic-like
FAN_icon20129803.1.g00001.1	-1.47566	-0.56136	0.0207254	0.334862	1	10.4509	10.4398	10.9221	10.6043	5.36994	6.63737	7.50928	6.50553	Pre-mRNA-processing-splicing factor 8
FAN_icon20129993.1.g00001.1	1.13789	0.186355	0.563745	0.999995	1	4.20681	5.10935	7.49527	5.60381	4.97691	7.89906	4.42596	5.76731	---NA---
FAN_icon20130301.1.g00001.1	2.55953	1.35588	0.0138057	0.255303	1	1.08113	2.42352	0.769161	1.4246	1.63433	6.17962	1.69564	3.16986	PWWP domain-containing protein
FAN_icon20130357.1.g00001.1	1.05087	0.0715905	0.852906	0.999995	1	5.41848	3.89984	3.41916	4.24583	2.74731	5.68558	3.48379	3.97222	ferredoxin--nitrite reductase, chloroplastic
FAN_icon20130797.1.g00001.1	-1.41836	-0.504223	0.020047	0.328101	1	15.316	13.609	13.2296	14.0515	8.6386	6.17962	12.1117	8.97665	FACT complex subunit SPT16-like
FAN_icon20131255.1.g00001.1	-1.48286	-0.568383	0.0226666	0.355385	1	85.7789	70.7583	152.798	103.112	69.091	43.5824	78.8513	63.8416	desiccation protectant protein Lea14 homolog
FAN_icon20131623.1.g00001.1	-1.20772	-0.272284	0.424637	0.999995	1	5.94622	5.21989	4.92263	5.36291	5.13647	1.60212	5.32917	4.02259	endo-1,4-beta-xylanase A-like
FAN_icon20132273.1.g00001.1	-1.21649	-0.282721	0.483675	0.999995	1	3.47622	2.96185	2.61861	3.01889	3.17947	2.07787	1.37448	2.21061	transcription factor GTE12
FAN_icon20132521.1.g00001.1	1.08069	0.111948	0.567286	0.999995	1	20.3613	23.4895	27.6898	23.8469	22.6471	26.5495	20.59	23.2622	polyadenylate-binding protein RBP47B'
FAN_icon20132869.1.g00001.1	-1.11591	-0.158226	0.391141	0.999995	1	57.0007	52.5788	68.793	59.4575	37.967	45.3604	62.1645	48.4973	tetraspanin-8-like
FAN_icon20134645.1.g00001.1	-2.75455	-1.46182	0.0332633	0.451855	1	2.65151	0.997557	3.08683	2.2453	0.624664	0.306177	1.2962	0.742346	PREDICTED: uncharacterized protein LOC101291178 isoform X2
FAN_icon20135713.1.g00001.1	-1.13467	-0.182267	0.5294	0.999995	1	6.80337	8.68124	10.6485	8.71102	8.5215	6.33719	6.09737	6.98536	---NA---
FAN_icon20136369.1.g00001.1	-1.29014	-0.367532	0.418125	0.999995	1	1.87726	3.45286	3.91765	3.08259	2.97297	1.58966	1.96287	2.17517	G-type lectin S-receptor-like serine/threonine-protein kinase B120
FAN_icon20136629.1.g00001.1	-1.28051	-0.356715	0.469775	0.999995	1	1.99138	1.83138	3.02241	2.28172	1.7202	1.96735	1.18982	1.62579	photosystem II reaction center PSB28 protein, chloroplastic
FAN_icon20136897.1.g00001.1	1.89485	0.922082	0.0240312	0.368603	1	4.15978	2.86917	2.56485	3.19793	4.79107	8.21915	3.10676	5.37233	probable transcription factor GLK2
FAN_icon20138697.1.g00001.1	2.84407	1.50796	6.61e-05	0.00444	1	3.04811	3.89563	4.28609	3.74328	9.75768	13.4371	5.30291	9.49923	tetrapyrrole-binding protein, chloroplastic
FAN_icon20139103.1.g00001.1	1.10408	0.142841	0.590875	0.999995	1	6.75052	4.53026	5.60736	5.62938	5.43723	4.8666	6.6223	5.64204	probable CCR4-associated factor 1 homolog 11
FAN_icon20139393.1.g00001.1	-1.64118	-0.714736	0.000977	0.037768	1	15.6405	18.779	18.9577	17.7924	10.0079	9.07486	10.3833	9.82202	U-box domain-containing protein 4-like
FAN_icon20139971.1.g00001.1	1.14423	0.194378	0.519777	0.999995	1	7.05902	4.10812	6.96814	6.04509	8.86076	3.36238	6.82074	6.34796	probable ubiquitin-like-specific protease 2B isoform X2
FAN_icon20141227.1.g00001.1	1.36603	0.449989	0.121602	0.948647	1	10.1054	5.61479	5.27222	6.99746	8.0018	4.99171	13.0819	8.69181	Putative vacuolar protein sorting-associated protein 13A
FAN_icon20141563.1.g00001.1	-1.17592	-0.23379	0.590345	0.999995	1	2.22845	2.30558	5.07333	3.20245	2.40623	3.53822	1.4979	2.48078	putative DNA-binding protein ESCAROLA
FAN_icon20141619.1.g00001.1	2.40764	1.26762	0.0174095	0.298417	1	1.12571	2.13524	1.28141	1.51412	2.43104	5.24288	2.01779	3.23057	protein NRT1/ PTR FAMILY 2.7-like
FAN_icon20142285.1.g00001.1	-2.34268	-1.22816	0.0142939	0.261709	1	2.32518	2.03556	2.90127	2.42067	0.695264	0.908751	1.20225	0.935421	AMP deaminase-like isoform X2
FAN_icon20144299.1.g00001.1	-1.13879	-0.187502	0.370087	0.999995	1	20.3901	14.619	14.8117	16.6069	11.356	11.5866	16.591	13.1779	dnaJ homolog subfamily C member 2-like
FAN_icon20144435.1.g00001.1	-1.23509	-0.304615	0.298417	0.999995	1	5.80123	5.61479	5.91127	5.77576	4.60709	2.6147	5.53466	4.25215	transcription initiation factor TFIID subunit 8-like
FAN_icon20145315.1.g00001.1	-1.00869	-0.0124874	0.959642	0.999995	1	19.1244	8.72299	18.0827	15.31	13.5891	9.40326	18.7985	13.9303	translocase of chloroplast 120, chloroplastic-like
FAN_icon20145425.1.g00001.1	-1.51165	-0.596129	0.0420021	0.520841	1	7.51213	8.51233	9.62	8.54815	2.31755	4.99813	8.17528	5.16365	histone-lysine N-methyltransferase ATXR3-like
FAN_icon20145809.1.g00001.1	-1.18822	-0.248798	0.491893	0.999995	1	5.08302	3.75639	3.09966	3.97969	1.88178	2.30587	4.88094	3.02286	glutamyl-tRNA reductase 1, chloroplastic-like
FAN_icon20145881.1.g00001.1	-1.23173	-0.300681	0.32229	0.999995	1	6.43897	6.47677	5.34444	6.08673	3.70808	3.40782	6.25168	4.45586	BTB/POZ domain-containing protein At3g05675-like isoform X2
FAN_icon20146073.1.g00001.1	-1.7385	-0.797842	0.000707	0.0297553	1	71.8699	65.7335	90.7712	76.1249	32.4014	23.7634	64.9929	40.3859	heptahelical transmembrane protein 4-like
FAN_icon20146189.1.g00001.1	1.43283	0.518863	0.00228	0.0712032	1	65.4615	69.6242	69.6624	68.2494	85.7709	83.6148	96.1373	88.5077	PREDICTED: uncharacterized protein LOC101297830
FAN_icon20146223.1.g00001.1	-1.03483	-0.049396	0.837303	0.999995	1	9.27794	11.2604	8.2255	9.58795	7.16679	8.15871	9.5944	8.30663	zinc finger CCCH domain-containing protein 22
FAN_icon20148645.1.g00001.1	1.11634	0.15878	0.664581	0.999995	1	3.89162	2.60526	4.29956	3.59881	5.63572	2.61695	2.7697	3.67412	dynamin-related protein 5A
FAN_icon20149469.1.g00001.1	-1.71016	-0.774134	0.0279149	0.405977	1	6.65958	7.36525	5.48943	6.50475	3.86818	1.45845	4.93945	3.42203	dual-specificity RNA methyltransferase RlmN
FAN_icon20151503.1.g00001.1	2.07405	1.05245	0.0640303	0.670891	1	1.39993	1.68977	0.995965	1.36189	4.2325	2.66727	0.627326	2.50903	B3 domain-containing protein At5g18000-like isoform X1
FAN_icon20152345.1.g00001.1	-1.02154	-0.0307521	0.88886	0.999995	1	15.4847	23.2024	19.9057	19.5309	20.9866	16.5036	14.1171	17.2024	ethylene-responsive transcription factor RAP2-3
FAN_icon20153381.1.g00001.1	4.97208	2.31385	7.13e-07	9.88e-05	0.190779	1.06791	1.65731	0.759759	1.16166	7.14927	4.97369	3.34983	5.1576	calcium uniporter protein 4, mitochondrial
FAN_icon20154053.1.g00001.1	-1.19593	-0.258139	0.421028	0.999995	1	7.56901	8.75227	6.84201	7.7211	9.51896	3.676	4.18985	5.79493	large proline-rich protein BAG6-like isoform X1
FAN_icon20154087.1.g00001.1	-1.7723	-0.825619	0.0306082	0.429513	1	5.58103	5.27209	7.04347	5.96553	3.14414	2.46574	3.5883	3.06606	RNA polymerase II C-terminal domain phosphatase-like 3
FAN_icon20154459.1.g00001.1	-1.49969	-0.584663	0.0388539	0.496976	1	7.27961	10.7884	14.7812	10.9498	6.88312	5.24804	7.93483	6.68866	E3 ubiquitin-protein ligase KEG isoform X1
FAN_icon20154501.1.g00001.1	1.10753	0.147352	0.62632	0.999995	1	14.5592	14.8675	16.7881	15.4049	18.3748	13.2093	14.743	15.4424	UDP-glycosyltransferase homolog
FAN_icon20155805.1.g00001.1	1.50354	0.588365	0.185627	0.999995	1	1.77551	2.38806	1.21265	1.79207	2.07053	2.25525	2.86428	2.39669	protein NLP3 isoform X1
FAN_icon20156593.1.g00001.1	1.02521	0.0359228	0.851374	0.999995	1	30.5155	36.897	33.4282	33.6136	27.1539	22.4159	44.7302	31.4333	transmembrane 9 superfamily member 11
FAN_icon20158497.1.g00001.1	-1.72323	-0.785112	0.00108	0.0405595	1	11.5676	16.5075	16.8566	14.9773	6.97741	7.34657	9.38411	7.90269	putative nuclear RNA export factor SDE5
FAN_icon20158827.1.g00001.1	-1.02975	-0.0422976	0.880018	0.999995	1	6.2143	6.98047	6.36641	6.52039	5.0613	5.86366	6.20594	5.7103	GTP-binding protein BRASSINAZOLE INSENSITIVE PALE GREEN 2, chloroplastic
FAN_icon20159283.1.g00001.1	-1.47318	-0.558929	0.19511	0.999995	1	2.63913	7.96388	5.44501	5.34934	2.27974	4.46963	2.95658	3.23532	Actin cross-linking protein, putative
FAN_icon20159415.1.g00001.1	-1.13325	-0.180464	0.322868	0.999995	1	48.0685	65.9908	44.9835	53.0143	44.018	36.6926	45.6693	42.1266	glycerophosphodiester phosphodiesterase GDPDL3-like
FAN_icon20159929.1.g00001.1	-1.73701	-0.796604	0.0353166	0.469605	1	3.89663	4.58124	6.50213	4.99333	2.52449	3.14967	2.14298	2.60572	---NA---
FAN_icon20160991.1.g00001.1	2.94143	1.55652	0.000198	0.0108671	1	1.29333	1.52925	1.89284	1.57181	4.30923	5.8671	2.48383	4.22005	NPR1-like protein
FAN_icon20161357.1.g00001.1	-2.73654	-1.45235	6.96e-06	0.000693	1	8.23687	9.21292	11.4033	9.61771	4.3268	1.69661	3.5913	3.2049	UDP-glucuronic acid decarboxylase 2
FAN_icon20161465.1.g00001.1	1.01281	0.0183705	0.916944	0.999995	1	40.75	41.9557	30.5675	37.7577	35.6279	29.398	38.0282	34.3514	calmodulin-binding transcription activator 5
FAN_icon20161789.1.g00001.1	-1.08225	-0.114036	0.813984	0.999995	1	3.10715	3.67393	1.70529	2.82879	2.30059	2.25525	2.3869	2.31425	peptidyl-prolyl cis-trans isomerase isoform X2
FAN_icon20161901.1.g00001.1	-1.37573	-0.460195	0.1332	0.989647	1	7.96207	5.17795	9.12802	7.42268	4.12668	5.49013	5.19896	4.93859	trihelix transcription factor GT-4-like
FAN_icon20162111.1.g00001.1	1.55839	0.640054	0.0344402	0.461878	1	4.60511	5.68074	9.52637	6.60407	10.3275	6.29935	11.9055	9.51076	glucan endo-1,3-beta-glucosidase 14
FAN_icon20162699.1.g00001.1	1.31134	0.391041	0.353159	0.999995	1	1.59408	2.01575	1.66334	1.75772	2.52449	1.34986	2.38109	2.08515	trihelix transcription factor GT-2-like
FAN_icon20162775.1.g00001.1	-1.66563	-0.736071	0.0729927	0.719507	1	3.6217	5.99527	2.78276	4.13324	2.58101	0.69004	3.40816	2.2264	F-box/kelch-repeat protein OR23
FAN_icon20163393.1.g00001.1	-1.16357	-0.218556	0.399906	0.999995	1	9.09951	6.75384	8.61294	8.15543	7.94579	5.27656	5.8505	6.35761	ankyrin repeat domain-containing protein 11 isoform X2
FAN_icon20163427.1.g00001.1	-2.089	-1.06281	0.055912	0.619518	1	2.58309	1.94363	2.60622	2.37764	0.608543	1.1931	1.26275	1.02146	DUF1666 domain-containing protein
FAN_icon20163929.1.g00001.1	-1.07847	-0.108982	0.513329	0.999995	1	75.2698	70.5627	79.6463	75.1596	67.9958	53.4145	68.409	63.2731	probable L-cysteine desulfhydrase, chloroplastic
FAN_icon20164163.1.g00001.1	-1.49016	-0.575471	0.0483021	0.567042	1	8.4811	8.77463	5.88297	7.7129	3.43413	2.69317	7.83853	4.65528	putative clathrin assembly protein At2g25430
FAN_icon20164757.1.g00001.1	-1.22277	-0.290157	0.118162	0.933458	1	28.2703	23.5818	30.0182	27.2901	19.2311	18.4033	23.2781	20.3042	protein NETWORKED 1D
FAN_icon20165091.1.g00001.1	-1.71285	-0.776401	0.00213	0.0676713	1	22.9308	10.7325	17.7123	17.1252	10.1399	4.39211	12.9668	9.16626	H/ACA ribonucleoprotein complex subunit 4-like
FAN_icon20165555.1.g00001.1	1.46582	0.551703	0.0702569	0.705785	1	5.47023	5.65955	3.95162	5.02713	5.17965	9.0862	5.37397	6.54661	PREDICTED: uncharacterized protein LOC101308543
FAN_icon20165585.1.g00001.1	1.37186	0.456131	0.0907552	0.813468	1	4.79164	5.14815	5.66414	5.20131	7.64145	5.85224	5.9461	6.47993	NAC domain-containing protein 82-like
FAN_icon20166003.1.g00001.1	1.73715	0.796719	0.0202441	0.330015	1	3.00633	2.88821	3.29991	3.06481	5.00836	2.45483	7.21702	4.89341	AAA-ATPase At2g18193-like
FAN_icon20166119.1.g00001.1	-2.74991	-1.45939	0.000254	0.0133458	1	6.52988	8.00697	6.8136	7.11682	0.626739	2.76475	3.57638	2.32262	acyl-lipid (9-3)-desaturase-like
FAN_icon20166599.1.g00001.1	-1.00935	-0.0134257	0.970916	0.999995	1	3.18041	5.30134	3.01691	3.83289	4.57884	2.24431	3.32544	3.38286	Xylulose kinase
FAN_icon20168059.1.g00001.1	-2.45097	-1.29335	0.0111553	0.221256	1	1.76262	2.9178	2.85912	2.51318	0.913552	0.671662	1.18478	0.923331	Adenosine monophosphate-protein transferase and cysteine protease ibpA
FAN_icon20168965.1.g00001.1	-1.85698	-0.892959	0.000998	0.0382878	1	8.98935	10.3946	15.1985	11.5275	4.79615	3.80608	8.53042	5.71088	dicarboxylate transporter 1, chloroplastic
FAN_icon20170553.1.g00001.1	2.35986	1.2387	4.79e-08	9.72e-06	0.0128207	19.3888	25.5307	14.747	19.8888	44.5356	49.9268	30.5673	41.6766	cytochrome P450 86B1-like
FAN_icon20170821.1.g00001.1	-1.72727	-0.788493	0.00133	0.0476084	1	24.5092	28.5745	24.5158	25.8665	10.4278	8.13138	22.6216	13.7269	dynamin-related protein 4C-like
FAN_icon20171423.1.g00001.1	-1.31979	-0.400313	0.395827	0.999995	1	1.58745	3.98868	2.3233	2.63314	2.6446	0.864163	1.82921	1.77933	protein TRIGALACTOSYLDIACYLGLYCEROL 4, chloroplastic-like
FAN_icon20172635.1.g00001.1	-1.54568	-0.628246	0.0320774	0.442248	1	7.49372	7.53156	10.0534	8.35956	3.60651	3.53544	7.77146	4.97114	lysM domain-containing GPI-anchored protein 2
FAN_icon20173515.1.g00001.1	-1.09404	-0.129668	0.718526	0.999995	1	5.33838	6.52735	3.72889	5.19821	3.77297	3.69862	5.21935	4.23031	probable Ufm1-specific protease
FAN_icon20173835.1.g00001.1	1.0551	0.0773848	0.840043	0.999995	1	5.0521	3.80142	2.35261	3.73538	2.08287	3.20858	5.24817	3.5132	probable protein arginine N-methyltransferase 3
FAN_icon20174061.1.g00001.1	1.40938	0.495063	0.0798948	0.755766	1	5.34102	5.32121	11.315	7.32575	7.94579	5.77909	15.1581	9.62766	E3 ubiquitin-protein ligase ATL6-like
FAN_icon20175401.1.g00001.1	-1.40355	-0.489084	0.0214058	0.342276	1	13.0119	15.6453	13.5105	14.0559	9.11345	9.6039	8.27343	8.99692	phosphatidylinositol 4-kinase alpha 1
FAN_icon20175413.1.g00001.1	-2.27716	-1.18724	0.00218	0.0688476	1	5.09924	4.00228	4.80373	4.63508	0.227836	1.78677	3.54576	1.85345	U3 small nucleolar RNA-associated protein 18 homolog
FAN_icon20175635.1.g00001.1	-1.09085	-0.125448	0.581636	0.999995	1	8.7918	8.73224	9.75757	9.09387	7.06292	7.14709	8.50981	7.57327	serine/threonine-protein kinase D6PKL1-like
FAN_icon20176105.1.g00001.1	1.36289	0.446669	0.0163704	0.286585	1	28.6226	36.8417	33.4792	32.9812	46.432	41.7955	33.0249	40.4175	thioredoxin-like 1-1, chloroplastic
FAN_icon20176227.1.g00001.1	-1.15457	-0.207353	0.429479	0.999995	1	8.18418	8.91309	8.0903	8.39586	8.37197	6.01846	5.21163	6.53402	acetate/butyrate--CoA ligase AAE7, peroxisomal
FAN_icon20176309.1.g00001.1	1.92633	0.945854	0.000548	0.0244648	1	6.84108	5.80747	7.937	6.86185	11.8189	15.3738	8.48931	11.894	heat shock factor protein HSF24
FAN_icon20176607.1.g00001.1	1.16608	0.221668	0.552968	0.999995	1	3.47752	4.55731	5.34396	4.4596	2.40316	5.59504	6.2333	4.74384	BTB/POZ and TAZ domain-containing protein 3
FAN_icon20176919.1.g00001.1	1.12299	0.167349	0.574572	0.999995	1	3.7615	6.18091	7.93382	5.95874	6.02069	6.7452	5.65165	6.13918	PREDICTED: uncharacterized protein LOC101307824 isoform X1
FAN_icon20177275.1.g00001.1	2.9362	1.55395	0.000174	0.00978	1	1.73841	3.14752	1.1131	1.99968	3.09721	5.52032	7.01107	5.20954	---NA---
FAN_icon20178443.1.g00001.1	-2.80797	-1.48953	0.000361	0.0176421	1	4.89974	7.48328	4.97983	5.78762	1.51161	2.07454	1.88198	1.82271	BZIP domain class transcription factor
FAN_icon20179807.1.g00001.1	-1.31337	-0.393277	0.117524	0.930395	1	13.8432	17.0386	17.7275	16.2031	9.27779	7.27597	17.3265	11.2934	E3 ubiquitin-protein ligase KEG-like
FAN_icon20179941.1.g00001.1	-1.523	-0.606913	0.00343	0.0964041	1	31.1483	22.0877	24.3514	25.8625	13.3777	10.8914	22.1132	15.4608	eukaryotic translation initiation factor 5B-like
FAN_icon20180043.1.g00001.1	-1.05767	-0.0808898	0.883544	0.999995	1	2.72985	2.35361	1.55371	2.21239	2.3581	0.577909	2.75239	1.89614	heat shock protein 83
FAN_icon20180201.1.g00001.1	-3.08506	-1.6253	0.00129	0.046362	1	3.21948	4.62626	4.27556	4.04043	0	1.8175	1.68314	1.16688	ELL-associated factor 1
FAN_icon20180947.1.g00001.1	-1.35552	-0.438844	0.371867	0.999995	1	2.6871	1.76916	3.96247	2.80624	0.316524	1.86172	3.61239	1.93021	DNA repair protein UVH3
FAN_icon20181561.1.g00001.1	2.74334	1.45593	2.45e-06	0.000283	0.654905	7.6731	7.328	4.53514	6.51208	17.0803	20.7422	9.52179	15.7815	PREDICTED: uncharacterized protein LOC101301657
FAN_icon20181807.1.g00001.1	1.12183	0.16586	0.519761	0.999995	1	8.89928	9.20728	9.57296	9.22651	9.45548	10.8517	7.65675	9.32131	L-type lectin-domain containing receptor kinase S.4-like
FAN_icon20182527.1.g00001.1	-1.19928	-0.262166	0.215081	0.999995	1	14.5242	16.1132	12.3998	14.3457	11.1103	8.66863	12.4681	10.749	ERAD-associated E3 ubiquitin-protein ligase component HRD3A
FAN_icon20183551.1.g00001.1	-1.52761	-0.611278	0.207853	0.999995	1	1.95572	2.0234	4.45241	2.81051	1.97095	1.38008	1.75277	1.70127	deoxyhypusine synthase
FAN_icon20183861.1.g00001.1	-1.24627	-0.317618	0.288079	0.999995	1	5.42471	5.61246	5.07942	5.3722	3.17437	3.55636	4.94019	3.89031	pentatricopeptide repeat-containing protein At5g02860
FAN_icon20183941.1.g00001.1	-1.81854	-0.862782	0.048009	0.565301	1	2.69615	2.97543	2.45524	2.70894	1.86319	0.456619	1.69146	1.33709	putative DEAD-box ATP-dependent RNA helicase 29
FAN_icon20184385.1.g00001.1	1.069	0.0962578	0.605633	0.999995	1	25.8309	28.22	26.8332	26.9614	21.7671	20.4204	36.4254	26.2043	E3 ubiquitin-protein ligase UPL1-like
FAN_icon20186055.1.g00001.1	1.17302	0.230227	0.487713	0.999995	1	4.1897	2.88981	4.76917	3.94956	3.16676	2.43914	7.27518	4.29369	conserved oligomeric Golgi complex subunit 1-like
FAN_icon20186477.1.g00001.1	-1.29057	-0.368014	0.444591	0.999995	1	3.78162	5.62422	1.41246	3.6061	2.14373	1.20085	4.13058	2.49172	protein argonaute 5
FAN_icon20187167.1.g00001.1	-1.08016	-0.111239	0.698517	0.999995	1	4.65448	7.12705	6.99366	6.2584	6.2722	5.67563	3.75433	5.23405	PREDICTED: uncharacterized protein LOC101293080
FAN_icon20187869.1.g00001.1	-1.38041	-0.465102	0.0664792	0.686958	1	10.6488	10.6562	15.4998	12.2683	10.1789	4.65653	9.62201	8.15247	probable alpha,alpha-trehalose-phosphate synthase [UDP-forming] 7
FAN_icon20188515.1.g00001.1	1.08788	0.121516	0.730146	0.999995	1	4.66642	4.58653	6.37418	5.20904	7.25571	5.03818	3.13663	5.14351	probable 3-hydroxyisobutyrate dehydrogenase-like 2, mitochondrial
FAN_icon20188897.1.g00001.1	1.05596	0.0785549	0.828755	0.999995	1	2.30367	5.72017	5.70348	4.57577	4.77591	4.97441	3.40662	4.38564	anaphase-promoting complex subunit 2
FAN_icon20189501.1.g00001.1	-1.07656	-0.106427	0.634804	0.999995	1	13.0706	15.589	13.1736	13.9444	11.0555	8.30113	15.8631	11.7399	probable acyl-activating enzyme 1, peroxisomal
FAN_icon20189551.1.g00001.1	-1.06368	-0.0890608	0.832273	0.999995	1	2.38977	2.28229	3.1388	2.60362	3.33469	2.10149	1.23564	2.22394	PREDICTED: uncharacterized protein LOC101295565
FAN_icon20190143.1.g00001.1	-1.25486	-0.327522	0.401309	0.999995	1	2.77143	4.97006	2.20831	3.3166	1.19701	2.58152	3.22898	2.33584	ABC transporter C family member 3-like
FAN_icon20191399.1.g00001.1	2.02641	1.01892	1.31e-05	0.00117	1	6.91239	10.057	16.2286	11.066	18.473	18.109	25.5547	20.7122	pleiotropic drug resistance protein 2-like
FAN_icon20191935.1.g00001.1	-14.0776	-3.81533	1.08e-09	3.54e-07	0.000289	9.14618	3.86234	14.1825	9.06369	0.725571	0.474182	0.501861	0.567204	Dala_Dala_lig_N domain-containing protein/Dala_Dala_lig_C domain-containing protein
FAN_icon20194483.1.g00001.1	2.34605	1.23023	0.0116565	0.227381	1	1.3899	0.539252	1.7799	1.23635	4.50235	1.10341	2.56919	2.72498	transcription factor TCP2
FAN_icon20194549.1.g00001.1	-3.65503	-1.86988	0.00135	0.0481444	1	2.83338	2.48045	5.02396	3.44593	1.41204	0	1.17201	0.86135	chromatin assembly factor 1 subunit FAS1 isoform X1
FAN_icon20195543.1.g00001.1	-1.01584	-0.0226698	0.961435	0.999995	1	1.04243	2.33676	3.85645	2.41188	1.3507	1.54477	3.73701	2.21083	UDP-glucuronate 4-epimerase 1
FAN_icon20195787.1.g00001.1	1.24962	0.321488	0.429032	0.999995	1	3.69256	1.6373	1.65128	2.32704	1.82269	3.57354	2.36384	2.58669	PREDICTED: uncharacterized protein LOC101304368 isoform X2
FAN_icon20195917.1.g00001.1	-1.18474	-0.24457	0.298447	0.999995	1	11.6127	12.5526	14.9452	13.0368	9.657	6.38452	14.2134	10.085	E3 ubiquitin-protein ligase UPL2-like
FAN_icon20196103.1.g00001.1	1.86462	0.89888	0.0901691	0.810507	1	4.50643	3.9451	0.73986	3.0638	6.96202	6.38452	1.63105	4.99253	magnesium-chelatase subunit ChlH, chloroplastic
FAN_icon20196993.1.g00001.1	1.21558	0.281651	0.550227	0.999995	1	2.59986	1.97255	1.47972	2.01738	1.79665	3.52249	1.16503	2.16139	BTB/POZ domain-containing protein At1g67900
FAN_icon20197665.1.g00001.1	-1.42707	-0.513055	0.0315447	0.437568	1	9.01285	10.7594	12.1337	10.6353	6.51286	5.72405	8.15524	6.79738	zinc finger CCCH domain-containing protein 41
FAN_icon20198229.1.g00001.1	-147.396	-7.20356	0.0121503	0.233823	1	10.5819	0	0	3.5273	0	0	0	0	homeobox-leucine zipper protein ATHB-13
FAN_icon20198393.1.g00001.1	-1.03677	-0.0521002	0.900203	0.999995	1	2.42654	1.97255	3.25538	2.55149	2.4704	2.42171	1.86405	2.25205	PREDICTED: uncharacterized protein LOC101291201
FAN_icon20199345.1.g00001.1	1.1832	0.242694	0.432411	0.999995	1	3.76874	4.10439	4.40287	4.092	4.88327	4.28314	3.99984	4.38875	protein tesmin/TSO1-like CXC 5
FAN_icon20199389.1.g00001.1	-1.05486	-0.0770455	0.706841	0.999995	1	25.4786	16.677	16.8688	19.6748	15.4961	15.1907	19.8056	16.8308	protein NETWORKED 1D-like
FAN_icon20199421.1.g00001.1	-1.26923	-0.343957	0.0990235	0.847702	1	25.9369	20.9309	17.8621	21.5766	14.7872	10.3227	21.1533	15.4211	pentatricopeptide repeat-containing protein At1g80270, mitochondrial-like
FAN_icon20201895.1.g00001.1	-1.22623	-0.29423	0.194595	0.999995	1	13.7054	14.6447	14.1944	14.1815	10.7716	7.70545	12.988	10.4883	putative transcription elongation factor SPT5 homolog 1
FAN_icon20202191.1.g00001.1	-1.28407	-0.360723	0.309322	0.999995	1	5.0788	6.00523	4.33592	5.13998	3.13369	3.99352	3.57638	3.56787	B3 domain-containing protein
FAN_icon20202309.1.g00001.1	-2.0748	-1.05297	0.0898857	0.809183	1	0.980419	2.78947	3.55731	2.4424	0.95277	1.24533	0.988514	1.0622	probable sucrose-phosphate synthase 1
FAN_icon20202525.1.g00001.1	2.03565	1.02549	0.00631	0.148463	1	2.42077	5.00911	3.54289	3.65759	8.73787	7.90678	3.25435	6.633	probable galacturonosyltransferase-like 9
FAN_icon20203581.1.g00001.1	1.39081	0.475921	0.265737	0.999995	1	2.76004	3.39099	1.0309	2.39397	3.12924	3.06757	2.55093	2.91591	subtilisin-like protease SBT1.3
FAN_icon20203817.1.g00001.1	-1.02067	-0.0295189	0.953437	0.999995	1	2.12402	1.79798	3.13214	2.35138	3.25256	2.45266	0.519166	2.0748	chloroplast sensor kinase, chloroplastic
FAN_icon20204327.1.g00001.1	-1.28156	-0.3579	0.054416	0.609321	1	38.1131	36.8691	37.0937	37.3587	26.1737	23.9636	28.949	26.3621	Pre-mRNA-processing-splicing factor 8
FAN_icon20205799.1.g00001.1	-1.06067	-0.0849758	0.836988	0.999995	1	1.72503	3.03404	4.85993	3.20633	2.45869	3.5058	2.31902	2.76117	tolB protein-like protein
FAN_icon20206191.1.g00001.1	-8.2384	-3.04236	1.69e-07	2.88e-05	0.045242	3.96756	4.81877	5.89083	4.89239	1.11759	0	0.463805	0.52713	---NA---
FAN_icon20206317.1.g00001.1	1.02029	0.0289821	0.904095	0.999995	1	9.58991	10.1473	9.30363	9.68028	9.88427	9.41265	7.32506	8.87399	glucose-6-phosphate 1-dehydrogenase 2, chloroplastic
FAN_icon20206521.1.g00001.1	-1.43781	-0.523873	0.0757783	0.735383	1	6.77623	7.81199	8.59497	7.72773	4.51552	2.45919	7.80821	4.92764	probable ubiquitin-conjugating enzyme E2 23
FAN_icon20207017.1.g00001.1	-1.27583	-0.351439	0.0594343	0.641843	1	38.0884	45.0028	55.4139	46.1684	37.0872	26.6232	35.1458	32.9521	senescence/dehydration-associated protein At3g51250-like
FAN_icon20207175.1.g00001.1	1.06346	0.0887671	0.742822	0.999995	1	81.5729	64.8106	74.3428	73.5754	60.6529	39.7842	115.908	72.1152	protein ECERIFERUM 1
FAN_icon20207465.1.g00001.1	1.4762	0.561887	0.0339441	0.457518	1	8.2682	8.74033	7.51917	8.1759	14.2069	11.1872	7.00746	10.8005	multicopper oxidase LPR2-like
FAN_icon20207711.1.g00001.1	-2.21447	-1.14696	0.000323	0.0161402	1	9.8503	10.6884	20.511	13.6832	7.47122	5.18783	4.19874	5.61926	---NA---
FAN_icon20208261.1.g00001.1	-1.59669	-0.675081	0.00202	0.0649285	1	19.4004	17.4938	23.7045	20.1996	12.4536	7.00838	15.3135	11.5918	Heat shock protein STI
FAN_icon20208349.1.g00001.1	2.6777	1.421	0.00573	0.138652	1	0.527508	0.909609	1.05082	0.829311	1.82269	2.45681	1.89107	2.05686	VQ motif-containing protein 9
FAN_icon20209433.1.g00001.1	-1.08717	-0.120582	0.766791	0.999995	1	2.55081	2.63909	3.35031	2.84674	1.52546	2.49233	3.16538	2.39439	putative FBD-associated F-box protein At5g56700 isoform X2
FAN_icon20209469.1.g00001.1	1.22441	0.292083	0.528238	0.999995	1	2.40933	0.534153	2.79153	1.91167	1.56092	2.62313	2.31354	2.16587	CBL-interacting serine/threonine-protein kinase 11-like
FAN_icon20209709.1.g00001.1	1.32312	0.403942	0.350481	0.999995	1	3.65054	1.33302	1.83328	2.27228	2.78242	1.90932	3.46417	2.71864	zinc finger protein VAR3, chloroplastic
FAN_icon20210225.1.g00001.1	-1.89007	-0.918438	1.93e-05	0.00161	1	17.5537	18.1612	15.7207	17.1452	8.02759	6.77643	9.71688	8.17363	PREDICTED: uncharacterized protein LOC101299396
FAN_icon20212021.1.g00001.1	122.013	6.93089	0.0045	0.117168	1	0	0	0	0	3.33694	1.74463	1.38485	2.15547	PREDICTED: uncharacterized protein LOC109124171
FAN_icon20212479.1.g00001.1	-1.65124	-0.723551	0.0307465	0.430808	1	5.13184	4.32622	6.65295	5.37034	3.44788	2.41424	3.0662	2.97611	---NA---
FAN_icon20213817.1.g00001.1	1.3078	0.387145	0.345085	0.999995	1	3.29821	2.4374	4.22367	3.31976	1.52628	3.59089	6.96758	4.02825	DUF1162 domain-containing protein/Apt1 domain-containing protein
FAN_icon20213889.1.g00001.1	1.51107	0.595573	0.0830733	0.773039	1	9.78627	16.5197	8.94114	11.749	16.6847	23.7706	6.23183	15.5624	subtilisin-like protease SBT1.6
FAN_icon20214277.1.g00001.1	1.38028	0.464963	0.0611585	0.652889	1	9.2712	10.6579	6.44935	8.79281	11.3456	12.2124	8.77073	10.7762	autophagy-related protein 13a-like
FAN_icon20217111.1.g00001.1	1.89469	0.92196	0.00156	0.0534468	1	2.56927	6.20246	7.45779	5.40984	9.76533	9.79046	8.51982	9.35854	probable WRKY transcription factor 17
FAN_icon20217275.1.g00001.1	-1.2868	-0.363793	0.042109	0.521481	1	53.2696	57.9487	54.1055	55.108	44.3879	28.066	43.9807	38.8115	hsp70-Hsp90 organizing protein 3-like
FAN_icon20217899.1.g00001.1	-1.12232	-0.16648	0.502807	0.999995	1	8.21009	7.7392	9.03408	8.32779	8.98326	5.09834	6.13176	6.73779	---NA---
FAN_icon20218637.1.g00001.1	-1.03979	-0.0562856	0.822497	0.999995	1	8.0315	9.54705	7.00262	8.19372	5.53546	7.37987	8.2701	7.06181	5-oxoprolinase
FAN_icon20219091.1.g00001.1	1.01907	0.0272555	0.903869	0.999995	1	20.3152	15.0131	17.3437	17.5573	15.6685	14.1309	18.8573	16.2189	glutamate receptor 3.4-like isoform X1
FAN_icon20219497.1.g00001.1	-1.02424	-0.0345584	0.891953	0.999995	1	8.04871	7.21697	7.94032	7.73533	5.09861	5.90688	9.61797	6.87449	calcium homeostasis endoplasmic reticulum protein
FAN_icon20219721.1.g00001.1	-1.04895	-0.0689402	0.835305	0.999995	1	5.4907	3.48174	3.93152	4.30132	5.27848	2.9247	2.85731	3.68683	probable zinc metalloprotease EGY1, chloroplastic
FAN_icon20220733.1.g00001.1	-1.3971	-0.482437	0.0173854	0.298173	1	24.0945	27.05	22.6126	24.5857	15.2779	11.0698	21.5942	15.9806	coatomer subunit beta-1-like
FAN_icon20221713.1.g00001.1	-1.50458	-0.589362	0.0176087	0.300629	1	15.7689	10.7274	14.5689	13.6884	9.51639	5.21318	10.1638	8.29779	Hyccin domain-containing protein
FAN_icon20223019.1.g00001.1	-1.48414	-0.569624	0.0039	0.105761	1	30.6864	25.4914	30.7873	28.9884	20.316	13.6564	19.2715	17.748	Heat shock protein STI
FAN_icon20223959.1.g00001.1	-1.07268	-0.101215	0.603242	0.999995	1	15.6844	14.8162	19.6487	16.7164	12.5913	13.859	16.2723	14.2408	C2 domain-containing family protein
FAN_icon20224261.1.g00001.1	-1.29998	-0.378485	0.200186	0.999995	1	7.523	6.18091	10.7673	8.15708	7.45419	3.65365	6.24657	5.7848	putative kinetochore ndc80
FAN_icon20225473.1.g00001.1	1.50552	0.590259	0.25286	0.999995	1	0.950341	3.14634	1.78494	1.96054	2.2165	3.62136	2.04413	2.62733	cytidine deaminase 1-like
FAN_icon20225633.1.g00001.1	1.11448	0.156372	0.573546	0.999995	1	18.8568	17.0141	6.36458	14.0785	16.7624	11.6974	13.5593	14.0064	probable transcriptional regulator SLK2
FAN_icon20225679.1.g00001.1	-1.45649	-0.5425	0.025484	0.382906	1	166.903	132.464	97.516	132.294	65.3863	68.2122	113.677	82.4251	eukaryotic peptide chain release factor subunit 1-3-like
FAN_icon20225745.1.g00001.1	-1.13833	-0.186923	0.281393	0.999995	1	45.5189	46.2124	40.1708	43.9673	35.7858	27.2849	41.712	34.9276	pre-mRNA-processing-splicing factor 8
FAN_icon20227387.1.g00001.1	-1.18497	-0.244847	0.585274	0.999995	1	2.09989	2.71571	2.39032	2.40197	2.72089	1.33364	1.41148	1.822	DEAD-box ATP-dependent RNA helicase 35
FAN_icon20227845.1.g00001.1	1.03371	0.0478381	0.840985	0.999995	1	9.52472	8.09467	8.71237	8.77725	9.03573	7.56142	8.0028	8.19999	myb-like protein X
FAN_icon20230093.1.g00001.1	1.10672	0.146289	0.693011	0.999995	1	3.39376	4.38902	2.75249	3.51175	1.53909	4.95735	3.87802	3.45815	ETHYLENE INSENSITIVE 3-like 3 protein
FAN_icon20230707.1.g00001.1	1.0385	0.0544975	0.822711	0.999995	1	10.7709	11.1436	8.08561	10	6.2562	11.0864	10.4853	9.27597	probable pre-mRNA-splicing factor ATP-dependent RNA helicase DEAH5
FAN_icon20232257.1.g00001.1	1.15114	0.203061	0.429731	0.999995	1	9.81521	9.94335	5.58636	8.4483	8.74354	8.3115	8.79666	8.61723	probable serine/threonine-protein kinase At1g01540
FAN_icon20232399.1.g00001.1	1.12127	0.165134	0.586806	0.999995	1	5.32654	6.42938	4.92639	5.56077	6.03905	4.79241	5.96725	5.59957	putative serine/threonine-protein kinase
FAN_icon20232921.1.g00001.1	1.39343	0.478643	0.318703	0.999995	1	1.96746	1.13086	2.42621	1.84151	1.69954	1.1107	4.40824	2.40616	---NA---
FAN_icon20232955.1.g00001.1	-1.04075	-0.0576261	0.744363	0.999995	1	60.2034	63.8933	56.2574	60.1181	50.9619	40.3167	65.8603	52.3796	transmembrane 9 superfamily member 3-like
FAN_icon20233045.1.g00001.1	2.00406	1.00292	7.78e-06	0.000759	1	9.9165	11.1924	9.62047	10.2431	21.0258	11.7371	23.0266	18.5965	cyclic nucleotide-gated ion channel 2
FAN_icon20233383.1.g00001.1	-1.32292	-0.403731	0.416451	0.999995	1	3.51107	2.6639	2.398	2.85765	2.42635	1.48658	1.88803	1.93365	reticuline oxidase-like protein
FAN_icon20234127.1.g00001.1	1.04052	0.0573089	0.800145	0.999995	1	10.8348	9.80854	9.68356	10.109	8.33563	8.81647	11.3794	9.5105	death-inducer obliterator 1
FAN_icon20234471.1.g00001.1	-1.21621	-0.282396	0.618276	0.999995	1	1.21327	3.55657	1.72634	2.16539	2.09609	1.79794	0.815524	1.56985	UPF0481 protein At3g47200-like
FAN_icon20234921.1.g00001.1	-1.02778	-0.0395276	0.907778	0.999995	1	5.75597	5.78003	6.50389	6.0133	4.60653	4.94582	6.37246	5.30827	protein FAF-like, chloroplastic
FAN_icon20235309.1.g00001.1	-1.44946	-0.535519	0.155107	0.999995	1	3.72445	3.50305	3.7578	3.66177	2.85166	1.72029	2.27588	2.28261	ETHYLENE INSENSITIVE 3-like 1 protein
FAN_icon20235933.1.g00001.1	1.21572	0.281805	0.492129	0.999995	1	3.38587	4.37881	3.03515	3.59994	4.60653	5.80597	1.13794	3.85015	serine/threonine-protein kinase D6PK-like
FAN_icon20236305.1.g00001.1	-1.91647	-0.938452	0.000495	0.0225847	1	12.3862	12.8149	10.0179	11.7397	5.34973	4.69227	6.42681	5.48961	protein phosphatase 1 regulatory subunit pprA
FAN_icon20238371.1.g00001.1	-1.15494	-0.207823	0.385529	0.999995	1	19.9303	14.3292	15.4289	16.5628	15.3195	8.1524	15.6671	13.0463	nuclear transcription factor Y subunit C-2
FAN_icon20238443.1.g00001.1	-1.60896	-0.686128	0.0300304	0.424265	1	8.39955	8.69026	5.33225	7.47402	3.34879	2.4621	6.65931	4.15673	protein SPA1-RELATED 2 isoform X1
FAN_icon20238847.1.g00001.1	-1.40144	-0.486908	0.00725	0.164278	1	43.9856	43.9151	39.2416	42.3808	27.9268	18.7166	35.479	27.3741	aconitate hydratase, cytoplasmic
FAN_icon20239155.1.g00001.1	1.50568	0.590417	0.221789	0.999995	1	2.18607	2.4879	1.67968	2.11788	1.98279	4.72046	1.76329	2.82218	mitochondrial substrate carrier family protein C
FAN_icon20239945.1.g00001.1	2.14142	1.09857	0.00127	0.0459918	1	3.76938	3.89984	3.01691	3.56204	4.57884	5.08709	11.0848	6.91691	glutamate receptor 3.2
FAN_icon20239989.1.g00001.1	2.54225	1.3461	0.0114061	0.224326	1	1.70426	1.76324	0.623561	1.36369	3.47012	2.47399	3.27301	3.07237	myb family transcription factor EFM-like
FAN_icon20240343.1.g00001.1	2.81592	1.49361	0.0035	0.0977894	1	1.1823	0.698985	1.00937	0.963552	1.53195	3.43259	2.49766	2.4874	glycogenin glucosyltransferase
FAN_icon20242823.1.g00001.1	-1.17477	-0.232384	0.371559	0.999995	1	9.32266	8.20878	10.4992	9.34353	9.25251	6.04678	6.39975	7.23302	geranylgeranyl diphosphate reductase, chloroplastic
FAN_icon20244509.1.g00001.1	-1.07001	-0.097623	0.783723	0.999995	1	5.09064	4.0379	3.33196	4.1535	2.41857	5.60396	2.28119	3.43457	vegetative cell wall protein gp1-like
FAN_icon20244633.1.g00001.1	-1.33115	-0.412672	0.0623979	0.660465	1	25.7132	24.8056	27.4402	25.9863	13.0568	12.3581	28.2611	17.892	DUF246 domain-containing protein
FAN_icon20245101.1.g00001.1	-1.03304	-0.0468899	0.874931	0.999995	1	8.31314	5.34648	11.1253	8.26164	8.15147	8.56161	5.13478	7.28262	4-hydroxybenzoate polyprenyltransferase, mitochondrial-like
FAN_icon20245253.1.g00001.1	1.02244	0.0320116	0.878457	0.999995	1	13.346	11.925	16.7455	14.0055	12.8386	12.3287	14.1357	13.101	protein DOS2-like
FAN_icon20245485.1.g00001.1	-1.65231	-0.724488	0.0395445	0.502436	1	5.90877	8.55859	7.0623	7.17656	5.51245	2.70191	3.4951	3.90316	putative pectinesterase/pectinesterase inhibitor 22
FAN_icon20245847.1.g00001.1	1.11106	0.15194	0.461613	0.999995	1	17.6526	17.22	13.6353	16.1693	14.3774	13.8805	20.341	16.1996	protein DOS2-like
FAN_icon20246063.1.g00001.1	2.73572	1.45192	0.000145	0.00846	1	3.49421	6.82861	11.601	7.30794	20.6256	21.9451	11.4826	18.0178	probable strigolactone esterase DAD2
FAN_icon20246075.1.g00001.1	-1.10999	-0.150548	0.581611	0.999995	1	9.35624	8.26347	10.3256	9.31509	8.27924	4.05804	10.7373	7.69153	ABC transporter A family member 2-like
FAN_icon20246319.1.g00001.1	1.15421	0.206904	0.205117	0.999995	1	48.2061	52.3935	46.7671	49.1222	50.79	48.8613	53.6773	51.1095	probable uridine nucleosidase 2
FAN_icon20246929.1.g00001.1	-1.20183	-0.265231	0.526541	0.999995	1	2.52181	2.08727	1.86588	2.15832	1.52487	0.854184	2.48612	1.62173	protein PLASTID MOVEMENT IMPAIRED 1-RELATED 1-like
FAN_icon20247531.1.g00001.1	1.13339	0.180648	0.307476	0.999995	1	54.3318	73.1198	71.9325	66.4614	77.5493	56.8811	70.4727	68.301	cationic amino acid transporter 2, vacuolar-like
FAN_icon20247653.1.g00001.1	1.14893	0.200289	0.507687	0.999995	1	3.69865	4.0006	6.17177	4.62367	5.44597	5.5522	3.61618	4.87145	protein argonaute 1
FAN_icon20248585.1.g00001.1	-1.04834	-0.0681021	0.75	0.999995	1	10.5672	11.28	12.0287	11.292	9.12815	9.58743	10.5981	9.77121	DUF632 domain-containing protein/DUF630 domain-containing protein
FAN_icon20249445.1.g00001.1	-1.05731	-0.0803917	0.720848	0.999995	1	12.1327	11.5564	9.20715	10.9654	10.2309	8.07238	9.57917	9.29416	xyloglucan 6-xylosyltransferase 2
FAN_icon20252419.1.g00001.1	2.4061	1.2667	0.0051	0.127635	1	1.42737	2.21516	1.62479	1.75578	5.24023	3.62609	2.55851	3.80828	phosphatase IMPL1, chloroplastic
FAN_icon20252849.1.g00001.1	-1.35052	-0.433514	0.0206809	0.334424	1	32.1307	41.3803	31.717	35.076	19.5154	19.1308	31.946	23.5307	probable glycosyltransferase At5g03795
FAN_icon20252893.1.g00001.1	-1.21058	-0.275704	0.559946	0.999995	1	2.87083	1.06078	2.45092	2.12751	1.85991	1.04186	1.92969	1.61049	nuclear pore complex protein NUP155
FAN_icon20253323.1.g00001.1	-1.74997	-0.807326	0.0338184	0.456317	1	5.09361	3.07411	5.6169	4.59487	2.74998	2.69578	1.71189	2.38588	protein argonaute 2-like
FAN_icon20253657.1.g00001.1	1.06192	0.0866775	0.709622	0.999995	1	11.3599	14.3915	11.8755	12.5423	9.31226	11.1901	15.5833	12.0285	PHD finger protein rhinoceros isoform X3
FAN_icon20253955.1.g00001.1	-2.48611	-1.31389	0.0311569	0.43442	1	1.40443	5.81214	2.9975	3.40469	2.42635	0	1.25869	1.22834	PREDICTED: uncharacterized protein LOC101310359
FAN_icon20253985.1.g00001.1	1.69788	0.763731	0.0370436	0.483507	1	3.51429	3.9822	2.85739	3.4513	6.07144	7.01462	2.47469	5.18692	probable polyamine transporter At3g19553
FAN_icon20254047.1.g00001.1	-1.16298	-0.217824	0.530925	0.999995	1	3.14681	6.29439	3.76113	4.40078	3.80559	3.46412	2.82026	3.36332	CLP protease regulatory subunit CLPX3, mitochondrial
FAN_icon20254281.1.g00001.1	1.03462	0.0490961	0.834185	0.999995	1	17.0694	14.0243	9.28652	13.4601	11.0587	8.71513	17.9978	12.5905	heat shock protein 70
FAN_icon20256039.1.g00001.1	1.17633	0.234294	0.496071	0.999995	1	4.30625	5.94038	3.67638	4.641	4.51693	2.34419	7.99443	4.95185	cytochrome P450 714C2-like
FAN_icon20256503.1.g00001.1	1.31976	0.400274	0.119125	0.93824	1	11.8665	15.5825	13.0531	13.5007	23.0636	14.2032	10.7373	16.0014	PREDICTED: uncharacterized protein LOC105349702
FAN_icon20256763.1.g00001.1	-1.25382	-0.326333	0.148212	0.999995	1	17.3664	20.4287	22.1378	19.9776	18.1867	9.06524	16.3105	14.5208	galacturonosyltransferase 8
FAN_icon20256991.1.g00001.1	-1.3965	-0.481814	0.123971	0.955562	1	7.01247	13.1284	22.8067	14.3159	10.6007	11.028	6.06031	9.22965	AAA-ATPase At2g46620
FAN_icon20257579.1.g00001.1	1.12224	0.166381	0.610235	0.999995	1	4.84194	5.35501	3.70609	4.63435	5.62484	5.08984	3.14239	4.61902	probable carotenoid cleavage dioxygenase 4, chloroplastic
FAN_icon20258595.1.g00001.1	1.31494	0.394994	0.116596	0.925901	1	8.18521	10.991	6.39324	8.52316	12.1854	10.1756	7.49189	9.95098	histone-lysine N-methyltransferase, H3 lysine-9 specific SUVH1
FAN_icon20259637.1.g00001.1	1.16567	0.221165	0.44952	0.999995	1	4.66863	3.93573	5.7572	4.78719	4.92906	4.83192	5.57888	5.11329	SNF2 domain-containing protein CLASSY 1-like
FAN_icon20259921.1.g00001.1	1.1421	0.191694	0.350102	0.999995	1	11.8273	14.4771	10.2395	12.1813	14.0299	11.2143	12.0929	12.4457	probable pre-mRNA-splicing factor ATP-dependent RNA helicase DEAH5
FAN_icon20261813.1.g00001.1	1.40776	0.493404	0.0878521	0.798426	1	4.73287	6.52891	5.19505	5.48561	6.71658	8.30185	5.75664	6.92502	PREDICTED: uncharacterized protein At5g03900, chloroplastic-like
FAN_icon20262039.1.g00001.1	1.2273	0.295484	0.471142	0.999995	1	2.12402	3.39619	1.64849	2.38957	2.50197	2.69793	2.59583	2.59858	F-box/kelch-repeat protein At1g55270-like
FAN_icon20262495.1.g00001.1	-1.80285	-0.850277	0.000446	0.0208655	1	15.7891	13.0685	12.3445	13.734	7.53732	3.58884	9.60754	6.91123	ATP-dependent zinc metalloprotease FTSH 10, mitochondrial-like
FAN_icon20262815.1.g00001.1	1.75356	0.810285	2.75e-05	0.00215	1	16.7688	14.0834	17.6845	16.1789	24.7953	28.5666	23.869	25.7436	pollen-specific leucine-rich repeat extensin-like protein 4
FAN_icon20263261.1.g00001.1	1.21491	0.28085	0.349533	0.999995	1	3.95018	7.0061	7.8689	6.27506	9.74927	6.45108	4.55176	6.91737	putative xyloglucan
FAN_icon20264503.1.g00001.1	1.14898	0.200358	0.605095	0.999995	1	2.15257	2.42954	3.17424	2.58545	3.8034	1.24281	3.15687	2.73436	pentatricopeptide repeat-containing protein At1g63330-like
FAN_icon20264769.1.g00001.1	4.40715	2.13985	2.63e-06	0.000301	0.703374	1.61769	1.67368	1.38107	1.55748	4.65799	9.58901	4.10782	6.11827	probable purine permease 4
FAN_icon20267135.1.g00001.1	1.60053	0.678549	0.00469	0.120545	1	42.7822	39.8023	20.952	34.5122	60.8058	47.1805	40.126	49.3708	dehydration-responsive protein RD22
FAN_icon20267597.1.g00001.1	-1.04294	-0.0606495	0.831187	0.999995	1	5.19972	6.94876	5.54895	5.89914	5.33381	5.2287	4.66014	5.07421	vacuolar protein sorting-associated protein 18 homolog
FAN_icon20267639.1.g00001.1	-1.03411	-0.0483885	0.907832	0.999995	1	1.49874	4.65185	4.02136	3.39065	3.88394	2.17566	2.87832	2.9793	root phototropism protein 2-like
FAN_icon20268051.1.g00001.1	-1.38886	-0.473899	0.291727	0.999995	1	3.26929	2.93145	2.23287	2.8112	0.282408	2.21474	2.93003	1.80906	zinc finger protein 346-like
FAN_icon20268949.1.g00001.1	-1.46644	-0.55232	0.0394861	0.502064	1	6.61783	8.55859	7.62728	7.60123	4.28746	4.62327	5.11556	4.67543	FACT complex subunit SPT16-like
FAN_icon20269545.1.g00001.1	-1.28165	-0.358006	0.117532	0.930404	1	13.5665	10.6127	8.33351	10.8376	8.7893	6.51461	7.33971	7.54787	ruvB-like 2
FAN_icon20269803.1.g00001.1	-1.24448	-0.315537	0.214905	0.999995	1	9.51438	10.7594	9.25612	9.84329	6.30739	5.0589	10.1135	7.15993	E3 ubiquitin-protein ligase KEG
FAN_icon20270619.1.g00001.1	-1.09455	-0.130335	0.694096	0.999995	1	2.97802	4.79281	4.94361	4.23815	3.00122	4.41312	3.11382	3.50939	root phototropism protein 2
FAN_icon20270863.1.g00001.1	1.90801	0.932068	0.000829	0.0334014	1	61.0495	87.64	48.1649	65.6181	99.2548	159.923	71.8402	110.339	dehydration-responsive protein RD22-like
FAN_icon20270983.1.g00001.1	-1.13968	-0.188631	0.534256	0.999995	1	7.11417	4.27929	4.23738	5.21028	4.07309	2.52178	5.78281	4.12589	probable U3 small nucleolar RNA-associated protein 7
FAN_icon20272039.1.g00001.1	-1.09207	-0.127062	0.672885	0.999995	1	6.83842	7.30333	4.89653	6.34609	4.57329	5.32377	5.63453	5.1772	BEACH domain-containing protein B isoform X1
FAN_icon20272841.1.g00001.1	3.56212	1.83273	0.00668	0.154718	1	2.23723	0.356102	0.881535	1.15829	2.0069	7.6508	1.15677	3.60482	cellulose synthase A catalytic subunit 7 [UDP-forming]
FAN_icon20273271.1.g00001.1	1.33674	0.41872	0.344491	0.999995	1	2.47606	2.39097	0.98648	1.95117	1.7111	3.14508	1.9972	2.28446	TMV resistance protein N-like
FAN_icon20273637.1.g00001.1	-3.01178	-1.59061	0.000677	0.0287849	1	2.64113	4.44037	3.80499	3.62883	0.427774	0.629016	2.21911	1.09197	Calcineurin-binding protein cabin-1
FAN_icon20273873.1.g00001.1	-1.49201	-0.577254	0.00896	0.190788	1	17.0616	19.6134	24.4385	20.3712	14.9838	7.70545	14.7814	12.4902	ATP-dependent zinc metalloprotease FTSH 10, mitochondrial-like
FAN_icon20274831.1.g00001.1	1.66061	0.731714	0.0750576	0.730892	1	2.87799	2.27698	1.15625	2.10374	3.94845	3.44057	1.8207	3.06991	receptor-like protein kinase HSL1
FAN_icon20274843.1.g00001.1	1.01483	0.0212445	0.903264	0.999995	1	28.2271	26.6422	22.9709	25.9467	25.0248	18.6608	27.517	23.7342	protein CROWDED NUCLEI 4
FAN_icon20275387.1.g00001.1	-1.1799	-0.238662	0.425149	0.999995	1	5.435	4.94152	5.06185	5.14612	2.13403	4.39315	5.31382	3.947	DUF3883 domain-containing protein
FAN_icon20275981.1.g00001.1	-1.53942	-0.622391	0.0506867	0.583764	1	7.08197	7.66788	4.49942	6.41642	4.48147	1.88278	4.871	3.74508	pentatricopeptide repeat-containing protein At5g09450, mitochondrial-like
FAN_icon20276079.1.g00001.1	-1.74428	-0.802636	0.00271	0.0809783	1	11.0881	12.4695	10.0837	11.2138	7.18363	4.28648	5.83289	5.76766	---NA---
FAN_icon20278281.1.g00001.1	-1.19578	-0.257949	0.163939	0.999995	1	30.6337	34.5906	45.8378	37.0207	26.6754	22.5934	35.6469	28.3052	glyoxylate/hydroxypyruvate reductase A HPR2-like
FAN_icon20278707.1.g00001.1	-1.94984	-0.963355	6.88e-05	0.00459	1	14.8132	21.6751	18.4277	18.3053	8.22595	8.33264	8.81904	8.45921	glutelin type-B 5-like
FAN_icon20279531.1.g00001.1	-1.47318	-0.558931	0.142738	0.999995	1	3.5772	3.70101	2.74857	3.34226	2.31755	2.04469	1.68314	2.01513	beta-tubulin
FAN_icon20279785.1.g00001.1	-1.0732	-0.101918	0.801818	0.999995	1	3.72445	2.62729	1.44531	2.59902	2.41294	1.72029	2.27588	2.13637	Histone-lysine N-methyltransferase ATX1
FAN_icon20281053.1.g00001.1	-1.61484	-0.691393	0.0259215	0.387065	1	5.75139	5.4404	5.331	5.5076	3.40674	1.04363	4.86001	3.10346	nuclear pore complex protein GP210
FAN_icon20281967.1.g00001.1	1.93868	0.955073	0.00468	0.120339	1	922.907	1003.57	1190.47	1038.98	1801.49	2357.08	1214.99	1791.19	legumin type B-like
FAN_icon20282369.1.g00001.1	-1.0715	-0.0996321	0.827326	0.999995	1	3.03317	3.37955	1.39435	2.60236	2.41857	0.889091	3.13663	2.1481	KH domain-containing protein HEN4-like isoform X2
FAN_icon20283497.1.g00001.1	-1.04044	-0.0571921	0.766297	0.999995	1	18.0351	21.543	21.136	20.238	19.1198	16.2439	17.4125	17.5921	calcium-transporting ATPase 1, chloroplastic
FAN_icon20284967.1.g00001.1	2.55458	1.35309	0.00398	0.107303	1	2.88301	6.21416	2.46132	3.85283	12.452	10.3757	3.2298	8.68583	alpha-glucosidase-like
FAN_icon20286223.1.g00001.1	-1.5331	-0.616447	0.118286	0.934112	1	4.41684	3.04647	2.79318	3.41883	1.48375	2.28566	2.19917	1.98953	7-deoxyloganetin glucosyltransferase-like
FAN_icon20286917.1.g00001.1	-1.45895	-0.544932	0.00707	0.161321	1	25.6831	20.4791	25.1386	23.7669	14.2016	9.9738	20.4522	14.8759	WEB family protein At3g02930, chloroplastic-like
FAN_icon20288423.1.g00001.1	-4.96201	-2.31092	1.32e-05	0.00117	1	4.21741	4.93251	3.13089	4.0936	0.475185	0.931641	0.739518	0.715448	pentatricopeptide repeat-containing protein At4g28010
FAN_icon20289851.1.g00001.1	-2.0047	-1.00339	0.0113979	0.224245	1	4.98857	4.3966	3.62794	4.3377	0.957606	0.938735	3.97413	1.95682	nuclear pore complex protein GP210
FAN_icon20289943.1.g00001.1	-1.02758	-0.0392455	0.861668	0.999995	1	13.0503	12.4471	10.9673	12.1549	12.418	9.84226	9.5944	10.6182	probable methyltransferase PMT11
FAN_icon20291139.1.g00001.1	-1.45693	-0.542927	0.0597937	0.644189	1	10.9287	7.66571	7.27435	8.62291	4.5602	4.23506	7.22143	5.3389	microtubule-associated protein TORTIFOLIA1-like isoform X2
FAN_icon20291473.1.g00001.1	-1.44241	-0.52848	0.0517767	0.591867	1	18.199	10.5352	24.2304	17.6549	15.44	6.05428	12.2329	11.2424	---NA---
FAN_icon20291601.1.g00001.1	-1.29386	-0.371679	0.0982774	0.844858	1	19.577	17.1082	20.4456	19.0436	12.3139	7.48415	20.6968	13.4983	BSD domain-containing protein 1
FAN_icon20293151.1.g00001.1	1.08718	0.120593	0.564462	0.999995	1	52.6021	38.2475	24.609	38.4862	36.9278	28.1327	48.603	37.8878	guanylate-binding protein 3
FAN_icon20294659.1.g00001.1	-1.86387	-0.898305	0.0339425	0.457518	1	3.41995	5.56021	2.64165	3.87394	1.89914	1.448	2.18933	1.84549	putative pectinesterase/pectinesterase inhibitor 22
FAN_icon20295319.1.g00001.1	-1.32873	-0.410048	0.0436971	0.533616	1	20.1489	21.0144	26.4962	22.5532	16.212	9.70061	20.7522	15.5549	UCH domain-containing protein/DUF629 domain-containing protein/DUF627 domain-containing protein
FAN_icon20295445.1.g00001.1	-1.13225	-0.179196	0.32899	0.999995	1	53.1972	57.9351	74.9962	62.0428	54.6445	40.4536	54.5774	49.8918	protein transport protein SEC23
FAN_icon20296447.1.g00001.1	1.10981	0.150319	0.542505	0.999995	1	13.5634	10.125	9.38087	11.0231	11.1231	13.5209	8.0783	10.9074	E3 ubiquitin-protein ligase BRE1A-like
FAN_icon20296615.1.g00001.1	-2.26085	-1.17687	5.74e-07	8.17e-05	0.153519	13.8118	12.2724	17.4792	14.5211	6.5269	5.3663	5.67954	5.85758	DNA-damage-repair/toleration protein DRT102
FAN_icon20298491.1.g00001.1	-1.25865	-0.331873	0.342149	0.999995	1	4.19574	3.68981	3.94023	3.94193	3.26193	2.39824	2.82026	2.82681	probable lysine-specific demethylase JMJ14
FAN_icon20298961.1.g00001.1	-1.53372	-0.617033	0.00389	0.105478	1	36.8034	36.232	27.8214	33.6189	17.6464	11.1206	31.3859	20.0509	malate dehydrogenase, chloroplastic
FAN_icon20299205.1.g00001.1	-1.61046	-0.687471	0.0599112	0.644836	1	8.65113	15.4997	34.9471	19.6993	4.92126	14.4728	13.8994	11.0978	BAG family molecular chaperone regulator 6 isoform X2
FAN_icon20299229.1.g00001.1	-1.27737	-0.353182	0.264735	0.999995	1	6.55165	5.52314	7.04347	6.37275	4.71621	1.84931	7.17661	4.58071	CCAAT/enhancer-binding protein zeta
FAN_icon20299313.1.g00001.1	1.02277	0.0324841	0.89419	0.999995	1	8.91712	7.21285	6.64391	7.59129	6.30229	6.7959	7.84646	6.98155	E3 ubiquitin-protein ligase RING1
FAN_icon20299391.1.g00001.1	1.1416	0.191054	0.411897	0.999995	1	9.74032	10.9614	9.04505	9.9156	6.64255	12.3721	11.4863	10.167	protein DGCR14
FAN_icon20299563.1.g00001.1	-1.36785	-0.451911	0.0958244	0.839621	1	7.77595	8.90093	7.90978	8.19555	6.00245	6.09431	4.00348	5.36675	lysophospholipid acyltransferase LPEAT2
FAN_icon20299927.1.g00001.1	1.03031	0.0430811	0.876877	0.999995	1	6.08042	4.5434	6.05621	5.56001	4.37699	5.7925	5.44944	5.20631	protein PAF1 homolog
FAN_icon20300251.1.g00001.1	5.01812	2.32715	0.00111	0.0412928	1	0.874428	0.904692	0.559894	0.779671	1.13302	7.21952	2.05718	3.46991	sucrose synthase 4-like
FAN_icon20303389.1.g00001.1	2.48962	1.31593	0.00639	0.149875	1	1.29415	1.50631	0.552429	1.11763	2.72492	1.84931	2.82715	2.46713	tetrahydrocannabinolic acid synthase-like
FAN_icon20304197.1.g00001.1	-1.26116	-0.334748	0.435352	0.999995	1	1.89753	1.60626	3.5345	2.34609	2.23517	0.876449	2.08712	1.73291	transcription factor bHLH122-like isoform X1
FAN_icon20304527.1.g00001.1	-1.54967	-0.631965	0.153018	0.999995	1	2.25975	3.33994	1.79141	2.4637	0.627434	0.820092	2.82088	1.4228	F-box/LRR-repeat protein At3g26922-like
FAN_icon20305201.1.g00001.1	-1.60825	-0.685488	0.0133144	0.249269	1	8.57498	9.06052	9.81288	9.14946	4.25523	4.17137	7.11284	5.17981	ARF guanine-nucleotide exchange factor GNOM-like
FAN_icon20306129.1.g00001.1	-1.07375	-0.102663	0.694123	0.999995	1	7.38262	9.94734	5.42331	7.58443	5.56157	4.79773	8.53992	6.29974	probable sodium-coupled neutral amino acid transporter 6
FAN_icon20307351.1.g00001.1	1.16374	0.218763	0.507926	0.999995	1	5.13423	3.60452	4.85289	4.53055	5.93981	4.89112	3.45108	4.76067	GTPase-activating protein GYP7-like isoform X3
FAN_icon20308259.1.g00001.1	1.65786	0.729318	0.0888953	0.803621	1	1.91569	1.73424	2.86209	2.17067	4.0336	2.73746	3.21917	3.33008	far upstream element-binding protein 2-like
FAN_icon20309017.1.g00001.1	2.1712	1.11849	0.000602	0.0263153	1	7.69559	5.37968	4.61673	5.89733	14.8224	12.4168	6.9902	11.4098	zinc finger CCCH domain-containing protein 20
FAN_icon20309299.1.g00001.1	-1.63783	-0.71179	0.0481895	0.566379	1	4.69652	6.88368	5.17902	5.58641	3.04272	2.23707	3.94608	3.07529	transcription factor RF2b
FAN_icon20309433.1.g00001.1	-1.19804	-0.260679	0.188559	0.999995	1	43.5326	53.0462	46.6628	47.7472	42.3049	21.5036	45.1925	36.3336	Na_Ca_ex domain-containing protein/EF_hand_5 domain-containing protein
FAN_icon20309501.1.g00001.1	-1.24344	-0.31434	0.44841	0.999995	1	7.17708	6.15254	6.82755	6.71906	9.29957	2.34419	3.03237	4.89204	histone H2A.1-like
FAN_icon20309549.1.g00001.1	1.25964	0.333013	0.0922971	0.821832	1	12.5962	14.3861	12.9883	13.3235	14.6256	14.9607	15.834	15.1401	F-box protein AFR-like
FAN_icon20310045.1.g00001.1	-1.12561	-0.170713	0.514643	0.999995	1	6.28108	10.1643	9.34974	8.59836	7.92991	3.88682	9.09345	6.97006	probable methyltransferase PMT11
FAN_icon20310435.1.g00001.1	-1.05301	-0.0745233	0.867797	0.999995	1	3.02576	2.0256	1.06366	2.03834	2.07559	1.80861	1.19637	1.69353	---NA---
FAN_icon20312817.1.g00001.1	-1.61548	-0.691962	0.0605146	0.648846	1	3.84202	4.60262	6.90536	5.11667	3.66816	2.82533	2.17473	2.88941	---NA---
FAN_icon20313013.1.g00001.1	2.32973	1.22016	9.4e-07	0.000125	0.251473	138.918	138.115	120.379	132.47	289.189	349.196	183.668	274.018	oleosin 1-like
FAN_icon20314091.1.g00001.1	-1.06449	-0.0901671	0.759751	0.999995	1	5.85491	4.44221	6.33146	5.54286	5.0576	3.96634	5.24734	4.75709	GTPase LSG1-2-like
FAN_icon20314235.1.g00001.1	2.36512	1.24192	0.0155548	0.276929	1	1.76378	0.829467	1.23201	1.27509	1.86986	4.88804	1.29334	2.68375	probable auxin efflux carrier component 1b
FAN_icon20315139.1.g00001.1	-1.6069	-0.684276	0.00722	0.163734	1	7.37582	7.79699	8.21342	7.79541	3.94749	4.07337	5.17337	4.39807	UPF0481 protein At3g47200-like
FAN_icon20315577.1.g00001.1	-1.48331	-0.568816	0.100176	0.852743	1	6.09307	3.48376	3.28537	4.2874	2.49315	2.44402	2.80224	2.5798	BEACH domain-containing protein lvsC-like isoform X1
FAN_icon20316417.1.g00001.1	-1.10297	-0.141387	0.451039	0.999995	1	41.4825	40.9142	46.4389	42.9452	28.6528	27.8831	50.1249	35.5536	ankyrin repeat-containing protein At5g02620-like
FAN_icon20316567.1.g00001.1	-1.3223	-0.403044	0.290112	0.999995	1	2.39987	3.4761	3.55133	3.14243	2.07306	1.0161	3.44133	2.17683	probable serine/threonine-protein kinase abkC
FAN_icon20317283.1.g00001.1	1.14738	0.198345	0.32333	0.999995	1	15.9796	15.7163	21.0529	17.5829	20.4497	16.0374	18.83	18.439	PTI1-like tyrosine-protein kinase At3g15890
FAN_icon20317287.1.g00001.1	-1.08123	-0.112673	0.73899	0.999995	1	4.10645	5.60039	3.82451	4.51045	4.83714	3.31927	3.01116	3.72252	probable serine/threonine protein kinase IREH1
FAN_icon20317327.1.g00001.1	1.22019	0.287107	0.43951	0.999995	1	2.26981	2.18063	2.07622	2.17555	1.68061	2.88311	2.61549	2.39307	J domain-containing protein
FAN_icon20317977.1.g00001.1	-1.06705	-0.0936243	0.760064	0.999995	1	6.75964	5.20036	6.51077	6.15692	4.71621	1.32093	10.0193	5.35215	DNA-damage-repair/toleration protein DRT100-like
FAN_icon20318257.1.g00001.1	10.3725	3.37469	0	0	0	11.2959	12.7999	8.26602	10.7873	91.0716	60.353	155.954	102.46	cinnamoyl-CoA reductase 1-like
FAN_icon20318797.1.g00001.1	1.04108	0.0580849	0.899492	0.999995	1	5.11973	7.77985	2.32202	5.07387	4.76804	7.11272	1.93575	4.6055	protein SIEVE ELEMENT OCCLUSION B-like
FAN_icon20319047.1.g00001.1	1.76891	0.822864	0.00139	0.0491891	1	6.93296	10.5886	5.63703	7.71953	13.4749	10.4836	12.6489	12.2025	PREDICTED: uncharacterized protein LOC101296725
FAN_icon20319255.1.g00001.1	-1.16258	-0.217326	0.659324	0.999995	1	1.87531	3.88043	2.91092	2.88889	2.4299	3.03165	1.14594	2.2025	PREDICTED: uncharacterized protein LOC101300338
FAN_icon20320537.1.g00001.1	-1.17447	-0.232012	0.615051	0.999995	1	1.72298	2.89675	2.02258	2.2141	1.95346	1.6414	1.44768	1.68084	probable serine/threonine-protein kinase NAK
FAN_icon20320679.1.g00001.1	2.75839	1.46383	0.00777	0.172523	1	1.12862	2.33537	0.963539	1.47584	2.43732	6.92893	1.26438	3.54354	GRF1-interacting factor 1
FAN_icon20320929.1.g00001.1	-1.47878	-0.564406	0.0762708	0.738273	1	4.3103	4.29431	4.36128	4.32196	2.27536	2.83885	2.78995	2.63472	translation initiation factor IF-2-like
FAN_icon20321053.1.g00001.1	1.02186	0.0311936	0.903858	0.999995	1	11.8134	8.09312	8.04111	9.31588	5.58499	6.08325	14.379	8.6824	PREDICTED: uncharacterized protein LOC105352066
FAN_icon20321611.1.g00001.1	-1.13524	-0.182999	0.328228	0.999995	1	18.5183	16.1862	17.9903	17.5649	14.4796	11.3554	16.3105	14.0485	translocase of chloroplast 159, chloroplastic
FAN_icon20321943.1.g00001.1	1.02303	0.0328523	0.94442	0.999995	1	1.29993	2.46569	2.58951	2.11838	1.40363	2.20156	2.33007	1.97842	PREDICTED: uncharacterized protein LOC101297651 isoform X3
FAN_icon20322225.1.g00001.1	1.50568	0.590418	0.280256	0.999995	1	1.8199	2.30131	1.0358	1.71901	1.31006	4.36642	1.08737	2.25462	calmodulin-binding protein 60 B-like isoform X1
FAN_icon20322313.1.g00001.1	-2.07326	-1.0519	0.00276	0.0820461	1	5.74706	4.62464	3.27096	4.54755	1.86166	1.21665	2.78995	1.95609	GRIP and coiled-coil domain-containing protein 2-like isoform X4
FAN_icon20322317.1.g00001.1	-1.51105	-0.595554	0.181651	0.999995	1	3.09265	2.70742	3.04648	2.94885	2.15774	1.81305	1.27925	1.75001	probable UDP-N-acetylglucosamine--peptide N-acetylglucosaminyltransferase SPINDLY
FAN_icon20324437.1.g00001.1	-1.34633	-0.429033	0.326264	0.999995	1	2.94651	1.43458	3.25538	2.54549	2.24581	0.660467	2.33007	1.74545	mediator-associated protein 2
FAN_icon20324609.1.g00001.1	-1.49103	-0.576306	0.0515484	0.590037	1	8.39955	8.69026	9.90274	8.99752	2.33219	5.8426	8.33447	5.50309	PREDICTED: uncharacterized protein LOC101300778 isoform X3
FAN_icon20325451.1.g00001.1	-1.11225	-0.153475	0.530756	0.999995	1	13.5102	12.4978	11.127	12.3783	9.67956	4.84535	16.0256	10.1835	cytosolic Fe-S cluster assembly factor NBP35-like
FAN_icon20325505.1.g00001.1	3.70302	1.8887	6.78e-08	1.31e-05	0.0181391	14.9407	24.6667	14.7907	18.1327	78.0543	80.352	18.8033	59.0699	21 kDa protein-like
FAN_icon20326271.1.g00001.1	-1.74714	-0.804996	0.00915	0.19358	1	4.73338	5.57268	7.94271	6.08292	2.96085	3.10982	3.51078	3.19382	ATP sulfurylase 2
FAN_icon20327445.1.g00001.1	4.54441	2.18409	1.09e-06	0.000141	0.290527	3.81955	2.0921	1.34271	2.41812	9.02485	14.5547	5.43683	9.67214	putative phospholipid:diacylglycerol acyltransferase 2
FAN_icon20328355.1.g00001.1	1.44218	0.528253	0.0180716	0.30551	1	77.5053	89.7291	36.8534	68.0293	99.1548	89.4746	73.8588	87.4961	sucrose transport protein SUC4-like
FAN_icon20330693.1.g00001.1	-2.13475	-1.09407	0.000829	0.0334014	1	6.76696	6.78901	7.87795	7.14464	3.45413	2.60466	3.03237	3.03039	putative fasciclin-like arabinogalactan protein 20
FAN_icon20331735.1.g00001.1	-1.16679	-0.222543	0.264813	0.999995	1	44.7806	49.5257	61.3949	51.9004	39.4447	26.3386	56.6418	40.8084	probable receptor-like serine/threonine-protein kinase At5g57670
FAN_icon20332157.1.g00001.1	1.86685	0.900606	0.00152	0.0525199	1	4.58932	3.43832	3.37762	3.80175	5.94653	7.63845	5.53138	6.37212	ABC transporter B family member 26, chloroplastic
FAN_icon20332857.1.g00001.1	-1.87525	-0.907086	0.0535443	0.603551	1	2.05728	1.80102	2.16168	2.00666	1.43537	0.402024	1.06373	0.967039	MAG2-interacting protein 2-like
FAN_icon20334161.1.g00001.1	1.05762	0.0808264	0.756991	0.999995	1	6.00055	4.24773	5.79691	5.3484	4.50137	4.81382	6.15623	5.15714	subtilisin-like protease SBT6.1
FAN_icon20334603.1.g00001.1	1.01671	0.0239102	0.947623	0.999995	1	3.01746	2.53654	3.22012	2.9247	1.95491	3.11412	3.04237	2.7038	tricalbin-3
FAN_icon20335025.1.g00001.1	-1.89705	-0.92376	4.96e-05	0.00352	1	16.7835	21.3394	18.9897	19.0376	7.86035	7.70545	11.6892	9.08499	PREDICTED: uncharacterized protein LOC101299287 isoform X2
FAN_icon20335315.1.g00001.1	1.88697	0.916068	1.03e-05	0.000952	1	10.422	10.2926	9.43683	10.0505	17.3917	18.6535	15.0722	17.0391	pollen-specific leucine-rich repeat extensin-like protein 1
FAN_icon20335371.1.g00001.1	1.12242	0.166613	0.560224	0.999995	1	9.61005	6.21416	5.12774	6.98398	8.09383	5.79816	7.10555	6.99918	DNA-directed RNA polymerase I subunit rpa49-like
FAN_icon20335949.1.g00001.1	-1.15713	-0.210551	0.616366	0.999995	1	3.20605	1.56094	2.7371	2.50136	1.46618	1.91638	2.53531	1.97262	phospholipase D delta
FAN_icon20336073.1.g00001.1	-1.02244	-0.032022	0.916971	0.999995	1	6.21675	6.84687	4.6226	5.89541	5.45677	3.82089	6.20068	5.15944	putative quinone-oxidoreductase homolog, chloroplastic
FAN_icon20336315.1.g00001.1	-1.07247	-0.100935	0.7505	0.999995	1	3.31609	4.24773	2.83105	3.46496	3.27372	3.00864	2.33512	2.87249	PREDICTED: uncharacterized protein LOC101292369
FAN_icon20337151.1.g00001.1	-1.09812	-0.135032	0.696292	0.999995	1	3.62405	3.58646	2.42136	3.21062	2.85831	1.60113	3.38919	2.61621	pentatricopeptide repeat-containing protein At3g53700, chloroplastic
FAN_icon20337507.1.g00001.1	1.39597	0.481272	0.0290508	0.415805	1	16.1991	15.7252	9.39053	13.7716	16.0662	18.7979	16.4001	17.0881	ribose-phosphate pyrophosphokinase 4
FAN_icon20337973.1.g00001.1	1.24243	0.313159	0.103609	0.868697	1	19.8535	26.0833	22.5994	22.8454	28.3789	28.6202	19.276	25.4251	sterol 14-demethylase-like
FAN_icon20338267.1.g00001.1	1.68061	0.748986	0.0155353	0.276746	1	3.34695	3.80906	2.57165	3.24255	4.98726	5.10154	4.49944	4.86275	protein NRT1/ PTR FAMILY 4.6-like
FAN_icon20338281.1.g00001.1	1.00716	0.0102904	0.982935	0.999995	1	1.84879	3.82555	2.36755	2.68063	2.09609	3.52249	1.55338	2.39065	PREDICTED: uncharacterized protein LOC101294763
FAN_icon20339089.1.g00001.1	2.32174	1.21521	0.0017	0.0571758	1	2.46387	1.62218	2.48593	2.19066	4.64365	5.12116	4.21563	4.66015	NADP-dependent glyceraldehyde-3-phosphate dehydrogenase
FAN_icon20339501.1.g00001.1	1.33892	0.421073	0.297151	0.999995	1	1.26054	1.30417	2.6904	1.7517	2.04165	2.00142	2.54189	2.19499	predicted protein
FAN_icon20340955.1.g00001.1	-2.05219	-1.03717	0.0289147	0.414552	1	1.99441	3.92054	3.57565	3.16353	0.258422	1.26665	2.68117	1.40208	glutamate--tRNA ligase, cytoplasmic
FAN_icon20341091.1.g00001.1	-1.16037	-0.214581	0.347689	0.999995	1	13.6788	13.1762	9.26183	12.0389	9.3713	6.98983	11.6252	9.32877	importin subunit beta-1-like
FAN_icon20341417.1.g00001.1	-52.9017	-5.72524	1.07e-05	0.000981	1	5.97463	4.88006	4.42957	5.09475	0	0	0.211367	0.0704556	F-box/LRR-repeat protein At3g48880-like isoform X1
FAN_icon20341477.1.g00001.1	-1.04311	-0.0608882	0.853974	0.999995	1	6.99963	4.58653	4.97983	5.52199	3.32553	4.44545	6.58692	4.78597	probable histone chaperone ASF1A
FAN_icon20341735.1.g00001.1	1.26379	0.337759	0.443059	0.999995	1	1.99989	0.827644	2.90253	1.91002	2.07306	2.54026	2.15083	2.25472	transcription repressor KAN1-like
FAN_icon20342005.1.g00001.1	1.51282	0.597237	0.232422	0.999995	1	3.11721	9.6753	2.03508	4.94253	6.89018	9.0835	3.69759	6.55709	Membrane lipoprotein
FAN_icon20342839.1.g00001.1	-1.07016	-0.0978302	0.628443	0.999995	1	17.4991	18.6479	17.9274	18.0248	12.4707	17.5595	15.5263	15.1855	protein QUIRKY-like
FAN_icon20344945.1.g00001.1	-1.05218	-0.0733878	0.792771	0.999995	1	5.64797	4.86954	5.62549	5.381	3.04927	5.18125	5.69461	4.64171	PREDICTED: uncharacterized protein LOC101309871
FAN_icon20345819.1.g00001.1	-1.37095	-0.455174	0.0101337	0.207511	1	52.7576	47.133	42.1004	47.3303	32.8613	25.6517	34.936	31.1497	nucleolar GTP-binding protein 1-like
FAN_icon20346169.1.g00001.1	1.40811	0.493764	0.0691928	0.700021	1	5.30983	5.67082	6.28794	5.7562	7.54594	8.04993	6.44744	7.34777	probable lysine-specific demethylase JMJ14
FAN_icon20346317.1.g00001.1	1.00138	0.00199	0.992992	0.999995	1	23.6392	23.8094	18.845	22.0979	11.7652	16.7034	31.9896	20.1527	E3 ubiquitin-protein ligase UPL1-like
FAN_icon20346637.1.g00001.1	-1.07813	-0.108534	0.655552	0.999995	1	8.00757	9.79103	10.8759	9.55818	7.31013	6.01025	11.0096	8.10998	UDP-glycosyltransferase 76F1-like
FAN_icon20346693.1.g00001.1	1.21518	0.281168	0.117411	0.929803	1	26.9313	29.2143	31.0741	29.0733	34.8957	34.6227	25.892	31.8035	NAC domain-containing protein 72-like
FAN_icon20346767.1.g00001.1	-1.50039	-0.585341	0.0015	0.0520278	1	29.7446	27.2108	34.8832	30.6129	18.4591	13.7207	23.7817	18.6538	cellulose synthase-like protein D3
FAN_icon20346789.1.g00001.1	-3.82346	-1.93488	2.68e-09	7.77e-07	0.000717	7.98409	9.23223	9.62295	8.94643	2.02848	1.78965	2.52549	2.11454	UDP-glycosyltransferase 89A2-like
FAN_icon20346897.1.g00001.1	1.34249	0.424913	0.39135	0.999995	1	0.939305	2.26757	1.87113	1.69267	1.82563	3.57931	0.631373	2.0121	cytochrome P450 81E8-like
FAN_icon20346947.1.g00001.1	1.08123	0.112678	0.764714	0.999995	1	3.75722	2.42954	2.80669	2.99782	4.05695	2.98276	1.68366	2.90779	probable receptor-like protein kinase At2g23200
FAN_icon20348323.1.g00001.1	-1.59881	-0.677002	0.0917427	0.818873	1	6.17664	6.84687	11.6763	8.23328	9.14659	2.52178	2.37243	4.68027	AMP deaminase
FAN_icon20348889.1.g00001.1	2.56412	1.35847	0.00532	0.131554	1	1.94772	4.28216	1.45498	2.56162	5.36291	8.34972	3.60031	5.77098	thylakoid lumenal 19 kDa protein, chloroplastic
FAN_icon20351721.1.g00001.1	-3.20063	-1.67836	8.74e-07	0.000118	0.233746	10.4326	8.63491	11.8755	10.3143	3.00396	3.23923	2.49332	2.91217	bromodomain-containing protein DDB_G0278469
FAN_icon20351873.1.g00001.1	-1.06854	-0.0956373	0.753251	0.999995	1	5.61771	7.50734	7.39384	6.83963	6.36916	6.24365	4.72007	5.77763	PREDICTED: uncharacterized protein LOC101308409
FAN_icon20352359.1.g00001.1	-2.5594	-1.35581	0.0112397	0.222305	1	3.38587	4.2537	3.30356	3.64771	0.626739	1.22878	1.95075	1.26876	DNA mismatch repair protein MSH2
FAN_icon20352993.1.g00001.1	2.40242	1.26449	2.16e-11	1.05e-08	5.78e-06	19.7968	22.4173	12.1103	18.1081	42.2136	34.8478	39.6062	38.8892	pollen-specific leucine-rich repeat extensin-like protein 2
FAN_icon20354281.1.g00001.1	-2.28862	-1.19448	0.0277734	0.404514	1	2.16012	2.90535	3.50391	2.85646	1.95926	1.09751	0.290394	1.11572	---NA---
FAN_icon20354455.1.g00001.1	-1.1432	-0.193074	0.589563	0.999995	1	3.67853	4.20646	2.80989	3.56496	2.0069	4.18062	2.08219	2.75657	TMV resistance protein N-like
FAN_icon20354685.1.g00001.1	-3.27626	-1.71205	1.32e-08	3.17e-06	0.00352	39.4381	33.8325	34.2306	35.8337	7.87809	3.54833	18.9982	10.1415	cytochrome P450 71A26-like
FAN_icon20354733.1.g00001.1	-1.21804	-0.284567	0.418578	0.999995	1	4.35532	3.05768	5.57741	4.33014	3.62785	3.75394	2.3002	3.22733	U-box domain-containing protein 40
FAN_icon20355379.1.g00001.1	-1.08224	-0.114015	0.618298	0.999995	1	11.89	11.5484	14.5013	12.6466	9.43242	9.55476	13.0484	10.6785	probable anion transporter 5
FAN_icon20355393.1.g00001.1	-1.12735	-0.17293	0.716524	0.999995	1	1.57762	2.56493	2.1165	2.08635	1.75215	0.572541	2.72683	1.68384	probable LRR receptor-like serine/threonine-protein kinase At5g48740 isoform X3
FAN_icon20355523.1.g00001.1	-1.56304	-0.644356	0.200798	0.999995	1	2.61991	1.54891	2.55623	2.24168	1.21239	1.4262	1.25788	1.29882	chromatin assembly factor 1 subunit FAS1
FAN_icon20355545.1.g00001.1	-41.5417	-5.37649	3.94e-08	8.19e-06	0.0105354	8.90937	7.64397	12.4296	9.661	0.56313	0	0	0.18771	2-hydroxyisoflavanone dehydratase-like
FAN_icon20356543.1.g00001.1	1.09372	0.129244	0.68076	0.999995	1	5.99741	6.84687	11.1231	7.98913	12.0585	5.77909	6.11643	7.98467	nuclear transcription factor Y subunit B-3-like
FAN_icon20356799.1.g00001.1	-1.35023	-0.433203	0.0297165	0.42188	1	75.0266	86.6444	96.5981	86.0897	64.3717	35.5438	75.2372	58.3842	eukaryotic translation initiation factor 3 subunit L-like
FAN_icon20358113.1.g00001.1	1.25601	0.328849	0.330948	0.999995	1	2.63754	2.18306	3.15245	2.65768	3.41754	2.23346	3.54576	3.06559	DNA-directed RNA polymerase III subunit RPC5
FAN_icon20359603.1.g00001.1	1.31321	0.393101	0.0824682	0.769764	1	7.66275	6.2763	8.31369	7.41758	8.0672	7.90823	10.7306	8.902	---NA---
FAN_icon20359815.1.g00001.1	-1.26182	-0.335509	0.217852	0.999995	1	6.10999	5.96023	8.04797	6.70606	4.07155	4.43479	6.10176	4.86937	tricalbin-3
FAN_icon20360573.1.g00001.1	1.05042	0.0709655	0.757919	0.999995	1	13.9397	11.3775	13.8842	13.0671	17.0586	9.04981	11.2438	12.4508	histone H1
FAN_icon20361015.1.g00001.1	-1.34327	-0.425751	0.104967	0.875227	1	9.26496	11.8679	9.4164	10.1831	6.00245	6.44456	8.00696	6.81799	BEACH domain-containing protein B isoform X1
FAN_icon20362117.1.g00001.1	1.30487	0.383909	0.180245	0.999995	1	9.5825	11.833	7.78502	9.73352	14.419	13.3496	6.02553	11.2647	ABSCISIC ACID-INSENSITIVE 5-like protein 5
FAN_icon20362607.1.g00001.1	-1.26277	-0.336595	0.18664	0.999995	1	10.6644	11.1934	15.4381	12.432	7.00923	5.10425	15.1677	9.09373	scarecrow-like protein 15
FAN_icon20362793.1.g00001.1	1.11942	0.162748	0.551793	0.999995	1	22.0594	24.8516	25.5289	24.1466	40.9691	12.1419	20.7588	24.6233	histone H3.3
FAN_icon20364135.1.g00001.1	-1.09113	-0.125824	0.733077	0.999995	1	3.5548	1.59906	3.69459	2.94948	1.80237	3.33739	2.28554	2.4751	GDP-fucose protein-O-fucosyltransferase 1
FAN_icon20364577.1.g00001.1	1.03795	0.053737	0.843889	0.999995	1	5.49109	4.86954	3.75033	4.70365	4.47227	3.7863	4.85096	4.36984	probable beta-1,3-galactosyltransferase 16
FAN_icon20364755.1.g00001.1	-1.19424	-0.256093	0.295197	0.999995	1	12.4931	17.8968	13.3321	14.574	10.5842	10.0705	12.2732	10.976	probable splicing factor 3A subunit 1
FAN_icon20367075.1.g00001.1	-1.20891	-0.273706	0.216715	0.999995	1	11.6624	12.4553	13.1684	12.4287	8.77434	7.16786	12.138	9.36008	probable acyl-activating enzyme 1, peroxisomal
FAN_icon20367845.1.g00001.1	2.62103	1.39013	1.11e-06	0.000144	0.297836	144.503	140.493	118.985	134.66	319.05	405.82	214.545	313.139	uncharacterized GPI-anchored protein At5g19250-like
FAN_icon20368613.1.g00001.1	-1.28505	-0.361826	0.220231	0.999995	1	4.77099	4.93612	4.86149	4.8562	2.99125	2.54133	4.75866	3.43042	MICOS complex subunit MIC60
FAN_icon20370177.1.g00001.1	-1.01742	-0.0249143	0.922352	0.999995	1	7.03925	6.21709	7.76853	7.00829	4.89418	6.97852	6.92426	6.26565	dnaJ homolog subfamily C GRV2
FAN_icon20370357.1.g00001.1	-1.45723	-0.543224	0.239497	0.999995	1	3.1559	1.52373	3.59238	2.75734	2.18091	1.06896	1.97988	1.74325	pentatricopeptide repeat-containing protein At5g48730, chloroplastic
FAN_icon20370809.1.g00001.1	-1.14061	-0.189804	0.36944	0.999995	1	12.791	13.8176	13.329	13.3125	12.4303	8.12358	11.1265	10.5601	putative casein kinase family protein
FAN_icon20372131.1.g00001.1	1.03254	0.0461964	0.898546	0.999995	1	2.75859	2.85406	4.31767	3.31011	4.17012	2.33597	2.88438	3.13016	protein CHROMATIN REMODELING 19
FAN_icon20374065.1.g00001.1	-2.11704	-1.08205	1.27e-07	2.25e-05	0.0338587	32.1835	25.2109	37.0273	31.4739	13.1061	9.7332	17.9244	13.5879	anthocyanidin 3-O-glucosyltransferase 2-like
FAN_icon20374175.1.g00001.1	-1.39597	-0.481267	0.304678	0.999995	1	2.88873	1.79323	1.97296	2.21831	0.99814	1.71232	1.55338	1.42128	transcription termination factor MTERF6, chloroplastic/mitochondrial-like
FAN_icon20374201.1.g00001.1	-1.15689	-0.210255	0.308345	0.999995	1	22.0535	20.1918	13.8292	18.6915	14.1613	13.1385	16.0044	14.4347	putative disease resistance protein RGA3
FAN_icon20374343.1.g00001.1	2.12342	1.08639	4.21e-08	8.69e-06	0.0112596	10.2661	12.3917	9.82686	10.8282	21.7671	15.0158	25.5113	20.7647	pleiotropic drug resistance protein 2
FAN_icon20374827.1.g00001.1	1.06228	0.087163	0.793293	0.999995	1	4.34604	3.8541	2.51773	3.57262	3.01677	4.3374	2.71262	3.35559	transcriptional corepressor SEUSS
FAN_icon20375787.1.g00001.1	-1.25105	-0.32314	0.284111	0.999995	1	6.5411	6.33088	8.28643	7.0528	5.46807	5.62833	4.25491	5.1171	Pentatricopeptide repeat-containing, mitochondrial -like protein
FAN_icon20376449.1.g00001.1	-1.40031	-0.48575	0.0556018	0.617071	1	15.2704	10.3884	21.9662	15.875	11.1129	8.76827	11.2486	10.3766	protein SDE2 homolog
FAN_icon20376667.1.g00001.1	1.13107	0.177694	0.663652	0.999995	1	1.36615	4.24029	2.66588	2.75744	2.78168	2.97476	2.62367	2.79337	ABC transporter G family member 7
FAN_icon20376865.1.g00001.1	-1.22994	-0.298588	0.259388	0.999995	1	5.04679	6.32904	5.7448	5.70688	4.16136	3.49659	4.93426	4.1974	serine/threonine-protein kinase ATM-like
FAN_icon20378497.1.g00001.1	-1.99495	-0.996354	1.72e-07	2.93e-05	0.0460383	45.1733	48.7893	53.028	48.9969	21.5542	20.5479	24.6196	22.2405	inositol-3-phosphate synthase
FAN_icon20378509.1.g00001.1	1.64033	0.713989	0.000955	0.037165	1	12.2878	10.9795	9.05997	10.7758	13.5093	13.4796	20.774	15.921	bZIP transcription factor 17-like
FAN_icon20378511.1.g00001.1	-1.30015	-0.37868	0.334856	0.999995	1	1.98396	3.47367	3.90869	3.12211	3.16391	1.93848	1.43614	2.17951	phototropin-1 isoform X1
FAN_icon20378877.1.g00001.1	1.2007	0.263872	0.15075	0.999995	1	37.0763	40.9324	26.442	34.8169	42.4752	34.7463	34.951	37.3908	uncharacterized endoplasmic reticulum membrane protein C16E8.02
FAN_icon20379969.1.g00001.1	1.39591	0.481202	0.229819	0.999995	1	3.6481	3.43123	4.53017	3.86983	5.15668	4.84443	4.68137	4.89416	NAC domain-containing protein 2
FAN_icon20380487.1.g00001.1	1.10628	0.145721	0.582591	0.999995	1	9.4075	10.8918	8.79637	9.69855	8.41662	12.5184	7.82903	9.58801	54S ribosomal protein L37, mitochondrial-like
FAN_icon20380631.1.g00001.1	1.25609	0.328942	0.33066	0.999995	1	2.74128	2.36346	2.73036	2.6117	2.17064	3.09508	3.68521	2.98364	transcription initiation factor TFIID subunit 8-like
FAN_icon20380685.1.g00001.1	2.82701	1.49928	2.01e-05	0.00167	1	4.09675	3.58646	2.42136	3.36819	9.59575	11.0078	4.66014	8.42123	plant/T31B5-30 protein
FAN_icon20381025.1.g00001.1	-1.1753	-0.233029	0.454612	0.999995	1	5.78512	4.48901	4.25297	4.84237	4.37265	3.26589	3.45652	3.69835	protein ENHANCED DOWNY MILDEW 2-like
FAN_icon20381253.1.g00001.1	-1.19175	-0.253083	0.474067	0.999995	1	4.87338	5.51474	2.86038	4.41617	3.74929	2.51475	3.68521	3.31642	transmembrane protein 161B
FAN_icon20383051.1.g00001.1	-1.09942	-0.136742	0.40403	0.999995	1	64.6544	83.4913	65.2148	71.1202	59.8835	53.2284	61.4862	58.1994	protein YIF1B-like
FAN_icon20383523.1.g00001.1	1.23404	0.303387	0.523022	0.999995	1	3.85675	1.49634	2.26368	2.53892	2.49865	3.06177	2.91644	2.82562	U11/U12 small nuclear ribonucleoprotein 59 kDa protein
FAN_icon20383919.1.g00001.1	-1.19964	-0.262605	0.183431	0.999995	1	15.8054	13.6794	17.5157	15.6669	12.4059	9.84496	13.4842	11.9117	protein STABILIZED1
FAN_icon20384155.1.g00001.1	-1.04621	-0.0651681	0.764036	0.999995	1	10.4863	11.0065	10.6392	10.7106	9.64903	8.87977	9.1938	9.24087	probable transcriptional regulator SLK2 isoform X1
FAN_icon20384367.1.g00001.1	1.06321	0.0884257	0.819156	0.999995	1	3.17491	2.81554	3.48495	3.15846	4.40767	2.30443	2.43895	3.05035	---NA---
FAN_icon20384725.1.g00001.1	-1.71329	-0.776766	0.016769	0.291256	1	5.67453	2.85159	8.02806	5.51806	2.73099	2.05936	4.14119	2.97718	quinolinate synthase, chloroplastic
FAN_icon20386043.1.g00001.1	1.59143	0.670319	0.00449	0.11693	1	8.46466	7.20072	6.90536	7.52358	9.74927	11.7075	10.8737	10.7768	glucan endo-1,3-beta-glucosidase 6
FAN_icon20386547.1.g00001.1	-1.48182	-0.567374	0.221516	0.999995	1	2.13478	2.6504	2.55154	2.44558	1.38305	0.813479	2.2959	1.49748	acyl-coenzyme A thioesterase 9, mitochondrial-like
FAN_icon20387791.1.g00001.1	1.6966	0.76265	0.00982	0.203117	1	8.59233	5.67954	8.15059	7.47415	14.5352	11.5203	8.34241	11.466	cysteine proteinase 15A
FAN_icon20388103.1.g00001.1	-1.17316	-0.230402	0.466987	0.999995	1	3.93918	6.52083	3.63204	4.69735	2.85831	2.60184	5.29561	3.58525	E3 ubiquitin-protein ligase UPL1 isoform X1
FAN_icon20389255.1.g00001.1	1.84112	0.880581	0.023293	0.361749	1	2.37379	3.06993	2.19545	2.54639	3.84474	5.02529	3.72304	4.19769	protein indeterminate-domain 2-like
FAN_icon20390403.1.g00001.1	1.45871	0.544693	0.160073	0.999995	1	1.66132	1.71882	1.41832	1.59949	2.15263	1.5347	2.63945	2.10893	Homeodomain-like superfamily protein, putative isoform 2
FAN_icon20391887.1.g00001.1	-2.98852	-1.57943	0.000284	0.014586	1	3.49274	3.61363	5.4929	4.19976	2.14373	0.700496	0.988514	1.27758	U-box domain-containing protein 11
FAN_icon20393755.1.g00001.1	1.13543	0.183244	0.310799	0.999995	1	18.3874	18.2441	19.6867	18.7728	20.5053	16.2724	21.2745	19.3507	K(+) efflux antiporter 2, chloroplastic
FAN_icon20393785.1.g00001.1	1.11518	0.157275	0.433934	0.999995	1	65.3997	50.3446	42.8723	52.8722	53.4672	36.8378	70.6497	53.6516	3-oxo-5-alpha-steroid 4-dehydrogenase 2-like
FAN_icon20394641.1.g00001.1	1.02955	0.0420154	0.887585	0.999995	1	7.03696	6.2763	6.42199	6.57841	7.86035	5.23971	5.21935	6.10647	glutamate receptor 3.4-like
FAN_icon20395501.1.g00001.1	-1.17833	-0.236744	0.521393	0.999995	1	2.34826	2.95015	5.58475	3.62772	3.26005	1.49138	3.83334	2.86159	(R,S)-reticuline 7-O-methyltransferase-like
FAN_icon20396295.1.g00001.1	-1.46441	-0.550316	0.119738	0.940771	1	4.62517	6.65773	6.52385	5.93558	3.90846	2.29886	4.86611	3.69114	probable RNA helicase SDE3
FAN_icon20396657.1.g00001.1	-5.10978	-2.35326	2.52e-06	0.00029	0.674143	6.10876	3.51122	7.96772	5.86257	0.65961	0.646611	1.82495	1.04372	ribonuclease S-7-like
FAN_icon20399025.1.g00001.1	-3.24361	-1.6976	0.00268	0.0803255	1	3.10278	2.46936	4.48282	3.35166	0.618519	0.303165	1.92517	0.948952	chromatin assembly factor 1 subunit FAS1
FAN_icon20399117.1.g00001.1	-1.83048	-0.872226	0.148612	0.999995	1	2.61319	2.70364	0.796772	2.03787	0.725571	0.711272	1.50558	0.980809	protein TIC 56, chloroplastic
FAN_icon20399319.1.g00001.1	-1.13752	-0.18589	0.571122	0.999995	1	6.52988	5.00436	4.12945	5.22123	5.32728	3.68633	3.25126	4.08829	equilibrative nucleotide transporter 1
FAN_icon20399495.1.g00001.1	-1.06296	-0.0880808	0.765101	0.999995	1	6.47077	8.03366	7.734	7.41281	6.7075	9.04106	2.82715	6.1919	Formin-like protein 18
FAN_icon20399887.1.g00001.1	1.40278	0.488285	0.072365	0.71662	1	7.10206	7.8071	6.63167	7.18028	10.9278	9.86674	6.26561	9.02005	---NA---
FAN_icon20400133.1.g00001.1	-2.28196	-1.19027	1.77e-07	2.99e-05	0.0472542	20.0707	18.9525	20.6708	19.898	7.22395	5.66528	10.9212	7.93682	zinc finger (C3HC4-type RING finger) family protein
FAN_icon20400845.1.g00001.1	-9.73909	-3.28379	0.00229	0.0713886	1	1.94123	1.00421	4.55754	2.50099	0	0.616436	0	0.205479	PREDICTED: uncharacterized protein LOC101299252
FAN_icon20401125.1.g00001.1	-1.02428	-0.0346125	0.900692	0.999995	1	6.96311	5.45765	10.4481	7.62296	8.2021	5.62833	6.80785	6.87943	BTB domain-containing protein
FAN_icon20401365.1.g00001.1	-1.20842	-0.273128	0.49387	0.999995	1	2.24679	1.5497	3.58056	2.45902	2.32899	0.570774	2.81909	1.90629	probable arabinosyltransferase ARAD1
FAN_icon20401993.1.g00001.1	-1.0445	-0.062817	0.798426	0.999995	1	8.66976	10.9803	10.8472	10.1658	6.39158	6.26562	14.0665	8.90791	phospholipid-transporting ATPase 1-like
FAN_icon20402111.1.g00001.1	-1.12212	-0.166228	0.673092	0.999995	1	2.39461	3.46848	3.40725	3.09011	3.93017	1.21665	2.36073	2.50252	---NA---
FAN_icon20403231.1.g00001.1	-1.09723	-0.133862	0.503294	0.999995	1	30.4572	24.9321	18.1444	24.5112	21.9006	21.0439	16.8729	19.9391	probable ribosomal protein S11, mitochondrial
FAN_icon20403581.1.g00001.1	-1.44013	-0.526197	0.0305665	0.429163	1	12.4848	13.7118	15.5781	13.9249	7.96405	8.53902	9.81211	8.77173	Proteasome subunit alpha type-5
FAN_icon20404807.1.g00001.1	-1.82787	-0.870163	0.0523923	0.596147	1	3.28179	2.00636	1.91029	2.39948	1.15972	0.947392	1.40377	1.1703	ninja-family protein 1-like
FAN_icon20405069.1.g00001.1	2.16637	1.11528	1.01e-08	2.52e-06	0.0027	24.0167	29.6324	24.9612	26.2034	56.4399	55.5171	40.5088	50.8219	beta-amyrin 28-oxidase-like
FAN_icon20405519.1.g00001.1	-17.5447	-4.13296	0.00272	0.0812354	1	2.09989	1.20698	3.98386	2.43024	0.302321	0	0	0.100774	putative cyclin-A3-1
FAN_icon20405613.1.g00001.1	-1.18151	-0.240628	0.366596	0.999995	1	8.77684	8.90255	5.58306	7.75415	6.24368	3.49751	7.86605	5.86908	phosphatidylinositol-3-phosphatase myotubularin-1-like
FAN_icon20406939.1.g00001.1	1.10638	0.145844	0.677236	0.999995	1	4.117	2.51697	3.9941	3.54269	3.3947	3.5655	3.77363	3.57795	aspartic proteinase-like protein 1
FAN_icon20408579.1.g00001.1	-1.41882	-0.50469	0.200358	0.999995	1	4.3088	3.98868	4.25938	4.18562	1.46922	3.45665	3.04869	2.65819	L-Ala-D/L-amino acid epimerase
FAN_icon20408711.1.g00001.1	-1.77407	-0.827061	0.00126	0.0455661	1	11.3139	8.31706	13.5989	11.0766	4.24362	4.16	8.80566	5.73643	cell division cycle 5-like protein
FAN_icon20409269.1.g00001.1	1.70511	0.769861	0.00154	0.0530414	1	6.83392	4.15004	5.20016	5.39471	8.46993	8.49172	7.9888	8.31682	ACT domain-containing protein ACR4-like
FAN_icon20409819.1.g00001.1	-4.23709	-2.08307	0	0	0	39.815	30.5874	33.9913	34.7979	4.23496	5.66115	12.5824	7.49283	protein ECERIFERUM 1
FAN_icon20409921.1.g00001.1	-1.07539	-0.104864	0.811755	0.999995	1	2.51021	2.81351	2.50022	2.60798	2.98151	1.32853	2.24972	2.18659	(+)-neomenthol dehydrogenase-like isoform X1
FAN_icon20410199.1.g00001.1	-1.99296	-0.994916	0.0892185	0.805508	1	2.30367	4.29013	1.57337	2.72239	1.19398	0	2.47754	1.22384	protein DETOXIFICATION 46, chloroplastic
FAN_icon20410615.1.g00001.1	1.61716	0.693461	0.11838	0.934464	1	2.79985	1.93117	1.19516	1.97539	2.41857	2.66727	3.45029	2.84538	F-box protein PP2-A13-like
FAN_icon20413055.1.g00001.1	-1.43799	-0.524056	0.0701764	0.705458	1	6.37522	4.90855	4.80984	5.36454	2.30528	3.95473	3.78695	3.34899	DEAD-box ATP-dependent RNA helicase 42
FAN_icon20413299.1.g00001.1	-2.14986	-1.10424	1.52e-08	3.58e-06	0.00405	28.1696	32.6725	38.4788	33.107	10.5658	12.8058	18.7355	14.0357	Pto-like protein kinase
FAN_icon20413809.1.g00001.1	1.11538	0.157536	0.748124	0.999995	1	1.53949	2.50293	3.00414	2.34886	2.27974	3.91092	0.886975	2.35921	PREDICTED: uncharacterized protein LOC101315040
FAN_icon20414459.1.g00001.1	-1.43788	-0.52394	0.0411806	0.514365	1	9.07636	11.3069	9.01387	9.79905	7.44033	5.17618	5.72734	6.11462	ABC1-like kinase
FAN_icon20414699.1.g00001.1	-1.70108	-0.766449	0.013704	0.254249	1	7.35466	4.50341	8.20101	6.68636	3.69517	1.9065	5.24626	3.61598	xyloglucan glycosyltransferase 4-like
FAN_icon20415379.1.g00001.1	-1.55154	-0.633703	0.0240858	0.36909	1	6.53493	6.2894	6.87653	6.56695	3.1507	2.89558	5.51628	3.85419	RNA polymerase II C-terminal domain phosphatase-like 3
FAN_icon20416197.1.g00001.1	1.54428	0.626939	0.0710783	0.710383	1	3.23881	4.78701	2.89674	3.64085	6.79454	5.48524	2.69538	4.99172	S1 RNA-binding domain-containing family protein
FAN_icon20416269.1.g00001.1	-1.06759	-0.0943548	0.570911	0.999995	1	41.1675	40.3415	42.718	41.409	33.6098	30.3967	41.6198	35.2088	IAP-like protein 1 isoform 1
FAN_icon20417771.1.g00001.1	-1.0761	-0.105816	0.76642	0.999995	1	3.50356	3.62481	2.65875	3.26237	3.27865	1.4834	3.40165	2.72123	pentatricopeptide repeat-containing protein At3g60050
FAN_icon20417933.1.g00001.1	-2.77466	-1.47231	0.00376	0.103093	1	2.80553	1.37493	2.89941	2.35996	0.191327	0.750227	1.38953	0.777029	dehydration-responsive element-binding protein 2A-like
FAN_icon20418261.1.g00001.1	1.15308	0.205489	0.357208	0.999995	1	17.9062	22.6812	14.1441	18.2438	15.8291	25.0826	15.0731	18.6616	PREDICTED: uncharacterized protein LOC105352110
FAN_icon20418633.1.g00001.1	1.5723	0.652878	0.212913	0.999995	1	1.50761	1.78262	1.10322	1.46448	3.06972	2.18853	0.868605	2.04229	---NA---
FAN_icon20418997.1.g00001.1	-1.15673	-0.210057	0.700089	0.999995	1	5.401	1.21477	3.60861	3.40813	3.34699	2.98276	1.57843	2.63606	---NA---
FAN_icon20419335.1.g00001.1	1.19137	0.252627	0.300018	0.999995	1	16.9858	12.0505	14.0869	14.3744	15.7207	12.6369	18.2677	15.5418	E3 ubiquitin-protein ligase UPL4 isoform X1
FAN_icon20419647.1.g00001.1	1.24233	0.313054	0.144551	0.999995	1	178.556	243.473	167.097	196.375	212.378	209.065	237.887	219.776	subtilisin-like protease SBT1.7
FAN_icon20419667.1.g00001.1	1.31217	0.391958	0.0733011	0.721265	1	13.4156	16.3828	13.1431	14.3139	19.6627	11.4534	19.8091	16.9751	PREDICTED: uncharacterized protein LOC101290710
FAN_icon20420261.1.g00001.1	1.87718	0.90857	0.0247901	0.376113	1	2.78338	0.664549	2.92462	2.12418	3.88394	2.99153	4.31748	3.73098	DEAD-box ATP-dependent RNA helicase 42
FAN_icon20420561.1.g00001.1	1.54556	0.628125	0.124913	0.959255	1	1.59291	2.63687	1.35992	1.86323	2.06399	2.22564	3.42627	2.57197	DUF3133 domain-containing protein
FAN_icon20421125.1.g00001.1	-2.25712	-1.17449	0.0238719	0.367136	1	2.45805	2.73875	1.77566	2.32415	1.46999	0.72051	0.508378	0.899625	tetratricopeptide repeat protein SKI3
FAN_icon20421175.1.g00001.1	1.0483	0.0680516	0.759183	0.999995	1	12.5629	9.25865	15.4269	12.4161	12.0414	12.2413	11.3364	11.873	transcription factor VIP1-like
FAN_icon20421445.1.g00001.1	-1.27476	-0.350231	0.243836	0.999995	1	5.89783	4.53288	6.18605	5.53892	3.49349	3.2106	5.21029	3.97146	PREDICTED: uncharacterized protein LOC101303268
FAN_icon20422077.1.g00001.1	1.54194	0.624745	0.00938	0.196966	1	22.0815	15.3142	19.6803	19.0253	22.9522	34.8286	20.8774	26.2194	protein translation factor SUI1 homolog
FAN_icon20422649.1.g00001.1	-1.10141	-0.139347	0.502531	0.999995	1	14.2363	16.7031	16.2889	15.7427	10.079	9.69396	19.3358	13.0363	E3 ubiquitin-protein ligase UPL2-like
FAN_icon20423209.1.g00001.1	-1.6243	-0.699817	0.142455	0.999995	1	4.25432	1.71172	3.43026	3.1321	1.53124	1.20085	2.54189	1.75799	PREDICTED: uncharacterized protein LOC101312667
FAN_icon20423463.1.g00001.1	1.23559	0.305202	0.295726	0.999995	1	3.52239	6.07384	6.26494	5.28706	7.41662	6.15193	4.14339	5.90398	Protein TolB
FAN_icon20423921.1.g00001.1	-1.19906	-0.261898	0.476362	0.999995	1	2.91963	4.43033	3.48961	3.61319	1.76543	3.70851	2.61665	2.69686	mediator of RNA polymerase II transcription subunit 12
FAN_icon20424851.1.g00001.1	-1.12732	-0.172895	0.66612	0.999995	1	3.01993	2.30222	1.76403	2.36206	1.85353	2.22079	1.49572	1.85668	proline-rich receptor-like protein kinase PERK13 isoform X1
FAN_icon20425365.1.g00001.1	-1.52253	-0.606468	0.199728	0.999995	1	1.96084	3.80382	2.92955	2.89807	2.85831	1.55666	0.659009	1.69133	BTB/POZ domain-containing protein At1g04390 isoform X1
FAN_icon20425451.1.g00001.1	-2.04776	-1.03404	0.000494	0.0225385	1	7.18168	6.07929	6.13122	6.46406	3.17234	2.07322	3.29135	2.84564	pentatricopeptide repeat-containing protein At2g37230
FAN_icon20425505.1.g00001.1	1.0025	0.00361	0.983232	0.999995	1	56.6843	57.2823	53.395	55.7872	53.1404	42.2327	56.3154	50.5628	leucine--tRNA ligase, cytoplasmic-like
FAN_icon20425699.1.g00001.1	-1.56316	-0.644469	0.175796	0.999995	1	2.71939	2.16424	2.6788	2.52081	1.89733	1.32853	1.12486	1.45024	protein ENHANCED DISEASE RESISTANCE 2-like isoform X6
FAN_icon20426165.1.g00001.1	-1.48754	-0.572927	0.0373433	0.485454	1	9.96003	12.4263	6.75253	9.71296	5.8834	4.09304	7.67938	5.88527	probable mediator of RNA polymerase II transcription subunit 37c
FAN_icon20426555.1.g00001.1	-1.28528	-0.362078	0.207676	0.999995	1	7.90944	9.24397	13.8802	10.3445	6.07319	3.5349	12.799	7.46902	COBRA-like protein 7
FAN_icon20427023.1.g00001.1	-3.44532	-1.78464	0.000686	0.0290648	1	3.4358	4.22123	3.29991	3.65231	0.556485	0.545519	1.73209	0.944697	---NA---
FAN_icon20429045.1.g00001.1	-5.92033	-2.56568	1.65e-14	1.39e-11	4.43e-09	14.809	18.0905	12.0336	14.9777	2.31187	2.49294	1.91888	2.24123	---NA---
FAN_icon20429443.1.g00001.1	-1.10387	-0.142573	0.485702	0.999995	1	13.0204	12.3995	14.6528	13.3576	9.01065	12.4039	11.5367	10.9837	zinc finger BED domain-containing protein RICESLEEPER 1-like
FAN_icon20429835.1.g00001.1	-2.37867	-1.25015	0.006	0.143546	1	2.83338	5.86289	3.53538	4.07722	1.41204	1.66106	1.46501	1.5127	---NA---
FAN_icon20429991.1.g00001.1	-1.35945	-0.443024	0.0622836	0.659801	1	23.5654	20.7601	29.6798	24.6684	20.2555	17.4854	11.2919	16.3443	PREDICTED: uncharacterized protein LOC101314606 isoform X2
FAN_icon20430459.1.g00001.1	-1.11073	-0.15151	0.571603	0.999995	1	7.99778	5.57268	5.1558	6.24208	5.07574	4.35375	5.70501	5.04483	Zinc finger FYVE domain-containing protein 26
FAN_icon20430553.1.g00001.1	-1.91162	-0.934796	0.0460374	0.551048	1	3.38962	3.33994	1.92921	2.88626	1.46401	1.23014	1.30194	1.33203	trihelix transcription factor ASIL2
FAN_icon20431231.1.g00001.1	2.06329	1.04494	0.00496	0.125078	1	1.61118	1.21232	1.62561	1.48304	3.41617	2.23257	2.7567	2.80181	UPF0481 protein At3g47200-like
FAN_icon20434081.1.g00001.1	-1.01724	-0.0246543	0.909154	0.999995	1	12.2053	11.8761	13.1491	12.4102	7.71915	11.2583	14.2595	11.079	translocase of chloroplast 120, chloroplastic-like
FAN_icon20435143.1.g00001.1	-2.10251	-1.07211	0.0299362	0.423538	1	4.56272	3.86234	2.47885	3.63463	2.41857	0.526868	1.67287	1.53944	TRNA/rRNA methyltransferase family protein isoform 2
FAN_icon20435607.1.g00001.1	-5.50823	-2.46159	4.29e-05	0.00313	1	3.83137	2.09858	8.46601	4.79866	1.75215	0.286271	0.302981	0.780468	PREDICTED: uncharacterized protein LOC105351477
FAN_icon20435875.1.g00001.1	-1.36625	-0.450223	0.26742	0.999995	1	3.23538	2.43444	2.76214	2.81066	2.4772	1.68119	1.38392	1.84744	floral homeotic protein APETALA 2-like
FAN_icon20437707.1.g00001.1	1.18982	0.250739	0.201737	0.999995	1	24.674	18.8685	19.7566	21.0997	20.652	17.7144	30.08	22.8155	phosphatidylinositol 4-phosphate 5-kinase 9-like
FAN_icon20439453.1.g00001.1	-1.42945	-0.515455	0.00655	0.152619	1	27.706	27.9155	34.0115	29.8776	17.5978	19.3211	19.9621	18.9603	pyruvate kinase isozyme A, chloroplastic
FAN_icon20439681.1.g00001.1	-1.30474	-0.383768	0.348181	0.999995	1	2.09701	3.87426	2.55754	2.84294	2.52308	1.14155	2.215	1.95988	RAN GTPase-activating protein 1
FAN_icon20440179.1.g00001.1	-1.25119	-0.323297	0.51178	0.999995	1	2.02723	2.86009	1.57337	2.15356	1.43277	2.3409	0.743262	1.50564	PREDICTED: uncharacterized protein LOC101314561
FAN_icon20440719.1.g00001.1	2.65374	1.40802	0.00305	0.0883867	1	0.69001	2.85557	0.147271	1.23095	1.78814	4.60136	2.08712	2.82554	protein NRT1/ PTR FAMILY 7.3-like
FAN_icon20440941.1.g00001.1	-1.03479	-0.0493425	0.870182	0.999995	1	3.46648	5.08081	5.17902	4.57544	3.74302	3.11887	5.24265	4.03485	U-box domain-containing protein 3
FAN_icon20441687.1.g00001.1	-1.14545	-0.195912	0.328071	0.999995	1	42.5868	29.0844	34.5666	35.4126	34.2503	20.7847	29.0486	28.0279	PREDICTED: uncharacterized protein LOC101301506
FAN_icon20441921.1.g00001.1	-1.15045	-0.202199	0.326635	0.999995	1	19.7279	18.3697	14.1476	17.4151	13.5479	10.0234	17.2387	13.6033	dnaJ homolog subfamily C GRV2-like isoform X2
FAN_icon20442025.1.g00001.1	-1.27522	-0.350746	0.376636	0.999995	1	3.60377	1.93882	1.96905	2.50388	2.42815	0.915499	1.93788	1.76051	DEAD-box ATP-dependent RNA helicase 42
FAN_icon20442261.1.g00001.1	-1.28629	-0.363212	0.301331	0.999995	1	4.69652	6.07384	5.01196	5.26077	4.2598	3.57931	3.15687	3.66533	F-box/kelch-repeat protein SKIP6-like
FAN_icon20442727.1.g00001.1	1.39745	0.482797	0.110488	0.90115	1	3.55681	6.62385	5.46581	5.21549	7.37388	5.42143	7.01297	6.60276	probable proteasome inhibitor
FAN_icon20442827.1.g00001.1	-1.51653	-0.600773	0.114159	0.918412	1	3.17132	3.28108	2.21519	2.88919	1.30746	1.831	1.93788	1.69211	nucleolin-like isoform X2
FAN_icon20444867.1.g00001.1	-1.31264	-0.392473	0.0684616	0.695995	1	12.506	12.9388	12.1109	12.5186	8.46499	7.34982	10.0372	8.61734	ABC transporter D family member 1-like
FAN_icon20445221.1.g00001.1	1.32251	0.403275	0.275146	0.999995	1	2.21714	2.48503	3.78568	2.82928	3.59102	3.52026	3.22898	3.44675	Peptide chain release factor 2
FAN_icon20445983.1.g00001.1	1.46845	0.554299	0.130412	0.978661	1	1.58252	2.08383	1.96516	1.87717	3.16899	2.19286	2.12745	2.49643	serine/threonine-protein kinase D6PKL1-like
FAN_icon20446249.1.g00001.1	-1.00632	-0.00909	0.968747	0.999995	1	10.2333	14.4375	12.5091	12.3933	10.2461	10.635	12.5064	11.1292	PREDICTED: uncharacterized protein LOC101302166
FAN_icon20447963.1.g00001.1	-1.00065	-0.000944	0.997752	0.999995	1	5.95064	2.87307	5.08024	4.63465	4.11223	2.26754	6.39975	4.25984	PREDICTED: uncharacterized protein LOC101299944
FAN_icon20450321.1.g00001.1	-2.17863	-1.12342	0.000253	0.0133254	1	10.2232	6.38268	15.048	10.5513	4.33937	1.56721	7.58259	4.49639	---NA---
FAN_icon20456311.1.g00001.1	1.10034	0.137954	0.712669	0.999995	1	2.27488	3.08912	3.03458	2.79953	2.7634	3.97312	1.52911	2.75521	UDP-glycosyltransferase 92A1-like
FAN_icon20457287.1.g00001.1	1.016	0.0228997	0.946391	0.999995	1	4.12053	3.55262	3.71326	3.79547	3.26279	4.0708	3.07745	3.47035	protein GDAP2 homolog isoform X1
FAN_icon20457699.1.g00001.1	-1.54388	-0.626563	0.00134	0.0477669	1	26.872	24.1245	19.6641	23.5535	14.1855	12.1	14.9088	13.7314	cysteine-rich repeat secretory protein 3
FAN_icon20458137.1.g00001.1	8.48433	3.0848	1.04e-07	1.9e-05	0.027935	8.08846	5.34648	4.41176	5.9489	5.53136	105.308	19.0289	43.2894	basic 7S globulin-like
FAN_icon20458199.1.g00001.1	-1.24025	-0.310625	0.400133	0.999995	1	2.50302	4.96349	4.45188	3.9728	1.89189	1.85461	5.04737	2.93129	DDT domain-containing protein DDB_G0282237
FAN_icon20458635.1.g00001.1	1.39673	0.482057	0.0557403	0.61827	1	10.3517	6.21872	9.5503	8.70692	10.168	12.0884	10.7739	11.0101	ubiquitin carboxyl-terminal hydrolase 16
FAN_icon20458887.1.g00001.1	1.63785	0.711808	0.0932203	0.82693	1	1.5096	1.56184	2.29118	1.78754	2.82538	1.91749	3.38236	2.70841	F-box/LRR-repeat protein At3g48880-like isoform X1
FAN_icon20458943.1.g00001.1	-1.97375	-0.98094	0.0187085	0.313268	1	4.14793	4.07691	3.18709	3.80398	1.61238	2.37091	1.11525	1.69951	calmodulin-binding transcription activator 4
FAN_icon20459719.1.g00001.1	1.8678	0.901342	3.01e-07	4.69e-05	0.080491	40.0975	33.5833	32.8061	35.4957	67.1093	57.9046	53.9048	59.6396	PREDICTED: uncharacterized protein LOC101308457
FAN_icon20459857.1.g00001.1	1.16558	0.221053	0.203188	0.999995	1	23.9816	23.0498	20.3526	22.4613	22.0641	22.5306	26.1349	23.5765	mediator of RNA polymerase II transcription subunit 14
FAN_icon20460143.1.g00001.1	-2.25233	-1.17142	0.00329	0.0934064	1	16.342	11.3358	20.6104	16.096	5.05308	0.235881	14.979	6.75599	(3S,6E)-nerolidol synthase 1-like
FAN_icon20460319.1.g00001.1	-1.12074	-0.164447	0.384217	0.999995	1	33.9567	40.4132	40.169	38.1797	36.2343	31.8555	23.869	30.6529	Pentatricopeptide repeat-containing, mitochondrial -like protein
FAN_icon20461613.1.g00001.1	2.07595	1.05377	0.0373231	0.485286	1	1.16288	0.9625	1.78701	1.30413	1.80813	2.65875	3.12661	2.53116	PREDICTED: uncharacterized protein LOC105349735
FAN_icon20463015.1.g00001.1	3.39021	1.76137	1.54e-05	0.00133	1	2.15161	3.15361	1.98997	2.43173	9.29302	8.1989	4.57979	7.35724	transcription activator GLK1-like
FAN_icon20463103.1.g00001.1	-1.41309	-0.498857	0.0215648	0.344141	1	26.8568	26.4701	39.8231	31.05	23.2605	16.8772	19.7626	19.9668	primary amine oxidase-like
FAN_icon20463511.1.g00001.1	-1.64602	-0.718982	0.000147	0.00852	1	50.6606	51.7057	41.4971	47.9545	21.5852	20.8699	36.5068	26.3206	60S ribosomal protein L5-1
FAN_icon20463949.1.g00001.1	1.37924	0.463875	0.140178	0.999995	1	4.33525	4.67218	3.39271	4.13338	6.08543	4.8183	4.37105	5.09159	predicted protein
FAN_icon20464281.1.g00001.1	-1.03511	-0.049782	0.821252	0.999995	1	91.5932	159.648	100.663	117.301	123.33	94.2019	87.9847	101.839	probable galactinol--sucrose galactosyltransferase 6 isoform X1
FAN_icon20464753.1.g00001.1	4.11915	2.04235	0.00128	0.0463331	1	1.42427	1.80102	0.54042	1.25524	3.07579	9.24654	1.06373	4.46202	laccase-4-like
FAN_icon20466031.1.g00001.1	1.45072	0.536773	0.201334	0.999995	1	7.24591	7.49669	1.8702	5.5376	8.29704	9.20373	3.62455	7.04177	subtilisin-like protease SBT1.3
FAN_icon20467129.1.g00001.1	-2.07933	-1.05612	0.00205	0.0657308	1	6.86037	7.29497	13.6661	9.27381	3.45691	4.35701	4.35515	4.05636	F-box protein At1g78280
FAN_icon20467489.1.g00001.1	-1.63197	-0.706618	0.0940375	0.831201	1	2.39368	2.03949	2.5244	2.31919	0.547336	1.60965	1.70361	1.28686	PREDICTED: uncharacterized protein LOC101315314
FAN_icon20467855.1.g00001.1	-1.32554	-0.406579	0.0501953	0.580228	1	49.9581	54.4298	76.4232	60.2704	43.331	28.2317	53.4545	41.6724	acyl-CoA-binding domain-containing protein 3-like
FAN_icon20467903.1.g00001.1	-1.1823	-0.2416	0.371147	0.999995	1	12.0166	7.74778	6.54192	8.76876	6.09271	4.42418	9.59899	6.70529	ribosome biogenesis protein BMS1 homolog
FAN_icon20468607.1.g00001.1	1.02839	0.0403939	0.800522	0.999995	1	29.9241	28.1317	31.8111	29.9556	29.2666	24.3042	30.3646	27.9784	PREDICTED: uncharacterized protein LOC101292547
FAN_icon20468913.1.g00001.1	-1.10658	-0.146103	0.477012	0.999995	1	10.9616	11.4864	14.6372	12.3617	9.65093	8.56822	12.469	10.2294	GTPase LSG1-2-like
FAN_icon20469551.1.g00001.1	1.59925	0.677396	0.0341185	0.458968	1	3.51672	3.09267	4.20326	3.60422	6.15158	4.02024	5.67321	5.28167	protein N-lysine methyltransferase METTL21A
FAN_icon20469855.1.g00001.1	-1.50684	-0.591522	0.100618	0.854495	1	5.81507	3.56524	5.51612	4.96548	3.34879	3.82993	1.73721	2.97198	---NA---
FAN_icon20471235.1.g00001.1	-1.11599	-0.158319	0.654936	0.999995	1	3.84899	2.59709	3.00026	3.14878	2.16837	1.91308	3.59955	2.56033	aarF domain-containing protein kinase 4
FAN_icon20471885.1.g00001.1	-1.27299	-0.348221	0.32722	0.999995	1	3.26209	4.26315	5.56989	4.36504	3.5594	1.96271	3.92375	3.14862	DNA ligase 1
FAN_icon20472105.1.g00001.1	1.23037	0.299087	0.153927	0.999995	1	17.4114	24.7049	29.8708	23.9957	25.7834	32.4366	21.4005	26.5402	arginine decarboxylase-like
FAN_icon20472405.1.g00001.1	-1.57172	-0.65234	0.107847	0.889014	1	5.89101	5.44188	4.49048	5.27446	3.54397	1.60345	3.95977	3.03573	ATP-dependent zinc metalloprotease FTSH 12, chloroplastic
FAN_icon20475201.1.g00001.1	1.16446	0.219656	0.412435	0.999995	1	5.3095	4.77047	3.57859	4.55286	4.70716	5.50178	3.94457	4.71784	protein NLP9-like
FAN_icon20475409.1.g00001.1	-1.11726	-0.159962	0.508157	0.999995	1	10.007	12.5864	10.721	11.1048	11.1867	7.47699	8.17722	8.94697	protein OSB3, chloroplastic/mitochondrial-like isoform X1
FAN_icon20475427.1.g00001.1	-1.25158	-0.323751	0.0768565	0.741166	1	24.8232	26.6923	33.9315	28.4823	20.4188	15.9423	26.0593	20.8068	sorting nexin 2A
FAN_icon20475635.1.g00001.1	-1.2003	-0.263395	0.238728	0.999995	1	18.2688	18.0353	14.8822	17.0621	7.9507	9.91966	20.9974	12.9559	PH domain-containing protein/DUF946 domain-containing protein/DUF1162 domain-containing protein/Chorein_N domain-containing protein
FAN_icon20475705.1.g00001.1	2.54106	1.34543	9.94e-14	7.3e-11	2.66e-08	13.3878	15.7268	13.9298	14.3481	36.1395	25.3306	37.6828	33.051	PREDICTED: uncharacterized protein LOC101297830
FAN_icon20475705.1.g00002.1	-1.07635	-0.106153	0.720163	0.999995	1	7.36948	9.29822	11.0486	9.23876	5.12378	6.39267	12.0818	7.8661	PREDICTED: uncharacterized protein LOC101297830
FAN_icon20476431.1.g00001.1	-1.14438	-0.194563	0.513752	0.999995	1	5.02042	7.35842	4.16703	5.51529	2.71047	3.71987	6.56169	4.33067	PREDICTED: uncharacterized protein LOC101314850
FAN_icon20477543.1.g00001.1	1.24123	0.311775	0.170507	0.999995	1	15.3795	11.8808	11.0291	12.7631	11.4252	11.4605	20.1239	14.3365	ubiquitin fusion degradation protein 1 homolog
FAN_icon20477889.1.g00001.1	1.63544	0.709676	0.00035	0.0172378	1	12.4986	13.4555	10.2379	12.064	20.5719	14.5885	17.9377	17.6994	60S ribosomal protein L34, putative
FAN_icon20478183.1.g00001.1	1.13037	0.1768	0.442288	0.999995	1	439.392	565.994	610.132	538.506	585.431	506.345	560.514	550.763	low-temperature-induced cysteine proteinase-like
FAN_icon20478395.1.g00001.1	-1.39532	-0.480593	0.0490243	0.572216	1	12.1095	13.2486	7.48631	10.9481	5.04986	5.83434	10.2915	7.05857	geranylgeranyl transferase type-2 subunit alpha 1
FAN_icon20478821.1.g00001.1	-1.00792	-0.0113869	0.968451	0.999995	1	8.08846	11.4611	5.10396	8.21783	7.06292	7.14709	7.56428	7.2581	protease Do-like 7
FAN_icon20479081.1.g00001.1	-1.19356	-0.255268	0.617418	0.999995	1	3.49586	2.55307	0.8778	2.30891	1.33226	0.783605	3.04094	1.71893	histone-lysine N-methyltransferase ATX5
FAN_icon20479997.1.g00001.1	-1.07605	-0.105745	0.699383	0.999995	1	8.36961	8.4579	8.30859	8.3787	6.05289	9.39488	5.49497	6.98091	importin subunit alpha-9
FAN_icon20483327.1.g00001.1	1.38637	0.471313	0.199479	0.999995	1	1.80946	3.31216	2.97076	2.69746	3.42669	4.24315	2.43254	3.36746	glyoxylate/hydroxypyruvate reductase HPR3-like
FAN_icon20483405.1.g00001.1	1.08544	0.118281	0.572643	0.999995	1	147.692	182.978	191.026	173.899	175.044	156.48	181.611	171.045	polyadenylate-binding protein RBP45C-like
FAN_icon20483411.1.g00001.1	1.56612	0.647198	0.00212	0.0674087	1	8.71893	8.16158	7.08915	7.98988	11.1181	12.8327	9.67465	11.2085	Mitochondrial inner membrane protease subunit 1
FAN_icon20484069.1.g00001.1	-8.00494	-3.00089	2.18e-11	1.05e-08	5.82e-06	793.402	514.526	1464.99	924.307	68.4217	23.9548	235.53	109.302	vinorine synthase-like
FAN_icon20484715.1.g00001.1	1.37173	0.455993	0.181279	0.999995	1	3.40851	5.54162	4.15707	4.36907	4.41652	4.02024	7.85521	5.43066	probable serine/threonine-protein kinase vps15
FAN_icon20485055.1.g00001.1	-1.36878	-0.452891	0.0194869	0.321889	1	28.7083	24.9284	26.9893	26.8753	19.9276	18.4497	14.7024	17.6932	squamosa promoter-binding-like protein 13A
FAN_icon20485241.1.g00001.1	3.9081	1.96647	9.48e-07	0.000126	0.253576	1729.54	1235.7	1292.91	1419.38	3397.6	8028.8	3187.25	4871.21	legumin A-like
FAN_icon20486521.1.g00001.1	-1.69512	-0.76139	0.000535	0.0240254	1	31.6185	32.3325	46.9251	36.9587	17.388	13.3094	29.4083	20.0352	malate dehydrogenase, mitochondrial
FAN_icon20486605.1.g00001.1	-1.98646	-0.990197	0.00603	0.144125	1	191.779	160.188	240.354	197.44	69.6713	30.4716	178.859	93.0007	pectinesterase 3
FAN_icon20487053.1.g00001.1	-1.16969	-0.226132	0.285575	0.999995	1	20.1403	21.5905	16.1585	19.2964	13.2054	16.3356	14.6794	14.7401	subtilisin-like protease SBT6.1
FAN_icon20487137.1.g00001.1	2.21024	1.14421	0.000836	0.0336179	1	3.49586	5.74441	5.79348	5.01125	11.4575	12.5377	5.80542	9.93352	PREDICTED: uncharacterized protein LOC101299797
FAN_icon20489683.1.g00001.1	1.41687	0.502712	0.264982	0.999995	1	1.78894	2.7051	0.822378	1.77214	1.24815	2.97148	2.40495	2.20819	pentatricopeptide repeat-containing protein At1g09900
FAN_icon20489799.1.g00001.1	1.67114	0.740829	0.0515246	0.589883	1	2.86176	3.88606	2.90127	3.21637	4.86685	6.58844	2.88539	4.78023	B3 domain-containing protein Os01g0234100-like
FAN_icon20489869.1.g00001.1	1.69103	0.7579	0.0204292	0.332025	1	4.10762	6.37467	3.70162	4.72797	9.46199	6.66679	5.21526	7.11468	sucrose synthase 2
FAN_icon20490589.1.g00001.1	-1.50643	-0.59113	0.235762	0.999995	1	1.85862	2.24344	1.98345	2.02851	1.20414	0.39347	2.08219	1.2266	probable LRR receptor-like serine/threonine-protein kinase At4g37250
FAN_icon20490769.1.g00001.1	-1.25147	-0.323624	0.419915	0.999995	1	4.70375	3.01262	3.63328	3.78322	2.0316	2.84509	3.31228	2.72966	MATE efflux family protein 4, chloroplastic-like
FAN_icon20491013.1.g00001.1	1.00284	0.00409	0.984911	0.999995	1	109.057	128.179	100.962	112.732	92.3665	88.9762	125.745	102.362	ubiquitin-activating enzyme E1 1
FAN_icon20491927.1.g00001.1	1.34444	0.427009	0.0604333	0.648312	1	6.26385	6.48064	7.94919	6.8979	7.67755	8.3864	9.33111	8.46502	U-box domain-containing protein 6
FAN_icon20492419.1.g00001.1	-1.45508	-0.541103	0.106611	0.883842	1	5.64666	4.10525	3.25725	4.33639	0.988723	3.68311	3.28261	2.65148	J domain-containing protein
FAN_icon20492561.1.g00001.1	-1.03341	-0.0474176	0.881197	0.999995	1	3.15313	3.26226	3.74528	3.38689	3.73034	2.43788	2.76449	2.97757	protein phosphatase 2C 16-like
FAN_icon20492965.1.g00001.1	2.01774	1.01274	0.0231602	0.360487	1	1.64511	1.1347	0.70224	1.16068	2.84216	2.26375	1.10579	2.07057	trihelix transcription factor GT-2-like
FAN_icon20493301.1.g00001.1	1.06481	0.0906019	0.604733	0.999995	1	38.8039	31.9569	27.5625	32.7745	35.5978	27.6016	30.8821	31.3605	PREDICTED: uncharacterized protein LOC101297769
FAN_icon20493645.1.g00001.1	1.05851	0.082036	0.776018	0.999995	1	10.2069	10.7594	13.3175	11.4279	8.23465	6.60467	18.6405	11.16	S-type anion channel SLAH2 isoform X3
FAN_icon20495287.1.g00001.1	-1.68187	-0.750068	0.00672	0.155264	1	7.51179	4.94568	6.99605	6.48451	4.42421	1.56133	4.59019	3.52524	UBX domain-containing protein 4
FAN_icon20495327.1.g00001.1	-1.03646	-0.0516712	0.843142	0.999995	1	10.7709	8.64592	6.18312	8.5333	7.21869	5.66115	9.23706	7.3723	transcriptional regulator ATRX homolog
FAN_icon20495685.1.g00001.1	-1.17314	-0.230378	0.405993	0.999995	1	7.34961	5.97455	4.93003	6.08473	4.53482	2.88954	6.58692	4.67043	ATP synthase subunit O, mitochondrial
FAN_icon20495977.1.g00001.1	-1.27899	-0.355	0.0598215	0.644385	1	80.5811	70.0873	67.1621	72.6101	46.1888	45.452	62.4266	51.3558	heat shock 70 kDa protein 15-like
FAN_icon20497373.1.g00001.1	1.56259	0.643941	0.000422	0.019966	1	19.6529	17.4284	15.5799	17.5537	25.9846	24.1989	23.7243	24.636	protein TOPLESS
FAN_icon20498251.1.g00001.1	-2.08782	-1.062	0.00199	0.0643537	1	7.6391	16.7368	7.09718	10.491	3.78461	3.13926	6.64501	4.52296	nuclear pore complex protein NUP54
FAN_icon20499359.1.g00001.1	5.20775	2.38066	2.24e-06	0.000263	0.60004	1.22461	0.703884	0.116165	0.681552	3.17352	2.07399	4.20719	3.15157	UDP-glycosyltransferase 86A1
FAN_icon20500093.1.g00001.1	-1.96633	-0.975506	0.00122	0.0446047	1	4.89843	6.19418	5.22742	5.44001	2.82091	2.93815	1.64629	2.46845	telomeric repeat-binding factor 2-like isoform X2
FAN_icon20501111.1.g00001.1	-1.21576	-0.281861	0.239662	0.999995	1	9.91773	11.2871	10.4992	10.568	6.93938	7.81043	8.79966	7.84982	translational activator GCN1
FAN_icon20501247.1.g00001.1	-1.07385	-0.102787	0.706433	0.999995	1	5.23371	4.7585	6.09297	5.36172	3.90449	4.43189	5.33022	4.55553	protein FAR1-RELATED SEQUENCE 2 isoform X2
FAN_icon20501575.1.g00001.1	-1.27469	-0.350148	0.282763	0.999995	1	4.92976	2.89021	4.48926	4.10308	2.34214	3.13088	3.31364	2.92889	PREDICTED: uncharacterized protein LOC101314850
FAN_icon20503753.1.g00001.1	3.96949	1.98895	0.000661	0.0282936	1	0.564311	0.778456	0.481769	0.608179	2.68105	2.62822	1.26438	2.19121	---NA---
FAN_icon20505175.1.g00001.1	-1.4056	-0.491187	0.12786	0.969612	1	3.1121	4.47974	3.46552	3.68578	2.10389	2.23429	2.72852	2.35557	vacuolar protein sorting-associated protein 8 homolog
FAN_icon20505703.1.g00001.1	-1.11135	-0.152312	0.450767	0.999995	1	21.3535	27.1136	25.0665	24.5112	21.0657	21.5753	16.9629	19.868	beta-galactosidase
FAN_icon20506177.1.g00001.1	-2.50902	-1.32713	0.00178	0.059131	1	4.86208	5.17009	3.34378	4.45865	1.04999	1.54395	2.17876	1.5909	alpha,alpha-trehalose-phosphate synthase [UDP-forming] 5
FAN_icon20507091.1.g00001.1	-1.68142	-0.749677	0.10906	0.894277	1	2.65402	3.72655	2.9132	3.09793	1.22818	1.68557	2.03881	1.65085	GPI ethanolamine phosphate transferase 1
FAN_icon20507199.1.g00001.1	1.15784	0.211435	0.212536	0.999995	1	27.2645	24.4	23.8584	25.1743	30.3816	20.2593	28.4059	26.3489	4-alpha-glucanotransferase, chloroplastic/amyloplastic
FAN_icon20507503.1.g00001.1	1.35091	0.433928	0.0385174	0.494699	1	11.7098	13.5285	16.8283	14.0222	15.9314	18.5922	17.3162	17.28	protein high chlorophyll fluorescent 107
FAN_icon20507791.1.g00001.1	1.27564	0.351224	0.156581	0.999995	1	7.12881	9.5031	5.73496	7.45562	7.28304	6.96538	11.4265	8.55832	sacsin
FAN_icon20508303.1.g00001.1	1.7153	0.778464	0.00185	0.0608539	1	7.0646	3.81345	4.98235	5.2868	8.55684	5.46209	10.736	8.25165	mitochondrial substrate carrier
FAN_icon20508553.1.g00001.1	-1.11699	-0.159614	0.713748	0.999995	1	1.61769	3.20789	1.38107	2.06888	2.62012	0.856161	1.44982	1.64203	vacuolar protein 8
FAN_icon20508767.1.g00001.1	1.60233	0.680175	0.00017	0.00962	1	37.7679	30.1667	22.2197	30.0514	42.0909	43.7471	43.4069	43.0816	granule-bound starch synthase
FAN_icon20509797.1.g00001.1	-1.44628	-0.53235	0.0222168	0.350697	1	17.0727	16.9276	24.2925	19.4309	15.055	8.73452	13.0696	12.2864	PREDICTED: LOW QUALITY PROTEIN: uncharacterized protein LOC101312488
FAN_icon20512579.1.g00001.1	1.03681	0.0521489	0.772223	0.999995	1	23.3214	23.0945	19.3413	21.9191	23.9588	17.9853	19.2591	20.401	uncharacterized membrane protein YjcL-like
FAN_icon20512599.1.g00001.1	-1.595	-0.673554	0.035471	0.470818	1	5.7647	6.65773	3.54806	5.3235	2.25822	2.55429	4.1452	2.98591	xylulose 5-phosphate/phosphate translocator, chloroplastic-like
FAN_icon20515807.1.g00001.1	1.02766	0.0393602	0.879181	0.999995	1	5.74355	6.35691	5.58764	5.89603	6.23059	5.93815	4.12999	5.43291	transcription factor GTE4-like
FAN_icon20515903.1.g00001.1	3.12184	1.6424	3.05e-06	0.000342	0.81539	1.77885	3.25613	1.63548	2.22349	5.14173	8.16894	5.15068	6.15378	glycerol-3-phosphate dehydrogenase [NAD(+)] GPDHC1, cytosolic
FAN_icon20516389.1.g00001.1	1.28655	0.363508	0.130383	0.978618	1	11.0127	12.3595	16.5729	13.315	18.623	14.9367	13.0484	15.536	coiled-coil domain-containing protein SCD2
FAN_icon20516413.1.g00001.1	-1.20318	-0.266852	0.433846	0.999995	1	4.08475	6.03732	3.48728	4.53645	2.26832	4.44723	3.33401	3.34985	riboflavin biosynthesis protein PYRD, chloroplastic
FAN_icon20516607.1.g00001.1	1.45347	0.539502	0.0622336	0.659503	1	6.14217	6.59011	5.8264	6.18623	10.0219	6.93491	7.33971	8.09886	PHD finger protein At1g33420-like
FAN_icon20516989.1.g00001.1	-1.26087	-0.334418	0.423679	0.999995	1	2.76235	3.69853	3.05192	3.17094	3.78981	1.44477	1.52911	2.25456	pectinesterase
FAN_icon20517721.1.g00001.1	-1.35785	-0.441325	0.191971	0.999995	1	5.10518	5.4775	3.71275	4.76514	1.95998	4.08289	3.30446	3.11578	wall-associated receptor kinase-like 14
FAN_icon20518207.1.g00001.1	-1.18449	-0.24427	0.56544	0.999995	1	2.53204	1.47357	2.43189	2.14583	1.02526	1.20607	2.76569	1.66567	thyroid adenoma-associated protein homolog
FAN_icon20518889.1.g00001.1	1.6964	0.762477	0.0303926	0.42766	1	5.45971	8.04507	2.11869	5.20782	8.36055	8.6161	6.45005	7.8089	Damaged dna-binding 2, putative isoform 2
FAN_icon20519479.1.g00001.1	1.23188	0.300864	0.101546	0.858605	1	39.9247	54.2493	43.6288	45.9342	45.6964	58.4882	47.9474	50.7107	fasciclin-like arabinogalactan protein 16
FAN_icon20519855.1.g00001.1	-1.60588	-0.683368	0.00106	0.0400383	1	44.1189	46.4066	40.3859	43.6371	22.5489	15.8779	35.916	24.7809	PREDICTED: uncharacterized protein LOC101303230
FAN_icon20520423.1.g00001.1	1.46283	0.548766	0.0670419	0.688847	1	4.90336	2.92677	4.50816	4.11277	4.39854	4.31186	7.85945	5.52328	U-box domain-containing protein 9-like
FAN_icon20520575.1.g00001.1	1.75437	0.810951	0.032629	0.446863	1	2.65084	2.32065	3.13353	2.70167	5.28427	3.62609	4.11188	4.34075	protein OSB1, mitochondrial-like
FAN_icon20520825.1.g00001.1	-1.4117	-0.497438	0.158943	0.999995	1	5.57926	3.98568	2.04137	3.86877	2.58187	2.86845	1.78582	2.41205	phosphoribosylamine--glycine ligase
FAN_icon20521561.1.g00001.1	-1.08787	-0.121503	0.702033	0.999995	1	4.18368	6.57929	7.00061	5.92119	6.50512	3.82616	4.49944	4.94357	pleiotropic drug resistance protein 2-like
FAN_icon20521915.1.g00001.1	-2.78628	-1.47834	0.000537	0.0240952	1	4.52284	5.57068	4.04515	4.71289	1.11626	1.36783	2.02675	1.50361	DNA ligase 4
FAN_icon20523959.1.g00001.1	1.07712	0.107181	0.580518	0.999995	1	12.3092	17.2541	13.2206	14.2613	13.0339	15.1307	13.167	13.7772	ARF guanine-nucleotide exchange factor GNOM-like
FAN_icon20525689.1.g00001.1	3.8758	1.95449	2.14e-09	6.4e-07	0.000573	3.48863	5.05312	2.77979	3.77385	12.3556	17.1342	9.37983	12.9565	hypothetical protein B456_008G175600
FAN_icon20526261.1.g00001.1	3.30771	1.72583	0.0004	0.0191353	1	1.98535	4.56458	3.95489	3.50161	10.8616	16.8119	2.96554	10.213	heavy metal-associated isoprenylated plant protein 3-like isoform X1
FAN_icon20526285.1.g00001.1	1.50866	0.593267	0.11527	0.920299	1	1.77551	2.57175	3.1832	2.51016	4.60118	3.38288	2.3869	3.45699	tocopherol cyclase, chloroplastic
FAN_icon20526423.1.g00001.1	1.36854	0.452637	0.0183121	0.308562	1	15.5789	17.5834	12.6957	15.286	17.8005	17.0899	21.5146	18.8017	protein SMG7-like
FAN_icon20526764.1.g00001.1	1.28137	0.357692	0.365229	0.999995	1	3.07392	1.87928	1.43144	2.12821	2.71567	3.01711	1.50269	2.41182	SPOC domain protein
FAN_icon20528040.1.g00001.1	1.98163	0.986687	0.0183753	0.309392	1	1.26602	2.12848	0.945734	1.44675	2.25558	2.61315	2.76569	2.54481	---NA---
FAN_icon20528696.1.g00001.1	1.69637	0.762455	0.116028	0.923203	1	1.47809	0.573469	1.89284	1.3148	2.63342	2.11215	1.4903	2.07862	caffeic acid 3-O-methyltransferase
FAN_icon20530140.1.g00001.1	-1.18578	-0.245838	0.381781	0.999995	1	6.13943	4.53708	5.99019	5.55557	3.78812	5.57021	3.3407	4.23301	telomeric repeat-binding factor 2-like isoform X2
FAN_icon20531778.1.g00001.1	-1.33048	-0.411949	0.0876601	0.79718	1	11.4422	18.3697	12.4633	14.0917	7.92426	7.7681	12.9953	9.56256	Cleavage and polyadenylation specificity factor subunit 3-I
FAN_icon20531852.1.g00001.1	-1.1701	-0.226632	0.586871	0.999995	1	3.77461	2.04561	2.14833	2.65619	2.09609	2.73972	1.20818	2.01466	pentatricopeptide repeat-containing protein At3g06430, chloroplastic
FAN_icon20532412.1.g00001.1	1.8003	0.848238	0.000444	0.020785	1	9.27794	13.291	14.7754	12.4481	27.7424	19.037	13.9119	20.2304	glucan endo-1,3-beta-glucosidase 14-like
FAN_icon20532644.1.g00001.1	3.36823	1.75199	6.42e-11	2.84e-08	1.72e-05	40.7865	42.1981	41.1383	41.3743	92.9863	199.577	75.1901	122.584	delta(12)-fatty-acid desaturase FAD2
FAN_icon20532904.1.g00001.1	-1.22047	-0.287442	0.422335	0.999995	1	3.14894	4.21614	5.21856	4.19455	2.64012	2.11753	4.73128	3.16298	phospholipid-transporting ATPase 1-like
FAN_icon20533774.1.g00001.1	-1.04084	-0.0577423	0.85744	0.999995	1	3.03317	3.66117	3.88427	3.5262	3.49349	2.56848	3.17148	3.07782	clavaminate synthase-like protein At3g21360
FAN_icon20534364.1.g00001.1	1.34098	0.423286	0.415856	0.999995	1	2.93897	3.27459	0.772028	2.32853	4.39398	2.58444	1.21569	2.73137	rhodanese-like domain-containing protein 4A, chloroplastic
FAN_icon20534550.1.g00001.1	-1.31555	-0.395671	0.0571183	0.626515	1	20.2451	22.1342	14.9548	19.1113	9.30219	11.8545	18.1442	13.1003	cullin-3A
FAN_icon20535916.1.g00001.1	-1.33179	-0.413366	0.078624	0.749269	1	8.77582	9.67493	8.96605	9.13893	4.28746	5.11666	9.28343	6.22919	probable galacturonosyltransferase 11
FAN_icon20536184.1.g00001.1	-1.33921	-0.42138	0.243147	0.999995	1	2.90291	5.54471	6.863	5.10354	4.05073	3.12	3.30212	3.49095	MACPF domain-containing protein CAD1
FAN_icon20537488.1.g00001.1	-1.21454	-0.280415	0.504225	0.999995	1	3.03984	1.1587	2.73179	2.31011	1.45114	1.82899	1.93575	1.73863	putative pentatricopeptide repeat-containing protein At1g12700, mitochondrial
FAN_icon20537912.1.g00001.1	1.13765	0.186063	0.413563	0.999995	1	8.46466	6.73664	6.22594	7.14241	7.08697	7.77437	7.00271	7.28802	LRR receptor-like serine/threonine-protein kinase HSL2
FAN_icon20537966.1.g00001.1	-1.28737	-0.364423	0.444578	0.999995	1	1.29006	3.4321	2.83207	2.51808	2.38795	2.3409	0.495508	1.74145	2-alkenal reductase (NADP(+)-dependent)
FAN_icon20538080.1.g00001.1	1.50512	0.589883	0.1159	0.922621	1	2.97594	2.13157	3.51783	2.87511	4.44925	4.0708	3.38519	3.96842	PREDICTED: uncharacterized protein LOC101294763
FAN_icon20538412.1.g00001.1	1.16687	0.222641	0.263404	0.999995	1	17.7846	17.6204	14.6685	16.6912	15.8183	19.7183	16.817	17.4512	D-amino-acid transaminase, chloroplastic-like
FAN_icon20539252.1.g00001.1	-1.17674	-0.234794	0.310608	0.999995	1	9.09951	6.8591	7.65755	7.87205	4.37934	4.9535	8.91251	6.08178	AT-rich interactive domain-containing protein 1 isoform X2
FAN_icon20539260.1.g00001.1	-1.44845	-0.534506	0.0108879	0.217568	1	17.1191	23.174	31.279	23.8574	14.926	11.5836	18.7122	15.0739	ALG-2 interacting protein X
FAN_icon20540756.1.g00001.1	2.5814	1.36816	0.00624	0.147551	1	0.777736	1.28745	0.796772	0.953985	1.61238	1.38303	3.76396	2.25312	glycerol kinase
FAN_icon20542194.1.g00001.1	-1.27832	-0.354245	0.364519	0.999995	1	3.91053	1.71172	2.69651	2.77292	0.974424	1.7194	3.23514	1.97632	histone-lysine N-methyltransferase, H3 lysine-9 specific SUVH6-like
FAN_icon20542852.1.g00001.1	-1.12056	-0.164226	0.677685	0.999995	1	3.69107	3.39451	3.85144	3.64567	2.92272	3.64652	2.20536	2.92487	chaperone protein ClpC, chloroplastic
FAN_icon20544252.1.g00001.1	-1.4159	-0.501721	0.00946	0.198072	1	16.0048	17.7606	20.9365	18.234	12.5431	8.36123	14.4018	11.7687	aspartate--tRNA ligase 2, cytoplasmic-like
FAN_icon20544426.1.g00001.1	-1.02979	-0.0423483	0.843251	0.999995	1	9.29312	12.4191	9.69689	10.4697	7.69311	8.03334	11.7991	9.17517	serrate RNA effector molecule
FAN_icon20545020.1.g00001.1	-2.08874	-1.06264	0.0533149	0.602311	1	2.26843	1.28015	2.64086	2.06315	1.33604	1.04777	0.277232	0.887012	molybdenum cofactor sulfurase
FAN_icon20545282.1.g00001.1	-1.30983	-0.389381	0.17497	0.999995	1	5.97301	4.82792	6.37418	5.72504	3.386	4.26763	4.26582	3.97315	serine-rich adhesin for platelets isoform X1
FAN_icon20545642.1.g00001.1	-2.72694	-1.44728	0.00023	0.0123231	1	6.69638	5.36372	5.16365	5.74125	2.23915	1.64627	1.74237	1.87593	cell division cycle 5-like protein
FAN_icon20546074.1.g00001.1	1.36221	0.44595	0.269802	0.999995	1	2.2267	2.83541	1.90101	2.32104	2.66327	1.74053	4.14478	2.84953	disease resistance protein RPP13-like
FAN_icon20546660.1.g00001.1	-1.37024	-0.454424	0.0110876	0.220381	1	131.269	147.144	119.837	132.75	93.6692	82.4055	85.4035	87.1594	pyrophosphatase
FAN_icon20546736.1.g00001.1	-1.55494	-0.636861	0.0330945	0.450562	1	5.40284	9.41445	5.46225	6.75984	3.31609	2.52835	5.92529	3.92324	serine/threonine-protein kinase RUNKEL-like
FAN_icon20547002.1.g00001.1	-1.03644	-0.0516341	0.827326	0.999995	1	10.7053	10.7066	8.68248	10.0315	8.32272	8.61198	9.11468	8.68313	TATA-binding protein-associated factor BTAF1
FAN_icon20547018.1.g00001.1	-2.74132	-1.45487	0.0127157	0.2412	1	5.33155	5.94038	1.22546	4.1658	1.06281	1.04186	1.92969	1.34479	calcium ion-binding protein
FAN_icon20547084.1.g00001.1	2.06998	1.04962	2.23e-05	0.00182	1	5.5997	7.47057	5.91289	6.32772	13.7477	12.728	8.71653	11.7307	photosystem II stability/assembly factor HCF136, chloroplastic
FAN_icon20547948.1.g00001.1	-1.26562	-0.339842	0.175179	0.999995	1	6.30214	6.52025	5.59993	6.14077	5.49947	3.10396	4.49547	4.3663	pentatricopeptide repeat-containing protein At1g77360, mitochondrial-like
FAN_icon20549170.1.g00001.1	-1.74794	-0.805655	0.0515479	0.590037	1	2.41147	2.65086	3.6028	2.88837	2.14817	1.14864	1.21569	1.50417	DNA cross-link repair protein SNM1
FAN_icon20549276.1.g00001.1	-1.17844	-0.236873	0.33245	0.999995	1	7.44652	7.83707	7.45341	7.579	6.82062	6.52313	3.96975	5.77117	protein FAR1-RELATED SEQUENCE 5
FAN_icon20549620.1.g00001.1	-1.28449	-0.361199	0.0907245	0.81334	1	15.0116	18.5098	16.1515	16.5576	11.191	11.4929	12.1637	11.6159	casein kinase 1-like protein 6 isoform X2
FAN_icon20551178.1.g00001.1	1.70622	0.770804	0.01456	0.265201	1	2.17493	2.51493	2.62137	2.43708	2.81812	4.71265	3.7838	3.77152	sucrose synthase
FAN_icon20551550.1.g00001.1	-1.09492	-0.130819	0.559528	0.999995	1	15.6325	11.3456	19.1225	15.3669	11.7905	11.8545	15.0558	12.9003	threonine--tRNA ligase, mitochondrial 1-like
FAN_icon20551920.1.g00001.1	1.33983	0.422054	0.0274407	0.401679	1	73.916	115.098	73.1437	87.3858	123.105	93.6509	99.3684	105.375	anthocyanidin 3-O-glucosyltransferase 5-like
FAN_icon20551970.1.g00001.1	1.08242	0.114263	0.763081	0.999995	1	2.59325	2.87464	2.68835	2.71874	2.40011	3.29393	2.24113	2.64506	TMV resistance protein N-like
FAN_icon20552652.1.g00001.1	-1.18399	-0.243661	0.425333	0.999995	1	97.9085	102.225	103.495	101.21	57.5242	42.3404	137.249	79.0379	trifunctional UDP-glucose 4,6-dehydratase/UDP-4-keto-6-deoxy-D-glucose 3,5-epimerase/UDP-4-keto-L-rhamnose-reductase RHM1-like
FAN_icon20553390.1.g00001.1	-1.6055	-0.683022	0.0236906	0.365612	1	5.41304	6.75909	8.7645	6.97888	3.14414	3.79345	5.01861	3.9854	transcriptional regulator ATRX homolog
FAN_icon20555390.1.g00001.1	-1.48817	-0.573538	0.00865	0.185994	1	23.1624	13.2987	15.4284	17.2965	12.2028	7.11272	12.3184	10.5446	H/ACA ribonucleoprotein complex subunit 4-like
FAN_icon20558056.1.g00001.1	1.0134	0.0192073	0.952162	0.999995	1	3.17056	2.62424	2.70681	2.83387	1.97193	3.54397	2.21641	2.57744	GRIP and coiled-coil domain-containing protein 2-like isoform X4
FAN_icon20558926.1.g00001.1	-1.16231	-0.216989	0.545798	0.999995	1	4.35532	5.14978	6.7283	5.41114	2.95603	5.00525	4.7398	4.23369	adenosine kinase
FAN_icon20559066.1.g00001.1	-1.17884	-0.237366	0.561096	0.999995	1	2.07593	3.0069	2.4812	2.52134	1.61391	0.703159	3.53497	1.95068	PREDICTED: uncharacterized protein LOC101314850
FAN_icon20560320.1.g00001.1	1.10886	0.149072	0.658613	0.999995	1	4.11277	3.61685	6.67128	4.8003	4.52969	1.82841	8.56991	4.97601	protein TRANSPARENT TESTA 12-like
FAN_icon20560394.1.g00001.1	-1.08628	-0.119399	0.590683	0.999995	1	11.6142	10.7287	13.4566	11.9332	9.40555	8.4299	12.2677	10.0344	GEM-like protein 1
FAN_icon20560592.1.g00001.1	-1.21435	-0.280189	0.351731	0.999995	1	7.03144	7.9167	6.88574	7.27796	4.28746	3.94029	8.06256	5.43011	glucose-6-phosphate isomerase 1, chloroplastic-like
FAN_icon20560726.1.g00001.1	1.46592	0.551809	0.00402	0.108057	1	81.6083	57.3456	51.136	63.3633	93.9932	73.8101	83.2693	83.6909	low-temperature-induced 65 kDa protein-like
FAN_icon20561040.1.g00001.1	-1.24439	-0.315443	0.115842	0.922239	1	13.902	13.0756	10.1422	12.3733	7.53284	9.15022	10.0241	8.9024	hypothetical protein PRUPE_ppa026837mg
FAN_icon20561166.1.g00001.1	1.04746	0.0668977	0.837523	0.999995	1	6.61783	5.10159	2.65875	4.79272	4.03526	2.30751	7.32663	4.55647	DUF3883 domain-containing protein
FAN_icon20561350.1.g00001.1	1.0366	0.0518558	0.825095	0.999995	1	11.6812	8.05702	6.50389	8.74738	7.89691	7.74129	8.64835	8.09552	protease 2
FAN_icon20561448.1.g00001.1	2.72716	1.4474	0.0412791	0.514923	1	2.7671	3.30332	0	2.02347	3.03382	9.46284	1.71689	4.73785	cellulose synthase A catalytic subunit 7 [UDP-forming]
FAN_icon20562018.1.g00001.1	-1.32097	-0.401595	0.329824	0.999995	1	3.41995	4.29653	2.71117	3.47588	3.48177	1.86172	1.64199	2.32849	protein SABRE
FAN_icon20562992.1.g00001.1	1.28007	0.356219	0.470572	0.999995	1	2.41848	2.50218	1.44531	2.12199	1.88022	2.45755	2.92613	2.4213	protein MLP1 homolog
FAN_icon20563026.1.g00001.1	1.28556	0.362392	0.262803	0.999995	1	4.05227	2.24599	3.08888	3.12905	5.6257	2.38976	2.91838	3.64461	protein CHROMATIN REMODELING 35-like isoform X1
FAN_icon20563296.1.g00001.1	-1.7408	-0.799747	0.00543	0.133412	1	7.89587	8.56765	7.3986	7.95404	5.24023	4.89235	2.07117	4.06792	60S ribosomal protein L21-1-like
FAN_icon20563360.1.g00001.1	-1.46704	-0.552906	0.0296698	0.421575	1	64.6811	46.424	104.531	71.8788	32.163	37.2893	65.4558	44.9694	probable mannitol dehydrogenase
FAN_icon20563484.1.g00001.1	-1.62975	-0.704652	0.0248899	0.377199	1	5.45971	7.74077	7.25063	6.81704	4.19219	2.82533	4.34946	3.78899	ABC transporter B family member 1
FAN_icon20563778.1.g00001.1	-1.21961	-0.286417	0.206956	0.999995	1	195.674	202.447	175.795	191.306	134.611	104.526	189.468	142.869	transmembrane 9 superfamily member 8
FAN_icon20564074.1.g00001.1	1.10703	0.146693	0.463703	0.999995	1	18.9155	19.7679	15.4963	18.0599	15.1018	14.8042	24.1446	18.0169	GTP-binding protein
FAN_icon20564970.1.g00001.1	-1.20796	-0.272568	0.134647	0.991946	1	30.9265	27.5665	28.0276	28.8402	20.9609	17.929	26.0115	21.6338	Cultured cell, putative isoform 1
FAN_icon20565136.1.g00001.1	-1.05613	-0.0787892	0.827598	0.999995	1	1.63445	3.25197	2.25408	2.38017	1.46618	2.07608	2.53531	2.02586	U-box domain-containing protein 44-like
FAN_icon20565494.1.g00001.1	-1.29607	-0.374149	0.131096	0.981329	1	9.71793	10.9683	9.50325	10.0632	8.47086	4.93747	7.601	7.00311	5'-3' exoribonuclease 4
FAN_icon20565512.1.g00001.1	-1.07675	-0.106685	0.659576	0.999995	1	7.49559	9.59518	6.72459	7.93845	7.9015	4.19564	7.85635	6.65117	callose synthase 12-like
FAN_icon20565516.1.g00001.1	-3.71732	-1.89426	1.11e-07	2e-05	0.0295456	11.937	5.26399	17.0406	11.4139	2.28204	0.994252	5.26144	2.84591	cytochrome P450 71A26-like
FAN_icon20565652.1.g00001.1	-2.94812	-1.55979	4.4e-07	6.5e-05	0.117624	6.915	5.59339	5.79621	6.10153	1.95491	1.11789	2.53531	1.86937	two-pore potassium channel 3-like
FAN_icon20565788.1.g00001.1	1.10403	0.142779	0.636578	0.999995	1	7.68655	7.48478	6.75524	7.30886	7.90917	6.31751	7.59805	7.27491	isoleucine--tRNA ligase, chloroplastic/mitochondrial-like
FAN_icon20567616.1.g00001.1	-2.23606	-1.16096	0.00493	0.124619	1	3.68791	3.31787	3.42226	3.47601	1.45434	1.22201	1.5089	1.39508	protein MEI2-like 4 isoform X1
FAN_icon20568288.1.g00001.1	-1.33079	-0.412279	0.0654766	0.680131	1	25.5018	17.2698	17.2194	19.997	10.2134	15.0183	15.2716	13.5011	DEAD-box ATP-dependent RNA helicase 37-like
FAN_icon20569242.1.g00001.1	-2.21236	-1.14559	0.0013	0.0466442	1	260.014	190.024	379.963	276.667	95.6023	42.3487	212.699	116.883	RING-H2 finger protein ATL68-like
FAN_icon20569640.1.g00001.1	1.41332	0.499091	0.175919	0.999995	1	4.77724	4.00114	2.13635	3.63824	5.6005	4.04536	3.97568	4.54051	RING-H2 finger protein ATL56-like
FAN_icon20571208.1.g00001.1	1.6215	0.697329	0.130167	0.978094	1	1.49395	3.37234	2.89871	2.58833	5.45532	4.48526	1.27806	3.73955	ATP synthase gamma chain, chloroplastic
FAN_icon20572180.1.g00001.1	-1.52645	-0.610176	0.00362	0.100141	1	21.9544	30.4849	38.966	30.4684	20.7114	14.9217	18.8994	18.1775	probable ribose-5-phosphate isomerase 3, chloroplastic
FAN_icon20572494.1.g00001.1	1.62339	0.699007	0.00545	0.133732	1	6.99035	9.22741	7.61419	7.94398	10.6193	10.41	13.9341	11.6545	probable galactinol--sucrose galactosyltransferase 5
FAN_icon20573122.1.g00001.1	1.07033	0.0980505	0.696166	0.999995	1	13.9462	9.03787	9.28953	10.7579	10.5246	12.8478	7.41697	10.2631	protein INVOLVED IN DE NOVO 2
FAN_icon20574100.1.g00001.1	-1.15655	-0.209832	0.654923	0.999995	1	3.65198	1.76324	2.7021	2.70577	0.946397	2.78324	2.6184	2.11601	P-loop nucleoside triphosphate hydrolase superfamily protein
FAN_icon20575190.1.g00001.1	1.17242	0.229485	0.635304	0.999995	1	2.36735	6.93965	9.93698	6.41466	6.13491	9.77277	4.24338	6.71702	F-box protein CPR30-like
FAN_icon20575846.1.g00001.1	-1.61002	-0.687081	0.132358	0.986248	1	2.17597	3.68391	2.53322	2.7977	1.79421	1.50759	1.32966	1.54382	inositol 1,3,4-trisphosphate 5/6-kinase 4 isoform X1
FAN_icon20576562.1.g00001.1	-1.70604	-0.770647	0.0301237	0.425178	1	5.28968	2.21516	5.1611	4.22198	2.61105	2.5596	1.52382	2.23149	methyltransferase-like protein 13
FAN_icon20579730.1.g00001.1	1.28561	0.362455	0.151092	0.999995	1	5.73394	4.64274	5.00166	5.12611	6.13753	5.22493	6.53536	5.96594	protein CHUP1, chloroplastic-like
FAN_icon20579950.1.g00001.1	-1.63266	-0.707226	0.00676	0.156	1	7.37894	5.72575	7.51109	6.87193	3.67736	2.52342	5.34144	3.84741	ATPase family AAA domain-containing protein 3-like
FAN_icon20580126.1.g00001.1	1.48877	0.574117	0.368879	0.999995	1	0.434604	1.34894	2.78276	1.5221	1.68939	3.58821	0.876384	2.05133	UPF0496 protein 4-like
FAN_icon20581880.1.g00001.1	1.1623	0.216983	0.269022	0.999995	1	85.6288	69.7635	78.8805	78.0909	113.068	60.7545	72.7698	82.1975	Histone H4
FAN_icon20582228.1.g00001.1	-1.04483	-0.0632622	0.897539	0.999995	1	1.9101	2.85453	1.44952	2.07138	1.92498	1.61747	1.71189	1.75145	TMV resistance protein N-like
FAN_icon20582498.1.g00001.1	-1.10992	-0.150461	0.632377	0.999995	1	5.7095	8.67606	4.72205	6.3692	6.9356	3.85273	4.55734	5.11522	aquaporin PIP2-1-like
FAN_icon20582858.1.g00001.1	-1.09067	-0.125216	0.467792	0.999995	1	41.2623	33.84	44.8212	39.9745	30.8618	33.0234	36.0785	33.3212	zinc finger CCCH domain-containing protein 43 isoform X2
FAN_icon20583288.1.g00001.1	1.15973	0.213795	0.30492	0.999995	1	16.2511	15.4316	16.1547	15.9458	14.7111	15.8351	19.7521	16.7661	PREDICTED: uncharacterized protein LOC101305373
FAN_icon20584582.1.g00001.1	-1.07824	-0.108682	0.642016	0.999995	1	6.72905	8.48092	6.7893	7.33309	6.18259	6.06076	6.08559	6.10965	probable thylakoidal processing peptidase 2, chloroplastic
FAN_icon20584662.1.g00001.1	-1.21371	-0.27942	0.165642	0.999995	1	95.3078	119.113	65.3862	93.2689	67.85	59.0535	81.2508	69.3848	PREDICTED: uncharacterized protein LOC101301854
FAN_icon20585608.1.g00001.1	1.69639	0.762471	0.00454	0.117772	1	7.32539	12.3158	10.7489	10.13	18.0936	16.574	11.6943	15.454	cysteine synthase-like isoform X2
FAN_icon20585648.1.g00001.1	2.79605	1.48339	2.77e-05	0.00217	1	1.81021	1.60531	1.21426	1.54326	4.69108	3.61321	3.30265	3.86898	cytochrome P450 71A26-like
FAN_icon20585772.1.g00001.1	19.8604	4.31182	2.93e-07	4.59e-05	0.0783543	0.454976	0	0	0.151659	2.1616	2.88954	3.66986	2.907	MATH and LRR domain-containing protein PFE0570w-like
FAN_icon20586766.1.g00001.1	-1.5264	-0.610132	0.199791	0.999995	1	2.45168	2.92677	2.57609	2.65152	0	1.67683	3.04237	1.57307	methyl-CpG-binding domain-containing protein 9
FAN_icon20586980.1.g00001.1	-2.28208	-1.19035	0.00514	0.128409	1	3.35123	2.69672	5.4042	3.81738	0.723715	2.12836	1.75202	1.5347	probable serine/threonine-protein kinase WNK9
FAN_icon20587240.1.g00001.1	-1.30695	-0.386207	0.0589115	0.638594	1	16.1267	18.4001	13.8965	16.1411	10.9361	8.61479	13.7778	11.1096	exocyst complex component SEC5A-like
FAN_icon20587306.1.g00001.1	-1.17871	-0.237215	0.331392	0.999995	1	13.9526	10.6697	13.1202	12.5808	8.12236	9.24654	11.6892	9.68603	XYh8Y
FAN_icon20588386.1.g00001.1	1.48476	0.570226	0.00368	0.101469	1	13.2233	12.9757	9.89251	12.0305	17.4871	16.1035	14.2946	15.9617	UPF0051 protein ABCI8, chloroplastic
FAN_icon20588616.1.g00001.1	1.07665	0.106553	0.658179	0.999995	1	6.48436	5.44298	7.41601	6.44778	4.91437	6.21616	7.89482	6.34178	ABC transporter B family member 20-like
FAN_icon20589192.1.g00001.1	-1.30098	-0.379599	0.34528	0.999995	1	5.35265	3.69194	14.0138	7.68614	3.93017	0.906524	11.993	5.6099	probable cinnamyl alcohol dehydrogenase 6
FAN_icon20589698.1.g00001.1	-1.32169	-0.402386	0.297525	0.999995	1	1.82294	2.26324	2.17882	2.08833	1.41723	1.23493	1.63377	1.42864	auxilin-like protein 1
FAN_icon20589788.1.g00001.1	-1.13172	-0.178523	0.373918	0.999995	1	73.6593	93.177	110.418	92.4179	82.7667	63.4101	76.2015	74.1261	protein SUPPRESSOR OF K(+) TRANSPORT GROWTH DEFECT 1
FAN_icon20590590.1.g00001.1	-2.60992	-1.38401	0.00449	0.116965	1	2.56927	2.83541	4.2407	3.21513	1.33164	1.30539	0.690797	1.10928	sufE-like protein 2, chloroplastic
FAN_icon20591206.1.g00001.1	1.21469	0.280594	0.407578	0.999995	1	4.64965	2.40529	2.35692	3.13729	2.63581	4.24492	3.3207	3.40047	WD repeat-containing protein 53
FAN_icon20591906.1.g00001.1	1.09687	0.133397	0.620642	0.999995	1	4.08334	5.09873	4.20733	4.46313	4.0138	4.11355	5.11083	4.41272	sphingosine kinase B
FAN_icon20592192.1.g00001.1	1.24764	0.319196	0.160917	0.999995	1	32.4376	29.1376	16.1006	25.892	27.0429	18.0459	43.2692	29.4527	PREDICTED: myosin-14
FAN_icon20592942.1.g00001.1	-1.13388	-0.181272	0.428535	0.999995	1	26.5162	20.4477	12.3734	19.7791	14.0846	11.9243	21.2553	15.7547	protein trichome birefringence-like 5
FAN_icon20593618.1.g00001.1	-1.03245	-0.0460698	0.797716	0.999995	1	111.141	120.827	104.522	112.163	91.55	93.4544	108.853	97.9524	serpin-ZX-like
FAN_icon20593918.1.g00001.1	4.04068	2.0146	9.04e-08	1.69e-05	0.0241673	8.20918	9.24271	5.05019	7.50069	20.1788	47.2294	11.6851	26.3645	DUF579 protein
FAN_icon20596244.1.g00001.1	1.08793	0.121591	0.753886	0.999995	1	2.34826	2.22707	3.3413	2.63888	2.78916	2.98276	2.10458	2.6255	U1 small nuclear ribonucleoprotein A isoform X2
FAN_icon20597634.1.g00001.1	1.04039	0.0571298	0.867227	0.999995	1	5.27508	5.30172	2.95944	4.51208	6.83509	3.44592	2.22876	4.16992	4-alpha-glucanotransferase, chloroplastic/amyloplastic
FAN_icon20597882.1.g00001.1	3.70642	1.89002	0.00498	0.12544	1	1.12987	1.50297	1.10241	1.24508	1.46401	9.63609	0.867963	3.98935	sucrose synthase 2
FAN_icon20597920.1.g00001.1	-1.16235	-0.217039	0.23245	0.999995	1	37.0721	35.74	31.3618	34.7247	24.4544	20.7619	36.019	27.0784	brefeldin A-inhibited guanine nucleotide-exchange protein 2-like
FAN_icon20599740.1.g00001.1	1.28993	0.36729	0.130608	0.979319	1	10.2968	8.6712	4.80422	7.92408	9.30831	6.53949	11.75	9.19926	methionine S-methyltransferase
FAN_icon20600108.1.g00001.1	-1.08745	-0.120953	0.780087	0.999995	1	2.27488	1.85811	2.04435	2.05911	1.55138	0.912488	2.7363	1.73339	cytochrome b561, DM13 and DOMON domain-containing protein At5g54830
FAN_icon20603016.1.g00001.1	-1.81955	-0.86358	0.0358337	0.473796	1	3.70936	3.03821	3.82654	3.5247	1.80237	1.96317	1.45444	1.73999	receptor-like serine/threonine-protein kinase NCRK isoform X1
FAN_icon20603282.1.g00001.1	-1.24247	-0.313208	0.165232	0.999995	1	149.73	159.194	169.583	159.502	123.572	78.1297	150.208	117.303	60S ribosomal protein L27
FAN_icon20603304.1.g00001.1	1.32223	0.40297	0.0898722	0.809102	1	11.9099	12.3221	12.5542	12.262	10.7079	18.2152	14.7039	14.5424	triacylglycerol lipase SDP1
FAN_icon20603332.1.g00001.1	1.39624	0.481552	0.0369431	0.482455	1	6.59477	5.11726	4.87225	5.52809	6.57311	5.96031	8.35415	6.96253	DEAD-box ATP-dependent RNA helicase 47, mitochondrial
FAN_icon20604496.1.g00001.1	-1.00089	-0.00128	0.995078	0.999995	1	11.0441	9.21479	11.6591	10.6393	10.7711	9.95549	8.14193	9.62285	SKP1-interacting partner 15
FAN_icon20606038.1.g00001.1	-1.17067	-0.227329	0.297016	0.999995	1	302.221	270.082	291.535	287.946	224.948	192.479	251.362	222.93	bifunctional purple acid phosphatase 26
FAN_icon20606230.1.g00001.1	-1.66389	-0.734558	0.118813	0.936582	1	1.92582	4.1842	2.79503	2.96835	0.748605	2.44618	1.55338	1.58272	PREDICTED: uncharacterized protein LOC101300778 isoform X3
FAN_icon20606390.1.g00001.1	-7.98946	-2.9981	8.78e-05	0.00561	1	9.40224	1.3265	1.09459	3.94111	0	0	1.34059	0.446862	microtubule-associated protein TORTIFOLIA1
FAN_icon20607068.1.g00001.1	-1.11542	-0.157584	0.641311	0.999995	1	2.71853	4.06267	2.57877	3.11999	2.73971	1.5347	3.24856	2.50765	predicted protein
FAN_icon20607312.1.g00001.1	-2.17572	-1.12149	7.41e-06	0.000728	1	12.9124	17.038	18.0533	16.0012	6.54692	4.75401	8.80514	6.70202	methylenetetrahydrofolate reductase 2-like
FAN_icon20608372.1.g00001.1	-2.86339	-1.51772	0.00424	0.11199	1	1.94322	2.01048	2.29706	2.08359	0	1.32907	0.602851	0.643974	protein DETOXIFICATION 16-like
FAN_icon20608554.1.g00001.1	-1.36672	-0.450717	0.0436468	0.533243	1	13.7993	13.863	15.5371	14.3998	8.29224	8.38285	12.0984	9.59117	50S ribosomal protein L9
FAN_icon20609350.1.g00001.1	1.03176	0.045108	0.891646	0.999995	1	12.2771	10.1616	10.9746	11.1378	6.73744	3.4858	21.9415	10.7216	putative LOV domain-containing protein
FAN_icon20609840.1.g00001.1	-1.46246	-0.5484	0.160238	0.999995	1	2.79985	3.23755	3.65578	3.23106	1.06702	1.67358	3.32114	2.02058	probable rhamnogalacturonate lyase B
FAN_icon20609928.1.g00001.1	-1.21023	-0.27528	0.513848	0.999995	1	2.86466	4.00986	1.8702	2.91491	2.62012	2.1404	1.58574	2.11542	probable glutathione S-transferase
FAN_icon20610354.1.g00001.1	2.17077	1.11821	7.2e-07	9.95e-05	0.192514	18.534	25.6443	20.9703	21.7162	46.2941	49.6363	30.3195	42.0833	PREDICTED: uncharacterized protein LOC101292474
FAN_icon20610400.1.g00001.1	2.24841	1.16891	0.00218	0.0687725	1	1.78519	2.66785	1.35473	1.93593	5.3973	3.27534	2.93322	3.86862	---NA---
FAN_icon20610570.1.g00001.1	-1.07006	-0.0976967	0.615556	0.999995	1	23.8201	24.1839	24.1371	24.047	21.9224	17.5317	21.5478	20.334	exocyst complex component SEC5A-like isoform X1
FAN_icon20612850.1.g00001.1	-1.38479	-0.469669	0.0279254	0.405984	1	15.3666	15.629	11.4513	14.149	9.95551	7.27814	10.329	9.18755	BTB/POZ domain-containing protein At1g63850-like
FAN_icon20614036.1.g00001.1	-1.0413	-0.0583911	0.85677	0.999995	1	5.13592	3.9275	8.96002	6.00781	6.0761	4.25454	5.70366	5.34477	pentatricopeptide repeat-containing protein At1g26460, mitochondrial
FAN_icon20614036.1.g00002.1	-1.04178	-0.0590455	0.813225	0.999995	1	6.75428	7.6092	6.27889	6.88079	7.00138	4.38496	6.45693	5.94776	pentatricopeptide repeat-containing protein At1g26460, mitochondrial
FAN_icon20615184.1.g00001.1	-1.10326	-0.141768	0.709063	0.999995	1	3.43919	2.96518	2.77302	3.05913	1.98056	1.69884	3.85287	2.51076	sialyltransferase-like protein 1
FAN_icon20615300.1.g00001.1	-3.18004	-1.66905	1.06e-05	0.000977	1	4.79076	3.38497	5.18733	4.45435	1.21123	0.14842	2.51333	1.29099	receptor-like protein 12
FAN_icon20616518.1.g00001.1	-1.46362	-0.549546	0.0320138	0.441642	1	7.58293	6.2763	6.17499	6.67807	3.62785	3.26	5.4891	4.12565	PREDICTED: uncharacterized protein LOC101309477
FAN_icon20616664.1.g00001.1	-1.50938	-0.59396	0.0651802	0.67829	1	6.43897	4.07111	7.17682	5.89564	3.93983	1.59031	5.28988	3.60668	sialyltransferase-like protein 1
FAN_icon20616678.1.g00001.1	1.81545	0.860328	0.119372	0.939277	1	0.406682	1.68303	1.56239	1.21737	1.31738	3.0994	1.64016	2.01898	PREDICTED: uncharacterized protein LOC101313521
FAN_icon20617066.1.g00001.1	-1.08205	-0.113774	0.72673	0.999995	1	4.30746	4.67937	4.78063	4.58916	3.06972	4.65063	3.76396	3.8281	protein furry homolog-like
FAN_icon20619030.1.g00001.1	1.13584	0.183755	0.617619	0.999995	1	1.64644	2.79848	2.00802	2.15098	2.89525	1.34441	2.37147	2.20371	F-box protein CPR30-like
FAN_icon20619080.1.g00001.1	1.53762	0.620702	0.0892778	0.805799	1	1.27712	2.40241	1.4868	1.72211	2.85831	2.35956	1.87297	2.36362	activating signal cointegrator 1 complex subunit 2 homolog
FAN_icon20619146.1.g00001.1	1.1573	0.210768	0.513069	0.999995	1	4.79495	4.05892	6.1404	4.99809	5.93056	5.81369	4.10204	5.2821	la-related protein 6A isoform X2
FAN_icon20620030.1.g00001.1	1.22408	0.291694	0.202418	0.999995	1	7.41871	6.11639	5.44292	6.32601	6.6087	7.95085	6.2333	6.93095	PREDICTED: uncharacterized protein LOC101309477
FAN_icon20620864.1.g00001.1	-2.9531	-1.56223	3.48e-07	5.33e-05	0.0932086	12.9384	16.4753	8.0113	12.475	2.57918	3.97312	4.77846	3.77692	phenolic glucoside malonyltransferase 1-like
FAN_icon20621180.1.g00001.1	1.29146	0.368998	0.107041	0.885621	1	185.983	255.762	184.172	208.639	232.586	224.475	272.896	243.319	subtilisin-like protease SBT1.7
FAN_icon20621270.1.g00001.1	-1.53022	-0.613738	0.17433	0.999995	1	2.97594	6.15788	2.73609	3.95664	2.07632	2.32617	2.46196	2.28815	probable beta-1,3-galactosyltransferase 16
FAN_icon20621532.1.g00001.1	1.18376	0.243375	0.38316	0.999995	1	8.56425	5.62771	4.44622	6.21273	4.49877	7.20319	8.09041	6.59746	PREDICTED: uncharacterized protein LOC101299944
FAN_icon20621736.1.g00001.1	-1.71954	-0.782022	6.23e-05	0.00423	1	42.1789	47.8476	68.5459	52.8574	28.0198	27.1957	28.4954	27.9036	vesicle-associated membrane protein 711
FAN_icon20622004.1.g00001.1	-1.01481	-0.0212098	0.907768	0.999995	1	14.2126	16.9759	15.685	15.6245	12.4268	12.769	16.6212	13.939	receptor-like protein kinase HERK 1
FAN_icon20622594.1.g00001.1	1.00582	0.00837	0.979196	0.999995	1	2.54209	3.10826	2.07161	2.57399	2.54526	1.76125	2.64074	2.31575	ARF guanine-nucleotide exchange factor GNOM-like
FAN_icon20623218.1.g00001.1	-1.40518	-0.490753	0.321557	0.999995	1	2.16226	2.48566	2.66643	2.43812	0.933903	0.610333	3.2298	1.59134	phospholipid:diacylglycerol acyltransferase 1
FAN_icon20623660.1.g00001.1	-1.54843	-0.630805	0.191824	0.999995	1	1.46692	3.41481	3.28744	2.72306	0.95037	0.931641	2.95807	1.61336	PREDICTED: uncharacterized protein LOC101296057
FAN_icon20623696.1.g00001.1	1.24517	0.316338	0.142894	0.999995	1	14.6035	16.9403	19.0789	16.8742	22.6493	11.523	23.499	19.2238	probable ADP-ribosylation factor GTPase-activating protein AGD6
FAN_icon20624842.1.g00001.1	2.38346	1.25306	8.6e-05	0.00552	1	2.18503	1.42778	1.47271	1.69517	3.8743	3.35972	3.71044	3.64815	G-type lectin S-receptor-like serine/threonine-protein kinase SD1-29
FAN_icon20625418.1.g00001.1	1.27539	0.350944	0.33652	0.999995	1	3.52694	4.08689	1.68619	3.10001	2.74198	4.30072	3.41382	3.48551	lysine histidine transporter-like 8
FAN_icon20625628.1.g00001.1	-1.1732	-0.230453	0.352097	0.999995	1	9.37766	8.22223	8.27739	8.62576	4.94275	7.46991	7.4786	6.63042	xanthine dehydrogenase
FAN_icon20628516.1.g00001.1	-1.81453	-0.859593	0.000636	0.0274322	1	9.4887	7.9764	8.22736	8.56415	4.41845	3.95473	4.38489	4.25269	U3 small nucleolar RNA-associated protein 18 homolog
FAN_icon20628632.1.g00001.1	-1.14514	-0.195527	0.301929	0.999995	1	30.0906	28.3781	30.7283	29.7323	17.8451	19.4045	33.7619	23.6705	chromatin structure-remodeling complex protein SYD isoform X3
FAN_icon20630876.1.g00001.1	1.32739	0.408595	0.307334	0.999995	1	1.91569	2.97298	4.49757	3.12875	4.96443	3.95411	2.57534	3.83129	PAP-specific phosphatase HAL2-like
FAN_icon20631404.1.g00001.1	-1.31212	-0.3919	0.109171	0.894663	1	12.3481	7.57612	12.7484	10.8908	5.02318	7.11272	10.6163	7.58406	intron-binding protein aquarius
FAN_icon20632438.1.g00001.1	-2.37482	-1.24782	0.0236218	0.364992	1	2.67492	2.7675	1.95743	2.46662	1.48542	0.485383	0.770574	0.913792	zinc finger protein VAR3, chloroplastic
FAN_icon20633318.1.g00001.1	2.20862	1.14314	0.0107272	0.215379	1	1.69293	1.75153	0.555888	1.33345	3.20601	2.6466	1.92574	2.59278	ABC transporter C family member 8-like
FAN_icon20633450.1.g00001.1	-1.49136	-0.576632	0.0857239	0.787081	1	2.49846	2.81993	4.07212	3.13017	2.06012	1.29827	2.44275	1.93371	pentatricopeptide repeat-containing protein At3g09650, chloroplastic
FAN_icon20634748.1.g00001.1	-1.51316	-0.597563	0.00773	0.171935	1	21.2239	18.2645	21.337	20.2752	16.1919	6.80263	13.5995	12.198	calcium-dependent protein kinase 2-like
FAN_icon20635190.1.g00001.1	1.09581	0.131993	0.473527	0.999995	1	35.7042	44.2495	28.0044	35.986	34.4929	39.5822	31.5468	35.2073	PREDICTED: uncharacterized protein LOC101294017
FAN_icon20635428.1.g00001.1	1.37575	0.460218	0.0984427	0.845335	1	6.43314	10.1588	8.52732	8.3731	13.6002	11.1819	6.14488	10.309	30S ribosomal protein 2, chloroplastic
FAN_icon20638412.1.g00001.1	-1.6963	-0.762394	0.263553	0.999995	1	3.14551	2.55701	0.575447	2.09266	0.873372	1.42694	0.906138	1.06882	ABC transporter B family member 2-like
FAN_icon20638710.1.g00001.1	-1.01652	-0.0236356	0.901225	0.999995	1	11.9395	12.3527	11.7765	12.0229	10.5138	8.68704	12.9341	10.7117	protein RMD5 homolog A-like
FAN_icon20638846.1.g00001.1	-1.18905	-0.249814	0.592637	0.999995	1	2.32948	3.41431	2.3202	2.68799	1.00612	1.72602	3.39258	2.04157	methyltransferase-like protein 13
FAN_icon20639098.1.g00001.1	-1.19714	-0.259586	0.205707	0.999995	1	15.4847	15.4682	16.5627	15.8386	13.376	8.817	13.8779	12.0236	THO complex subunit 7A-like
FAN_icon20639442.1.g00001.1	1.01625	0.023257	0.9513	0.999995	1	2.15293	2.78431	1.4934	2.14355	2.78963	1.36733	1.62803	1.92833	predicted protein
FAN_icon20639596.1.g00001.1	1.10564	0.144879	0.493859	0.999995	1	69.7629	87.287	86.5088	81.1863	87.0461	75.7703	80.6462	81.1542	3-oxo-Delta(4,5)-steroid 5-beta-reductase-like
FAN_icon20639800.1.g00001.1	1.00356	0.00513	0.978675	0.999995	1	14.5361	10.981	16.3496	13.9556	13.304	9.6715	15.5092	12.8282	protein FAR-RED ELONGATED HYPOCOTYL 3
FAN_icon20641160.1.g00001.1	1.07749	0.107668	0.633563	0.999995	1	9.15873	7.35185	8.76277	8.42445	9.00274	6.41842	9.34049	8.25389	DEAD-box ATP-dependent RNA helicase 53-like
FAN_icon20641344.1.g00001.1	-1.01585	-0.0226837	0.914519	0.999995	1	9.4075	7.06808	8.70075	8.39211	8.27151	5.12116	9.18405	7.52557	putative phospholipid-transporting ATPase 9
FAN_icon20642068.1.g00001.1	-2.75205	-1.46051	8.01e-06	0.000776	1	5.70292	4.28061	9.35565	6.44639	2.60804	1.27832	2.55556	2.14731	serine/threonine-protein kinase-like protein ACR4
FAN_icon20642070.1.g00001.1	1.06663	0.0930655	0.706331	0.999995	1	16.635	16.1811	11.41	14.7421	14.5539	6.68207	21.9809	14.4056	pyruvate dehydrogenase E1 component subunit alpha, mitochondrial
FAN_icon20642624.1.g00001.1	-1.06155	-0.0861784	0.597846	0.999995	1	28.7061	31.1764	32.6312	30.8379	25.8929	23.9725	29.2096	26.3583	phosphatidylinositol 4-kinase gamma 4-like
FAN_icon20642800.1.g00001.1	-1.08645	-0.119624	0.510178	0.999995	1	55.1271	59.046	57.0195	57.0642	43.728	36.1333	63.6584	47.8399	sucrose-phosphatase 1
FAN_icon20643296.1.g00001.1	1.65735	0.728875	0.0804631	0.758646	1	2.40251	2.73423	1.64088	2.25921	3.42431	2.7465	3.87576	3.34886	B3 domain-containing protein Os01g0723500-like
FAN_icon20643568.1.g00001.1	-1.57267	-0.653218	0.0574624	0.628952	1	2.9554	5.14978	6.24138	4.78219	2.82166	3.16121	2.3002	2.76102	preprotein translocase subunit SECE1
FAN_icon20644010.1.g00001.1	2.60904	1.38352	0.0152053	0.272848	1	0.780356	2.53743	5.42489	2.91422	0.57779	5.94724	14.8368	7.12061	BAG family molecular chaperone regulator 6
FAN_icon20644588.1.g00001.1	-1.83491	-0.875713	0.000444	0.0207936	1	534.835	586.75	476.768	532.784	272.514	200.31	318.908	263.911	dehydrin
FAN_icon20644860.1.g00001.1	-1.23023	-0.298924	0.0832111	0.773868	1	21.8081	20.8151	23.8628	22.162	17.5117	14.4355	17.1363	16.3612	zinc finger CCCH domain-containing protein 69 isoform X2
FAN_icon20644886.1.g00001.1	-3.21075	-1.68291	0.0131261	0.24685	1	2.36351	2.68984	1.81602	2.28979	0	0.600425	1.27095	0.62379	probable sugar phosphate/phosphate translocator At2g25520
FAN_icon20644988.1.g00001.1	-1.34558	-0.428233	0.157276	0.999995	1	8.00571	8.66803	6.35788	7.67721	3.61858	5.20266	6.5075	5.10958	DUF1680 domain-containing protein
FAN_icon20645588.1.g00001.1	1.09432	0.130032	0.715959	0.999995	1	1.66824	3.45196	2.33056	2.48359	2.1616	2.31164	2.85433	2.44252	pentatricopeptide repeat-containing protein At2g27800, mitochondrial-like
FAN_icon20646212.1.g00001.1	2.79346	1.48205	8.52e-05	0.00548	1	3.82299	2.63687	1.49591	2.65192	5.57276	9.10491	4.92526	6.53431	non-functional NADPH-dependent codeinone reductase 2-like
FAN_icon20646252.1.g00001.1	-1.01359	-0.0194773	0.941814	0.999995	1	8.31956	7.41201	7.29995	7.67717	5.98884	6.4579	8.07757	6.84144	helicase-like transcription factor CHR28
FAN_icon20646842.1.g00001.1	-1.33076	-0.412246	0.0565934	0.623394	1	11.0056	8.50559	9.50902	9.6734	7.04425	5.72646	6.95201	6.57424	septin and tuftelin-interacting protein 1 homolog 1-like
FAN_icon20646976.1.g00001.1	1.04501	0.0635144	0.768115	0.999995	1	13.1726	14.8838	11.6898	13.2487	9.88158	12.5489	14.9124	12.4476	ADP-ribosylation factor GTPase-activating protein AGD3
FAN_icon20647184.1.g00001.1	1.06043	0.0846449	0.799533	0.999995	1	4.02112	4.01683	2.84106	3.62634	1.97632	3.17024	5.21935	3.4553	UDP-glycosyltransferase 89A2-like
FAN_icon20648482.1.g00001.1	-1.28261	-0.359084	0.115516	0.921286	1	13.2106	8.68478	10.6909	10.8621	8.0238	6.99171	7.95483	7.65678	probable receptor-like protein kinase At1g11050
FAN_icon20648774.1.g00001.1	1.91874	0.940162	0.0213773	0.341924	1	1.84628	2.04662	0.788112	1.56034	2.73403	2.84767	2.30474	2.62881	DNA mismatch repair protein MLH3 isoform X1
FAN_icon20649938.1.g00001.1	-1.51648	-0.600726	0.121801	0.948791	1	2.95619	4.01428	5.04757	4.00601	1.19701	3.52026	2.48383	2.40036	general transcription factor 3C polypeptide 5-like isoform X1
FAN_icon20650512.1.g00001.1	-1.3111	-0.390781	0.0355496	0.47116	1	83.4952	87.4703	86.1479	85.7045	61.4331	41.8359	75.3008	59.5233	alpha-aminoadipic semialdehyde synthase isoform X1
FAN_icon20651640.1.g00001.1	1.04287	0.0605561	0.846561	0.999995	1	4.29476	7.10944	5.31652	5.57357	7.2343	3.27311	5.19626	5.23456	glucan endo-1,3-beta-glucosidase 5
FAN_icon20652674.1.g00001.1	1.69593	0.762076	0.0564606	0.622495	1	2.0128	1.56184	1.43199	1.66888	3.04272	1.49138	3.15687	2.56365	protein NRT1/ PTR FAMILY 2.11-like
FAN_icon20654532.1.g00001.1	1.76445	0.819218	0.0187971	0.314201	1	2.82492	5.39574	5.56551	4.59539	6.47599	9.66057	5.84256	7.32637	cytochrome P450 94A2-like
FAN_icon20655110.1.g00001.1	-1.46444	-0.55035	0.212354	0.999995	1	2.3847	3.11651	1.28583	2.26234	1.1384	0.956539	2.02475	1.37323	DNA-directed RNA polymerase 1, mitochondrial
FAN_icon20655766.1.g00001.1	5.55376	2.47346	0.000248	0.0131159	1	0.532654	0.734786	0.303162	0.523534	2.07053	4.51051	1.19345	2.5915	auxin-binding protein ABP19a-like
FAN_icon20655774.1.g00001.1	-1.2204	-0.287351	0.569105	0.999995	1	2.45933	2.54445	1.95963	2.32113	3.39907	0.624766	1.10206	1.70863	Metallo-hydrolase/oxidoreductase superfamily protein, putative isoform 2
FAN_icon20656420.1.g00001.1	1.67029	0.740095	0.0211272	0.339202	1	1.46324	3.15392	2.81072	2.47596	4.73991	3.40744	3.11456	3.75397	transcription factor RF2a-like
FAN_icon20657710.1.g00001.1	-1.08291	-0.114913	0.606033	0.999995	1	11.2997	11.1287	15.5834	12.6706	13.0928	9.66057	9.05597	10.6031	E3 ubiquitin-protein ligase RING1
FAN_icon20657728.1.g00001.1	-1.2001	-0.26315	0.500443	0.999995	1	3.68834	2.4101	2.98312	3.02718	2.26378	2.21917	2.34871	2.27722	microtubule-associated protein TORTIFOLIA1-like isoform X2
FAN_icon20657788.1.g00001.1	1.06086	0.085239	0.804304	0.999995	1	6.41668	4.12061	6.98932	5.8422	5.16059	2.8105	9.22112	5.73074	Anthranilate phosphoribosyltransferase
FAN_icon20660492.1.g00001.1	1.08063	0.111872	0.500158	0.999995	1	26.2455	25.7012	23.052	24.9996	21.8317	26.4775	24.5383	24.2825	protein QUIRKY-like
FAN_icon20661112.1.g00001.1	2.36301	1.24063	0.000193	0.0106291	1	4.80502	3.47993	2.66643	3.65046	8.40513	7.32399	7.42853	7.71922	PREDICTED: uncharacterized protein LOC105350798
FAN_icon20661544.1.g00001.1	1.25567	0.328457	0.0496787	0.576398	1	33.9849	35.9934	29.7007	33.2263	39.6057	36.5264	36.2255	37.4525	Protein TOPLESS
FAN_icon20661582.1.g00001.1	-1.14271	-0.192462	0.26354	0.999995	1	34.5107	32.9157	39.0383	35.4883	25.0134	26.0273	33.6358	28.2255	vacuolar-sorting receptor 3
FAN_icon20661830.1.g00001.1	-1.17983	-0.238582	0.186803	0.999995	1	47.1477	39.674	45.2963	44.0394	28.8349	28.1069	44.9594	33.9671	pre-mRNA-processing-splicing factor 8
FAN_icon20662074.1.g00001.1	-1.06669	-0.0931425	0.589288	0.999995	1	28.1062	26.8507	25.2822	26.7464	26.3717	21.2014	20.1227	22.5653	glycylpeptide N-tetradecanoyltransferase 1
FAN_icon20662106.1.g00001.1	5.32356	2.41239	3.73e-08	7.82e-06	0.00998	0.440521	0.455768	0.846194	0.580828	2.28319	3.2174	3.25716	2.91925	Retrotransposable element Tf2 protein type 1
FAN_icon20663062.1.g00001.1	-2.06867	-1.0487	0.000464	0.0215161	1	3.87099	5.8962	5.04897	4.93872	1.53259	2.04872	2.89107	2.15746	F-box protein At5g49610-like
FAN_icon20663200.1.g00001.1	1.45652	0.542529	0.049027	0.572216	1	3.76764	2.50588	4.93969	3.73774	5.7536	3.2474	6.15035	5.05045	putative F-box protein PP2-B12
FAN_icon20663792.1.g00001.1	-1.126	-0.171208	0.370067	0.999995	1	30.6001	34.3252	29.0575	31.3276	20.5899	19.0932	36.3738	25.3523	NADH dehydrogenase [ubiquinone] flavoprotein 1, mitochondrial
FAN_icon20664702.1.g00001.1	-1.64938	-0.721924	0.0196738	0.324012	1	7.67172	7.58447	4.22084	6.49235	3.9762	3.2482	3.20862	3.47767	threonine--tRNA ligase, chloroplastic/mitochondrial 2
FAN_icon20665032.1.g00001.1	-1.00668	-0.0096	0.964737	0.999995	1	7.64933	7.65027	8.4896	7.92973	6.11208	8.0968	7.19832	7.13573	phosphatidylinositol 4-kinase gamma 7-like
FAN_icon20667234.1.g00001.1	-1.10723	-0.146952	0.492681	0.999995	1	94.9261	100.742	85.7149	93.7944	71.0827	64.9477	94.1049	76.7118	clathrin heavy chain 1
FAN_icon20670210.1.g00001.1	1.70471	0.769525	0.0221319	0.349831	1	1.90732	1.20593	1.44741	1.52022	2.88327	2.15349	1.99429	2.34369	phytosulfokine receptor 2
FAN_icon20670560.1.g00001.1	-4.73673	-2.24389	1.35e-05	0.00119	1	5.6872	5.64867	4.66112	5.33233	1.47382	0.577909	0.917464	0.98973	---NA---
FAN_icon20670566.1.g00001.1	1.36902	0.453143	0.242981	0.999995	1	3.54691	1.22322	2.30713	2.35909	3.50159	1.7163	3.63296	2.95028	F-box protein CPR30-like
FAN_icon20670808.1.g00001.1	-1.6849	-0.752665	0.067542	0.690762	1	1.90732	1.31556	3.88992	2.37093	0.549195	1.61512	1.70939	1.29124	zinc finger CCCH domain-containing protein 48-like
FAN_icon20671332.1.g00001.1	1.28391	0.36054	0.0446994	0.541527	1	79.3543	64.12	55.9894	66.4879	90.0754	68.9326	71.4134	76.8071	low-temperature-induced 65 kDa protein isoform X7
FAN_icon20671674.1.g00001.1	1.03873	0.0548234	0.842202	0.999995	1	8.13148	6.40984	5.28921	6.61018	4.51552	6.39389	7.54793	6.15245	zinc finger CCCH domain-containing protein 22
FAN_icon20672802.1.g00001.1	1.06324	0.0884682	0.8103	0.999995	1	2.53519	2.24823	2.78276	2.52206	2.58101	2.30013	2.4344	2.43851	probable E3 ubiquitin ligase complex SCF subunit sconB
FAN_icon20672842.1.g00001.1	1.11242	0.153704	0.566294	0.999995	1	3.58705	5.78511	3.87301	4.41506	3.41754	4.15424	5.67321	4.415	golgin subfamily B member 1-like
FAN_icon20673476.1.g00001.1	6.17124	2.62556	3.77e-08	7.89e-06	0.0100789	2.77696	0.615659	0.846706	1.41311	8.73848	9.82603	4.79981	7.78811	protein NRT1/ PTR FAMILY 5.10-like
FAN_icon20673780.1.g00001.1	1.03393	0.0481322	0.900126	0.999995	1	4.48214	4.79717	2.37509	3.8848	3.40448	4.90793	2.28554	3.53265	UDP-glycosyltransferase 76F1-like
FAN_icon20674488.1.g00001.1	1.53685	0.619974	0.0822631	0.768463	1	1.78576	1.63021	1.3452	1.58706	1.3611	1.73456	3.53041	2.20869	disease resistance RPP13-like protein 4
FAN_icon20674980.1.g00001.1	1.53672	0.619855	0.0706923	0.707953	1	3.11094	3.00404	3.36415	3.15971	2.41857	5.00525	5.85504	4.42629	GTP-binding protein BRASSINAZOLE INSENSITIVE PALE GREEN 2, chloroplastic
FAN_icon20675150.1.g00001.1	-1.30278	-0.381598	0.118783	0.93646	1	12.3065	15.7537	11.3968	13.1523	7.83783	6.35865	13.1792	9.12524	peroxisomal fatty acid beta-oxidation multifunctional protein AIM1
FAN_icon20677808.1.g00001.1	-4.6788	-2.22614	6.14e-05	0.00418	1	4.39088	5.49923	4.53781	4.80931	0.598884	0.880623	1.2427	0.907403	kinesin-like protein KIN12B
FAN_icon20678204.1.g00001.1	1.00257	0.00371	0.985175	0.999995	1	11.055	7.87685	10.3284	9.7534	8.5135	7.5509	10.6556	8.90665	probable phosphoribosylformylglycinamidine synthase, chloroplastic/mitochondrial
FAN_icon20678534.1.g00001.1	1.17546	0.23323	0.380922	0.999995	1	4.28212	5.57364	7.0757	5.64382	5.90645	6.31642	5.94234	6.05507	Ubiquitin carboxyl-terminal hydrolase 10
FAN_icon20678944.1.g00001.1	1.03786	0.053614	0.821948	0.999995	1	10.6201	10.1886	11.0449	10.6179	9.75768	9.81065	10.3833	9.98389	Late embryogenesis abundant (LEA) hydroxyproline-rich glycoprotein family
FAN_icon20680434.1.g00001.1	1.51542	0.599715	0.00257	0.0778771	1	19.0209	17.7356	20.2483	19.0016	24.9503	26.5465	26.8334	26.1101	probable aldo-keto reductase 2
FAN_icon20680442.1.g00001.1	-1.39603	-0.481326	0.176204	0.999995	1	6.9847	5.1388	2.78276	4.96875	4.62571	2.36585	2.50395	3.16517	protein RETICULATA-RELATED 1, chloroplastic
FAN_icon20680700.1.g00001.1	-4.04566	-2.01638	0.000898	0.0354571	1	3.85525	2.58091	3.09773	3.17796	1.17538	0	0.914606	0.696662	DNA ligase 4 isoform X1
FAN_icon20680724.1.g00001.1	-31.0797	-4.9579	2.8e-11	1.32e-08	7.5e-06	4.71342	5.52676	9.56815	6.60277	0.407155	0	0.14081	0.182655	G-type lectin S-receptor-like serine/threonine-protein kinase At4g27290
FAN_icon20681360.1.g00001.1	1.3496	0.432536	0.0282025	0.408162	1	11.9027	12.6716	11.6344	12.0695	13.6345	15.557	14.8418	14.6778	beta-glucuronosyltransferase GlcAT14A-like
FAN_icon20682512.1.g00001.1	-1.37662	-0.461132	0.0140078	0.258041	1	36.4576	34.268	33.0576	34.5944	20.069	15.2848	33.4752	22.943	coatomer subunit beta-1
FAN_icon20682724.1.g00001.1	1.05286	0.0743112	0.85107	0.999995	1	4.75792	2.46129	2.64028	3.2865	3.39074	3.62609	2.23869	3.08518	1-acyl-sn-glycerol-3-phosphate acyltransferase 2-like
FAN_icon20683100.1.g00001.1	1.57492	0.655281	0.0893997	0.806481	1	3.06725	2.53873	2.79318	2.79972	3.17947	5.71416	3.02385	3.97249	PREDICTED: uncharacterized protein LOC103329430
FAN_icon20683614.1.g00001.1	-1.23546	-0.305048	0.48288	0.999995	1	2.75569	3.32624	3.33287	3.13827	1.78532	2.04182	3.08716	2.30477	---NA---
FAN_icon20683620.1.g00001.1	1.05476	0.0769173	0.733641	0.999995	1	5.94483	8.00736	5.84136	6.59785	6.68554	6.12637	5.88082	6.23091	putative disease resistance protein At1g50180
FAN_icon20684088.1.g00001.1	-4.0466	-2.01671	0.000932	0.0364926	1	2.59986	2.51052	2.21958	2.44332	0.673744	0.220156	0.69902	0.530973	cysteine-rich receptor-like protein kinase 25
FAN_icon20684154.1.g00001.1	-1.05459	-0.0766858	0.675026	0.999995	1	21.3551	19.5308	22.5627	21.1495	14.8289	19.4822	20.1436	18.1516	ARF guanine-nucleotide exchange factor GNOM-like
FAN_icon20684346.1.g00001.1	-17.3306	-4.11525	0	0	0	20.9234	12.6278	21.5844	18.3785	0.376544	0.922809	1.56268	0.954011	codeine O-demethylase-like
FAN_icon20684648.1.g00001.1	-2.10098	-1.07106	0.000122	0.0073	1	5.76831	4.77436	6.79593	5.77953	2.54122	1.75845	3.25693	2.51887	Fringe-related protein isoform 2
FAN_icon20685312.1.g00001.1	4.84259	2.27578	6.47e-05	0.00437	1	0.56872	0.588403	0.242767	0.46663	2.0265	2.34775	1.72025	2.0315	PREDICTED: uncharacterized protein LOC101310541
FAN_icon20687306.1.g00001.1	-1.66007	-0.731245	0.0025	0.0761306	1	15.5795	9.55709	14.5954	13.244	6.96713	4.90347	10.0087	7.2931	PREDICTED: uncharacterized protein LOC101301506
FAN_icon20687778.1.g00001.1	1.30198	0.380711	0.135123	0.991946	1	234.458	195.3	182.147	203.968	218.752	161.814	348.246	242.937	mannan endo-1,4-beta-mannosidase 7-like
FAN_icon20687846.1.g00001.1	-1.0284	-0.0404057	0.907103	0.999995	1	4.26891	5.57893	5.75447	5.20077	2.91124	3.99542	6.94705	4.6179	DExH-box ATP-dependent RNA helicase DExH12-like
FAN_icon20691072.1.g00001.1	-1.09417	-0.129836	0.62415	0.999995	1	12.8712	10.4787	10.268	11.206	11.2095	4.28825	12.4811	9.32628	nuclear pore complex protein NUP43
FAN_icon20691086.1.g00001.1	1.2946	0.372502	0.270058	0.999995	1	9.04299	9.12207	11.9664	10.0438	9.0809	3.15876	24.3138	12.1845	putative UDP-glucose glucosyltransferase
FAN_icon20691750.1.g00001.1	1.07589	0.105533	0.756413	0.999995	1	3.28941	2.36748	4.51765	3.39152	4.81813	1.81661	3.46077	3.36517	lysM domain-containing GPI-anchored protein 2
FAN_icon20692240.1.g00001.1	-1.09891	-0.136068	0.612369	0.999995	1	10.1782	9.84368	19.0789	13.0336	13.4749	9.5557	9.51858	10.8497	la-related protein 6A
FAN_icon20693216.1.g00001.1	1.11559	0.157811	0.338277	0.999995	1	27.8912	31.8865	30.2407	30.0061	29.9958	31.3532	29.2464	30.1985	glycoside hydrolase family 2 family protein
FAN_icon20693310.1.g00001.1	-103.807	-6.69776	0.0163093	0.285852	1	2.79985	2.21516	1.68728	2.2341	0	0	0	0	disease resistance protein RPM1-like
FAN_icon20693566.1.g00001.1	1.11107	0.151955	0.652238	0.999995	1	3.01433	3.74239	3.6028	3.45317	3.3199	3.8288	3.24183	3.46351	PREDICTED: uncharacterized protein LOC105353497
FAN_icon20695102.1.g00001.1	2.34737	1.23104	0.00698	0.159648	1	7.38511	5.23935	2.52196	5.04881	9.56912	17.153	4.25491	10.3257	Pollen_Ole_e_I domain-containing protein
FAN_icon20697206.1.g00001.1	-3.70224	-1.8884	0.000558	0.0248099	1	3.12186	1.46814	3.02867	2.53956	0.183868	0.540733	1.14459	0.623065	---NA---
FAN_icon20698270.1.g00001.1	1.17814	0.236513	0.582372	0.999995	1	3.19281	3.96398	4.49757	3.88479	4.75758	6.4888	0.858446	4.03494	PREDICTED: uncharacterized protein LOC105350851
FAN_icon20698294.1.g00001.1	-3.0991	-1.63185	2.19e-05	0.00179	1	396.665	324.318	285.375	335.452	86.4318	25.4752	191.132	101.013	glycerophosphodiester phosphodiesterase GDPD6-like
FAN_icon20699426.1.g00001.1	1.45536	0.541373	0.0172674	0.296872	1	7.09681	6.89744	4.49817	6.16414	7.94162	9.15093	6.79402	7.96219	F28J7.14 protein, putative isoform 1
FAN_icon20699952.1.g00001.1	-15.8435	-3.98582	0.00259	0.0781661	1	2.18388	2.51052	2.27877	2.32439	0	0.308218	0	0.102739	auxin-induced protein 15A-like
FAN_icon20700318.1.g00001.1	-1.14055	-0.189736	0.627556	0.999995	1	2.74232	2.19241	3.19255	2.70909	2.2612	1.10832	3.18389	2.18447	histone-lysine N-methyltransferase, H3 lysine-9 specific SUVH6
FAN_icon20701134.1.g00001.1	1.246	0.317307	0.37597	0.999995	1	2.40251	2.11281	1.53832	2.01788	1.5565	1.67842	3.55278	2.26257	probable sucrose-phosphate synthase 4
FAN_icon20701552.1.g00001.1	-1.33095	-0.412452	0.0286766	0.412478	1	18.968	17.5029	18.8195	18.4302	9.96382	12.2093	15.5064	12.5599	ATP-dependent helicase BRM
FAN_icon20701758.1.g00001.1	-1.12377	-0.168348	0.530923	0.999995	1	7.032	4.8161	7.27177	6.37329	4.10663	3.6483	7.85566	5.20353	GRIP and coiled-coil domain-containing protein 2-like isoform X4
FAN_icon20702100.1.g00001.1	1.57331	0.653801	0.0578465	0.631474	1	1.82752	2.04833	2.47033	2.11539	2.95996	2.90163	3.27574	3.04578	cucumber peeling cupredoxin-like
FAN_icon20702722.1.g00001.1	-1.15179	-0.203881	0.616431	0.999995	1	3.00027	2.61399	1.61774	2.41067	2.45529	1.60461	1.48599	1.84863	cell division control protein 48 homolog B
FAN_icon20702724.1.g00001.1	1.1481	0.19925	0.391075	0.999995	1	5.57234	7.1145	4.65606	5.78097	5.37679	6.02381	6.37543	5.92534	protein FAR1-RELATED SEQUENCE 4 isoform X1
FAN_icon20703222.1.g00001.1	-1.11546	-0.157637	0.527566	0.999995	1	8.17099	9.60658	6.97582	8.25113	6.01557	6.36879	7.4895	6.62462	CMP-sialic acid transporter 5
FAN_icon20703530.1.g00001.1	-1.85983	-0.895174	0.0529817	0.600068	1	2.45631	3.00338	5.14725	3.53565	2.02537	1.98545	1.20077	1.7372	---NA---
FAN_icon20704566.1.g00001.1	1.33947	0.421666	0.0998357	0.851498	1	6.09913	7.328	4.61913	6.01542	5.09861	9.99626	6.34786	7.14758	disease resistance RPP13-like protein 4
FAN_icon20704724.1.g00001.1	-3.3338	-1.73717	1.03e-13	7.51e-11	2.75e-08	23.2194	21.8588	23.3949	22.8244	7.04721	5.57981	5.90552	6.17751	pentatricopeptide repeat-containing protein At4g18520
FAN_icon20705066.1.g00001.1	205.404	7.68232	0.00146	0.0510571	1	0	0	0	0	1.87495	2.6863	2.54384	2.36836	Retrovirus-related Pol polyprotein from transposon TNT 1-94
FAN_icon20705226.1.g00001.1	-1.76746	-0.821675	0.0235426	0.364194	1	2.83956	2.93784	2.53441	2.77061	1.33793	1.63946	1.21461	1.39733	---NA---
FAN_icon20705292.1.g00001.1	-1.21653	-0.282777	0.480238	0.999995	1	4.32227	3.29506	2.52477	3.3807	1.76858	3.1785	2.44657	2.46455	---NA---
FAN_icon20707266.1.g00001.1	-1.17407	-0.231514	0.486961	0.999995	1	3.45551	3.33677	1.96672	2.91966	1.94021	2.19459	2.47754	2.20411	predicted protein
FAN_icon20707356.1.g00001.1	2.16621	1.11518	4.23e-07	6.29e-05	0.113168	16.3454	12.3783	11.7967	13.5068	22.4893	33.1762	22.6534	26.1063	RNA/RNP complex-1-interacting phosphatase, putative
FAN_icon20707490.1.g00001.1	-2.07875	-1.05572	0.00741	0.166825	1	3.69256	3.13815	3.49021	3.44031	0.854386	1.00506	2.65932	1.50625	BEACH domain-containing protein C2
FAN_icon20708640.1.g00001.1	-9.39209	-3.23145	0.00908	0.192448	1	0.415978	0	8.34562	2.92053	0	0	0.838824	0.279608	---NA---
FAN_icon20708936.1.g00001.1	1.42804	0.514033	0.168005	0.999995	1	2.14527	1.47968	1.70938	1.77811	2.59438	1.81661	2.49944	2.30348	F-box protein At2g26850-like
FAN_icon20710640.1.g00001.1	-1.06705	-0.0936319	0.668689	0.999995	1	7.89213	9.50585	6.93888	8.11229	6.71564	6.73292	6.96758	6.80538	PREDICTED: uncharacterized protein LOC101303228
FAN_icon20711246.1.g00001.1	-1.16833	-0.224452	0.200892	0.999995	1	19.8639	16.75	17.9387	18.1842	14.2825	11.6676	16.3619	14.104	nuclear receptor coactivator 2
FAN_icon20711518.1.g00001.1	1.24556	0.316792	0.320796	0.999995	1	2.00663	2.53743	2.76003	2.4347	2.7445	2.54882	2.99733	2.76355	PREDICTED: uncharacterized protein LOC105353323
FAN_icon20712864.1.g00001.1	-3.9693	-1.98888	0.000314	0.0158159	1	2.28587	0.363843	7.35571	3.33514	0.455672	0.670039	1.18192	0.76921	salicylate carboxymethyltransferase-like
FAN_icon20713212.1.g00001.1	-1.17219	-0.229204	0.530633	0.999995	1	4.19978	2.89675	4.6099	3.90214	3.62785	1.52416	4.03281	3.06161	probable xyloglucan galactosyltransferase GT19
FAN_icon20713268.1.g00001.1	1.26556	0.339773	0.29851	0.999995	1	5.52578	4.47419	7.79417	5.93138	7.15992	7.62916	5.81363	6.86757	putative F-box protein At1g65770
FAN_icon20715508.1.g00001.1	-1.07371	-0.102606	0.768802	0.999995	1	4.45236	3.22452	4.94145	4.20611	4.61525	1.97938	4.18985	3.59483	ruvB-like protein 1
FAN_icon20716088.1.g00001.1	-1.34891	-0.43179	0.292872	0.999995	1	3.10715	1.83697	1.2316	2.05857	0.862721	1.69144	1.49181	1.34866	WEB family protein At3g02930, chloroplastic-like
FAN_icon20716982.1.g00001.1	3.6769	1.87849	4.44e-06	0.000472	1	2.8701	7.69353	3.3413	4.63498	19.1015	21.045	4.7353	14.9606	bifunctional epoxide hydrolase 2-like
FAN_icon20717468.1.g00001.1	-1.20869	-0.273446	0.488174	0.999995	1	2.26075	2.33899	2.95944	2.51973	1.95288	0.957199	2.8366	1.91556	TMV resistance protein N-like
FAN_icon20717956.1.g00001.1	-1.06719	-0.0938162	0.798894	0.999995	1	3.6581	3.59547	2.96688	3.40681	2.84395	2.32325	3.44241	2.86987	gamma-tubulin complex component 5-like
FAN_icon20718472.1.g00001.1	-1.18112	-0.240153	0.519858	0.999995	1	3.66014	3.15568	2.95117	3.25566	2.37128	3.0994	1.91352	2.4614	PREDICTED: uncharacterized protein LOC105350458
FAN_icon20719806.1.g00001.1	1.00588	0.00845	0.968319	0.999995	1	8.03593	6.16218	7.66764	7.28859	6.49244	5.52391	8.00696	6.67444	pentatricopeptide repeat-containing protein At2g41720 isoform X2
FAN_icon20720366.1.g00001.1	2.25996	1.1763	0.000784	0.0320046	1	2.49587	3.65819	3.37376	3.17594	7.81543	7.13305	4.47373	6.47407	phosducin-like protein 3
FAN_icon20720438.1.g00001.1	-2.16913	-1.11712	0.0846754	0.781396	1	2.97996	0.880884	2.18064	2.01383	0.827405	0.270367	1.43074	0.842838	UDP-N-acetylglucosamine transferase subunit ALG13 homolog
FAN_icon20720676.1.g00001.1	-1.60538	-0.682916	0.0004	0.0191323	1	34.4659	30.9042	28.2654	31.2118	14.8862	11.9396	26.3963	17.7407	116 kDa U5 small nuclear ribonucleoprotein component-like
FAN_icon20721460.1.g00001.1	3.60663	1.85065	0.000363	0.017698	1	1.7281	2.68186	0.368832	1.59293	6.43756	4.93881	3.77512	5.0505	Mitochondrial distribution and morphology 12
FAN_icon20722184.1.g00001.1	-1.5015	-0.586405	0.0457178	0.548745	1	8.08846	9.38275	12.9737	10.1483	5.71662	3.11331	9.88514	6.23836	mannan endo-1,4-beta-mannosidase 4-like
FAN_icon20723214.1.g00001.1	-1.35402	-0.437254	0.115717	0.9219	1	6.557	6.78394	4.68397	6.0083	2.08068	4.4193	5.39685	3.96561	serine/threonine-protein kinase WNK8-like
FAN_icon20723640.1.g00001.1	63.4226	5.98692	2.27e-06	0.000265	0.606979	0	0	0.084326	0.0281087	1.91976	1.88193	3.58521	2.4623	Retrovirus-related Pol polyprotein from transposon TNT 1-94
FAN_icon20723760.1.g00001.1	-1.24473	-0.315835	0.11681	0.926745	1	22.0006	28.1178	36.3222	28.8135	20.1225	16.2328	27.1841	21.1798	altered inheritance of mitochondria protein 32
FAN_icon20725678.1.g00001.1	-1.027	-0.0384293	0.918967	0.999995	1	11.5351	3.54806	3.32699	6.13673	6.26135	4.75197	5.02935	5.34756	26S proteasome non-ATPase regulatory subunit 10
FAN_icon20725682.1.g00001.1	1.41973	0.505613	0.0969055	0.84095	1	3.16505	3.65984	2.46368	3.09619	2.65362	5.43914	3.62919	3.90732	UDP-glucose 6-dehydrogenase 5
FAN_icon20726076.1.g00001.1	1.26585	0.340106	0.258541	0.999995	1	4.66024	3.15893	4.52736	4.11551	4.58087	4.69471	4.96875	4.74811	TMV resistance protein N-like
FAN_icon20726746.1.g00001.1	2.29837	1.20061	0.00027	0.0140156	1	2.72135	2.99151	2.90412	2.87233	6.61151	7.34538	3.88708	5.94799	heparanase-like protein 3
FAN_icon20727270.1.g00001.1	-1.3627	-0.446471	0.202529	0.999995	1	2.03755	2.39553	1.66045	2.03118	1.20005	1.05876	1.7431	1.33397	receptor-like protein kinase BRI1-like 3
FAN_icon20728032.1.g00001.1	1.22372	0.291273	0.26042	0.999995	1	4.50471	6.71129	6.92245	6.04615	7.47122	7.09512	5.5714	6.71258	putative E3 ubiquitin-protein ligase XBAT34 isoform X2
FAN_icon20729388.1.g00001.1	-1.0426	-0.0601811	0.858566	0.999995	1	6.74038	3.71929	6.90536	5.78834	4.07574	5.13697	6.04092	5.08454	ultraviolet-B receptor UVR8
FAN_icon20730098.1.g00001.1	-1.7168	-0.779719	0.13198	0.98466	1	1.98535	2.73875	2.44826	2.39079	0.571662	1.40099	1.77932	1.25066	PREDICTED: uncharacterized protein LOC101306163
FAN_icon20730932.1.g00001.1	1.36202	0.445751	0.142448	0.999995	1	2.29207	3.50967	1.87854	2.56009	4.03907	2.91138	2.34181	3.09742	phytosulfokine receptor 2
FAN_icon20734030.1.g00001.1	-1.42725	-0.513235	0.00516	0.128664	1	64.3213	62.9503	46.7503	58.0073	42.5163	31.7419	35.3475	36.5352	probable galactinol--sucrose galactosyltransferase 2
FAN_icon20734388.1.g00001.1	-1.34007	-0.422311	0.234771	0.999995	1	4.97241	2.88092	6.11294	4.65543	4.12346	2.77902	2.67385	3.19211	calcium-transporting ATPase 9, plasma membrane-type-like isoform X1
FAN_icon20734586.1.g00001.1	1.14818	0.19935	0.454176	0.999995	1	3.9938	3.00511	2.55722	3.18538	2.58745	3.5741	3.66071	3.27408	pentatricopeptide repeat-containing protein At5g27460
FAN_icon20735464.1.g00001.1	-6.71853	-2.74814	1.98e-06	0.000236	0.530242	76.2046	29.9751	183.327	96.5022	5.04745	0.927747	35.3485	13.7746	vinorine synthase-like
FAN_icon20735552.1.g00001.1	1.10583	0.145135	0.564675	0.999995	1	10.0763	8.08472	12.8159	10.3256	12.2568	7.05245	12.1637	10.491	phosphoglycerate kinase, cytosolic-like
FAN_icon20736960.1.g00001.1	-1.28497	-0.361736	0.226648	0.999995	1	6.44213	6.44293	7.33313	6.7394	5.28661	2.45483	6.63966	4.7937	protein NUCLEAR FUSION DEFECTIVE 6, chloroplastic/mitochondrial-like
FAN_icon20739830.1.g00001.1	-2.0995	-1.07004	0.00142	0.0500877	1	2.6733	3.61685	3.9501	3.41342	1.46549	0.653004	2.34981	1.48944	exportin-2
FAN_icon20739868.1.g00001.1	-1.53381	-0.617121	0.0361722	0.47613	1	8.04485	9.74434	13.5688	10.4526	9.407	2.9908	6.33075	6.24285	---NA---
FAN_icon20740498.1.g00001.1	2.4657	1.30199	0.000438	0.0205774	1	1.18948	1.35371	1.01549	1.18623	2.00362	3.17283	2.71841	2.63162	TMV resistance protein N-like
FAN_icon20740530.1.g00001.1	-1.34334	-0.425825	0.222789	0.999995	1	3.22821	4.34192	2.61822	3.39612	2.09145	1.84521	2.82088	2.25251	ARF guanine-nucleotide exchange factor GNOM-like
FAN_icon20742104.1.g00001.1	-1.3142	-0.394185	0.0332479	0.451764	1	25.4476	20.549	23.9963	23.331	15.5101	11.4878	21.5751	16.191	glutamate--tRNA ligase, cytoplasmic
FAN_icon20743010.1.g00001.1	-1.19986	-0.262867	0.498274	0.999995	1	2.59986	2.15187	3.25538	2.66904	1.12291	2.42171	2.56307	2.0359	tricalbin-3
FAN_icon20743462.1.g00001.1	1.11321	0.154726	0.606206	0.999995	1	3.277	2.90607	3.19734	3.1268	3.94281	2.08122	3.46139	3.1618	scarecrow-like protein 14
FAN_icon20743658.1.g00001.1	1.35709	0.44052	0.142709	0.999995	1	5.67913	5.16348	2.93845	4.59369	5.12874	5.02767	6.47792	5.54478	PREDICTED: uncharacterized protein LOC105351702
FAN_icon20744460.1.g00001.1	-2.96238	-1.56676	0.00357	0.0990505	1	2.16092	1.95625	2.30606	2.14108	0.349997	0.51465	1.08938	0.651343	E3 ubiquitin-protein ligase RNF126-like
FAN_icon20744968.1.g00001.1	1.46341	0.549337	0.0926687	0.824059	1	6.37833	9.75516	4.61673	6.91674	11.8579	9.68685	5.40576	8.9835	non-specific phospholipase C2
FAN_icon20745490.1.g00001.1	2.52723	1.33756	1.22e-09	3.93e-07	0.000327	36.3413	28.7868	21.718	28.9487	67.1011	77.6075	50.5345	65.081	protein SIEVE ELEMENT OCCLUSION B-like
FAN_icon20745922.1.g00001.1	1.07539	0.104856	0.751641	0.999995	1	3.54757	5.87256	2.05949	3.82654	3.67736	3.2444	4.00608	3.64261	DUF1162 domain-containing protein/Apt1 domain-containing protein
FAN_icon20746198.1.g00001.1	-1.33723	-0.41925	0.173396	0.999995	1	2.71235	2.62518	2.7638	2.70045	1.24707	1.88932	2.35247	1.82962	scarecrow-like protein 22
FAN_icon20746220.1.g00001.1	-1.62188	-0.697667	0.17065	0.999995	1	2.75904	1.09789	3.44261	2.43318	2.19998	0.269578	1.71189	1.39382	zinc finger CCCH domain-containing protein 65
FAN_icon20746266.1.g00001.1	1.69377	0.760241	0.000912	0.0359025	1	7.6726	9.48705	7.50891	8.22286	14.3062	12.5981	10.5662	12.4902	Maternal effect embryo arrest 59, putative isoform 2
FAN_icon20748728.1.g00001.1	1.79657	0.845241	0.00838	0.181597	1	3.6217	3.74704	5.10172	4.15682	8.21231	6.44038	5.84256	6.83175	30S ribosomal protein S9, chloroplastic
FAN_icon20749560.1.g00001.1	-5.01123	-2.32516	2.24e-08	5.01e-06	0.006	8.59233	7.65503	16.3012	10.8495	2.47408	0.303165	3.20862	1.99529	PREDICTED: uncharacterized protein LOC101294464
FAN_icon20750610.1.g00001.1	2.41702	1.27323	1.44e-05	0.00126	1	176.629	158.221	140.195	158.348	330.988	473.079	210.645	338.237	Oleosin 1
FAN_icon20750872.1.g00001.1	1.37977	0.464428	0.333096	0.999995	1	2.31344	2.3935	1.05336	1.9201	2.79775	2.93852	1.24402	2.32676	33 kDa ribonucleoprotein, chloroplastic
FAN_icon20752604.1.g00001.1	-1.25193	-0.324153	0.272317	0.999995	1	4.3652	4.25062	4.16514	4.26032	3.16078	2.93541	3.10676	3.06765	protein DMR6-LIKE OXYGENASE 1
FAN_icon20755154.1.g00001.1	1.00952	0.0136662	0.937489	0.999995	1	24.1621	27.2418	25.6527	25.6855	18.8648	23.018	28.526	23.4696	Putative vacuolar protein sorting-associated protein 13A
FAN_icon20757096.1.g00001.1	-1.17992	-0.238688	0.137986	0.997977	1	76.8403	70.6391	65.804	71.0945	58.8756	50.7653	53.089	54.2433	UDP-glucuronic acid decarboxylase 5
FAN_icon20757756.1.g00001.1	-1.2926	-0.370277	0.17174	0.999995	1	5.67422	5.15468	9.4522	6.76037	5.37971	2.81264	6.32574	4.83936	probable receptor-like protein kinase At3g55450
FAN_icon20758104.1.g00001.1	1.56309	0.6444	0.00773	0.171952	1	7.0646	8.89804	11.2758	9.0795	17.5117	9.55866	11.7683	12.9462	glucan endo-1,3-beta-glucosidase 7-like
FAN_icon20758678.1.g00001.1	-3.08347	-1.62456	0.000513	0.023264	1	2.09413	2.06344	2.12836	2.09531	0.516845	0.126665	1.20653	0.616679	disease resistance protein At4g27190-like
FAN_icon20762432.1.g00001.1	1.00689	0.00991	0.979952	0.999995	1	4.13828	2.91921	2.73003	3.26251	2.68105	3.82286	2.27588	2.9266	Protein disulfide-isomerase
FAN_icon20764266.1.g00001.1	-1.1715	-0.228361	0.393176	0.999995	1	3.52504	3.30778	2.79947	3.21076	2.5493	2.08255	2.75515	2.46234	PREDICTED: uncharacterized protein LOC101314850
FAN_icon20764378.1.g00001.1	-1.08731	-0.120767	0.76535	0.999995	1	2.41147	1.87119	2.31608	2.19958	1.95288	1.34008	2.22876	1.84057	PREDICTED: uncharacterized protein LOC101311028
FAN_icon20765060.1.g00001.1	-1.32715	-0.408327	0.0455717	0.54771	1	17.6218	15.3397	10.7903	14.5839	10.078	9.87944	9.47587	9.81112	UDP-glycosyltransferase 76F1-like
FAN_icon20765250.1.g00001.1	-1.0226	-0.0322404	0.887228	0.999995	1	13.384	8.19015	6.96729	9.51383	6.13319	7.56724	11.5197	8.40672	ATP-dependent helicase BRM
FAN_icon20766368.1.g00001.1	-1.88557	-0.915003	0.117478	0.930197	1	2.14808	2.46936	1.42635	2.0146	0.30926	1.51583	0.962585	0.929224	probable transcription factor KAN2 isoform X2
FAN_icon20766474.1.g00001.1	1.80668	0.853341	0.000705	0.0296898	1	4.17303	5.5967	3.69459	4.4881	8.01055	6.8711	6.85663	7.24609	putative disease resistance RPP13-like protein 1
FAN_icon20766672.1.g00001.1	1.23871	0.308839	0.280569	0.999995	1	3.9211	4.58596	5.09412	4.53373	5.74339	5.19712	4.35455	5.09836	chitin elicitor receptor kinase 1-like
FAN_icon20767012.1.g00001.1	-1.64444	-0.7176	0.0262962	0.390676	1	6.70014	5.62057	4.63793	5.65288	4.22347	1.38008	3.6516	3.08505	cytochrome b5 domain-containing protein RLF
FAN_icon20767498.1.g00001.1	-1.06565	-0.0917274	0.847077	0.999995	1	2.85475	2.21516	1.62479	2.23157	2.15774	1.81305	1.59907	1.85662	purple acid phosphatase 15-like
FAN_icon20768488.1.g00001.1	2.23833	1.16242	0.000269	0.013973	1	1.63587	1.97457	2.44403	2.01816	3.70938	4.67522	4.0318	4.1388	granule-bound starch synthase 1, chloroplastic/amyloplastic-like
FAN_icon20770950.1.g00001.1	1.50308	0.587923	0.231545	0.999995	1	2.33321	0.724188	2.39032	1.8159	2.72089	2.66727	2.19564	2.52793	molybdopterin biosynthesis protein CNX1
FAN_icon20771654.1.g00001.1	1.06229	0.0871782	0.792591	0.999995	1	1.51473	2.85775	1.74958	2.04069	1.73178	2.15036	1.91653	1.93289	F-box protein CPR30-like
FAN_icon20772758.1.g00001.1	-1.8998	-0.925851	0.0272784	0.39985	1	2.65922	2.52198	2.45944	2.54688	2.15352	0.703694	0.744771	1.20066	F-box protein CPR30-like
FAN_icon20773282.1.g00001.1	-1.13461	-0.182195	0.428861	0.999995	1	4.58624	4.91751	6.05109	5.18495	2.8092	4.13076	5.60497	4.18164	DUF3883 domain-containing protein
FAN_icon20773366.1.g00001.1	1.10924	0.149577	0.452257	0.999995	1	12.3837	12.8123	12.8583	12.6848	10.4082	13.179	14.6232	12.7368	ethylene receptor
FAN_icon20773916.1.g00001.1	1.52667	0.610393	0.0376284	0.487529	1	3.58602	1.94782	3.06149	2.86511	3.71721	3.98558	4.21823	3.97367	putative NBS-LRR disease resistance protein
FAN_icon20773996.1.g00001.1	1.05624	0.0789388	0.856349	0.999995	1	1.85075	2.71264	1.44837	2.00392	1.19904	2.35082	2.07337	1.87441	F-box/LRR-repeat protein At3g48880-like
FAN_icon20774404.1.g00001.1	-9.35376	-3.22555	1.64e-06	0.0002	0.437728	3.46648	3.01262	3.31457	3.26456	0.35933	0.528374	0	0.295901	caffeic acid 3-O-methyltransferase-like
FAN_icon20774800.1.g00001.1	2.10667	1.07497	0.000375	0.0181866	1	2.69615	3.43319	6.02006	4.0498	5.91206	7.63959	10.316	7.95589	putative F-box protein PP2-B12
FAN_icon20775284.1.g00001.1	2.36173	1.23985	1.87e-10	7.44e-08	5.01e-05	9.74676	10.7144	6.67422	9.04511	22.3642	16.765	18.1531	19.0941	beta-amyrin 28-oxidase-like
FAN_icon20775532.1.g00001.1	1.16359	0.218586	0.57018	0.999995	1	2.97532	3.89917	3.89485	3.58978	6.16834	2.01559	3.19988	3.7946	---NA---
FAN_icon20776642.1.g00001.1	-1.05206	-0.0732148	0.778223	0.999995	1	8.71669	10.7245	9.25184	9.56436	8.85243	7.78026	7.91771	8.18347	epoxide hydrolase-like protein
FAN_icon20779356.1.g00001.1	2.10495	1.07379	0.0011	0.0410984	1	1.78319	1.62786	1.61191	1.67432	2.71828	4.39677	2.39722	3.17075	---NA---
FAN_icon20780082.1.g00001.1	1.52578	0.60955	0.0174282	0.298668	1	3.79662	4.52577	3.52314	3.94851	5.45412	5.55631	5.21491	5.40845	G-type lectin S-receptor-like serine/threonine-protein kinase At2g19130
FAN_icon20780214.1.g00001.1	-133.727	-7.06315	0.0115215	0.225932	1	2.56712	4.55308	2.50472	3.20831	0	0	0	0	phosphoinositide phosphatase SAC1-like
FAN_icon20780612.1.g00001.1	1.68208	0.750247	6.79e-05	0.00454	1	12.7245	11.9403	13.2633	12.6427	21.2805	18.7938	17.7028	19.259	PREDICTED: uncharacterized protein LOC105353083
FAN_icon20783036.1.g00001.1	-3.65923	-1.87154	6.94e-07	9.64e-05	0.185608	6.3981	4.85433	4.73395	5.32879	1.47382	0.361193	2.10252	1.31251	DEAD-box ATP-dependent RNA helicase 5
FAN_icon20783270.1.g00001.1	-1.38433	-0.469193	0.206861	0.999995	1	2.58831	2.56631	1.84143	2.33201	0.838437	1.50684	2.17473	1.50667	probable E3 ubiquitin-protein ligase HIP1
FAN_icon20783316.1.g00001.1	-1.11062	-0.151365	0.488706	0.999995	1	4.83294	4.84395	4.19049	4.62246	3.91387	3.35715	3.95918	3.7434	PREDICTED: uncharacterized protein LOC101292598 isoform X2
FAN_icon20784920.1.g00001.1	2.41744	1.27348	0.00967	0.20118	1	1.76475	0.912916	0.376656	1.01811	2.09609	3.17558	1.18622	2.15263	serine/threonine-protein phosphatase 7 long form homolog
FAN_icon20785668.1.g00001.1	-1.62761	-0.702758	0.0591979	0.640338	1	3.83567	2.36417	1.60248	2.60077	0.845957	1.96955	1.42625	1.41392	zinc finger BED domain-containing protein RICESLEEPER 2-like
FAN_icon20785772.1.g00001.1	-1.08412	-0.116524	0.763187	0.999995	1	5.06198	3.74084	4.73314	4.51199	4.06031	3.06177	4.21264	3.77824	transmembrane protein 245
FAN_icon20787566.1.g00001.1	-1.35056	-0.433557	0.0537655	0.604923	1	286.106	275.865	291.109	284.36	184.81	173.283	213.743	190.612	serine carboxypeptidase-like
FAN_icon20790996.1.g00001.1	-1.75922	-0.814935	0.0319095	0.440937	1	2.32518	1.57293	2.21413	2.03741	0.695264	0.681563	1.80337	1.06007	PREDICTED: uncharacterized protein LOC101312697
FAN_icon20792886.1.g00001.1	-6.25697	-2.64546	7.1e-08	1.36e-05	0.0189789	1399.3	782.658	1718.62	1300.19	97.6993	28.5581	465.724	197.327	vinorine synthase-like
FAN_icon20795122.1.g00001.1	4.09323	2.03324	3.62e-14	2.86e-11	9.68e-09	8.363	7.27592	6.65295	7.43062	23.8889	35.2479	22.2299	27.1223	vicilin-like antimicrobial peptides 2-3
FAN_icon20795536.1.g00001.1	-2.07978	-1.05643	0.0536048	0.604005	1	2.94813	1.40777	3.09773	2.48454	1.17538	1.72833	0.304869	1.06952	PREDICTED: uncharacterized protein LOC105350556
FAN_icon20796004.1.g00001.1	1.06922	0.0965625	0.721153	0.999995	1	3.05866	2.62203	2.9097	2.86346	2.94409	2.55307	2.81958	2.77225	F-box/LRR-repeat protein At4g14103-like
[truncated: 25,367 more rows]
