# Supplementary material for: Comparative transcriptome and metabolome analyses of two strawberry cultivars with different storability
Source: PLoS One. 2020 Dec 2;15(12):e0242556. doi: 10.1371/journal.pone.0242556 (PMC7710044; doi:10.1371/journal.pone.0242556)
Supplement: S9 Table — (XLSX) [file pone.0242556.s016.xlsx]

## Sheet: Expression Browser KR vs SR_edi
id	Fold change	Log fold change	P-value	FDR p-value	Bonferroni	Kings_FR1-TPM	Kings_FR2-TPM	Kings_FR3-TPM	Kings_FR-TPM Mean	Sunny_FR1-TPM	Sunny_FR2-TPM	Sunny_FR3-TPM	Sunny_FR-TPM mean	Sequence Description
FAN_icon19343979.1.g00001.1	-1.574	-0.654435	0.00497	0.127038	1	14.4387	16.1951	12.9312	14.5217	8.20435	8.50728	9.34649	8.68604	coatomer subunit alpha-1
FAN_icon19344025.1.g00001.1	158.325	7.30675	0.00221	0.0692329	1	0	0	0	0	4.26626	3.85486	3.97226	4.03113	uncharacterized mitochondrial protein AtMg00810-like
FAN_icon19347613.1.g00001.1	1.11075	0.151537	0.551182	0.999996	1	13.2928	12.4288	9.07938	11.6003	13.7833	9.83654	12.8514	12.1571	subtilisin-like protease SBT3.5
FAN_icon19348539.1.g00001.1	-1.10598	-0.145332	0.69393	0.999996	1	2.75023	3.7663	2.75133	3.08929	3.11765	2.65852	1.8693	2.54849	methyltransferase-like protein 1
FAN_icon19349401.1.g00001.1	-1.71634	-0.779336	0.039256	0.525935	1	2.52104	3.38967	4.67726	3.52932	1.80496	1.72804	2.10296	1.87865	BEACH domain-containing protein C2
FAN_icon19349509.1.g00001.1	1.92418	0.944241	0.025735	0.402621	1	1.14593	2.07147	2.47619	1.89786	2.62539	3.32315	4.43958	3.46271	regulatory protein NPR5-like
FAN_icon19349703.1.g00001.1	-247.085	-7.94886	0.000118	0.0065	1	7.79232	8.47419	5.50265	7.25639	0	0	0	0	gag-asp_proteas domain-containing protein
FAN_icon19350347.1.g00001.1	-1.14218	-0.191792	0.411758	0.999996	1	8.47987	9.98071	10.7302	9.73025	7.54801	8.24142	7.47719	7.75554	protein transport protein SEC16B homolog
FAN_icon19351139.1.g00001.1	-1.19692	-0.259333	0.232336	0.999996	1	16.9597	15.2535	11.8307	14.6813	10.5016	12.4951	10.9821	11.3263	PREDICTED: uncharacterized protein LOC101300088
FAN_icon19351413.1.g00001.1	-1.00689	-0.00991	0.968328	0.999996	1	7.79232	9.79239	7.42858	8.33776	6.56348	8.24142	8.6455	7.8168	ethylene-insensitive protein 2
FAN_icon19353663.1.g00001.1	-1.09093	-0.125556	0.755479	0.999996	1	1.83349	2.82473	1.92593	2.19471	1.64087	1.86097	2.33662	1.94615	probable beta-1,3-galactosyltransferase 12
FAN_icon19354351.1.g00001.1	-1.24281	-0.313605	0.100157	0.902477	1	21.3143	26.5524	20.3598	22.7422	16.5728	18.3438	15.889	16.9352	AP-4 complex subunit epsilon
FAN_icon19355893.1.g00001.1	-3.74742	-1.9059	0.000982	0.036829	1	1.37055	2.06459	4.66172	2.69895	0.327084	0.794907	0.698658	0.606883	very-long-chain 3-oxoacyl-CoA reductase 1-like
FAN_icon19358011.1.g00001.1	-1.16992	-0.226408	0.536691	0.999996	1	5.25376	4.12917	2.74219	4.04171	1.9625	3.70957	4.19195	3.28801	serine/threonine-protein kinase-like protein At1g28390
FAN_icon19359573.1.g00001.1	-1.19986	-0.262862	0.139426	0.999996	1	32.6647	38.4764	34.0031	35.0481	28.2928	23.4498	31.2067	27.6497	eukaryotic translation initiation factor 4B3-like
FAN_icon19361287.1.g00001.1	-1.18229	-0.241578	0.488825	0.999996	1	3.88321	2.43996	3.56484	3.29601	2.28959	2.64969	2.56174	2.50034	ATP binding protein, putative
FAN_icon19362993.1.g00001.1	-1.09727	-0.133921	0.410489	0.999996	1	65.7862	57.0576	58.4086	60.4175	52.0063	52.1989	46.5772	50.2608	F-box/kelch-repeat protein At1g22040-like
FAN_icon19363643.1.g00001.1	-1.11427	-0.156104	0.406119	0.999996	1	26.2688	20.8335	18.9211	22.0078	18.8073	17.7529	18.398	18.3194	E3 ubiquitin-protein ligase MBR2-like
FAN_icon19364023.1.g00001.1	2.07401	1.05242	0.00572	0.141089	1	3.42637	1.31383	1.91953	2.21991	4.25209	3.70957	4.8906	4.28409	allene oxide synthase
FAN_icon19369445.1.g00001.1	-1.06341	-0.0886962	0.765441	0.999996	1	4.79691	4.69224	4.11328	4.53414	3.76146	3.57708	4.8906	4.07638	trihelix transcription factor GT-1-like
FAN_icon19373655.1.g00001.1	1.13913	0.187926	0.431262	0.999996	1	9.33439	9.35341	11.479	10.0556	8.15002	11.62	11.6057	10.4586	K(+) efflux antiporter 2, chloroplastic-like
FAN_icon19375093.1.g00001.1	1.02824	0.0401801	0.855221	0.999996	1	25.0435	16.0879	13.1189	18.0834	13.855	19.2787	18.5692	17.2343	ninja-family protein mc410
FAN_icon19375273.1.g00001.1	-1.11405	-0.155817	0.504339	0.999996	1	183.273	151.338	159.887	164.833	129.585	164.265	114.2	136.017	granule-bound starch synthase 1, chloroplastic/amyloplastic-like
FAN_icon19375453.1.g00001.1	-2.17267	-1.11947	0.00335	0.0946581	1	5.6917	5.05084	5.73952	5.49402	2.28201	2.90501	1.39269	2.19323	pentatricopeptide repeat-containing protein At5g11310, mitochondrial
FAN_icon19376179.1.g00001.1	-1.05281	-0.0742415	0.794363	0.999996	1	4.78103	6.17325	7.10608	6.02012	5.05301	3.96138	7.65979	5.55806	protein RTF2 homolog
FAN_icon19376195.1.g00001.1	-1.84705	-0.885223	0.0171579	0.308861	1	5.0087	4.6767	3.55304	4.41281	2.77101	1.7166	2.32115	2.26958	homoserine kinase
FAN_icon19376199.1.g00001.1	1.01447	0.0207311	0.908579	0.999996	1	44.6229	53.6885	38.8101	45.7072	44.6621	37.8972	47.5835	43.3809	NADH dehydrogenase [ubiquinone] iron-sulfur protein 1, mitochondrial
FAN_icon19384405.1.g00001.1	-1.41271	-0.498466	0.154161	0.999996	1	4.99217	4.66127	6.81022	5.48788	2.92432	3.15864	4.85832	3.6471	PREDICTED: uncharacterized protein LOC101314950
FAN_icon19385257.1.g00001.1	1.22045	0.287416	0.258153	0.999996	1	7.26133	9.88189	8.17226	8.43849	7.14835	9.21271	13.4182	9.92643	heat shock 70 kDa protein 16-like
FAN_icon19385493.1.g00001.1	-1.22503	-0.292815	0.333408	0.999996	1	9.5305	8.57673	5.44817	7.8518	5.84865	4.86957	7.63451	6.11758	cryptochrome-1 isoform X2
FAN_icon19387229.1.g00001.1	1.02295	0.0327335	0.860603	0.999996	1	15.6572	21.4418	21.7927	19.6306	19.8204	18.557	16.6571	18.3448	PREDICTED: uncharacterized protein LOC101291934
FAN_icon19387697.1.g00001.1	-1.69696	-0.762948	0.0845062	0.81797	1	3.17683	1.86451	4.35854	3.13329	1.94955	1.05288	2.08214	1.69486	transcription factor RF2b-like
FAN_icon19387929.1.g00001.1	1.03764	0.0533033	0.844896	0.999996	1	5.67291	6.52578	8.17226	6.79032	6.33604	7.76499	4.16428	6.08844	golgin candidate 2
FAN_icon19388839.1.g00001.1	1.68906	0.756224	0.0576931	0.66372	1	3.40375	2.61031	2.17927	2.73111	5.68619	3.9483	3.00753	4.21401	WEB family protein At2g38370
FAN_icon19388899.1.g00001.1	3.38078	1.75736	0.000669	0.0271868	1	2.04225	1.1187	0.817226	1.32606	5.03634	4.47474	3.00753	4.17287	elongation of fatty acids protein 3-like
FAN_icon19389539.1.g00001.1	-1.75765	-0.813647	0.0550362	0.645438	1	3.17683	2.05096	4.08613	3.10464	1.2997	1.84254	1.38809	1.51011	---NA---
FAN_icon19390807.1.g00001.1	1.45005	0.536101	0.00569	0.14054	1	19.7417	20.3231	20.4306	20.1652	23.882	25.1375	33.3142	27.4446	Heat shock 70 kDa protein
FAN_icon19392153.1.g00001.1	-1.45608	-0.542089	0.175842	0.999996	1	2.48787	3.90259	1.90059	2.76368	2.10506	1.57413	1.8447	1.8413	AMP deaminase
FAN_icon19393057.1.g00001.1	-1.13956	-0.188475	0.540303	0.999996	1	4.97574	5.76096	4.61571	5.11747	3.88627	3.93531	5.07293	4.29817	protein translocase subunit SECA2, chloroplastic isoform X2
FAN_icon19393903.1.g00001.1	1.04673	0.0658955	0.757339	0.999996	1	28.9498	22.3005	21.4495	24.2333	22.9938	25.0548	21.9058	23.3181	trihelix transcription factor GTL1 isoform X2
FAN_icon19396155.1.g00001.1	-1.59722	-0.675559	0.0350922	0.490081	1	3.89616	7.53261	10.1799	7.20289	5.41487	2.5256	4.67324	4.20457	ATP-dependent zinc metalloprotease FTSH, chloroplastic
FAN_icon19398137.1.g00001.1	1.55379	0.635789	0.0322057	0.464039	1	5.20191	2.78756	5.15874	4.38274	6.96291	4.98473	6.68704	6.21156	probably inactive leucine-rich repeat receptor-like protein kinase At5g48380
FAN_icon19399783.1.g00001.1	1.23623	0.305944	0.306757	0.999996	1	4.5234	3.34507	5.43025	4.43291	5.01977	4.72238	5.07293	4.93836	eukaryotic translation initiation factor 4G
FAN_icon19400545.1.g00001.1	-1.25865	-0.331872	0.12047	0.983589	1	43.6508	43.486	38.5548	41.8972	31.8998	24.5301	36.4328	30.9543	4-hydroxyphenylpyruvate dioxygenase
FAN_icon19401355.1.g00001.1	-1.6078	-0.685084	0.00616	0.14911	1	257.834	280.986	239.746	259.522	128.733	134.325	185.392	149.484	---NA---
FAN_icon19404743.1.g00001.1	-1.78486	-0.835814	0.023504	0.37887	1	4.734	4.81593	2.97685	4.17559	2.42096	1.56896	2.98781	2.32591	protein RETICULATA, chloroplastic
FAN_icon19407061.1.g00001.1	-1.15256	-0.204846	0.596918	0.999996	1	4.05772	4.44547	5.41245	4.63855	4.68052	3.66092	2.52815	3.62319	exocyst complex component EXO70A1-like
FAN_icon19407445.1.g00001.1	1.11938	0.162705	0.355399	0.999996	1	39.45	40.0093	38.1578	39.2057	43.7386	38.5704	39.3012	40.5367	E3 ubiquitin-protein ligase RING1-like
FAN_icon19408217.1.g00001.1	2.2723	1.18415	0.0144717	0.275211	1	1.80343	0.92614	0.270622	1.00006	2.42096	2.48419	1.37899	2.09471	putative potassium transporter 12
FAN_icon19408473.1.g00001.1	-1.37339	-0.457744	0.154495	0.999996	1	6.08657	5.9273	5.68307	5.89898	3.71213	3.53017	5.0563	4.09953	Outer arm dynein light chain 1 protein, putative isoform 1
FAN_icon19410425.1.g00001.1	-1.06357	-0.0889184	0.805281	0.999996	1	3.60686	4.26025	4.32996	4.06569	4.84191	2.61494	3.21764	3.55817	PREDICTED: uncharacterized protein LOC101296103
FAN_icon19413307.1.g00001.1	1.35973	0.443315	0.185678	0.999996	1	4.28314	4.44547	2.16498	3.6312	5.16471	4.05316	5.28613	4.83466	PREDICTED: uncharacterized protein LOC105351262
FAN_icon19413687.1.g00001.1	-1.07974	-0.110679	0.692226	0.999996	1	4.734	6.48298	5.14183	5.45294	4.84191	4.57615	4.82646	4.74818	PGAP1 domain-containing protein
FAN_icon19414791.1.g00001.1	-192.407	-7.58802	0.000232	0.0114572	1	6.06668	6.4618	4.04607	5.52485	0	0	0	0	plant/T31B5-30 protein
FAN_icon19415399.1.g00001.1	-1.15616	-0.209342	0.29756	0.999996	1	43.1408	36.5553	31.2896	36.9953	25.7392	29.7129	33.9039	29.7853	probable rRNA-processing protein EBP2 homolog
FAN_icon19417647.1.g00001.1	-1.28519	-0.36198	0.106242	0.934641	1	13.7062	10.3389	15.6448	13.23	8.84783	8.73143	10.7668	9.44868	serine/threonine-protein kinase D6PK-like
FAN_icon19417989.1.g00001.1	-2.45471	-1.29555	0.0117959	0.238789	1	2.6963	2.95396	2.1579	2.60272	0.804348	1.43352	0.458161	0.898676	serine/threonine-protein kinase CTR1
FAN_icon19418049.1.g00001.1	1.46125	0.5472	0.152557	0.999996	1	6.06668	7.75416	10.5198	8.11354	13.1913	11.3378	8.01782	10.849	DELLA protein GAI-like
FAN_icon19418817.1.g00001.1	-1.12371	-0.168265	0.609762	0.999996	1	4.04445	5.35406	3.23686	4.21179	2.41305	4.43087	3.66529	3.50307	protein transport protein SEC16B homolog
FAN_icon19420167.1.g00001.1	-1.0814	-0.112898	0.786773	0.999996	1	4.26915	1.84623	4.04607	3.38715	2.57392	2.86704	2.97805	2.80633	probable protein phosphatase 2C 4
FAN_icon19422083.1.g00001.1	1.09012	0.124493	0.656059	0.999996	1	7.41483	7.20029	5.39476	6.66996	5.79131	8.34047	5.72701	6.6196	L-type lectin-domain containing receptor kinase VIII.1-like
FAN_icon19424797.1.g00001.1	1.22034	0.287281	0.0905766	0.849433	1	30.5581	32.309	31.2896	31.3856	36.0348	33.6225	37.3401	35.6658	trigger factor
FAN_icon19426355.1.g00001.1	-1.39616	-0.481469	0.00932	0.202146	1	34.7138	46.5574	40.5978	40.623	32.2295	25.5894	22.3768	26.7319	putative mediator of RNA polymerase II transcription subunit 26
FAN_icon19428073.1.g00001.1	-1.22502	-0.292809	0.210636	0.999996	1	9.63028	11.0413	14.2495	11.6404	7.53625	9.74215	8.22004	8.49948	expansin
FAN_icon19428237.1.g00001.1	-1.36878	-0.452889	0.276397	0.999996	1	2.48787	3.53091	2.98664	3.00181	1.94314	2.75472	0.922351	1.8734	protein FAR-RED IMPAIRED RESPONSE 1 isoform X1
FAN_icon19430135.1.g00001.1	-1.02198	-0.0313737	0.931607	0.999996	1	10.974	12.6975	9.14122	10.9376	11.2242	7.01435	11.6451	9.9612	transmembrane protein, putative
FAN_icon19430557.1.g00001.1	1.00046	0.00066	0.997576	0.999996	1	12.3178	9.56911	14.5184	12.1351	11.8656	10.7813	9.81838	10.8218	protein ABHD17C-like
FAN_icon19431177.1.g00001.1	-1.84967	-0.887271	0.00802	0.181169	1	5.37504	8.46498	10.2167	8.01889	5.13106	3.63707	2.96835	3.91216	exocyst complex component EXO70B1-like
FAN_icon19433131.1.g00001.1	-1.3174	-0.397699	0.100905	0.906004	1	15.6772	14.9057	23.9285	18.1705	10.4225	10.9112	17.1251	12.8196	PREDICTED: uncharacterized protein LOC101296325
FAN_icon19434553.1.g00001.1	1.00886	0.0127305	0.972533	0.999996	1	2.2396	2.76032	4.03289	3.01094	2.08449	2.8577	3.42502	2.78907	Damaged dna-binding 2, putative isoform 2
FAN_icon19435545.1.g00001.1	-1.18204	-0.241285	0.297344	0.999996	1	11.8699	11.0413	9.41008	10.7737	7.69659	8.44319	9.59004	8.57661	dystrophia myotonica WD repeat-containing protein-like
FAN_icon19436677.1.g00001.1	1.0019	0.00274	0.988068	0.999996	1	33.1461	32.2037	30.65	31.9999	24.3725	28.577	37.2185	30.056	hornerin-like
FAN_icon19438253.1.g00001.1	-1.57707	-0.657245	0.0063	0.151454	1	13.6172	17.0584	17.4191	16.0316	10.5485	7.76841	10.2417	9.51952	protein BIG GRAIN 1-like A
FAN_icon19438539.1.g00001.1	1.49701	0.582086	0.193279	0.999996	1	0.892932	1.83424	2.14389	1.62369	3.1965	1.42421	2.27593	2.29888	PREDICTED: uncharacterized protein LOC101308316
FAN_icon19439701.1.g00001.1	-1.34645	-0.429158	0.17567	0.999996	1	4.24142	7.33696	3.75181	5.11006	2.71703	4.14315	4.09667	3.65228	putative disease resistance RPP13-like protein 1
FAN_icon19440397.1.g00001.1	-1.30962	-0.389148	0.422553	0.999996	1	4.05772	2.96365	2.16498	3.06211	1.77537	1.69971	3.21764	2.23091	1-aminocyclopropane-1-carboxylic acid oxidase
FAN_icon19441173.1.g00001.1	-1.3445	-0.427073	0.252553	0.999996	1	3.79496	4.5856	4.55577	4.31211	1.75808	2.20105	5.68983	3.21632	nuclear inhibitor of protein phosphatase 1
FAN_icon19442943.1.g00001.1	-1.89111	-0.919233	0.0225147	0.368805	1	4.91112	5.31929	3.48382	4.57141	3.03668	1.55368	2.27593	2.28876	dnaJ homolog subfamily C GRV2
FAN_icon19443575.1.g00001.1	1.06773	0.0945454	0.825176	0.999996	1	2.90203	2.93478	1.33993	2.39225	1.9179	2.97789	2.27593	2.39057	multiple RNA-binding domain-containing protein 1
FAN_icon19444193.1.g00001.1	-1.35881	-0.442347	0.315492	0.999996	1	3.34849	4.40217	5.09174	4.2808	0.479475	3.23684	5.23464	2.98365	rubisco accumulation factor 1, chloroplastic
FAN_icon19446751.1.g00001.1	-1.04728	-0.0666475	0.857578	0.999996	1	3.64269	3.74136	2.18649	3.19018	1.95601	3.1691	3.71384	2.94631	protein RRP6-like 2
FAN_icon19448579.1.g00001.1	2.95932	1.56526	0	0	0	24.2536	27.2417	23.7736	25.0897	64.3604	71.4962	71.4598	69.1055	Actin-binding LIM protein 1, putative
FAN_icon19452557.1.g00001.1	1.80909	0.855267	0.000129	0.00703	1	6.67531	8.59303	9.08205	8.1168	12.5853	12.9055	15.88	13.7902	ectonucleotide pyrophosphatase/phosphodiesterase family member 3
FAN_icon19453313.1.g00001.1	53.5633	5.74317	7.42e-06	0.000615	1	0	0.18283	0	0.0609434	3.66408	4.00069	7.48626	5.05034	---NA---
FAN_icon19454599.1.g00001.1	-1.23577	-0.305411	0.460416	0.999996	1	2.44761	3.65661	1.86983	2.65802	1.27446	2.8392	1.81485	1.97617	protein ROOT PRIMORDIUM DEFECTIVE 1
FAN_icon19454681.1.g00001.1	-1.07678	-0.106719	0.751396	0.999996	1	3.64269	3.92843	4.37297	3.98136	3.26001	3.96138	2.55326	3.25822	hypothetical protein PRUPE_ppa000139mg
FAN_icon19455495.1.g00001.1	-1.06158	-0.086214	0.796846	0.999996	1	2.2251	3.83944	4.54103	3.53519	2.38962	3.35542	3.40285	3.04929	DELLA protein GAI-like
FAN_icon19458561.1.g00001.1	1.0103	0.0147869	0.957015	0.999996	1	8.23289	11.5183	11.7532	10.5015	8.60262	7.48516	14.0651	10.051	arogenate dehydratase/prephenate dehydratase 6, chloroplastic-like
FAN_icon19459415.1.g00001.1	-1.26619	-0.34049	0.442201	0.999996	1	3.32689	2.00465	3.7276	3.01971	3.01709	2.31549	0.904499	2.07902	glycine decarboxylase complex T
FAN_icon19460463.1.g00001.1	1.20661	0.270955	0.399376	0.999996	1	4.99217	4.66127	4.90336	4.85226	4.87387	4.07991	7.86585	5.60655	probable galactinol--sucrose galactosyltransferase 6 isoform X2
FAN_icon19461073.1.g00001.1	1.57084	0.651532	0.00494	0.126617	1	26.1715	24.7847	31.1521	27.3695	39.8573	40.521	38.2151	39.5311	Histone H1
FAN_icon19461245.1.g00001.1	1.33335	0.415052	0.26065	0.999996	1	2.21793	2.36913	3.19509	2.59405	2.85829	3.47323	2.93962	3.09038	probable galacturonosyltransferase 10
FAN_icon19461251.1.g00001.1	-5.03396	-2.33169	2.82e-05	0.00194	1	2.89264	3.65661	2.67119	3.07348	0.477924	0.387164	0.907426	0.590838	LOB domain-containing protein 37-like
FAN_icon19461405.1.g00001.1	-1.03672	-0.0520206	0.787621	0.999996	1	15.9691	14.9437	17.8393	16.2507	16.197	12.092	15.3765	14.5552	ATPase family AAA domain-containing protein At1g05910
FAN_icon19461557.1.g00001.1	-1.48646	-0.571883	0.00188	0.0612817	1	22.4011	25.5137	27.957	25.2906	15.2442	17.1089	13.5675	15.3069	DUF581 domain-containing protein
FAN_icon19463703.1.g00001.1	1.05893	0.0826027	0.683705	0.999996	1	85.3123	88.0484	84.4722	85.9443	70.9581	94.2931	86.7441	83.9984	aspartic proteinase-like
FAN_icon19464885.1.g00001.1	1.29222	0.369848	0.126084	0.999996	1	6.21019	8.56531	8.25398	7.67649	9.84523	9.39059	7.91436	9.05006	phosphatidylinositol 4-kinase gamma 7-like
FAN_icon19466021.1.g00001.1	-2.8816	-1.52687	0.00395	0.107147	1	3.67924	1.88945	1.38026	2.31632	0.823179	0.800224	0.468887	0.69743	thioredoxin-like 3-2, chloroplastic
FAN_icon19468097.1.g00001.1	2.34807	1.23147	0.020471	0.346577	1	0.443585	1.09344	1.59754	1.04486	2.22312	1.92957	2.7135	2.28873	adipose-regulatory protein (seipin), putative
FAN_icon19468315.1.g00001.1	-1.13183	-0.178654	0.604055	0.999996	1	3.87036	9.91461	6.01283	6.59927	5.21601	6.3382	4.64229	5.39884	MND1-interacting protein 1-like
FAN_icon19468437.1.g00001.1	1.12292	0.167255	0.492714	0.999996	1	5.32302	5.64946	7.72147	6.23132	6.35176	6.17464	6.55762	6.36134	UPF0051 protein ABCI8, chloroplastic-like
FAN_icon19469385.1.g00001.1	-1.16321	-0.218109	0.593699	0.999996	1	1.77434	2.91585	2.13006	2.27342	1.90553	1.92957	1.58287	1.80599	p21-activated protein kinase-interacting protein 1-like
FAN_icon19471269.1.g00001.1	1.00249	0.00358	0.993004	0.999996	1	2.43187	1.63489	2.38861	2.15179	2.53253	1.41047	2.02858	1.99053	UTP:RNA uridylyltransferase 1
FAN_icon19475461.1.g00001.1	1.78805	0.838387	0.0114385	0.234052	1	3.09511	2.54316	3.71562	3.11797	4.43193	5.64188	4.95875	5.01085	DELLA protein GAI-like
FAN_icon19475763.1.g00001.1	1.11696	0.159577	0.721255	0.999996	1	2.2108	4.54136	1.85781	2.86999	3.7988	1.66692	3.83176	3.09916	cytochrome P450 89A2-like
FAN_icon19476979.1.g00001.1	-1.38569	-0.470601	0.195632	0.999996	1	5.02534	3.37841	4.11328	4.17234	2.78021	1.85478	4.19195	2.94231	---NA---
FAN_icon19477287.1.g00001.1	-1.28557	-0.362403	0.0640064	0.703458	1	15.4756	19.0737	18.0473	17.5322	12.6627	12.1813	13.2985	12.7142	kinesin-like protein KCA2
FAN_icon19477305.1.g00001.1	1.15603	0.209184	0.389381	0.999996	1	7.29562	5.63129	6.90044	6.60912	7.12275	6.41123	7.66352	7.06583	inactive LRR receptor-like serine/threonine-protein kinase BIR2
FAN_icon19478459.1.g00001.1	-1.03478	-0.0493248	0.866872	0.999996	1	5.30591	5.81295	5.30803	5.47563	4.27365	5.25721	5.18414	4.905	protein PHOTOPERIOD-INDEPENDENT EARLY FLOWERING 1 isoform X1
FAN_icon19478641.1.g00001.1	-1.56484	-0.646011	0.0809225	0.801141	1	6.83004	7.48272	5.73952	6.6841	2.77101	2.50887	7.19556	4.15848	phosphoglycerate mutase-like protein AT74
FAN_icon19478741.1.g00001.1	1.36352	0.447335	0.141789	0.999996	1	5.52699	5.08633	3.18482	4.59938	6.01477	4.35964	8.11431	6.16291	F-box/LRR-repeat MAX2 homolog A
FAN_icon19478849.1.g00001.1	1.073	0.101645	0.572062	0.999996	1	30.0668	29.0647	31.052	30.0612	28.6493	33.4666	25.2445	29.1201	cell division cycle 5-like protein
FAN_icon19479149.1.g00001.1	2.21128	1.14488	8.98e-05	0.00518	1	5.74807	4.54136	3.98102	4.75682	8.07245	9.3604	12.3969	9.94324	PREDICTED: uncharacterized protein LOC101305109
FAN_icon19480219.1.g00001.1	-1.36549	-0.449415	0.242416	0.999996	1	2.65295	2.90647	3.71562	3.09168	2.37425	2.30804	1.12699	1.93643	ATP-dependent RNA helicase DEAH11, chloroplastic-like
FAN_icon19480323.1.g00001.1	-1.12973	-0.17598	0.620418	0.999996	1	3.13544	3.68043	2.15087	2.98891	2.40519	2.8577	2.05501	2.4393	PREDICTED: uncharacterized protein LOC105352110
FAN_icon19482939.1.g00001.1	1.10915	0.149453	0.475642	0.999996	1	15.8667	14.4858	17.7249	16.0258	13.411	16.6158	19.3221	16.4496	senescence-associated carboxylesterase 101-like
FAN_icon19483065.1.g00001.1	-1.34625	-0.428949	0.249956	0.999996	1	3.74631	3.2593	3.43916	3.48159	2.36664	1.53376	3.81948	2.57329	protein STICHEL-like isoform X1
FAN_icon19483361.1.g00001.1	1.21153	0.276826	0.130901	0.999996	1	68.7557	76.4338	62.849	69.3462	80.274	78.8435	73.7639	77.6271	pyruvate dehydrogenase E1 component subunit alpha-3, chloroplastic-like
FAN_icon19484221.1.g00001.1	-1.32307	-0.403885	0.381698	0.999996	1	1.98334	2.71609	1.32275	2.00739	0.78888	1.40595	2.47143	1.55542	serine/arginine repetitive matrix protein 2 isoform X1
FAN_icon19485257.1.g00001.1	-1.02549	-0.0363126	0.879851	0.999996	1	7.27224	8.69147	7.93652	7.96674	7.2577	6.5185	8.31298	7.36306	putative SWI/SNF-related matrix-associated actin-dependent regulator of chromatin subfamily A member 3-like 1
FAN_icon19487875.1.g00001.1	-2.39258	-1.25857	0.000614	0.0253171	1	4.40742	7.06182	4.76191	5.41038	2.83997	1.40595	2.24675	2.16422	scarecrow-like protein 22
FAN_icon19488157.1.g00001.1	1.13207	0.178969	0.451951	0.999996	1	9.69632	8.69147	8.46562	8.95114	7.57325	9.84165	11.0091	9.47466	ankyrin repeat-containing protein At2g01680
FAN_icon19489469.1.g00001.1	-1.4047	-0.490258	0.166191	0.999996	1	4.62779	3.80252	4.23281	4.22104	2.83997	2.30065	3.37013	2.83691	universal stress protein PHOS32
FAN_icon19489987.1.g00001.1	-1.10047	-0.138122	0.608879	0.999996	1	10.7982	7.24289	9.78838	9.27648	7.09992	8.69133	6.74025	7.5105	GRIP and coiled-coil domain-containing protein 2-like isoform X4
FAN_icon19490589.1.g00001.1	1.09467	0.13049	0.63569	0.999996	1	11.9	9.23469	7.67197	9.60223	7.73103	12.9092	8.08831	9.57617	probable L-cysteine desulfhydrase, chloroplastic
FAN_icon19491219.1.g00001.1	-1.23497	-0.304476	0.228258	0.999996	1	10.544	9.20519	11.8667	10.5386	5.97633	8.79096	8.51038	7.75923	transducin/WD40 repeat protein
FAN_icon19491743.1.g00001.1	-1.35255	-0.435679	0.195604	0.999996	1	3.295	6.67827	5.53782	5.17036	2.35908	4.714	3.35936	3.47748	glutamyl-tRNA reductase 1, chloroplastic-like
FAN_icon19494895.1.g00001.1	1.66526	0.735747	0.0394738	0.527769	1	4.39334	8.48321	5.0104	5.96232	8.49269	8.53615	10.9739	9.33425	probable protein phosphatase 2C 8
FAN_icon19496065.1.g00001.1	-1.48389	-0.569386	0.100367	0.903509	1	3.87036	5.42498	5.46621	4.92051	3.42301	3.56524	1.6248	2.87102	protein argonaute 2-like
FAN_icon19496259.1.g00001.1	2.44847	1.29188	0.00113	0.0409259	1	1.57284	2.76934	2.96712	2.43643	5.3087	4.82183	6.64334	5.59129	protein NRT1/ PTR FAMILY 5.4-like
FAN_icon19498537.1.g00001.1	-1.29954	-0.378006	0.317336	0.999996	1	3.80732	2.02424	3.49517	3.10891	1.60346	2.59791	2.05501	2.08546	phytosulfokine receptor 1-like
FAN_icon19500413.1.g00001.1	-1.68998	-0.757002	0.0018	0.0591714	1	10.7637	11.5516	15.5586	12.6246	7.8636	5.60583	7.16663	6.87869	aspartic proteinase nepenthesin-2
FAN_icon19501661.1.g00001.1	-1.23742	-0.307333	0.371429	0.999996	1	2.19667	3.97086	4.7467	3.63808	2.67362	3.05773	2.01562	2.58232	Origin recognition complex subunit 2
FAN_icon19502613.1.g00001.1	2.06997	1.04961	0.00321	0.0917816	1	44.0124	51.097	49.9445	48.3513	88.2621	101.727	87.0652	92.3513	phenylalanine ammonia-lyase
FAN_icon19502715.1.g00001.1	1.08498	0.117664	0.780962	0.999996	1	1.75174	2.15903	2.36579	2.09219	2.35157	1.77799	2.23244	2.12067	protein TSS
FAN_icon19503727.1.g00001.1	1.02157	0.030782	0.920145	0.999996	1	4.81728	4.67789	5.25731	4.9175	5.48699	3.80999	4.68813	4.6617	F-box protein AFR-like
FAN_icon19504849.1.g00001.1	-1.21824	-0.284802	0.191519	0.999996	1	10.5104	9.89555	14.7205	11.7088	7.83856	9.52496	8.26003	8.54118	Myb_DNA-binding domain-containing protein
FAN_icon19505133.1.g00001.1	-1.41927	-0.50515	0.00732	0.169187	1	38.7572	38.3227	35.224	37.4347	26.1808	26.6699	19.199	24.0166	probable glycosyltransferase At5g03795
FAN_icon19505393.1.g00001.1	1.35104	0.434073	0.0529296	0.630414	1	9.41559	9.71563	8.4117	9.18097	10.3469	11.557	13.1714	11.6918	glycine-rich protein 2-like
FAN_icon19506873.1.g00001.1	-2.32165	-1.21515	0.0077	0.175906	1	3.94141	1.97911	2.36579	2.7621	0.940627	1.27	0.892976	1.03453	U-box domain-containing protein 29-like
FAN_icon19508483.1.g00001.1	-1.06466	-0.0903896	0.615021	0.999996	1	55.6276	61.6138	59.0333	58.7583	49.0668	49.9441	54.2187	51.0765	ubiquitin-activating enzyme E1 1-like
FAN_icon19508551.1.g00001.1	-1.49897	-0.583975	0.14665	0.999996	1	4.16038	2.69879	2.89152	3.25023	1.88125	1.39699	3.12542	2.13456	beta-catenin-like protein 1
FAN_icon19511597.1.g00001.1	-1.06165	-0.0863043	0.736578	0.999996	1	175.831	197.551	133.01	168.797	149.56	156.59	134.17	146.773	trifunctional UDP-glucose 4,6-dehydratase/UDP-4-keto-6-deoxy-D-glucose 3,5-epimerase/UDP-4-keto-L-rhamnose-reductase RHM1
FAN_icon19513391.1.g00001.1	-1.32426	-0.405188	0.363271	0.999996	1	1.74618	2.15217	2.35828	2.08554	1.87528	1.26596	1.11268	1.41797	pentatricopeptide repeat-containing protein At4g19440, chloroplastic-like
FAN_icon19516397.1.g00001.1	1.0028	0.00403	0.983867	0.999996	1	74.4308	70.8424	84.374	76.5491	85.3253	61.0194	65.6479	70.6642	PREDICTED: uncharacterized protein LOC101298583
FAN_icon19516865.1.g00001.1	-1.04882	-0.0687632	0.796787	0.999996	1	5.67508	6.81522	7.86094	6.78374	6.87603	4.93726	6.23099	6.01476	---NA---
FAN_icon19517025.1.g00001.1	-1.73025	-0.79098	0.0494123	0.603702	1	1.5426	4.16466	3.96826	3.22517	1.57776	1.66158	2.02208	1.7538	phragmoplast orienting kinesin 2
FAN_icon19517251.1.g00001.1	1.05984	0.0838456	0.840751	0.999996	1	5.02026	2.15217	3.40641	3.52628	2.03155	2.65852	6.00846	3.56618	protein phosphatase 2C 29
FAN_icon19518681.1.g00001.1	1.04713	0.0664422	0.77919	0.999996	1	13.3146	10.5815	8.12297	10.673	9.68895	11.0139	10.4592	10.3873	probable anion transporter 5
FAN_icon19518783.1.g00001.1	-1.12728	-0.172849	0.493375	0.999996	1	8.29434	7.17391	6.02672	7.16499	5.15702	6.45641	6.00846	5.87396	Bot1p domain-containing protein
FAN_icon19518925.1.g00001.1	1.2342	0.303572	0.240312	0.999996	1	8.34086	6.48298	10.5543	8.45937	8.71545	9.15229	10.5723	9.48	retrotransposon protein, putative, unclassified
FAN_icon19519001.1.g00001.1	1.40742	0.493055	0.201275	0.999996	1	1.74618	1.79348	2.62031	2.05332	3.12547	2.15214	2.67042	2.64934	histone-lysine N-methyltransferase ASHH2-like isoform X1
FAN_icon19519287.1.g00001.1	2.96683	1.56892	0.00165	0.055298	1	1.09136	0.896739	0.524062	0.837387	2.18783	2.53193	2.44789	2.38921	sporulation-specific protein 15-like
FAN_icon19520691.1.g00001.1	-1.28676	-0.363743	0.374414	0.999996	1	4.80199	2.86957	1.57219	3.08125	2.18783	1.89895	2.89296	2.32658	alternative NAD(P)H-ubiquinone oxidoreductase C1, chloroplastic/mitochondrial
FAN_icon19521951.1.g00001.1	-1.07072	-0.0985812	0.784647	0.999996	1	3.14569	4.24632	2.1579	3.1833	2.57392	2.86704	3.20713	2.88269	lysine-specific demethylase JMJ25 isoform X1
FAN_icon19521957.1.g00001.1	30.5853	4.93477	0.000116	0.00643	1	0.218272	0	0	0.0727574	1.87528	3.79789	2.22535	2.63284	increased DNA methylation 3-like
FAN_icon19522821.1.g00001.1	-1.03622	-0.0513277	0.79494	0.999996	1	16.5362	18.2356	20.1126	18.2948	16.3568	18.2984	12.4225	15.6926	protein phosphatase 1 regulatory subunit, putative
FAN_icon19522881.1.g00001.1	-1.74377	-0.802207	0.172165	0.999996	1	2.06267	2.82473	1.37566	2.08769	1.80496	0.797557	0.700986	1.10117	---NA---
FAN_icon19524937.1.g00001.1	-1.11928	-0.162571	0.662743	0.999996	1	3.91647	3.57561	2.35082	3.28096	2.33668	3.53348	1.99648	2.62221	protein SLOW GREEN 1, chloroplastic
FAN_icon19525213.1.g00001.1	1.08419	0.116614	0.665133	0.999996	1	6.09228	6.25731	7.31366	6.55441	7.32161	4.66924	8.42958	6.80681	patatin-like protein 6
FAN_icon19525651.1.g00001.1	-1.11582	-0.158108	0.52962	0.999996	1	8.26809	13.051	10.1869	10.502	9.50251	7.31935	9.9824	8.93476	Nuclear receptor corepressor 1
FAN_icon19525989.1.g00001.1	-2.38709	-1.25526	0.000178	0.0092	1	6.52744	6.07853	7.05245	6.55281	3.11558	2.14533	2.21831	2.49307	LEAF RUST 10 DISEASE-RESISTANCE LOCUS RECEPTOR-LIKE PROTEIN KINASE-like 1.5
FAN_icon19529401.1.g00001.1	1.21659	0.282848	0.319459	0.999996	1	5.8747	4.11195	7.83606	5.9409	4.98492	6.94077	7.54226	6.48932	calmodulin-binding transcription activator 4
FAN_icon19530363.1.g00001.1	-1.31963	-0.400131	0.240513	0.999996	1	5.78527	4.2051	3.73967	4.57668	2.38962	3.09731	4.53713	3.34135	phragmoplast orienting kinesin 2
FAN_icon19531689.1.g00001.1	1.22122	0.288324	0.188638	0.999996	1	79.8524	89.3901	79.9278	83.0568	94.7136	88.2108	98.2712	93.7319	NAC transcription factor 56-like
FAN_icon19532147.1.g00001.1	-2.36117	-1.2395	0.000347	0.0159085	1	5.00437	4.29073	6.26885	5.18798	1.71357	2.14533	1.99648	1.95179	D-3-phosphoglycerate dehydrogenase 1, chloroplastic
FAN_icon19532929.1.g00001.1	1.08771	0.121297	0.453349	0.999996	1	36.0046	32.0789	32.8076	33.6304	32.6104	35.8523	31.6218	33.3615	collinsiaVII-like protein
FAN_icon19533313.1.g00001.1	-1.13822	-0.186782	0.357779	0.999996	1	23.8173	25.8472	21.0396	23.568	17.2131	21.3724	18.7846	19.1234	protein indeterminate-domain 9-like
FAN_icon19536477.1.g00001.1	-1.77524	-0.82801	0.00754	0.172984	1	10.1941	9.98011	8.59247	9.58888	3.57161	5.03191	6.63394	5.07915	nuclear pore complex protein NUP155
FAN_icon19536841.1.g00001.1	2.63474	1.39766	0.00171	0.0570739	1	1.30137	1.0693	1.04151	1.13739	2.79517	3.14494	2.21131	2.71714	metallophosphoesterase 1-like isoform X3
FAN_icon19537889.1.g00001.1	-1.08414	-0.116548	0.777558	0.999996	1	3.25343	5.52471	1.56227	3.4468	2.17402	3.64813	3.31697	3.04638	replication protein A 70 kDa DNA-binding subunit A
FAN_icon19538499.1.g00001.1	-1.11111	-0.152008	0.45033	0.999996	1	22.774	27.6235	27.0793	25.8256	20.8085	23.3984	19.6807	21.2959	TUDOR-SN protein 1 isoform 2
FAN_icon19539285.1.g00001.1	-1.19491	-0.256906	0.229408	0.999996	1	14.0982	15.3266	17.4453	15.6234	11.9571	11.3218	13.0468	12.1086	ribosomal L1 domain-containing protein 1-like
FAN_icon19539531.1.g00001.1	-1.06822	-0.0952029	0.683926	0.999996	1	13.2306	17.4652	12.4981	14.398	11.8018	12.0766	14.1524	12.6769	zinc finger CCCH domain-containing protein 44
FAN_icon19539637.1.g00001.1	1.28332	0.359882	0.040779	0.538039	1	48.3676	53.8213	63.2719	55.1536	64.5996	62.8988	68.1085	65.2023	CBL-interacting serine/threonine-protein kinase 6
FAN_icon19539717.1.g00001.1	-1.29682	-0.374977	0.103667	0.920668	1	11.3085	9.47771	9.77445	10.1869	6.80098	8.26416	5.99528	7.02014	transcription elongation factor SPT6
FAN_icon19543247.1.g00001.1	-1.0786	-0.109162	0.627364	0.999996	1	32.4319	34.1099	37.117	34.5529	24.1487	26.3344	38.7967	29.7599	tubulin beta chain-like
FAN_icon19544759.1.g00001.1	1.17894	0.237496	0.633197	0.999996	1	2.16213	2.84249	0.778678	1.92777	1.54799	1.37942	3.96785	2.29842	putative pentatricopeptide repeat-containing protein At5g65820
FAN_icon19546109.1.g00001.1	-1.1507	-0.202513	0.354137	0.999996	1	12.1079	12.2583	11.9397	12.102	7.73996	10.0322	11.9035	9.89189	stress response protein NST1-like
FAN_icon19546867.1.g00001.1	-1.52806	-0.611697	0.00869	0.192296	1	12.3241	14.5678	10.3824	12.4248	6.81116	8.65274	7.05395	7.50595	---NA---
FAN_icon19548105.1.g00001.1	-1.69297	-0.759555	0.124901	0.999996	1	3.24319	1.42125	1.55736	2.07393	1.23839	0.62701	1.76349	1.20963	Syntaxin/t-SNARE family protein, putative
FAN_icon19548735.1.g00001.1	1.04852	0.0683526	0.790919	0.999996	1	6.48639	6.57327	5.96986	6.34317	5.88237	6.52091	5.95177	6.11835	GRIP and coiled-coil domain-containing protein 2-like isoform X4
FAN_icon19549001.1.g00001.1	-1.18771	-0.248182	0.579621	0.999996	1	2.16213	1.95421	2.59559	2.23731	2.01239	1.25402	1.98392	1.75011	non-specific phospholipase C2
FAN_icon19549877.1.g00001.1	-1.02766	-0.039357	0.865044	0.999996	1	14.0538	13.1465	17.9096	15.0367	11.4551	10.91	18.7371	13.7007	protein indeterminate-domain 2-like
FAN_icon19551541.1.g00001.1	-1.03278	-0.0465312	0.908358	0.999996	1	2.37834	7.6392	3.37427	4.46394	4.17958	2.63344	5.73134	4.18145	protein phosphatase 2C 29
FAN_icon19553251.1.g00001.1	2.61633	1.38755	0.0251095	0.395829	1	0.659001	1.44395	0.263706	0.788886	1.41545	3.05773	1.5677	2.01363	LOB domain-containing protein 41-like
FAN_icon19553877.1.g00001.1	-17.3641	-4.11803	2.18e-06	0.000211	0.581841	2.58642	4.07328	3.62244	3.42738	0.462942	0	0	0.154314	cold and drought-regulated protein CORA-like
FAN_icon19553993.1.g00001.1	1.33583	0.417734	0.197502	0.999996	1	3.44856	4.25038	6.98613	4.89502	5.5553	7.87556	3.73566	5.72218	desiccation-related protein PCC13-62-like
FAN_icon19556133.1.g00001.1	2.57321	1.36357	3.16e-06	0.000292	0.846065	15.5846	10.734	14.0318	13.4501	32.4892	30.4401	32.7127	31.8807	acetyl-CoA carboxylase 1-like
FAN_icon19556913.1.g00001.1	-1.1832	-0.242699	0.324356	0.999996	1	15.5185	17.887	15.266	16.2238	12.9624	14.001	10.7675	12.577	transmembrane protein 87B
FAN_icon19557401.1.g00001.1	-1.44885	-0.534913	0.0562702	0.653811	1	9.69343	6.29776	7.3068	7.766	4.03493	5.62212	4.82646	4.82784	protein INVOLVED IN DE NOVO 2-like
FAN_icon19557985.1.g00001.1	-2.16402	-1.11372	6.3e-08	9.13e-06	0.0168486	45.2514	49.4553	60.1249	51.6105	21.5463	17.7093	27.3228	22.1928	COBRA-like protein 7
FAN_icon19558039.1.g00001.1	-1.7687	-0.822689	0.0173124	0.310847	1	5.38838	4.78167	3.62244	4.5975	2.62334	2.12515	2.63694	2.46181	SCY1-like protein 2
FAN_icon19558899.1.g00001.1	1.47532	0.561026	0.0538672	0.637071	1	4.09517	3.01068	3.10495	3.4036	4.62942	4.75034	4.3949	4.59155	E3 ubiquitin-protein ligase RLIM-like
FAN_icon19559365.1.g00001.1	1.50187	0.586755	0.00383	0.104603	1	16.5962	15.9389	20.6996	17.7449	26.079	23.8767	23.0732	24.343	beta-amyrin 28-oxidase-like
FAN_icon19559947.1.g00001.1	1.31611	0.396283	0.177197	0.999996	1	5.81945	6.02136	5.6924	5.84441	6.01824	8.00057	7.25158	7.09013	phosphatidate phosphatase PAH1-like
FAN_icon19560339.1.g00001.1	-1.55447	-0.636422	0.0116562	0.236878	1	12.9475	16.6916	12.8633	14.1675	8.47073	9.45157	7.05538	8.32589	1-aminocyclopropane-1-carboxylate oxidase homolog 4-like
FAN_icon19560505.1.g00001.1	-1.52316	-0.607064	0.100728	0.905362	1	5.65425	6.13263	3.52966	5.10552	2.10506	4.46002	2.53646	3.03385	RNA polymerase II C-terminal domain phosphatase-like 3
FAN_icon19561849.1.g00001.1	-1.12558	-0.170665	0.381477	0.999996	1	36.6396	31.964	29.3234	32.6423	23.6415	28.859	27.9011	26.8005	---NA---
FAN_icon19562687.1.g00001.1	-2.02544	-1.01824	0.0234477	0.378296	1	2.15535	3.01068	2.8462	2.67075	0.925883	1.75013	0.659235	1.11175	pre-mRNA-splicing factor ATP-dependent RNA helicase DEAH1-like
FAN_icon19564497.1.g00001.1	-1.05753	-0.0806944	0.679249	0.999996	1	24.6027	22.2007	22.1513	22.9849	19.8163	18.6012	22.3957	20.2711	T-complex protein 1 subunit delta
FAN_icon19564835.1.g00001.1	1.2467	0.318118	0.346358	0.999996	1	3.43779	4.41364	5.15874	4.33672	7.53775	4.48626	2.40964	4.81122	BSD domain-containing protein 1
FAN_icon19565531.1.g00001.1	-1.2543	-0.326883	0.168676	0.999996	1	11.7223	12.966	10.5543	11.7475	9.36103	8.8908	7.58444	8.61209	SWI/SNF complex subunit SWI3C
FAN_icon19566763.1.g00001.1	-1.93484	-0.952217	0.0247713	0.392235	1	4.94182	1.942	4.12699	3.67027	1.23065	1.86927	1.97152	1.69048	myosin heavy chain, cardiac muscle isoform isoform X1
FAN_icon19567883.1.g00001.1	1.17849	0.23694	0.287882	0.999996	1	11.8174	13.4175	15.9921	13.7423	11.9989	14.5803	18.62	15.0664	VQ motif-containing protein 11-like
FAN_icon19567985.1.g00001.1	1.82852	0.870679	0.124194	0.99851	1	0.859447	0.176546	2.83731	1.2911	1.99981	1.74466	2.40964	2.05137	oxysterol-binding protein-related protein 1D
FAN_icon19568123.1.g00001.1	1.07987	0.110863	0.714267	0.999996	1	5.80126	3.884	6.44842	5.3779	3.84579	6.48015	5.03834	5.12143	F-box protein CPR30
FAN_icon19569541.1.g00001.1	1.37171	0.45598	0.28896	0.999996	1	2.14862	1.58891	2.83731	2.19161	2.76897	2.11851	3.50493	2.79747	leucine rich repeat protein
FAN_icon19573261.1.g00001.1	1.02411	0.0343724	0.864342	0.999996	1	36.8411	40.127	39.3414	38.7698	30.2104	30.4364	50.6632	37.1033	subtilisin-like protease SBT1.7
FAN_icon19575487.1.g00001.1	-2.40678	-1.2671	0.000872	0.0334961	1	5.35481	4.92788	6.1712	5.48463	2.76034	2.11191	1.09188	1.98804	CBL-interacting serine/threonine-protein kinase 4-like
FAN_icon19576247.1.g00001.1	-1.14522	-0.195627	0.325837	0.999996	1	16.4466	14.6398	15.6305	15.5723	11.6115	12.586	13.5074	12.5683	protein SUPPRESSOR OF GENE SILENCING 3-like
FAN_icon19577787.1.g00001.1	-1.09638	-0.132752	0.762244	0.999996	1	1.34376	4.04847	1.88202	2.42475	2.56553	1.81853	2.05501	2.14636	ABC transporter F family member 5
FAN_icon19578037.1.g00001.1	-1.21773	-0.284194	0.385936	0.999996	1	3.72244	5.21765	4.20585	4.38198	2.82188	3.80999	3.34866	3.32684	DEAD-box ATP-dependent RNA helicase 32
FAN_icon19578331.1.g00001.1	1.22801	0.296318	0.22388	0.999996	1	14.5651	7.56781	10.2853	10.8061	11.1947	12.7957	12.229	12.0732	maf-like protein
FAN_icon19578567.1.g00001.1	2.89673	1.53442	2.11e-14	8.9e-12	5.64e-09	10.7096	10.5597	9.2568	10.1754	28.6769	28.3245	24.2397	27.0804	3-oxo-Delta(4,5)-steroid 5-beta-reductase-like
FAN_icon19578759.1.g00001.1	-1.16451	-0.219724	0.329507	0.999996	1	26.9882	24.6394	21.5992	24.4089	20.3959	14.038	24.4581	19.6307	enoyl-CoA delta isomerase 3
FAN_icon19578781.1.g00001.1	1.08035	0.111501	0.609884	0.999996	1	9.42446	11.6157	11.0567	10.699	10.2746	11.3049	10.2637	10.6144	calcium-dependent protein kinase SK5-like
FAN_icon19584093.1.g00001.1	1.36549	0.449419	0.163696	0.999996	1	7.25992	3.85988	4.10136	5.07372	7.94956	7.05912	3.70086	6.23651	acid phosphatase 1-like
FAN_icon19585621.1.g00001.1	1.18034	0.239203	0.248855	0.999996	1	17.7227	16.4922	15.3801	16.5317	18.1923	18.2051	17.6335	18.0103	protein NUCLEAR FUSION DEFECTIVE 4-like
FAN_icon19587775.1.g00001.1	3.76596	1.91302	1.42e-07	1.89e-05	0.037964	3.17683	1.1187	2.45168	2.24907	6.66096	6.31728	10.642	7.87343	isoflavone 2'-hydroxylase-like
FAN_icon19588229.1.g00001.1	1.06894	0.0961809	0.844037	0.999996	1	2.3488	3.85988	0.769005	2.32589	1.98739	2.2292	3.04777	2.42145	matrix metalloproteinase-2-like
FAN_icon19588277.1.g00001.1	-1.03955	-0.0559631	0.787052	0.999996	1	10.6764	12.4569	12.8167	11.9833	11.16	10.7745	9.5787	10.5044	ankyrin repeat domain-containing protein 13C isoform X1
FAN_icon19588791.1.g00001.1	-1.00822	-0.0118082	0.960984	0.999996	1	14.3334	20.6104	14.5184	16.4874	14.1104	19.6142	11.1884	14.971	alkaline/neutral invertase E, chloroplastic-like
FAN_icon19588991.1.g00001.1	2.37045	1.24516	0.00105	0.0388282	1	1.96445	2.15217	1.57219	1.89627	4.21938	4.93726	3.1155	4.09071	F-box protein SKIP23-like
FAN_icon19589681.1.g00001.1	1.05764	0.0808463	0.752828	0.999996	1	5.97876	5.61437	8.45905	6.68406	5.50354	6.56375	7.18402	6.4171	PREDICTED: uncharacterized protein LOC101307824 isoform X1
FAN_icon19589803.1.g00001.1	1.29996	0.378462	0.0449985	0.572179	1	17.5092	20.0012	19.7378	19.0827	19.1095	24.5212	25.4706	23.0338	mediator-associated protein 1-like
FAN_icon19590085.1.g00001.1	1.00526	0.00757	0.980387	0.999996	1	4.05702	4.73712	2.81968	3.87127	4.12766	3.83917	2.83007	3.59897	F-box protein SKIP14-like
FAN_icon19590153.1.g00001.1	-1.06093	-0.0853252	0.831466	0.999996	1	3.62996	1.40359	2.81968	2.61775	2.29314	1.73382	2.83007	2.28568	Homeobox prospero
FAN_icon19590505.1.g00001.1	-1.1466	-0.197363	0.356058	0.999996	1	10.6764	11.2287	11.7914	11.2322	9.01969	9.28832	8.49021	8.93274	ATP-dependent RNA helicase DEAH11, chloroplastic-like
FAN_icon19590763.1.g00001.1	-125.323	-6.96951	0.000735	0.0292859	1	2.98938	3.85988	3.58869	3.47931	0	0	0	0	probable receptor-like protein kinase At4g39110
FAN_icon19591533.1.g00001.1	1.18398	0.243646	0.245813	0.999996	1	22.8474	21.7557	16.6618	20.4216	24.1544	19.6912	23.9467	22.5975	PREDICTED: uncharacterized protein LOC101291883
FAN_icon19592405.1.g00001.1	1.00607	0.00873	0.959977	0.999996	1	33.2071	39.3538	37.5646	36.7085	30.0234	36.2975	36.243	34.1879	mediator-associated protein 1-like
FAN_icon19592767.1.g00001.1	-1.29234	-0.369983	0.272606	0.999996	1	4.68305	5.24717	4.08866	4.67296	2.43845	3.95075	3.6894	3.35953	F-box/kelch-repeat protein At1g67480-like
FAN_icon19593387.1.g00001.1	-1.53068	-0.614169	0.258283	0.999996	1	3.3594	1.65619	1.3443	2.11996	1.12242	1.81853	0.685003	1.20865	myosin-11 isoform X1
FAN_icon19594183.1.g00001.1	-1.21396	-0.279721	0.116896	0.96991	1	83.2306	93.0499	76.4068	84.2291	65.3808	64.9404	62.0688	64.13	40S ribosomal protein S3-3
FAN_icon19594691.1.g00001.1	-1.51933	-0.603438	0.00176	0.0581462	1	20.648	18.8898	20.6988	20.0789	10.6682	11.7288	14.7576	12.3849	protein binding protein, putative
FAN_icon19594877.1.g00001.1	-5.88949	-2.55814	1.63e-14	7.02e-12	4.37e-09	11.2819	11.8936	13.2881	12.1545	1.82883	1.72845	2.17024	1.90917	putative quinone-oxidoreductase homolog, chloroplastic
FAN_icon19596859.1.g00001.1	1.06485	0.090651	0.614303	0.999996	1	27.4597	29.734	24.532	27.2419	28.4993	23.7045	29.9493	27.3844	double-stranded RNA-binding protein 2-like
FAN_icon19597075.1.g00001.1	1.02159	0.03081	0.93284	0.999996	1	2.55439	3.49812	3.0665	3.03967	2.59085	3.82729	1.73619	2.71811	CAP-Gly domain-containing linker protein 1-like
FAN_icon19597573.1.g00001.1	1.06466	0.090393	0.601398	0.999996	1	45.548	57.2074	44.785	49.1801	49.8473	45.1614	51.7447	48.9178	protein STRICTOSIDINE SYNTHASE-LIKE 3
FAN_icon19597907.1.g00001.1	-1.29326	-0.37101	0.406719	0.999996	1	2.44761	2.01113	4.54103	2.99992	2.071	2.06487	2.04171	2.05919	RINT1-like protein MAG2
FAN_icon19599903.1.g00001.1	-1.17329	-0.230566	0.213141	0.999996	1	27.034	27.2853	26.5763	26.9652	18.5931	24.0749	20.1832	20.9504	50S ribosomal protein L21, mitochondrial
FAN_icon19600037.1.g00001.1	-1.20526	-0.269345	0.448355	0.999996	1	424.668	467.348	463.807	451.941	368.967	319.887	349.191	346.015	pectinesterase 3
FAN_icon19600441.1.g00001.1	-1.17717	-0.235322	0.400754	0.999996	1	7.45031	6.64642	6.38853	6.82842	6.55332	4.07421	5.85964	5.49572	bromodomain-containing factor 2
FAN_icon19600817.1.g00001.1	-70.6252	-6.14211	0.00313	0.0899653	1	1.70293	1.39925	3.0665	2.05622	0	0	0	0	calcium-dependent protein kinase 1-like
FAN_icon19600871.1.g00001.1	-1.27712	-0.352895	0.0805676	0.799418	1	13.1977	18.1902	16.8657	16.0845	11.2778	11.9757	11.7193	11.6576	acyl-coenzyme A thioesterase 13
FAN_icon19601985.1.g00001.1	-1.12214	-0.166258	0.486482	0.999996	1	16.7009	19.9602	14.0604	16.9072	11.8018	15.9763	14.1524	13.9769	exportin-2
FAN_icon19602311.1.g00001.1	1.15819	0.211874	0.422158	0.999996	1	6.61113	8.5104	10.8466	8.65604	8.36213	9.96946	8.98701	9.1062	protein SPA1-RELATED 3-like isoform X1
FAN_icon19604063.1.g00001.1	-1.61113	-0.688072	0.0782475	0.79011	1	3.03653	3.38611	5.98869	4.13711	2.17402	2.26436	2.43245	2.29028	RING-H2 finger protein ATL65
FAN_icon19604249.1.g00001.1	-1.24765	-0.319213	0.20287	0.999996	1	14.218	9.41576	11.2091	11.6143	8.81208	8.00019	8.87051	8.56093	midasin isoform X1
FAN_icon19606141.1.g00001.1	-1.81404	-0.859203	0.0168034	0.304426	1	5.09302	4.88225	5.09505	5.02344	2.12705	3.20007	1.94718	2.42477	serine/arginine-rich splicing factor 4-like
FAN_icon19606297.1.g00001.1	1.7471	0.804965	0.000114	0.00631	1	80.0028	86.8342	77.6995	81.5122	142.817	138.711	112.288	131.272	mannan endo-1,4-beta-mannosidase 7-like
FAN_icon19610733.1.g00001.1	-1.09913	-0.136365	0.670305	0.999996	1	4.24418	4.53351	4.33079	4.3695	2.73478	4.30779	3.89437	3.64565	far upstream element-binding protein 2-like
FAN_icon19610765.1.g00001.1	-1.02659	-0.0378642	0.932397	0.999996	1	2.53867	1.39064	3.80953	2.57961	1.96905	3.06753	1.29413	2.11023	ATP-dependent RNA helicase DEAH13
FAN_icon19611729.1.g00001.1	-1.30893	-0.388391	0.36902	0.999996	1	2.68752	2.76032	2.15087	2.53291	2.72588	1.42885	1.14167	1.76547	phosphoribosylaminoimidazole-succinocarboxamide synthase, chloroplastic
FAN_icon19613551.1.g00001.1	2.98277	1.57665	1.49e-10	3.52e-08	3.98e-05	94.1425	97.1707	97.7779	96.3637	282.634	292.151	219.571	264.785	mannan endo-1,4-beta-mannosidase 7-like
FAN_icon19613957.1.g00001.1	1.31177	0.391514	0.299541	0.999996	1	3.3849	1.39064	2.79366	2.52306	2.57491	2.45402	4.31376	3.11423	myb family transcription factor APL isoform X2
FAN_icon19614103.1.g00001.1	-1.03352	-0.0475594	0.862673	0.999996	1	7.47345	5.61437	6.15204	6.41328	5.80929	4.70608	7.18402	5.8998	transcription factor GTE7-like
FAN_icon19614275.1.g00001.1	1.24117	0.311698	0.23163	0.999996	1	6.34668	6.25786	5.33334	5.9793	5.75567	7.85287	6.90202	6.83685	beta-amylase 3, chloroplastic
FAN_icon19614419.1.g00001.1	1.20651	0.270843	0.108566	0.943833	1	74.4308	69.7663	69.1762	71.1244	77.6679	82.9206	76.3296	78.9727	protein NBR1 homolog isoform X2
FAN_icon19614977.1.g00001.1	-1.29172	-0.369294	0.317887	0.999996	1	3.3849	3.65042	2.28572	3.10701	2.42344	2.33132	1.94119	2.23198	RNA-binding protein 25-like isoform X2
FAN_icon19615945.1.g00001.1	-1.01734	-0.0247977	0.878391	0.999996	1	57.1201	59.6235	55.6191	57.4543	50.7408	50.3074	57.1574	52.7352	leucine aminopeptidase 1-like
FAN_icon19616287.1.g00001.1	-1.40921	-0.494882	0.265455	0.999996	1	1.48089	1.56446	4.0635	2.36962	0.90879	1.71782	1.72551	1.4507	serine/threonine-protein kinase prpf4B
FAN_icon19616375.1.g00001.1	1.35942	0.44299	0.291491	0.999996	1	2.53867	1.91212	1.52381	1.99154	2.72637	2.45402	2.37257	2.51765	hydroquinone glucosyltransferase-like
FAN_icon19617107.1.g00001.1	-1.15469	-0.207507	0.495854	0.999996	1	5.92357	3.99808	7.87303	5.93156	4.24102	4.90804	4.52945	4.5595	general transcriptional corepressor trfA
FAN_icon19617257.1.g00001.1	-1.13451	-0.18207	0.579453	0.999996	1	4.91112	3.30163	8.03959	5.41745	4.15545	4.91999	3.1863	4.08725	RAN GTPase-activating protein 2
FAN_icon19617493.1.g00001.1	1.47559	0.561293	0.00653	0.155765	1	12.5633	11.6368	12.8883	12.3628	17.6625	15.3682	17.6993	16.91	RNA-binding protein NOB1
FAN_icon19617781.1.g00001.1	-166.196	-7.37674	0.000396	0.0177296	1	6.46027	5.87695	2.49281	4.94335	0	0	0	0	protein MICRORCHIDIA 7
FAN_icon19618523.1.g00001.1	2.50304	1.32368	8.85e-11	2.18e-08	2.37e-05	18.8285	17.5568	14.2222	16.8692	36.2001	41.3503	40.118	39.2228	galacturonosyltransferase 8
FAN_icon19618611.1.g00001.1	-42.4989	-5.40935	0	0	0	23.4827	39.8069	26.6667	29.9855	0.90879	0.245402	0.862753	0.672315	endo-1,4-beta-xylanase A-like
FAN_icon19619025.1.g00001.1	1.47463	0.560357	0.0821639	0.807262	1	5.2889	5.56254	5.33334	5.39493	5.90714	7.11666	9.27459	7.4328	---NA---
FAN_icon19621871.1.g00001.1	1.31181	0.39156	0.309153	0.999996	1	3.67562	4.61905	2.07647	3.45705	5.72757	4.26367	2.64523	4.21216	probable inactive 2-oxoglutarate-dependent dioxygenase AOP2
FAN_icon19624933.1.g00001.1	-1.15356	-0.206096	0.613724	0.999996	1	1.26544	3.98581	3.29147	2.84757	2.11401	2.56882	2.15027	2.2777	non-canonical poly(A) RNA polymerase PAPD7-like
FAN_icon19626259.1.g00001.1	-1.4372	-0.523266	0.0742106	0.765711	1	5.69449	7.27844	4.30422	5.75905	3.32201	4.52601	3.2254	3.69114	transcription factor DIVARICATA
FAN_icon19627577.1.g00001.1	-2.8065	-1.48877	0.00263	0.0790385	1	2.31998	3.29263	1.77233	2.46164	0.755002	0.733948	1.07513	0.854694	NAC domain-containing protein 8 isoform X2
FAN_icon19628495.1.g00001.1	-1.25994	-0.333351	0.18093	0.999996	1	10.0405	7.17391	7.5989	8.27111	6.71976	5.31705	6.23099	6.08926	protein split ends-like
FAN_icon19629289.1.g00001.1	-2.05366	-1.0382	0.0170493	0.307401	1	2.31998	3.81252	4.30422	3.47891	0.755002	1.9572	1.93524	1.54915	titin isoform X2
FAN_icon19631167.1.g00001.1	4.5441	2.18399	0.000373	0.0168895	1	0.630786	0.518299	1.26208	0.803721	1.80646	2.31706	6.2167	3.44674	probable polyamine oxidase 5
FAN_icon19631695.1.g00001.1	-2.59859	-1.37773	2.86e-12	9.16e-10	7.64e-07	39.9498	36.1081	42.4058	39.4879	13.0969	11.7073	18.007	14.2704	24-methylenesterol C-methyltransferase 2
FAN_icon19633523.1.g00001.1	1.01665	0.0238228	0.929344	0.999996	1	5.97876	4.91257	5.79711	5.56281	4.93908	5.20146	5.3922	5.17758	probable 1-deoxy-D-xylulose-5-phosphate synthase 2, chloroplastic
FAN_icon19633923.1.g00001.1	1.67019	0.740009	0.0558709	0.651453	1	2.31288	2.59149	2.52415	2.47618	2.25808	4.75607	4.50175	3.83863	F-box protein SKIP23-like
FAN_icon19634091.1.g00001.1	1.21994	0.286804	0.454762	0.999996	1	2.73341	2.76426	1.51449	2.33739	2.25808	3.17072	2.57243	2.66707	plant/F27B13-30 protein
FAN_icon19636237.1.g00001.1	1.28219	0.358614	0.166909	0.999996	1	9.04127	7.94725	10.0966	9.02838	9.78501	10.2439	12.0047	10.6778	PD40 domain-containing protein
FAN_icon19636583.1.g00001.1	-1.81165	-0.857301	0.0643291	0.705318	1	1.47184	3.45533	1.76691	2.23136	1.80646	0.609753	1.28621	1.23414	systemin receptor SR160
FAN_icon19639707.1.g00001.1	1.07529	0.10472	0.548028	0.999996	1	31.0239	27.5583	30.1975	29.5932	33.7679	27.8415	25.4321	29.0139	auxin-responsive protein SAUR36-like
FAN_icon19641105.1.g00001.1	1.039	0.0551999	0.817945	0.999996	1	12.9965	16.7072	17.3636	15.6891	10.5056	15.9268	19.0207	15.151	protein SIEVE ELEMENT OCCLUSION B-like
FAN_icon19641473.1.g00001.1	-1.18518	-0.245107	0.268712	0.999996	1	12.3805	9.80935	11.4123	11.2007	8.70559	8.46282	8.79051	8.65297	probable CCR4-associated factor 1 homolog 7
FAN_icon19642019.1.g00001.1	1.16222	0.216884	0.577808	0.999996	1	3.9289	5.02174	1.57219	3.50761	3.90684	3.16491	4.89578	3.98917	calcium-transporting ATPase 1, endoplasmic reticulum-type-like
FAN_icon19642417.1.g00001.1	-3.53802	-1.82294	8.53e-07	9.31e-05	0.228248	7.12712	7.57854	3.77469	6.16011	2.55135	1.21579	1.06858	1.61191	phospholipase A1-IIgamma
FAN_icon19642493.1.g00001.1	-1.48139	-0.566949	0.138438	0.999996	1	2.72507	3.61703	3.52304	3.28838	1.65088	2.55316	1.70972	1.97125	cytochrome c-type biogenesis protein CcmE
FAN_icon19642985.1.g00001.1	1.12273	0.167011	0.494412	0.999996	1	6.28863	6.20062	8.30431	6.93119	6.30335	7.90262	6.62518	6.94372	L-type lectin-domain containing receptor kinase S.1
FAN_icon19643261.1.g00001.1	-2.3652	-1.24196	0.00051	0.0218036	1	5.35481	4.92788	5.65693	5.31321	1.99358	1.73922	2.62051	2.11777	protein YLS9
FAN_icon19643735.1.g00001.1	-1.32502	-0.406016	0.142359	0.999996	1	7.11266	6.37556	5.6924	6.39354	3.54922	5.00036	4.83439	4.46132	C2H2-like zinc finger protein
FAN_icon19644881.1.g00001.1	3.45941	1.79053	0.00105	0.0387433	1	0.419242	0.17224	1.76152	0.784334	2.25119	2.31	2.13715	2.23278	probable glycerol-3-phosphate acyltransferase 8
FAN_icon19645105.1.g00001.1	2.13989	1.09754	1.09e-05	0.000859	1	4.82129	8.2675	7.80102	6.96327	15.4582	10.5774	16.0287	14.0214	galactinol--sucrose galactosyltransferase-like
FAN_icon19645157.1.g00001.1	-1.04437	-0.062636	0.791349	0.999996	1	149.25	125.39	169.358	147.999	118.413	123.281	150.669	130.788	subtilisin-like protease SBT1.7
FAN_icon19645357.1.g00001.1	-1.71005	-0.774037	0.00952	0.205262	1	5.24053	7.23406	5.78785	6.08748	4.20223	3.03947	2.56458	3.26876	serpin-ZX-like
FAN_icon19646249.1.g00001.1	-1.07765	-0.107891	0.771438	0.999996	1	2.77585	4.38622	2.56335	3.24181	3.05752	2.35304	3.48316	2.96458	homeobox-leucine zipper protein ATHB-8
FAN_icon19647925.1.g00001.1	-1.98921	-0.992193	0.0117968	0.238789	1	3.13476	3.94947	2.25793	3.11405	1.19699	1.3333	2.13066	1.55365	RNA-dependent RNA polymerase 2
FAN_icon19648079.1.g00001.1	1.07573	0.105314	0.789591	0.999996	1	1.74618	1.97283	2.88234	2.20045	2.3441	1.77235	2.44789	2.18811	PREDICTED: uncharacterized protein LOC101306293
FAN_icon19649303.1.g00001.1	1.44884	0.534894	0.0396242	0.528876	1	8.77733	7.21207	8.52995	8.17312	11.521	8.96949	12.5709	11.0205	chromatin remodeling protein SHL-like
FAN_icon19651525.1.g00001.1	1.03797	0.0537685	0.815056	0.999996	1	8.73089	11.2989	7.07484	9.03488	7.50112	9.11494	10.4592	9.02507	ATP-dependent zinc metalloprotease FTSH 2, chloroplastic
FAN_icon19652205.1.g00001.1	-1.12466	-0.169488	0.380558	0.999996	1	56.0077	62.1612	60.9641	59.711	51.1712	51.2715	44.1046	48.8491	Bromo adjacent homology (BAH) domain-containing protein
FAN_icon19652265.1.g00001.1	1.11971	0.163129	0.549246	0.999996	1	9.61326	8.24237	6.77378	8.20981	7.0323	10.6664	7.4573	8.38534	protein SOGA3-like
FAN_icon19652657.1.g00001.1	-1.13954	-0.188455	0.6524	0.999996	1	2.77585	1.57904	3.33235	2.56242	1.83451	1.98151	2.17698	1.99767	protein ROOT PRIMORDIUM DEFECTIVE 1
FAN_icon19653893.1.g00001.1	2.15739	1.10929	0.0175775	0.313964	1	1.46289	1.88888	0.501762	1.28451	3.14209	3.03023	1.70453	2.62562	---NA---
FAN_icon19654061.1.g00001.1	1.76976	0.823555	0.000338	0.0155595	1	6.89647	8.07065	12.2932	9.08676	13.7654	14.6663	15.3407	14.5908	PREDICTED: uncharacterized protein LOC101299831
FAN_icon19655069.1.g00001.1	-1.20181	-0.265209	0.308369	0.999996	1	9.82225	9.27266	8.27907	9.12466	5.68569	7.15135	8.7357	7.19091	protein transport protein Sec24-like At4g32640
FAN_icon19656147.1.g00001.1	-1.05415	-0.0760843	0.849426	0.999996	1	2.52947	2.64523	4.14079	3.10517	2.63417	2.66741	2.57888	2.62682	protein MODIFIER OF SNC1 1-like isoform X1
FAN_icon19656261.1.g00001.1	-1.26327	-0.337166	0.212307	0.999996	1	6.89647	6.69692	5.77026	6.45455	4.4887	4.24232	5.96584	4.89896	cytoplasmic tRNA 2-thiolation protein 2
FAN_icon19657031.1.g00001.1	-1.15125	-0.203201	0.391613	0.999996	1	125.844	123.946	110.303	120.031	83.3861	106.583	98.7754	96.248	phenylalanine ammonia-lyase
FAN_icon19657987.1.g00001.1	-1.26782	-0.342346	0.310525	0.999996	1	4.79207	3.9375	5.00241	4.57733	2.68506	4.47115	2.1242	3.09347	collagen alpha-1(VIII) chain
FAN_icon19658401.1.g00001.1	-1.05089	-0.0716058	0.745728	0.999996	1	179.39	176.674	182.088	179.384	148.424	145.373	180.132	157.976	ATP synthase subunit beta, mitochondrial
FAN_icon19658501.1.g00001.1	-1.4466	-0.532661	0.0435379	0.560831	1	8.30606	10.2373	9.69427	9.41254	6.60753	6.15564	4.93984	5.901	homeobox-DDT domain protein RLT1 isoform X2
FAN_icon19658765.1.g00001.1	-1.31402	-0.393986	0.0757991	0.775639	1	14.3762	15.5788	11.0053	13.6534	10.1436	9.18399	10.1962	9.84124	U1 small nuclear ribonucleoprotein 70 kDa-like isoform X4
FAN_icon19658775.1.g00001.1	-1.2936	-0.371391	0.386373	0.999996	1	3.12526	3.59511	3.50169	3.40735	2.38672	2.05431	2.97388	2.47164	E3 ubiquitin-protein ligase complex slx8-rfp subunit slx8-like isoform X2
FAN_icon19659205.1.g00001.1	-1.54053	-0.623429	0.0323618	0.465337	1	5.41712	5.13587	6.25302	5.602	2.38672	3.62526	4.03598	3.34932	PREDICTED: uncharacterized protein LOC101301835 isoform X1
FAN_icon19659323.1.g00001.1	-1.7491	-0.806613	0.0914143	0.854311	1	2.29186	3.59511	3.25157	3.04618	1.64087	0.725052	2.76146	1.70913	cytidine deaminase 1
FAN_icon19659775.1.g00001.1	1.44887	0.534931	0.260341	0.999996	1	1.48089	1.39064	1.77778	1.54977	2.12051	2.20862	1.72551	2.01821	glucan endo-1,3-beta-glucosidase 7
FAN_icon19660913.1.g00001.1	-1.26743	-0.341909	0.388556	0.999996	1	3.54196	2.39674	2.00097	2.64656	2.53589	1.4501	1.91178	1.96593	PREDICTED: LOW QUALITY PROTEIN: uncharacterized protein LOC101306533
FAN_icon19663265.1.g00001.1	-1.41344	-0.499209	0.0311043	0.454288	1	11.6676	14.038	11.7557	12.4871	6.71265	8.94231	9.13407	8.26301	splicing factor 3B subunit 3-like
FAN_icon19663415.1.g00001.1	-15.4067	-3.94548	0	0	0	9.51337	11.37	12.1993	11.0275	0.773996	0.250804	1.10218	0.708993	RRP15-like protein
FAN_icon19663605.1.g00001.1	1.18696	0.247274	0.14597	0.999996	1	75.423	83.5435	75.7866	78.251	93.2313	87.8521	75.1967	85.4267	UDP-glucose 6-dehydrogenase family protein
FAN_icon19664559.1.g00001.1	1.1724	0.22947	0.307828	0.999996	1	13.3344	11.2989	12.506	12.3798	12.6795	16.4345	9.77133	12.9618	intracellular protein transport protein USO1
FAN_icon19665165.1.g00001.1	-1.04613	-0.0650625	0.799279	0.999996	1	9.57897	11.8936	15.0769	12.1832	8.38216	12.593	10.8512	10.6088	nuclear valosin-containing protein-like
FAN_icon19665447.1.g00001.1	1.4583	0.544283	0.0419443	0.548062	1	178.433	228.197	218.693	208.441	315.583	220.232	306.655	280.823	fasciclin-like arabinogalactan protein 2
FAN_icon19666267.1.g00001.1	-1.31907	-0.399516	0.376732	0.999996	1	2.93057	1.48182	2.70622	2.37287	2.09816	1.43822	1.14916	1.56185	protein transport protein SEC16B homolog
FAN_icon19666391.1.g00001.1	1.69196	0.758698	2.16e-05	0.00155	1	23.4725	24.7484	35.6592	27.96	44.1697	44.3355	39.8143	42.7732	PREDICTED: uncharacterized protein LOC101308457
FAN_icon19667009.1.g00001.1	-1.57024	-0.650986	0.10093	0.90608	1	4.36215	3.24289	3.49111	3.69872	1.48719	3.1324	1.48245	2.03401	protein GRIP
FAN_icon19667613.1.g00001.1	1.19911	0.261967	0.325303	0.999996	1	6.02392	6.65646	6.48349	6.38796	6.98981	8.19243	5.29446	6.82557	RAN GTPase-activating protein 2
FAN_icon19669969.1.g00001.1	-1.08878	-0.122716	0.519856	0.999996	1	19.2691	15.2931	15.7719	16.7781	14.8933	12.827	15.4038	14.3747	molybdopterin biosynthesis protein CNX1
FAN_icon19671115.1.g00001.1	-1.29339	-0.371161	0.0843198	0.817336	1	24.3034	24.407	33.6643	27.4582	17.2515	18.6739	22.8721	19.5991	eukaryotic translation initiation factor 4B3
FAN_icon19671567.1.g00001.1	-1.11928	-0.162572	0.586924	0.999996	1	5.19303	4.779	5.48603	5.15269	2.97439	4.6986	5.08268	4.25189	PREDICTED: uncharacterized protein At4g19900
FAN_icon19673539.1.g00001.1	1.00149	0.00214	0.99455	0.999996	1	5.40075	5.29103	3.49111	4.72763	4.6103	4.45765	4.23557	4.4345	DEAD-box ATP-dependent RNA helicase 42-like
FAN_icon19674009.1.g00001.1	-1.09353	-0.128994	0.513212	0.999996	1	20.2954	21.9512	20.1377	20.7948	18.2374	18.3774	15.6244	17.4131	DEAD-box ATP-dependent RNA helicase 21
FAN_icon19675813.1.g00001.1	-1.094	-0.129615	0.483894	0.999996	1	34.7921	30.1191	30.0823	31.6645	23.4269	26.7854	30.4042	26.8722	protein IWS1 homolog
FAN_icon19681295.1.g00001.1	1.71654	0.779501	0.00213	0.067284	1	302.71	329.868	330.713	321.097	513.571	506.636	505.51	508.572	probable aquaporin PIP-type 7a
FAN_icon19681419.1.g00001.1	1.28398	0.360621	0.336961	0.999996	1	1.86386	3.74362	3.48059	3.02936	3.85506	2.64251	4.85623	3.7846	GRIP and coiled-coil domain-containing protein 2-like isoform X4
FAN_icon19681489.1.g00001.1	-1.18299	-0.242433	0.34368	0.999996	1	4.97029	6.12592	6.21535	5.77052	4.59642	4.68445	4.01167	4.43084	GRIP and coiled-coil domain-containing protein 2-like isoform X4
FAN_icon19683007.1.g00001.1	1.74231	0.800998	0.0509543	0.615414	1	2.27121	1.35723	0.991469	1.53997	1.47826	3.23334	2.73658	2.48273	serine/threonine-protein kinase HT1-like
FAN_icon19683437.1.g00001.1	-1.46769	-0.553547	0.100236	0.902874	1	4.12947	4.07168	3.22228	3.80781	2.06957	3.23334	1.47355	2.25882	endo-1,4-beta-xylanase A-like
FAN_icon19684369.1.g00001.1	-1.13116	-0.177801	0.497585	0.999996	1	7.43305	6.61648	7.18815	7.07923	5.46957	6.34693	5.05215	5.62288	protein CHAPERONE-LIKE PROTEIN OF POR1, chloroplastic-like
FAN_icon19684677.1.g00001.1	1.14854	0.199806	0.567437	0.999996	1	1.85826	3.05376	3.22228	2.71143	2.95652	2.99383	2.52608	2.82548	G2484-1 protein, putative isoform 1
FAN_icon19685663.1.g00001.1	1.65282	0.724932	0.139693	0.999996	1	2.27121	1.35723	1.23934	1.62259	2.95652	2.03581	2.52608	2.50614	splicing factor U2af small subunit B-like
FAN_icon19687813.1.g00001.1	1.09155	0.126377	0.467779	0.999996	1	32.0034	31.8948	33.9578	32.6187	28.9739	37.9618	30.3129	32.4162	protein indeterminate-domain 6, chloroplastic-like
FAN_icon19687853.1.g00001.1	-1.23738	-0.307284	0.253796	0.999996	1	6.40068	5.93787	5.70095	6.01317	4.87826	3.95186	4.84165	4.55726	mediator-associated protein 1-like
FAN_icon19687917.1.g00001.1	1.91447	0.936946	0.015235	0.284927	1	1.44532	1.35723	1.98294	1.59516	2.51305	3.11359	2.52608	2.71757	PREDICTED: uncharacterized protein LOC101305618
FAN_icon19688101.1.g00001.1	1.1094	0.149782	0.717224	0.999996	1	2.68416	2.03584	1.73507	2.15169	2.36522	1.7963	2.73658	2.29937	translocase of chloroplast 120, chloroplastic
FAN_icon19689001.1.g00001.1	-138.74	-7.11624	0.000647	0.0264334	1	5.55602	3.2337	3.89077	4.22683	0	0	0	0	UDP-glycosyltransferase 71A16-like
FAN_icon19689207.1.g00001.1	1.00696	0.0100029	0.951459	0.999996	1	68.7557	63.4504	70.6422	67.6161	60.0174	65.5051	61.0469	62.1898	ATG8-interacting protein 2
FAN_icon19691231.1.g00001.1	-1.14568	-0.196203	0.498209	0.999996	1	8.23422	6.76582	9.63788	8.21264	7.95872	4.29821	7.76542	6.67412	3-hydroxy-3-methylglutaryl-coenzyme A reductase 1-like
FAN_icon19691337.1.g00001.1	1.99414	0.995767	0.000247	0.0120328	1	8.02836	6.93496	13.3448	9.43603	15.1805	16.7153	19.7284	17.208	PD40 domain-containing protein
FAN_icon19691413.1.g00001.1	1.16481	0.220088	0.4303	0.999996	1	4.73468	6.59667	7.16663	6.16599	5.30581	7.64127	6.71604	6.55437	neurofilament heavy polypeptide
FAN_icon19692535.1.g00001.1	-1.24037	-0.310766	0.288217	0.999996	1	8.02836	8.79556	6.42526	7.74973	4.56889	4.77579	8.8148	6.05316	pre-mRNA-splicing factor ATP-dependent RNA helicase DEAH7
FAN_icon19693463.1.g00001.1	-1.11644	-0.158908	0.536664	0.999996	1	6.87557	6.67663	9.00434	7.51885	6.71265	6.28378	4.88566	5.9607	L10-interacting MYB domain-containing protein-like
FAN_icon19695363.1.g00001.1	1.41762	0.503469	0.0116086	0.236324	1	12.1455	12.6859	15.0746	13.302	14.8857	18.0286	19.0987	17.3377	BTB/POZ domain-containing protein At4g08455-like
FAN_icon19695685.1.g00001.1	-1.17194	-0.228893	0.457336	0.999996	1	4.11711	4.90522	5.43675	4.81969	4.71628	3.22366	3.35802	3.76598	F-box protein At5g46170-like
FAN_icon19698523.1.g00001.1	1.24882	0.320568	0.118102	0.974031	1	22.4109	19.8446	19.3289	20.5281	22.8995	23.9772	24.1796	23.6854	transmembrane protein 87B-like
FAN_icon19698825.1.g00001.1	-1.04578	-0.0645778	0.837683	0.999996	1	4.52882	3.38291	5.68388	4.53187	3.97936	3.34305	4.61728	3.9799	Zinc finger family protein isoform 2
FAN_icon19698837.1.g00001.1	-1.31458	-0.394602	0.30828	0.999996	1	7.83293	3.57561	7.31366	6.24073	5.45226	4.79544	2.44014	4.22928	ras-related protein RABA5e
FAN_icon19698883.1.g00001.1	1.07251	0.100993	0.660699	0.999996	1	11.5279	8.62642	9.63788	9.93074	9.13778	9.1934	11.5432	9.95812	F-box/LRR-repeat protein At3g48880-like
FAN_icon19699821.1.g00001.1	-2.4451	-1.2899	2.68e-06	0.000253	0.717272	7.59392	7.25154	9.11634	7.98727	3.08582	2.38077	3.76649	3.07769	AAA-ATPase ASD, mitochondrial-like
FAN_icon19700317.1.g00001.1	1.2111	0.276322	0.364455	0.999996	1	35.7119	34.0654	29.8129	33.1967	41.2912	39.2827	30.5505	37.0414	adenine/guanine permease AZG1
FAN_icon19701341.1.g00001.1	-1.06494	-0.0907712	0.606109	0.999996	1	31.1966	30.018	32.5232	31.2459	27.6254	27.855	24.4822	26.6542	protein starmaker isoform X1
FAN_icon19701741.1.g00001.1	-1.36314	-0.446929	0.0356161	0.494866	1	20.1136	16.0208	13.7977	16.6441	10.433	12.6181	10.4625	11.1712	myosin-binding protein 2 isoform X1
FAN_icon19702163.1.g00001.1	-1.42373	-0.509673	0.250599	0.999996	1	2.53867	3.82425	1.52381	2.62891	1.06026	1.84052	2.58826	1.82968	lysine-specific demethylase rbr-2
FAN_icon19704481.1.g00001.1	-1.32217	-0.402907	0.0265701	0.411023	1	34.1682	32.381	29.1909	31.9134	25.6636	18.48	23.5087	22.5508	glutamate decarboxylase 1
FAN_icon19704851.1.g00001.1	6.91878	2.79052	0	0	0	5.83382	5.47826	4.50217	5.27142	27.5965	28.5187	46.52	34.2117	aspartyl protease family protein 2-like
FAN_icon19707183.1.g00001.1	-1.2102	-0.275244	0.507737	0.999996	1	2.46289	3.71009	2.46388	2.87895	2.93887	2.26173	1.2555	2.15203	putative 1-phosphatidylinositol-3-phosphate 5-kinase FAB1D
FAN_icon19707453.1.g00001.1	-1.05985	-0.0838579	0.593871	0.999996	1	59.3146	60.3733	61.1041	60.264	56.2794	52.2578	47.4997	52.0123	leucine--tRNA ligase, cytoplasmic-like
FAN_icon19707991.1.g00001.1	-1.18211	-0.24136	0.410306	0.999996	1	4.0926	4.53974	4.17612	4.26949	3.51615	3.20447	3.33803	3.35288	dof zinc finger protein DOF1.4
FAN_icon19709611.1.g00001.1	-1.11254	-0.153862	0.625299	0.999996	1	3.47871	4.3716	4.66743	4.17258	3.51615	3.32315	3.54666	3.46199	probable ubiquitin-like-specific protease 2B isoform X2
FAN_icon19710501.1.g00001.1	1.03176	0.0451118	0.817975	0.999996	1	16.4193	17.37	15.276	16.3551	17.0455	14.5227	15.6937	15.754	cellulose synthase
FAN_icon19710753.1.g00001.1	-1.76607	-0.820547	0.00758	0.173811	1	5.11575	4.3716	5.40439	4.96392	2.19759	2.37368	3.33803	2.63644	trihelix transcription factor PTL
FAN_icon19710873.1.g00001.1	1.25576	0.328559	0.357617	0.999996	1	2.86482	2.69022	3.19351	2.91618	3.66266	2.84842	3.75528	3.42212	protein LAS1 isoform X2
FAN_icon19714013.1.g00001.1	-1.37707	-0.4616	0.224118	0.999996	1	2.29882	4.46462	2.75969	3.17438	2.09473	1.81814	2.98292	2.2986	SAC3 family protein B-like isoform X3
FAN_icon19715165.1.g00001.1	1.13532	0.183097	0.310427	0.999996	1	31.1038	30.4331	36.8481	32.795	35.1615	33.4689	33.7976	34.1427	calcium-transporting ATPase 4, endoplasmic reticulum-type-like
FAN_icon19715341.1.g00001.1	-1.42424	-0.510194	0.0131206	0.256955	1	17.5982	15.3006	16.2132	16.3707	11.1345	8.78262	12.7262	10.8811	protein MODIFIER OF SNC1 11
FAN_icon19716787.1.g00001.1	-1.10862	-0.14876	0.543511	0.999996	1	10.2011	9.05254	7.59268	8.94879	6.57322	8.63823	6.86426	7.35857	protein CHROMATIN REMODELING 5-like isoform X1
FAN_icon19719029.1.g00001.1	1.46937	0.5552	0.0917632	0.856316	1	3.46839	3.85571	2.69418	3.33943	4.52822	4.25995	5.4082	4.73212	---NA---
FAN_icon19721821.1.g00001.1	-1.09534	-0.131383	0.440299	0.999996	1	46.5172	46.4362	37.9634	43.6389	33.0122	37.9845	40.5615	37.1861	signal recognition particle 54 kDa protein 2
FAN_icon19722123.1.g00001.1	-1.67305	-0.742485	0.0353634	0.49266	1	5.3046	4.19099	2.44925	3.98161	2.19107	2.83997	1.24805	2.09303	L-type lectin-domain containing receptor kinase S.4-like
FAN_icon19722421.1.g00001.1	1.00232	0.00334	0.9895	0.999996	1	9.18103	11.5671	10.7767	10.5083	7.15751	9.46655	13.3125	9.97885	peptide-N4-(N-acetyl-beta-glucosaminyl)asparagine amidase A
FAN_icon19722637.1.g00001.1	-1.86238	-0.897145	0.00328	0.0931427	1	6.26952	5.15148	5.01762	5.47954	3.14209	2.42419	2.55679	2.70769	protein IWS1 homolog
FAN_icon19723053.1.g00001.1	-1.58462	-0.664135	0.0586463	0.670756	1	3.26437	4.02335	3.42895	3.57222	1.89893	1.65665	3.12012	2.22523	F-box protein SKIP22-like
FAN_icon19723797.1.g00001.1	-1.01728	-0.0247169	0.939789	0.999996	1	2.85632	3.35279	2.9391	3.04941	2.19107	2.9583	3.32813	2.82583	UHRF1-binding protein 1-like
FAN_icon19725125.1.g00001.1	-2.0636	-1.04517	4.81e-05	0.00307	1	12.0017	10.8643	8.05862	10.3082	5.82558	4.24735	3.73306	4.602	methylenetetrahydrofolate reductase 1
FAN_icon19725243.1.g00001.1	-1.17796	-0.236291	0.173547	0.999996	1	49.6343	49.4745	45.1771	48.0953	32.0407	46.3669	33.5976	37.335	putative leucine-rich repeat-containing protein DDB_G0290503
FAN_icon19725401.1.g00001.1	1.10274	0.141097	0.693189	0.999996	1	2.04023	3.68807	2.20433	2.64421	2.77536	2.36664	3.53613	2.89271	calcium homeostasis endoplasmic reticulum protein
FAN_icon19729853.1.g00001.1	-1.00042	-0.000602	0.998572	0.999996	1	2.64445	3.34287	3.17461	3.05398	2.47587	3.42147	2.28132	2.72622	transmembrane protein 53-like
FAN_icon19732625.1.g00001.1	-1.12419	-0.168888	0.556269	0.999996	1	8.51657	6.99782	5.98476	7.16638	5.50262	6.38528	5.71802	5.86864	PREDICTED: uncharacterized protein LOC101308737
FAN_icon19733749.1.g00001.1	-1.2641	-0.338111	0.346582	0.999996	1	3.65075	3.16636	2.19132	3.00281	1.88773	2.82321	1.65425	2.12173	probable isoprenylcysteine alpha-carbonyl methylesterase ICMEL1
FAN_icon19734273.1.g00001.1	1.17863	0.237113	0.218261	0.999996	1	20.4847	20.6647	18.261	19.8035	21.4911	22.7033	20.2645	21.4863	protein STABILIZED1-like
FAN_icon19734479.1.g00001.1	1.1671	0.222931	0.400561	0.999996	1	5.07048	5.16617	7.06093	5.76586	6.38923	5.41115	6.82376	6.20805	heat stress transcription factor A-5
FAN_icon19734805.1.g00001.1	1.08093	0.112269	0.720863	0.999996	1	5.07048	4.66622	2.19132	3.97601	4.5015	3.64665	4.34239	4.16352	L-type lectin-domain containing receptor kinase VIII.1-like
FAN_icon19735207.1.g00001.1	-1.22034	-0.287284	0.180644	0.999996	1	14.3669	13.154	18.2327	15.2512	13.2249	9.04692	12.3457	11.5392	kinase-like protein
FAN_icon19737077.1.g00001.1	1.24068	0.311133	0.462932	0.999996	1	2.66151	2.55137	1.8638	2.35889	2.22312	3.60187	2.03512	2.62004	DEAD-box ATP-dependent RNA helicase 37-like
FAN_icon19739197.1.g00001.1	1.09032	0.124746	0.675359	0.999996	1	3.81976	4.70788	5.85931	4.79565	5.31764	4.92319	3.67802	4.63961	elongation factor-like GTPase 1
FAN_icon19740541.1.g00001.1	2.53003	1.33915	0.00251	0.0763353	1	1.21334	1.6616	1.21382	1.36292	2.60609	3.98779	3.09259	3.22882	leucine-rich repeat extensin-like protein 3
FAN_icon19740935.1.g00001.1	-2.01046	-1.00752	0.0011	0.0400952	1	7.28254	7.03982	7.97114	7.43117	3.06705	2.73306	4.80427	3.53479	TolB protein-related isoform 1
FAN_icon19741615.1.g00001.1	1.18593	0.24602	0.547642	0.999996	1	1.01111	2.32625	3.15593	2.16443	1.59261	3.51863	1.64938	2.25354	---NA---
FAN_icon19742839.1.g00001.1	2.3735	1.24702	0.00148	0.0509558	1	106.774	85.2403	237.423	143.146	155.497	382.71	401.83	313.346	legumin A-like
FAN_icon19743357.1.g00001.1	-1.35212	-0.435224	0.0379668	0.514799	1	106.774	87.4004	159.011	117.728	77.4588	81.515	81.0258	79.9999	primary amine oxidase-like
FAN_icon19745389.1.g00001.1	-8.30949	-3.05476	8.08e-10	1.68e-07	0.000216	4.24668	4.81865	4.85528	4.64021	0.434348	0.469151	0.618517	0.507339	ribonucleotide reductase beta subunit
FAN_icon19746379.1.g00001.1	-1.16146	-0.215946	0.601262	0.999996	1	2.02223	1.82777	2.42764	2.09254	2.17174	1.52474	1.03086	1.57578	PREDICTED: uncharacterized protein LOC101310670
FAN_icon19746641.1.g00001.1	-1.46709	-0.552954	0.0582461	0.667407	1	9.50447	6.81258	13.352	9.88969	5.79131	6.33354	6.18517	6.10334	F-box protein CPR30-like
FAN_icon19747019.1.g00001.1	-1.14838	-0.199605	0.429808	0.999996	1	11.1223	7.80954	8.98227	9.30469	8.97653	6.33354	7.00986	7.43998	protein transport protein Sec24-like At4g32640
FAN_icon19747081.1.g00001.1	1.81511	0.86006	0.115828	0.966756	1	0	0.664642	3.15593	1.27353	1.59261	1.99389	2.47407	2.02019	ethylene-responsive transcription factor ABI4
FAN_icon19749299.1.g00001.1	1.07854	0.109073	0.576686	0.999996	1	14.5173	12.7568	15.4913	14.2552	14.1471	13.7994	14.1842	14.0436	protein STABILIZED1
FAN_icon19749827.1.g00001.1	1.05401	0.0758911	0.839046	0.999996	1	2.87337	2.52961	2.71026	2.70441	2.3511	2.38077	3.348	2.69329	ethylene-overproduction protein 1
FAN_icon19750917.1.g00001.1	-1.18884	-0.249555	0.466829	0.999996	1	3.72772	3.57345	2.48614	3.26244	2.66889	2.88274	1.90026	2.48396	DNA polymerase zeta catalytic subunit
FAN_icon19751397.1.g00001.1	-1.25046	-0.322462	0.190278	0.999996	1	7.25867	7.28962	7.74567	7.43132	6.35176	5.49636	4.11136	5.31983	tyrosine-sulfated glycopeptide receptor 1
FAN_icon19752161.1.g00001.1	1.09236	0.127453	0.517809	0.999996	1	39.1162	51.193	35.0976	41.8023	42.0082	41.9828	43.1693	42.3868	---NA---
FAN_icon19753529.1.g00001.1	-1.21385	-0.279591	0.415355	0.999996	1	3.4277	3.31346	3.38873	3.37663	2.02101	3.15748	2.26125	2.47991	DDT domain-containing protein PTM
FAN_icon19754619.1.g00001.1	1.02759	0.0392709	0.885351	0.999996	1	4.63748	4.80452	5.0831	4.8417	4.33074	4.7947	4.52249	4.54931	pre-mRNA-splicing factor ISY1 homolog
FAN_icon19754695.1.g00001.1	1.20933	0.274211	0.260588	0.999996	1	6.28863	6.71734	12.079	8.36166	8.40446	8.99683	9.83091	9.0774	putative oxidoreductase TDA3
FAN_icon19755173.1.g00001.1	1.23957	0.309842	0.0713406	0.747077	1	36.613	33.5819	31.9427	34.0458	39.1675	39.5075	37.9791	38.8847	heat shock 70 kDa protein 17
FAN_icon19755765.1.g00001.1	1.15113	0.203054	0.433786	0.999996	1	15.374	8.2461	10.2534	11.2911	11.4657	10.8983	13.715	12.0263	AP-5 complex subunit mu
FAN_icon19756535.1.g00001.1	-1.82252	-0.865935	0.0122991	0.245703	1	4.91112	3.19463	5.40439	4.50338	1.75808	2.37368	2.50352	2.21176	protein TIC 22, chloroplastic
FAN_icon19757161.1.g00001.1	-1.61799	-0.694199	0.101637	0.909708	1	1.69767	3.83605	2.54753	2.69375	1.21546	1.60004	1.94718	1.58756	F-box/kelch-repeat protein At1g74510
FAN_icon19757441.1.g00001.1	-1.92634	-0.945861	0.0380632	0.515741	1	3.25343	3.92076	1.82265	2.99894	1.55287	1.63537	1.10566	1.4313	cyclic dof factor 3-like
FAN_icon19758297.1.g00001.1	1.26242	0.336188	0.328124	0.999996	1	1.80936	2.80821	2.65479	2.42412	3.31053	2.79845	2.25463	2.78787	U-box domain-containing protein 40
FAN_icon19759301.1.g00001.1	-1.25111	-0.32321	0.233702	0.999996	1	7.0364	5.61642	7.48168	6.7115	5.1817	4.54747	4.9192	4.88279	calcium-transporting ATPase 9, plasma membrane-type-like isoform X1
FAN_icon19761385.1.g00001.1	-1.86425	-0.898593	0.00901	0.197271	1	3.81976	3.63415	4.3442	3.93271	2.0151	1.98223	1.63973	1.87902	TBCC domain-containing protein 1-like
FAN_icon19761927.1.g00001.1	-1.3128	-0.392648	0.090275	0.84784	1	9.04681	11.398	11.1018	10.5156	7.48467	7.69573	6.7639	7.31477	beta-glucan binding protein
FAN_icon19762037.1.g00001.1	1.01228	0.017609	0.93045	0.999996	1	10.253	10.5721	12.0672	10.9641	11.227	9.21155	10.2483	10.229	ARF guanine-nucleotide exchange factor GNOM
FAN_icon19762063.1.g00001.1	-1.3933	-0.478509	0.180398	0.999996	1	3.41768	3.30378	3.86151	3.52766	1.72723	2.56524	2.66457	2.31901	DExH-box ATP-dependent RNA helicase DExH11-like isoform X2
FAN_icon19762701.1.g00001.1	-1.79921	-0.847365	0.00286	0.084164	1	7.23745	6.60755	6.27496	6.70665	3.74234	2.91505	3.89437	3.51725	DEAD-box ATP-dependent RNA helicase 42
FAN_icon19762881.1.g00001.1	-1.33922	-0.421392	0.0268731	0.414201	1	20.104	19.6575	17.3768	19.0461	11.8028	13.5258	14.5526	13.2937	probable phosphoribosylformylglycinamidine synthase, chloroplastic/mitochondrial
FAN_icon19763229.1.g00001.1	-1.22147	-0.288617	0.323431	0.999996	1	5.37504	5.70466	4.57061	5.21677	4.16899	4.54633	2.74001	3.81845	homeobox protein LUMINIDEPENDENS
FAN_icon19763263.1.g00001.1	-1.16389	-0.218955	0.534336	0.999996	1	2.21793	4.14183	2.90463	3.08813	3.03152	2.22193	2.26125	2.5049	formin-like protein 20 isoform X5
FAN_icon19763947.1.g00001.1	1.70212	0.767337	0.0026	0.0782321	1	6.21407	4.11768	5.2941	5.20862	7.17582	8.60338	8.37914	8.05278	triacylglycerol lipase SDP1
FAN_icon19764573.1.g00001.1	-2.58239	-1.36871	8.5e-06	0.000692	1	5.2118	7.74124	8.66307	7.20537	2.5833	2.32524	2.86117	2.5899	glucan endo-1,3-beta-glucosidase 11-like
FAN_icon19764873.1.g00001.1	-1.26133	-0.334946	0.0347659	0.48725	1	75.6313	76.3588	78.546	76.8454	52.2432	56.4722	60.6014	56.4389	26S proteasome non-ATPase regulatory subunit 1 homolog A-like
FAN_icon19765285.1.g00001.1	4.22862	2.08019	4.41e-14	1.77e-11	1.18e-08	3.27408	3.36277	2.94785	3.1949	13.7716	11.8684	12.309	12.6497	sugar carrier protein C
FAN_icon19766657.1.g00001.1	-1.06605	-0.0922787	0.800758	0.999996	1	4.86579	5.04105	4.82541	4.91075	3.0293	6.50316	2.80395	4.11213	pre-mRNA-splicing factor SYF1
FAN_icon19767621.1.g00001.1	-1.18558	-0.245594	0.137786	0.999996	1	51.779	57.0177	54.2623	54.353	40.2621	41.9702	45.867	42.6998	pre-mRNA-processing-splicing factor 8
FAN_icon19770029.1.g00001.1	-1.7858	-0.836567	0.00647	0.154692	1	6.61498	10.0471	7.94115	8.20109	4.01846	4.30169	4.49612	4.27209	oxalate--CoA ligase-like
FAN_icon19770379.1.g00001.1	2.26824	1.18157	0.00513	0.12993	1	1.51827	1.0693	1.56227	1.38328	2.4846	3.27074	2.65358	2.80297	uncharacterized membrane protein At1g75140
FAN_icon19771113.1.g00001.1	-1.07751	-0.107702	0.674032	0.999996	1	7.94139	8.41408	10.2861	8.88053	7.93004	5.69684	9.80103	7.8093	40S ribosomal protein S25
FAN_icon19771713.1.g00001.1	1.03687	0.0522405	0.863403	0.999996	1	4.20953	3.95297	4.33154	4.16468	4.16198	4.06917	3.47428	3.90181	F-box/FBD/LRR-repeat protein At1g13570-like
FAN_icon19771827.1.g00001.1	-1.25517	-0.327886	0.180775	0.999996	1	14.3907	10.5106	10.0775	11.6596	6.29636	9.158	10.5963	8.68356	protein binding protein, putative
FAN_icon19773383.1.g00001.1	1.02805	0.039917	0.859871	0.999996	1	342.779	314.169	350.794	335.914	325.551	284.477	346.622	318.883	protein SRC2 homolog
FAN_icon19775563.1.g00001.1	2.56094	1.35667	7.01e-09	1.24e-06	0.00188	12.1921	8.04719	10.7974	10.3456	18.3167	27.1262	27.5096	24.3175	transcription elongation factor B polypeptide 3
FAN_icon19776181.1.g00001.1	-8.65692	-3.11385	1.2e-06	0.000126	0.321696	2.59833	2.95611	3.35918	2.97121	0.715496	0.115924	0	0.27714	putative UDP-rhamnose:rhamnosyltransferase 1
FAN_icon19777595.1.g00001.1	-1.02999	-0.0426306	0.82793	0.999996	1	13.991	20.5285	22.0746	18.8647	16.7426	18.6638	14.2643	16.5569	phosphoenolpyruvate carboxylase
FAN_icon19781319.1.g00001.1	2.18281	1.12619	4.98e-05	0.00316	1	24.9212	20.6598	50.4855	32.0222	63.5638	56.1387	72.8209	64.1745	oleosin 16.4 kDa-like
FAN_icon19781685.1.g00001.1	-1.18835	-0.248959	0.245156	0.999996	1	13.3526	14.4102	12.4408	13.4012	8.70375	12.8303	9.1433	10.2258	protein SCAR2
FAN_icon19782901.1.g00001.1	-1.07506	-0.104414	0.68344	0.999996	1	7.08392	8.21739	5.75278	7.01803	4.4751	7.25052	6.58502	6.10355	formin-binding protein 4 isoform X1
FAN_icon19783479.1.g00001.1	-1.03824	-0.0541388	0.760954	0.999996	1	60.3855	66.156	65.3141	63.9518	56.503	50.5119	64.4095	57.1415	PRA1 family protein B4
FAN_icon19783517.1.g00001.1	1.41719	0.50303	0.012494	0.24863	1	22.1214	19.3228	31.102	24.1821	24.1137	30.0529	40.6369	31.6011	subtilisin-like protease SBT1.4
FAN_icon19784085.1.g00001.1	-1.04256	-0.0601338	0.879036	0.999996	1	2.3915	2.29253	1.43548	2.03984	1.56953	2.19617	1.62548	1.79706	---NA---
FAN_icon19784401.1.g00001.1	1.01885	0.0269386	0.901233	0.999996	1	10.5466	10.8323	11.2001	10.8597	8.27696	11.4105	10.7526	10.1467	alpha-(1,4)-fucosyltransferase
FAN_icon19784953.1.g00001.1	1.95131	0.96444	0.00802	0.18114	1	3.98584	1.96503	3.58869	3.17985	5.13664	7.16645	4.06369	5.45559	L-aspartate oxidase, chloroplastic
FAN_icon19788041.1.g00001.1	1.89607	0.923012	9.49e-06	0.000761	1	73.6009	76.0212	90.0183	79.8801	132.481	139.305	147.254	139.68	phenolic glucoside malonyltransferase 1-like
FAN_icon19788263.1.g00001.1	1.02956	0.0420303	0.876426	0.999996	1	6.21019	7.10738	7.45521	6.92426	6.82814	4.88825	9.04499	6.92046	GTP_EFTU_D3 domain-containing protein/Abhydrolase_5 domain-containing protein
FAN_icon19788361.1.g00001.1	1.13434	0.181853	0.419251	0.999996	1	6.55763	8.65379	7.15663	7.45602	7.25587	7.83727	8.91428	8.00247	probable methyltransferase PMT11
FAN_icon19788371.1.g00001.1	-1.3734	-0.457751	0.069681	0.737749	1	8.94222	9.63347	11.6892	10.0883	6.40224	6.68473	7.0909	6.72596	TMV resistance protein N-like
FAN_icon19789187.1.g00001.1	1.81981	0.863789	0.027087	0.416274	1	2.05855	1.52231	1.72988	1.77025	3.09506	2.86547	2.93827	2.96627	dnaJ homolog subfamily C member 28
FAN_icon19789931.1.g00001.1	1.92316	0.943475	0.0106344	0.222048	1	3.37817	2.12263	2.6241	2.7083	5.40634	4.14914	4.86233	4.80594	magnesium-protoporphyrin IX monomethyl ester [oxidative] cyclase, chloroplastic
FAN_icon19792129.1.g00001.1	-1.92344	-0.943691	9.92e-06	0.000792	1	13.9945	15.6652	12.174	13.9446	7.26049	7.05803	5.58308	6.63387	probable acetyltransferase NATA1-like
FAN_icon19792307.1.g00001.1	-1.06865	-0.0957958	0.641801	0.999996	1	20.0703	16.8177	24.3325	20.4069	16.6458	17.1728	18.6389	17.4859	U-box domain-containing protein 17
FAN_icon19793009.1.g00001.1	1.06371	0.0891104	0.743988	0.999996	1	5.81317	6.09417	11.7914	7.89958	6.31472	7.3245	9.40098	7.68007	ethylene-responsive transcription factor 4
FAN_icon19793329.1.g00001.1	-1.91703	-0.938874	0.0200268	0.341869	1	5.71134	3.42938	4.21929	4.45334	1.72999	1.91108	2.91145	2.18417	tolB protein-like protein
FAN_icon19795635.1.g00002.1	2.53676	1.34299	3.13e-06	0.000289	0.837418	5.17284	6.90686	4.13993	5.40654	14.3512	10.7508	14.0637	13.0552	chaperone protein dnaJ 11, chloroplastic-like
FAN_icon19795749.1.g00001.1	-1.5028	-0.587654	0.00674	0.159611	1	14.0682	10.5826	15.2235	13.2914	7.94427	7.81468	8.28255	8.01383	mitochondrial-processing peptidase subunit alpha-like
FAN_icon19796077.1.g00001.1	1.15534	0.208319	0.37652	0.999996	1	10.3035	8.95447	8.80108	9.353	8.51172	9.53851	12.7268	10.259	zinc finger CCCH domain-containing protein 49-like
FAN_icon19796929.1.g00001.1	1.79719	0.84574	0.022593	0.369568	1	1.98143	2.93055	1.4272	2.11306	2.69538	3.6775	5.05033	3.80774	receptor-like serine/threonine-protein kinase At4g25390
FAN_icon19797907.1.g00001.1	1.09174	0.126625	0.616097	0.999996	1	6.93502	5.04707	6.42241	6.13483	5.95821	6.43562	5.65637	6.01673	microtubule-associated family protein
FAN_icon19798385.1.g00001.1	-1.64056	-0.714192	0.107345	0.937975	1	2.97215	2.27932	1.66507	2.30551	0.993034	1.83875	0.808054	1.21328	GTP-binding protein OBGC, chloroplastic isoform X2
FAN_icon19798823.1.g00001.1	-1.04091	-0.0578399	0.768502	0.999996	1	12.6812	13.0247	11.8933	12.5331	11.7745	11.0325	10.5047	11.1039	nucleolin 2
FAN_icon19799479.1.g00001.1	1.13434	0.181856	0.563419	0.999996	1	4.35915	2.27932	4.2816	3.64003	3.83027	3.44765	3.83825	3.70539	phospholipid-transporting ATPase 1-like
FAN_icon19799767.1.g00001.1	1.1477	0.19875	0.5792	0.999996	1	4.5573	2.93055	3.33014	3.606	3.54655	2.87304	5.45436	3.95799	F-box/kelch-repeat protein At1g55270-like
FAN_icon19800259.1.g00001.1	-1.74757	-0.805349	0.0538666	0.637071	1	2.57586	2.44213	2.1408	2.38626	0.851172	1.14922	2.02013	1.34017	protein NLP6
FAN_icon19800395.1.g00001.1	-1.07656	-0.106434	0.538351	0.999996	1	26.1549	25.8866	24.7382	25.5932	20.7119	22.9844	22.0195	21.9052	protein phosphatase 2C 16-like
FAN_icon19805019.1.g00001.1	-1.04598	-0.0648492	0.826164	0.999996	1	5.3345	6.33129	5.6924	5.78606	6.93126	4.0107	4.43152	5.1245	Protein HLJ1
FAN_icon19805259.1.g00001.1	-2.82325	-1.49736	0.00156	0.0530352	1	4.14905	2.59745	3.08338	3.27663	0.424363	1.71887	0.805732	0.982989	PREDICTED: uncharacterized protein LOC101293077 isoform X2
FAN_icon19805865.1.g00001.1	1.02463	0.0351066	0.92021	0.999996	1	2.96361	4.87022	3.08338	3.63907	1.98036	4.92744	3.42436	3.44405	zinc finger CCCH domain-containing protein 13
FAN_icon19806335.1.g00001.1	-1.03251	-0.046149	0.833364	0.999996	1	27.4628	29.3837	26.8017	27.8827	27.7251	22.2308	24.9777	24.9778	cytochrome P450 71A26-like
FAN_icon19806701.1.g00001.1	-1.03598	-0.0509893	0.897312	0.999996	1	3.95148	3.24681	1.4231	2.8738	2.40472	3.09397	2.21576	2.57149	U4/U6.U5 tri-snRNP-associated protein 2-like
FAN_icon19807083.1.g00001.1	1.12661	0.17199	0.507792	0.999996	1	18.9592	22.5228	12.0656	17.8492	18.4802	15.5007	22.5899	18.857	pleiotropic drug resistance protein 2-like
FAN_icon19808649.1.g00001.1	-2.65293	-1.40759	0.00564	0.139491	1	2.26441	3.7212	2.22413	2.73658	1.17907	0.835763	0.839505	0.951446	protein SUPPRESSOR OF MAX2 1-like
FAN_icon19810233.1.g00001.1	1.08515	0.117901	0.779584	0.999996	1	2.16709	1.61876	5.43959	3.07514	3.94937	2.74232	2.00856	2.90008	ethylene-responsive transcription factor ERF105-like
FAN_icon19810357.1.g00001.1	1.46504	0.550937	0.184506	0.999996	1	1.57606	2.42813	2.36504	2.12308	2.53888	2.97084	3.21369	2.90781	IAA-amino acid hydrolase ILR1-like 4
FAN_icon19811251.1.g00001.1	-1.43002	-0.516031	0.0134022	0.260673	1	13.166	12.1918	13.2967	12.8848	8.22929	8.24223	8.30957	8.26036	PREDICTED: uncharacterized protein LOC101310200
FAN_icon19812255.1.g00001.1	-1.13623	-0.184249	0.635673	0.999996	1	2.29186	2.56793	2.00097	2.28692	2.08838	1.81263	1.69936	1.86679	pentatricopeptide repeat-containing protein At5g66520-like
FAN_icon19812435.1.g00001.1	1.37129	0.455536	0.176786	0.999996	1	4.72819	3.56126	6.85861	5.04935	3.66728	5.5989	10.0428	6.43632	DPP6 N-terminal domain-like protein
FAN_icon19813935.1.g00001.1	-1.08458	-0.117139	0.757699	0.999996	1	4.53118	2.91376	5.67609	4.37368	1.69259	5.37037	3.81626	3.62641	glutamate synthase 1 [NADH], chloroplastic isoform X1
FAN_icon19815117.1.g00001.1	2.71882	1.44298	2.03e-10	4.67e-08	5.44e-05	8.87837	9.50059	11.154	9.84433	28.087	23.1124	22.1032	24.4342	E3 ubiquitin-protein ligase ATL6
FAN_icon19815299.1.g00001.1	-1.01998	-0.0285425	0.900171	0.999996	1	10.1639	14.0827	8.61285	10.9531	9.98791	11.212	8.73693	9.97896	tRNA (guanine-N(7)-)-methyltransferase
FAN_icon19817431.1.g00001.1	2.93534	1.55353	0.00899	0.197046	1	0.892932	0.91712	0.803959	0.871337	1.9179	2.07158	3.4139	2.46779	protein NRT1/ PTR FAMILY 7.3
FAN_icon19817543.1.g00001.1	1.17627	0.234222	0.199881	0.999996	1	14.9298	17.1098	17.2154	16.4183	15.4711	19.0274	19.0268	17.8418	probable pre-mRNA-splicing factor ATP-dependent RNA helicase DEAH5
FAN_icon19818459.1.g00001.1	1.193	0.254592	0.318388	0.999996	1	7.46491	6.61794	7.31067	7.13117	7.3136	8.88706	6.6093	7.60332	acyl-coenzyme A oxidase 2, peroxisomal
FAN_icon19819429.1.g00001.1	1.0504	0.0709323	0.661988	0.999996	1	61.0058	65.8015	65.6025	64.1366	65.0183	66.732	52.2701	61.3401	splicing factor 3B subunit 6-like protein
FAN_icon19819543.1.g00001.1	-1.08769	-0.121267	0.579387	0.999996	1	14.3405	12.106	11.7914	12.746	11.8143	11.5076	8.21156	10.5111	ABC transporter C family member 12-like
FAN_icon19820231.1.g00001.1	-1.21628	-0.282476	0.355954	0.999996	1	3.22608	7.28962	4.59899	5.03823	3.75331	3.62526	4.72806	4.03554	protein CYPRO4
FAN_icon19821619.1.g00001.1	1.30495	0.383989	0.314665	0.999996	1	2.62119	2.98212	1.45231	2.35187	2.7428	3.39137	2.46681	2.867	DUF2358 domain-containing protein
FAN_icon19825307.1.g00001.1	1.861	0.896081	0.0697623	0.73828	1	0.391771	1.28763	2.11641	1.26527	1.40245	2.15863	2.99567	2.18558	cytochrome P450 81E8-like
FAN_icon19827123.1.g00001.1	1.09733	0.133996	0.635073	0.999996	1	8.61895	5.95527	7.99531	7.52318	8.41472	6.70311	7.58903	7.56895	protein RER1A-like
FAN_icon19827129.1.g00001.1	-1.81642	-0.861096	0.00911	0.1989	1	10.2315	9.75204	5.40439	8.46265	4.6882	4.15394	4.17254	4.33823	protein NUCLEAR FUSION DEFECTIVE 4-like
FAN_icon19828341.1.g00001.1	1.19566	0.257802	0.185501	0.999996	1	19.5885	24.6258	27.043	23.7524	23.982	26.8125	27.7599	26.1848	sulfhydryl oxidase 2 isoform X2
FAN_icon19829425.1.g00001.1	1.03255	0.0462152	0.811287	0.999996	1	23.898	22.2115	25.1617	23.7571	22.7198	22.836	21.9682	22.508	YTH domain-containing family protein 1-like
FAN_icon19829909.1.g00001.1	-1.40762	-0.493262	0.101417	0.908289	1	4.89713	6.27717	4.23281	5.13571	3.64638	3.29475	3.39509	3.44541	DEAD-box ATP-dependent RNA helicase 42
FAN_icon19830689.1.g00001.1	-1.23859	-0.308697	0.197355	0.999996	1	8.81484	7.88671	7.525	8.07551	5.32932	6.36228	6.39076	6.02745	protein CHROMATIN REMODELING 4 isoform X1
FAN_icon19832091.1.g00001.1	1.13196	0.178819	0.565249	0.999996	1	3.923	4.07168	3.47014	3.82161	4.13913	3.95186	3.99962	4.03021	brefeldin A-inhibited guanine nucleotide-exchange protein 2-like
FAN_icon19833627.1.g00001.1	-2.66948	-1.41656	0.00328	0.0932024	1	2.34395	5.61736	4.45527	4.13886	2.0977	0.679736	1.59315	1.45686	threonine synthase 1, chloroplastic-like
FAN_icon19833817.1.g00001.1	1.01824	0.0260749	0.933003	0.999996	1	3.83096	6.12991	3.14668	4.36918	3.17588	4.7947	4.93363	4.3014	Dentin sialophosphoprotein-related, putative isoform 3
FAN_icon19833979.1.g00001.1	-1.34278	-0.425225	0.0560566	0.652515	1	17.1889	16.6916	20.166	18.0155	13.1456	8.83657	15.7324	12.5715	PRA1 family protein B1-like
FAN_icon19835421.1.g00001.1	-2.47622	-1.30814	0.009	0.197256	1	2.92993	3.37041	1.40693	2.56909	0.978929	0.679736	1.39401	1.01756	probable pectinesterase/pectinesterase inhibitor 12
FAN_icon19836953.1.g00001.1	-1.08362	-0.11586	0.49559	0.999996	1	80.8661	85.3838	83.9468	83.3989	69.7836	71.9387	71.2935	71.0053	ubiquitin-activating enzyme E1 1-like
FAN_icon19838925.1.g00001.1	1.14775	0.198811	0.623528	0.999996	1	1.75298	3.84099	1.40294	2.3323	2.09176	2.82421	2.9787	2.63156	calpain-type cysteine protease DEK1
FAN_icon19839057.1.g00001.1	4.4095	2.14062	3.58e-07	4.32e-05	0.0958643	0.779102	0.960248	2.33824	1.3592	5.15968	5.87436	4.36875	5.13426	cytochrome P450 86A22
FAN_icon19839615.1.g00001.1	-1.5368	-0.619926	0.0471724	0.587559	1	5.25894	4.48116	7.71619	5.81876	4.18352	2.71124	3.37586	3.42354	---NA---
FAN_icon19842155.1.g00001.1	-1.38242	-0.4672	0.0757065	0.775284	1	5.45371	7.3619	7.24854	6.68805	5.02023	4.2928	3.97159	4.42821	peroxiredoxin-2E-2, chloroplastic
FAN_icon19842421.1.g00001.1	-1.00804	-0.0115462	0.959436	0.999996	1	9.73877	7.84202	11.4574	9.67939	7.94869	8.24669	10.3261	8.84051	ALBINO3-like protein 1, chloroplastic
FAN_icon19843335.1.g00001.1	1.68851	0.755755	0.0350826	0.490024	1	2.32712	1.91212	1.77778	2.00567	2.87784	3.43563	3.01963	3.11103	serine/threonine-protein kinase HT1
FAN_icon19843509.1.g00001.1	-3.85923	-1.94831	3.37e-06	0.000309	0.90155	6.50942	6.01717	14.4078	8.97814	1.74767	2.12367	2.48871	2.12002	PREDICTED: uncharacterized protein LOC101308766
FAN_icon19843963.1.g00001.1	-1.16617	-0.221776	0.394803	0.999996	1	8.71831	5.6983	7.13601	7.1842	5.2489	6.66546	4.24228	5.38555	histone-lysine N-methyltransferase ATXR3-like
FAN_icon19844583.1.g00001.1	1.32308	0.4039	0.0986849	0.894569	1	12.0761	12.1631	9.58678	11.2753	12.1322	10.9579	19.2622	14.1175	nuclear transcription factor Y subunit C-1-like
FAN_icon19845089.1.g00001.1	1.08769	0.121261	0.551068	0.999996	1	14.6082	11.0428	12.6265	12.7592	13.6662	11.7487	12.9077	12.7742	crocetin glucosyltransferase, chloroplastic-like
FAN_icon19845479.1.g00001.1	1.28677	0.363758	0.133883	0.999996	1	7.54373	7.96945	8.02111	7.84477	7.40707	9.37567	11.8662	9.54965	uncharacterized transporter YBR287W-like
FAN_icon19846865.1.g00001.1	-1.21792	-0.284415	0.45049	0.999996	1	2.97941	6.40272	4.95239	4.77817	3.93809	4.51949	2.10296	3.52018	protein CHROMATIN REMODELING 19
FAN_icon19847289.1.g00001.1	-1.07267	-0.101201	0.652869	0.999996	1	17.286	19.9486	15.8551	17.6966	12.3761	17.1227	16.4356	15.3114	ethylene-responsive transcription factor ERF118
FAN_icon19847499.1.g00001.1	-1.04017	-0.0568133	0.763365	0.999996	1	13.5958	13.5651	15.6219	14.2609	11.8198	13.6306	11.6831	12.3778	non-lysosomal glucosylceramidase
FAN_icon19847733.1.g00001.1	1.219	0.285697	0.216845	0.999996	1	11.3834	7.10859	11.479	9.99035	9.29102	12.5444	10.4452	10.7602	PTI1-like tyrosine-protein kinase 3
FAN_icon19848303.1.g00001.1	-1.35146	-0.434518	0.0816049	0.804588	1	6.63432	7.4335	6.75765	6.94182	4.74989	4.31427	5.5341	4.86609	arabinosyltransferase RRA3-like
FAN_icon19849221.1.g00001.1	-1.86761	-0.901191	0.00439	0.116036	1	134.015	135.172	118.68	129.289	58.2648	52.7199	81.1877	64.0575	probable xyloglucan endotransglucosylase/hydrolase protein B
FAN_icon19849613.1.g00001.1	1.73756	0.797066	0.0707853	0.743765	1	1.5538	2.23425	2.5648	2.11762	3.89359	3.26683	2.97028	3.3769	early nodulin-75-like
FAN_icon19849961.1.g00001.1	-1.4731	-0.558854	0.0357668	0.49611	1	19.811	26.4918	19.8189	22.0406	9.59492	13.8559	18.4157	13.9555	DNA (cytosine-5)-methyltransferase 1-like
FAN_icon19851357.1.g00001.1	-1.75885	-0.814636	0.0176193	0.314373	1	5.16662	6.53116	3.81687	5.17155	3.27226	2.18982	3.03896	2.83368	autophagy-related protein 18a-like
FAN_icon19851493.1.g00001.1	1.24947	0.321316	0.221839	0.999996	1	4.46718	5.42603	3.73061	4.54128	5.1451	4.84392	6.53462	5.50788	tubby-like F-box protein 8
FAN_icon19851699.1.g00001.1	-1.6052	-0.682753	0.0130236	0.255707	1	6.54816	5.54857	5.40439	5.83371	2.93013	3.67921	3.33803	3.31579	RAB6A-GEF complex partner protein 1-like
FAN_icon19851737.1.g00001.1	1.24443	0.315489	0.186862	0.999996	1	43.3411	47.5449	38.9544	43.2801	54.7499	48.8273	45.5757	49.7176	PREDICTED: uncharacterized protein LOC101298327
FAN_icon19851825.1.g00001.1	-1.05087	-0.0715833	0.820714	0.999996	1	4.27295	3.51096	5.36276	4.38222	2.22491	4.16802	5.14849	3.84714	phosphoenolpyruvate carboxylase
FAN_icon19852331.1.g00001.1	1.0018	0.00259	0.99212	0.999996	1	4.86766	5.99942	5.60005	5.48904	4.64671	5.05825	5.78986	5.16494	WPP domain-interacting protein 2-like
FAN_icon19852955.1.g00001.1	-1.21737	-0.283765	0.19707	0.999996	1	27.9684	38.6206	22.3837	29.6576	20.3023	21.854	26.1385	22.7649	leucine-rich repeat extensin-like protein 2
FAN_icon19855793.1.g00001.1	1.59354	0.672239	0.125309	0.999996	1	2.89264	2.55962	1.06848	2.17358	2.38962	2.32298	5.67141	3.46134	DNAse I-like superfamily protein
FAN_icon19855935.1.g00001.1	1.26226	0.336012	0.162306	0.999996	1	8.04161	5.45123	6.99899	6.83061	7.48467	8.86174	6.55894	7.63512	PREDICTED: uncharacterized protein LOC101311155 isoform X2
FAN_icon19856223.1.g00001.1	-1.91989	-0.941025	0.000211	0.0106079	1	115.626	107.738	107.651	110.338	46.4528	56.3907	56.2764	53.04	PREDICTED: uncharacterized protein LOC101295567 isoform X2
FAN_icon19857241.1.g00001.1	307.777	8.26574	0.000554	0.0232923	1	0	0	0	0	8.31991	7.07691	4.14668	6.5145	PREDICTED: uncharacterized protein LOC101308184 isoform X1
FAN_icon19858287.1.g00001.1	-1.11777	-0.160618	0.48936	0.999996	1	13.7511	11.9355	9.76527	11.8173	10.1226	7.75091	12.2426	10.0387	protein SENSITIVE TO PROTON RHIZOTOXICITY 1-like
FAN_icon19858369.1.g00001.1	1.08347	0.115657	0.675706	0.999996	1	6.58506	5.56989	5.11514	5.7567	5.9626	4.38095	7.70098	6.01484	elongation factor Tu GTP-binding domain-containing protein 1
FAN_icon19859259.1.g00001.1	-1.06917	-0.0964916	0.558989	0.999996	1	49.3879	51.8795	49.7564	50.3413	37.5783	46.8424	46.2059	43.5422	Nuclear-interacting partner of ALK
FAN_icon19863879.1.g00001.1	-1.09527	-0.131283	0.496181	0.999996	1	16.0301	17.7736	16.4616	16.7551	13.2745	14.7862	14.3742	14.1449	PREDICTED: uncharacterized protein LOC101296055
FAN_icon19865509.1.g00001.1	-1.03849	-0.0544916	0.747516	0.999996	1	32.8328	40.3079	34.3143	35.8183	30.0058	33.829	32.0957	31.9768	RNA polymerase II largest subunit
FAN_icon19866113.1.g00001.1	1.27717	0.352947	0.169781	0.999996	1	3.66955	4.91947	5.10078	4.56326	5.1162	4.92872	6.49791	5.51428	WD40 domain-containing protein
FAN_icon19866341.1.g00001.1	-1.04108	-0.0580783	0.815356	0.999996	1	6.56656	7.93463	8.57858	7.69326	5.80758	6.94502	7.87625	6.87628	leucine-rich repeat receptor-like serine/threonine-protein kinase BAM1
FAN_icon19866885.1.g00001.1	-1.772	-0.825375	0.00153	0.0523371	1	8.4741	10.7609	12.485	10.5733	7.0323	4.57981	4.71251	5.44154	GEM-like protein 5
FAN_icon19867141.1.g00001.1	1.39887	0.484265	0.0480016	0.593781	1	10.8045	8.7163	8.72564	9.41547	9.14199	13.7863	13.6192	12.1825	putative HVA22-like protein g
FAN_icon19867683.1.g00001.1	-1.42591	-0.511886	0.0645697	0.706629	1	5.50046	5.48804	8.72564	6.57138	3.23486	4.67141	4.4062	4.10416	transcription factor GTE7-like
FAN_icon19868241.1.g00001.1	1.14353	0.1935	0.519435	0.999996	1	5.9054	3.29263	3.79784	4.33196	4.83201	4.77066	3.65545	4.41938	F-box/kelch-repeat protein At1g22040
FAN_icon19871803.1.g00001.1	-1.1523	-0.204522	0.519217	0.999996	1	6.55824	4.51957	7.36509	6.14763	4.99835	3.80373	6.03927	4.94712	polygalacturonase ADPG2
FAN_icon19872071.1.g00001.1	-1.14527	-0.195688	0.630271	0.999996	1	2.11852	1.89898	4.39288	2.80346	1.65466	2.68086	1.96355	2.09969	histone deacetylase 8
FAN_icon19872747.1.g00001.1	1.09201	0.126989	0.504019	0.999996	1	36.0149	46.3667	42.0791	41.4869	42.4696	40.9949	42.2163	41.8936	probable dolichyl-diphosphooligosaccharide--protein glycosyltransferase subunit 3B
FAN_icon19873013.1.g00001.1	-1.05604	-0.078664	0.805175	0.999996	1	112.667	132.612	125.775	123.685	127.822	80.9844	115.653	108.153	---NA---
FAN_icon19873975.1.g00001.1	-1.19776	-0.260339	0.379284	0.999996	1	5.38838	4.60457	7.50362	5.83219	3.08628	5.12537	4.83439	4.34868	serine/threonine protein phosphatase 2A 57 kDa regulatory subunit B' iota isoform-like
FAN_icon19875123.1.g00001.1	1.10966	0.150116	0.611685	0.999996	1	5.79402	4.60209	3.94151	4.77921	4.97792	4.59267	5.31647	4.96236	PREDICTED: uncharacterized protein LOC101304761
FAN_icon19876227.1.g00001.1	-1.61302	-0.689765	0.0360158	0.498181	1	6.89857	13.2262	8.55764	9.56079	6.25616	6.4018	3.51665	5.39154	polygalacturonase inhibitor protein
FAN_icon19876709.1.g00001.1	1.63542	0.709657	0.0978554	0.889853	1	0.960276	1.89367	2.07502	1.64299	2.88757	2.67338	1.56645	2.3758	PREDICTED: uncharacterized protein LOC101300538
FAN_icon19876867.1.g00001.1	-1.40107	-0.486534	0.260044	0.999996	1	2.97941	2.63641	1.6508	2.42221	1.47678	1.06341	2.80395	1.78138	---NA---
FAN_icon19878205.1.g00001.1	1.17169	0.228589	0.278416	0.999996	1	26.5036	28.0895	28.3587	27.6506	31.2132	28.1818	30.35	29.915	pyruvate dehydrogenase E1 component subunit alpha, mitochondrial
FAN_icon19878345.1.g00001.1	-1.4814	-0.566964	0.084728	0.81893	1	10.6133	11.5643	6.6475	9.60838	7.59866	4.68364	5.88076	6.05435	L-type lectin-domain containing receptor kinase VII.1
FAN_icon19879197.1.g00001.1	-1.10344	-0.142012	0.549559	0.999996	1	18.4373	11.362	13.1418	14.3137	14.8503	11.8074	8.61548	11.7577	PREDICTED: uncharacterized protein LOC101299141
FAN_icon19879709.1.g00001.1	-1.26123	-0.334829	0.311593	0.999996	1	3.18314	4.01042	2.80228	3.33194	2.27899	2.33852	3.02895	2.54882	protein FAR1-RELATED SEQUENCE 6-like
FAN_icon19880813.1.g00001.1	11.845	3.56621	4.27e-05	0.00277	1	0	0	0.919664	0.306555	3.97648	1.77729	4.10048	3.28475	fasciclin-like arabinogalactan protein 1
FAN_icon19881343.1.g00001.1	-1.25433	-0.326912	0.260606	0.999996	1	5.94185	5.75408	5.85931	5.85175	4.55797	5.04627	2.59625	4.06683	PREDICTED: uncharacterized protein LOC101313301 isoform X2
FAN_icon19881581.1.g00001.1	3.42518	1.77618	2e-06	0.000196	0.535198	0.766081	1.4163	3.44874	1.87704	4.66208	5.77618	6.63887	5.69238	PREDICTED: uncharacterized protein LOC101306358
FAN_icon19881673.1.g00001.1	1.096	0.132245	0.509416	0.999996	1	14.0182	12.0668	12.2875	12.7908	12.9039	13.4217	12.0234	12.783	pre-mRNA-splicing factor ATP-dependent RNA helicase DEAH7
FAN_icon19881751.1.g00001.1	-1.22513	-0.29293	0.265475	0.999996	1	6.12864	6.13729	5.28807	5.85133	5.21056	4.22105	3.70996	4.38053	protein MODIFIER OF SNC1 1
FAN_icon19882269.1.g00001.1	1.10173	0.13977	0.563032	0.999996	1	12.8318	13.5335	11.2659	12.5437	11.5181	13.3296	13.6683	12.8387	eukaryotic translation initiation factor 4G
FAN_icon19883803.1.g00001.1	-1.15187	-0.203973	0.593927	0.999996	1	2.92993	1.92595	3.28283	2.71291	2.3774	1.24618	3.1863	2.26996	serine hydroxymethyltransferase 7-like
FAN_icon19884381.1.g00001.1	-1.06998	-0.0975781	0.613043	0.999996	1	22.7909	23.4476	24.3711	23.5365	17.14	23.2158	20.1119	20.1559	BRASSINOSTEROID INSENSITIVE 1-associated receptor kinase 1-like
FAN_icon19885089.1.g00001.1	1.23645	0.306209	0.118208	0.974499	1	16.6617	15.9433	15.4446	16.0165	19.026	18.5934	16.7721	18.1305	BSD domain-containing protein 1-like
FAN_icon19885521.1.g00001.1	2.92732	1.54958	0.00491	0.125939	1	1.18886	1.30247	0.237867	0.909732	2.55352	1.37906	4.24228	2.72495	probable L-type lectin-domain containing receptor kinase S.7
FAN_icon19886397.1.g00001.1	-1.47728	-0.562939	0.00475	0.123067	1	14.364	16.5235	15.8642	15.5839	10.4211	10.3305	7.81043	9.52068	callose synthase 12-like
FAN_icon19886801.1.g00001.1	-1.36867	-0.452778	0.030465	0.448716	1	15.7697	17.1039	13.1256	15.333	10.8388	9.02435	12.4334	10.7655	2-methyl-6-phytyl-1,4-hydroquinone methyltransferase, chloroplastic-like
FAN_icon19888017.1.g00001.1	1.16261	0.217363	0.338782	0.999996	1	8.84002	9.52337	9.43312	9.26551	10.2672	11.1658	7.41043	9.61446	protein NETWORKED 1A
FAN_icon19888889.1.g00001.1	-1.82428	-0.867326	0.0119128	0.240301	1	6.12069	5.69975	3.18403	5.00149	2.48322	2.83997	2.28809	2.53709	PREDICTED: uncharacterized protein LOC101292598 isoform X2
FAN_icon19888969.1.g00001.1	1.16988	0.226366	0.45557	0.999996	1	6.34059	7.16358	2.37867	5.29428	5.95821	5.2864	6.86846	6.03769	probable methyltransferase PMT23
FAN_icon19889127.1.g00001.1	-1.03888	-0.0550228	0.798511	0.999996	1	13.9421	12.2405	15.1323	13.7716	12.58	10.5233	13.825	12.3094	dicarboxylate transporter 2.1, chloroplastic-like
FAN_icon19890771.1.g00001.1	1.92785	0.946994	0.0202568	0.344454	1	2.10087	0.784647	1.37566	1.42039	3.00826	2.43698	1.75247	2.39924	transcription factor DIVARICATA-like
FAN_icon19892421.1.g00001.1	-2.72589	-1.44673	0.000136	0.00734	1	5.15668	3.13859	5.50265	4.59931	1.64087	1.66158	0.973592	1.42535	protein LYK5-like
FAN_icon19892745.1.g00001.1	-1.06747	-0.0941949	0.757089	0.999996	1	5.92063	3.7663	3.20988	4.29894	4.37566	2.88007	4.28381	3.84651	phospholipid-transporting ATPase 1-like
FAN_icon19893391.1.g00001.1	1.31778	0.398112	0.0382972	0.517809	1	103.038	92.3741	89.6672	95.0264	110.793	114.413	121.843	115.683	zinc transporter 6, chloroplastic
FAN_icon19893789.1.g00001.1	-2.11824	-1.08286	0.00143	0.0494224	1	4.1901	3.91237	3.42963	3.84403	1.3636	1.76744	1.94179	1.69094	pathogenesis-related genes transcriptional activator PTI6-like
FAN_icon19894657.1.g00001.1	-1.94922	-0.962895	0.00607	0.147635	1	2.91338	4.14932	3.73061	3.59777	2.08585	1.80239	0.990094	1.62611	PREDICTED: uncharacterized protein LOC101314850
FAN_icon19895337.1.g00001.1	-1.16331	-0.218239	0.517716	0.999996	1	3.04735	2.66041	3.20099	2.96958	2.45449	2.31976	2.13597	2.30341	---NA---
FAN_icon19895903.1.g00001.1	-1.33907	-0.421234	0.306496	0.999996	1	2.34153	2.9734	2.55541	2.62345	2.13364	1.23461	2.38726	1.9185	PREDICTED: uncharacterized protein At3g49055
FAN_icon19896443.1.g00001.1	-1.16477	-0.220048	0.328341	0.999996	1	16.5699	17.9969	17.1482	17.2383	12.9542	11.157	17.4761	13.8624	Tubulin beta-8 chain
FAN_icon19896779.1.g00001.1	1.05756	0.0807376	0.728609	0.999996	1	7.80882	10.4851	12.118	10.1373	10.6361	9.05813	9.90313	9.86579	stress response protein NST1-like
FAN_icon19897697.1.g00001.1	-1.53348	-0.616811	0.0191007	0.331575	1	6.66607	6.57278	7.31655	6.8518	4.22717	4.4186	3.30104	3.98227	protein FAR1-RELATED SEQUENCE 5-like
FAN_icon19897961.1.g00001.1	1.10218	0.140355	0.682049	0.999996	1	5.33285	2.9734	3.20099	3.83575	3.40901	3.09302	5.63119	4.04441	pentatricopeptide repeat-containing protein At2g29760, chloroplastic
FAN_icon19899859.1.g00001.1	-1.34193	-0.424306	0.101342	0.907906	1	9.3193	10.7204	13.4252	11.1549	6.96876	7.08673	9.07904	7.71151	phytochrome A-associated F-box protein
FAN_icon19900843.1.g00001.1	-1.06158	-0.0862128	0.818317	0.999996	1	2.57834	3.53091	5.67461	3.92795	2.61514	3.24008	4.38117	3.41213	protein FMP32, mitochondrial
FAN_icon19902853.1.g00001.1	-1.53796	-0.621022	0.128542	0.999996	1	2.14862	2.72843	1.64142	2.17282	1.53832	1.13289	1.39401	1.35507	transcription termination factor MTERF15, mitochondrial-like
FAN_icon19903649.1.g00001.1	-1.1476	-0.198616	0.549351	0.999996	1	3.03893	7.17887	4.78822	5.00201	3.80755	3.19463	5.61564	4.20594	plant UBX domain-containing protein 4-like
FAN_icon19905265.1.g00001.1	-1.01943	-0.0277636	0.895175	0.999996	1	18.2572	11.8096	16.3214	15.4627	13.7666	14.1938	13.2673	13.7426	non-lysosomal glucosylceramidase
FAN_icon19905669.1.g00001.1	1.02089	0.0298275	0.89852	0.999996	1	8.73692	6.86674	6.84032	7.48133	7.47911	7.38071	5.80928	6.8897	PREDICTED: uncharacterized protein LOC101292233
FAN_icon19906001.1.g00001.1	-1.00633	-0.00911	0.977331	0.999996	1	2.65906	3.7455	3.19215	3.1989	3.26361	2.754	2.90464	2.97408	myosin-11 isoform X1
FAN_icon19906125.1.g00001.1	-1.2364	-0.30615	0.367582	0.999996	1	3.57173	3.66848	2.94785	3.39602	2.71703	2.58947	2.27593	2.52748	ABC transporter C family member 8-like
FAN_icon19906691.1.g00001.1	2.95163	1.56151	0.00734	0.169548	1	0.634668	0.869147	0.507937	0.670584	1.51465	1.47241	3.23532	2.07413	receptor-like protein kinase HAIKU2
FAN_icon19908587.1.g00001.1	-1.55072	-0.632941	0.0448237	0.571119	1	96.9778	128.552	101.867	109.132	70.1099	59.2126	65.6571	64.9932	4-coumarate--CoA ligase-like 7
FAN_icon19909841.1.g00001.1	-2.04419	-1.03153	0.020699	0.348979	1	3.78819	2.80138	2.72859	3.10606	1.4917	0.878851	2.1242	1.49825	U3 small nucleolar RNA-associated protein 18 homolog
FAN_icon19910651.1.g00001.1	-1.17379	-0.231178	0.51343	0.999996	1	4.18705	5.07003	3.70371	4.32026	3.47107	3.32315	3.5948	3.46301	CDPK-related kinase 4-like
FAN_icon19910769.1.g00001.1	6.46841	2.69341	2.81e-08	4.42e-06	0.00751	0	2.87261	1.16582	1.34614	8.20435	7.09691	9.90094	8.40073	exocyst complex component EXO70A1-like
FAN_icon19912043.1.g00001.1	1.03597	0.0509838	0.780972	0.999996	1	16.8575	22.2554	16.5989	18.5706	18.1716	17.9066	18.1523	18.0768	dnaJ homolog subfamily C member 2-like
FAN_icon19912169.1.g00001.1	-1.03628	-0.0514106	0.914091	0.999996	1	1.51528	1.24506	3.63812	2.13282	2.57657	1.31828	1.54487	1.81324	PREDICTED: uncharacterized protein LOC101311950 isoform X2
FAN_icon19912271.1.g00001.1	1.12783	0.173547	0.449404	0.999996	1	8.11543	7.77958	9.47178	8.4556	9.19964	7.97557	9.19326	8.78949	putative disease resistance protein At1g50180
FAN_icon19912323.1.g00001.1	-1.00766	-0.0110107	0.956074	0.999996	1	12.8799	14.7851	16.8263	14.8304	13.9677	13.9518	11.9728	13.2974	PREDICTED: uncharacterized protein LOC101309582
FAN_icon19912869.1.g00001.1	-3.97083	-1.98944	0.000446	0.01954	1	5.026	1.65189	4.82689	3.83493	1.29542	0.932815	0.204967	0.811069	xyloglucan endotransglucosylase/hydrolase 2-like
FAN_icon19913307.1.g00001.1	1.82812	0.870359	0.00169	0.0563813	1	23.7089	25.9745	20.8721	23.5185	41.3047	37.7006	40.2866	39.764	protein kinase PINOID-like
FAN_icon19914655.1.g00001.1	-1.14167	-0.191141	0.453264	0.999996	1	5.85557	7.76024	5.66894	6.42825	5.67994	5.47773	4.42931	5.19566	S-adenosyl-L-methionine-dependent tRNA 4-demethylwyosine synthase
FAN_icon19917813.1.g00001.1	-1.17706	-0.235185	0.534294	0.999996	1	2.76604	2.59745	2.37183	2.57844	1.69745	1.83346	2.82006	2.11699	pentatricopeptide repeat-containing protein At2g29760, chloroplastic
FAN_icon19918167.1.g00001.1	1.93174	0.949902	0.00438	0.115865	1	1.51111	2.32807	3.17461	2.33793	4.59804	3.72485	4.04415	4.12235	transcription repressor KAN1 isoform X2
FAN_icon19918239.1.g00001.1	1.38464	0.469513	0.173532	0.999996	1	2.57586	3.90741	4.2816	3.58829	3.97214	4.48195	5.45436	4.63615	BEL1-like homeodomain protein 7
FAN_icon19919131.1.g00001.1	1.46115	0.547106	0.0212263	0.354606	1	8.28836	7.11986	10.1761	8.52812	12.1379	10.9254	10.5628	11.2087	probable sphingolipid transporter spinster homolog 2 isoform X1
FAN_icon19920287.1.g00001.1	1.23816	0.308201	0.125185	0.999996	1	37.486	29.4081	38.2171	35.0371	40.8644	36.928	42.0592	39.9505	transmembrane protein 106B
FAN_icon19920861.1.g00001.1	-1.00513	-0.00738	0.980748	0.999996	1	3.57907	4.79817	3.39205	3.92309	4.31572	2.62211	4.60923	3.84902	polyadenylation and cleavage factor homolog 4-like isoform X2
FAN_icon19920991.1.g00001.1	-1.1123	-0.153551	0.519258	0.999996	1	18.3762	12.215	21.3166	17.3026	13.7478	15.6877	12.8409	14.0921	xanthine dehydrogenase 1-like isoform X1
FAN_icon19921189.1.g00001.1	1.11933	0.162632	0.374602	0.999996	1	19.0256	18.8831	19.2216	19.0434	20.6345	19.9936	17.6687	19.4323	DNA topoisomerase 6 subunit A
FAN_icon19921713.1.g00001.1	1.13668	0.184821	0.643286	0.999996	1	1.37905	3.39939	2.60154	2.45999	2.82098	2.97084	1.8077	2.53318	60S ribosomal protein L10-like
FAN_icon19921967.1.g00001.1	1.04026	0.0569386	0.800993	0.999996	1	44.2146	33.3301	40.1743	39.2397	39.4971	34.702	38.668	37.6223	Inhibitor of Bruton tyrosine kinase
FAN_icon19922865.1.g00001.1	-1.21738	-0.283777	0.26276	0.999996	1	9.04185	11.2989	9.95001	10.0969	6.60844	9.17737	6.91384	7.56655	auxin response factor 18-like isoform X2
FAN_icon19922921.1.g00001.1	1.39836	0.483735	0.0260229	0.40563	1	11.9575	10.3515	9.22805	10.5124	11.16	15.9759	13.2796	13.4718	transcription factor MYB1R1
FAN_icon19923531.1.g00001.1	1.71429	0.777615	0.00176	0.0580893	1	10.9611	9.82514	8.37361	9.71994	13.8404	16.9914	15.442	15.4246	protein MITOFERRINLIKE 1, chloroplastic
FAN_icon19925245.1.g00001.1	1.06511	0.0910001	0.662676	0.999996	1	10.6069	9.33795	11.8239	10.5896	9.22142	10.6561	11.0072	10.2949	homoserine kinase
FAN_icon19925463.1.g00001.1	-1.19942	-0.26234	0.50278	0.999996	1	2.44214	2.00664	1.57863	2.00914	1.47947	1.74329	1.34068	1.52115	E3 ubiquitin-protein ligase PUB23-like
FAN_icon19928425.1.g00001.1	-1.28723	-0.364274	0.321153	0.999996	1	3.94016	2.91376	3.07455	3.30949	1.69259	2.85658	2.41027	2.31981	cyclin-dependent kinase G-2 isoform X1
FAN_icon19928933.1.g00001.1	-1.59078	-0.669739	0.00715	0.166617	1	6.95072	9.72448	9.92282	8.866	4.30392	5.44779	5.74579	5.16584	AP-5 complex subunit beta-1
FAN_icon19928941.1.g00001.1	-1.40563	-0.491214	0.220205	0.999996	1	1.12714	3.24149	3.15726	2.50863	1.74847	1.85225	1.14916	1.58329	early endosome antigen 1
FAN_icon19929085.1.g00001.1	1.52942	0.612986	0.0262422	0.407766	1	64.745	67.1658	69.9296	67.2801	94.6236	91.3867	98.917	94.9758	zinc finger protein ZAT10
FAN_icon19929181.1.g00001.1	-2.16299	-1.11303	0.00123	0.0439875	1	4.56921	5.54219	5.22404	5.11181	1.40201	2.9025	1.99648	2.10033	delta(8)-fatty-acid desaturase 1-like
FAN_icon19929883.1.g00001.1	-1.04001	-0.0565981	0.850666	0.999996	1	3.59878	5.2915	3.41074	4.10034	3.79706	4.06468	3.08975	3.6505	AAA-ATPase ASD, mitochondrial-like
FAN_icon19930713.1.g00001.1	2.53851	1.34398	0.00221	0.0691233	1	1.69071	1.54357	0.902075	1.37879	2.42096	3.81346	3.83053	3.35498	exocyst complex component EXO70A1-like
FAN_icon19931313.1.g00001.1	-1.15531	-0.208281	0.570231	0.999996	1	4.69643	2.93278	2.93174	3.52032	2.68995	3.37763	2.10679	2.72479	Vacuolar sorting-associated protein 13A
FAN_icon19933393.1.g00001.1	-1.03321	-0.0471322	0.8056	0.999996	1	32.2234	30.9412	34.6352	32.5999	30.1795	30.9678	25.4036	28.8503	eukaryotic translation initiation factor 4G
FAN_icon19933733.1.g00001.1	-1.08537	-0.118188	0.676373	0.999996	1	4.49629	6.15745	7.87165	6.17513	5.36525	4.781	5.53913	5.22846	---NA---
FAN_icon19934041.1.g00001.1	-1.12698	-0.172466	0.382216	0.999996	1	22.8561	20.9353	21.3659	21.7191	15.2909	16.6248	22.1565	18.0241	scopoletin glucosyltransferase-like
FAN_icon19936615.1.g00001.1	1.00902	0.0129507	0.95585	0.999996	1	7.42732	8.02083	9.6806	8.37625	6.83696	8.61559	7.35603	7.60286	B3 domain-containing transcription factor VAL3, putative isoform 1
FAN_icon19938647.1.g00001.1	1.36364	0.447458	0.23849	0.999996	1	2.35612	3.16792	3.0856	2.86988	3.83381	3.85113	3.05726	3.58073	probable nucleoredoxin 3
FAN_icon19939771.1.g00001.1	1.30703	0.386293	0.165883	0.999996	1	5.97876	4.60554	5.15874	5.24768	6.8221	6.61019	4.95262	6.1283	myb-like protein X
FAN_icon19941595.1.g00001.1	-1.28126	-0.357561	0.174223	0.999996	1	10.4628	8.13645	9.6446	9.41462	5.88573	6.93528	7.42893	6.74998	dof zinc finger protein DOF1.2
FAN_icon19941659.1.g00001.1	-1.15989	-0.213988	0.422346	0.999996	1	6.40943	6.06439	7.22806	6.56729	4.58888	5.63246	5.14849	5.12328	probable NAD(P)H dehydrogenase (quinone) FQR1-like 2
FAN_icon19942447.1.g00001.1	2.22234	1.15208	7.3e-08	1.04e-05	0.0195341	13.0785	14.8912	19.2892	15.753	31.7027	32.8342	31.2396	31.9255	protein ECERIFERUM 1-like
FAN_icon19942519.1.g00001.1	-1.0452	-0.0637812	0.819766	0.999996	1	7.46362	5.57512	4.88723	5.97532	4.21013	5.64062	6.22587	5.35887	bifunctional monothiol glutaredoxin-S16, chloroplastic
FAN_icon19942963.1.g00001.1	1.00357	0.00514	0.978293	0.999996	1	14.1996	12.4349	15.4762	14.0369	12.4403	11.92	14.8579	13.0727	splicing factor U2af small subunit B-like
FAN_icon19944249.1.g00001.1	1.11831	0.161321	0.454542	0.999996	1	22.7322	19.9032	22.5922	21.7426	21.8783	18.0477	27.9255	22.6172	protein YIPF6 homolog
FAN_icon19944715.1.g00001.1	1.57041	0.651138	0.0164478	0.299974	1	5.03091	5.66477	6.26318	5.65295	7.07042	7.5649	10.6383	8.42453	acyl-CoA--sterol O-acyltransferase 1-like
FAN_icon19945209.1.g00001.1	-1.03529	-0.0500383	0.81745	0.999996	1	13.1261	12.1549	15.7576	13.6795	13.7236	10.5133	12.1079	12.1149	UBP1-associated protein 2B-like
FAN_icon19946263.1.g00001.1	-1.33826	-0.420363	0.00934	0.202422	1	66.5762	64.9606	60.1803	63.9057	41.8493	47.6925	41.8168	43.7862	F-box protein SKP2A-like
FAN_icon19947337.1.g00001.1	1.22191	0.289142	0.15185	0.999996	1	20.6826	17.4536	20.8027	19.6463	18.9434	24.64	22.4164	21.9999	protein MOS2
FAN_icon19947669.1.g00001.1	1.07266	0.101187	0.662265	0.999996	1	9.6258	7.74783	10.6123	9.32863	9.84523	8.65919	8.61212	9.03885	heat shock cognate 70 kDa protein 2
FAN_icon19948593.1.g00001.1	1.02284	0.0325774	0.924077	0.999996	1	2.79495	2.75583	4.25002	3.26693	2.93489	3.56631	2.08966	2.86362	putative leucine-rich repeat-containing protein DDB_G0290503 isoform X1
FAN_icon19949667.1.g00001.1	-1.15496	-0.207841	0.60785	0.999996	1	4.09926	3.82755	4.92107	4.28263	2.00106	2.80982	5.69908	3.50332	putative SWI/SNF-related matrix-associated actin-dependent regulator of chromatin subfamily A member 3-like 2 isoform X2
FAN_icon19950043.1.g00001.1	1.50209	0.586967	0.0024	0.0735286	1	14.2322	15.9766	14.4385	14.8824	21.3839	19.2995	22.2762	20.9866	putative UDP-rhamnose:rhamnosyltransferase 1
FAN_icon19950455.1.g00001.1	1.02822	0.0401489	0.864961	0.999996	1	12.1674	10.315	12.5201	11.6675	9.95585	11.9858	10.8298	10.9238	Tudor/PWWP/MBT superfamily protein isoform 1
FAN_icon19950589.1.g00001.1	-1.28098	-0.357243	0.144103	0.999996	1	10.563	13.0979	11.989	11.8833	8.25019	9.13403	8.22386	8.53603	PREDICTED: uncharacterized protein LOC103947762
FAN_icon19952191.1.g00001.1	-1.133	-0.180142	0.442491	0.999996	1	8.86473	8.88279	12.4588	10.0688	8.04956	7.27332	9.25831	8.19373	trafficking protein particle complex II-specific subunit 130 homolog
FAN_icon19952601.1.g00001.1	-1.44603	-0.5321	0.104752	0.926766	1	5.94185	8.54393	3.82129	6.10236	3.34251	4.80011	3.67802	3.94021	GATA transcription factor 26
FAN_icon19952693.1.g00001.1	1.22005	0.286944	0.185798	0.999996	1	12.0787	11.2989	12.0464	11.808	13.0383	13.7956	12.6935	13.1758	serine-rich adhesin for platelets isoform X1
FAN_icon19953271.1.g00001.1	-1.71293	-0.776468	0.00326	0.0927743	1	9.10549	9.31397	7.36166	8.59371	6.25305	3.4489	4.54694	4.74963	transcription initiation factor TFIID subunit 8-like
FAN_icon19954689.1.g00001.1	1.03667	0.0519524	0.830803	0.999996	1	8.54801	6.87096	8.47706	7.96534	5.72087	9.48446	6.82041	7.34191	autotransporter domain-containing protein
FAN_icon19956021.1.g00001.1	-1.03017	-0.0428882	0.826508	0.999996	1	24.8043	25.0292	27.165	25.6662	25.2362	25.7439	16.4155	22.4652	protein GPR107-like
FAN_icon19958859.1.g00001.1	-3.01845	-1.59381	0.000329	0.0152287	1	3.89183	2.89325	5.11702	3.96737	1.32685	1.18236	0.944726	1.15131	scopoletin glucosyltransferase-like
FAN_icon19960169.1.g00001.1	-1.69162	-0.758405	0.114071	0.958916	1	3.89551	2.08054	1.16912	2.38172	1.67341	1.58156	0.397159	1.21738	zinc finger CCCH domain-containing protein 13 isoform X2
FAN_icon19960593.1.g00001.1	1.98806	0.991364	0.0356259	0.494889	1	1.11255	3.29095	1.3356	1.91303	4.30131	4.38785	2.04171	3.57696	pleiotropic drug resistance protein 1-like
FAN_icon19961041.1.g00001.1	-1.26021	-0.333666	0.267286	0.999996	1	8.52497	12.1821	12.4588	11.0553	10.4821	5.91181	7.9357	8.10987	PREDICTED: uncharacterized protein LOC101307392
FAN_icon19961133.1.g00001.1	1.21984	0.286693	0.166666	0.999996	1	9.08095	9.13659	10.9015	9.70634	10.4821	10.5338	11.7146	10.9102	WRKY transcription factor 1
FAN_icon19961235.1.g00001.1	-1.0007	-0.00102	0.996504	0.999996	1	9.82225	8.37521	8.67669	8.95805	6.89962	8.38402	9.82515	8.3696	probable LRR receptor-like serine/threonine-protein kinase At2g24230
FAN_icon19961285.1.g00001.1	-1.27938	-0.35544	0.0718545	0.750695	1	43.3661	31.6735	62.7392	45.9263	27.9965	34.9334	35.7106	32.8802	primary amine oxidase-like
FAN_icon19961341.1.g00001.1	-1.08213	-0.11387	0.637684	0.999996	1	11.4902	10.3548	16.0185	12.6212	9.15526	10.6413	12.2814	10.6927	UDP-glucuronate 4-epimerase 3
FAN_icon19961757.1.g00001.1	1.52957	0.613122	0.0620833	0.690722	1	7.78367	8.67976	6.89686	7.78676	13.1358	10.4263	9.44726	11.0031	vinorine synthase-like
FAN_icon19963459.1.g00001.1	1.04961	0.0698504	0.757552	0.999996	1	11.8289	12.9087	14.4223	13.0533	12.7035	13.7214	10.7409	12.3886	MAG2-interacting protein 2-like
FAN_icon19964365.1.g00001.1	1.31111	0.390794	0.270441	0.999996	1	3.46086	2.46453	4.98563	3.637	4.62527	3.61309	4.70461	4.31432	pentatricopeptide repeat-containing protein At1g31790-like
FAN_icon19964953.1.g00001.1	-1.25552	-0.32829	0.100399	0.903614	1	14.7862	13.9718	15.7536	14.8372	11.2479	10.7199	10.364	10.7773	NEDD8-activating enzyme E1 catalytic subunit
FAN_icon19965947.1.g00001.1	-1.23527	-0.304822	0.401289	0.999996	1	1.84827	3.34108	2.21881	2.46939	1.98492	1.71518	2.07281	1.9243	1-phosphatidylinositol-3-phosphate 5-kinase FAB1B
FAN_icon19966409.1.g00001.1	1.10504	0.144103	0.459672	0.999996	1	17.9457	19.0092	17.65	18.2016	19.1951	19.8135	15.8714	18.2933	PREDICTED: uncharacterized protein LOC101313476
FAN_icon19966477.1.g00001.1	1.07545	0.104939	0.732674	0.999996	1	2.95724	4.55601	4.43762	3.98362	3.70519	4.18074	3.95718	3.94771	sacsin
FAN_icon19967597.1.g00001.1	15.7987	3.98173	8.06e-08	1.13e-05	0.0215532	0.207721	0.170678	0.49873	0.292377	4.6103	3.37335	5.50624	4.49663	PREDICTED: uncharacterized protein LOC105352404
FAN_icon19968395.1.g00001.1	-1.38936	-0.474419	0.0188482	0.3288	1	12.9032	10.4507	12.6133	11.9891	7.39052	8.55289	7.32935	7.75759	PREDICTED: uncharacterized protein At1g76660
FAN_icon19970509.1.g00001.1	-1.29458	-0.372482	0.432771	0.999996	1	1.61778	3.48937	2.18488	2.43068	2.02696	2.34576	0.618517	1.66374	protein NEN1-like
FAN_icon19971255.1.g00001.1	-1.77223	-0.825569	0.000643	0.0262839	1	10.6912	15.146	15.7113	13.8495	6.59868	7.48378	7.51728	7.19991	protein EARLY-RESPONSIVE TO DEHYDRATION 7, chloroplastic
FAN_icon19971821.1.g00001.1	-4.51174	-2.17368	8.09e-06	0.000664	1	4.1973	5.91222	2.63935	4.24962	1.14479	0.811468	0.611325	0.855862	auxin-binding protein ABP19a-like
FAN_icon19972967.1.g00001.1	-1.05717	-0.0802091	0.746738	0.999996	1	7.74193	10.1478	10.4005	9.43007	6.59868	9.08745	9.02074	8.23562	DNA topoisomerase 6 subunit A
FAN_icon19973053.1.g00001.1	-1.34808	-0.430907	0.260213	0.999996	1	3.32689	3.64481	3.32822	3.43331	2.64657	1.82237	2.82656	2.43183	putative pentatricopeptide repeat-containing protein At5g06400, mitochondrial
FAN_icon19973247.1.g00001.1	-1.20516	-0.269228	0.481227	0.999996	1	2.39631	2.42336	1.99158	2.27042	1.71566	2.24513	0.93966	1.63348	AAA-ATPase ASD, mitochondrial-like
FAN_icon19973609.1.g00001.1	-1.79479	-0.843817	0.0597916	0.678863	1	2.58064	2.12044	2.21286	2.30465	1.45171	0.855289	1.31552	1.20751	protein CHROMATIN REMODELING 25
FAN_icon19974089.1.g00001.1	-1.16939	-0.225751	0.594816	0.999996	1	3.32059	2.72843	3.51732	3.18878	1.81801	1.24618	4.9786	2.68093	L-ascorbate oxidase homolog
FAN_icon19974307.1.g00001.1	1.38844	0.473463	0.0106306	0.222003	1	23.1411	16.4547	21.9038	20.4999	24.0555	23.617	31.7599	26.4775	E3 ubiquitin-protein ligase KEG
FAN_icon19974353.1.g00001.1	-1.01362	-0.0195219	0.953733	0.999996	1	2.94142	4.83376	2.42764	3.40094	2.63241	3.83851	2.99887	3.1566	zinc finger CCHC domain-containing protein 10
FAN_icon19974875.1.g00001.1	-132.808	-7.05319	0.000609	0.0251792	1	3.35876	3.40916	3.55775	3.44189	0	0	0	0	UDP-glycosyltransferase 89A2-like
FAN_icon19975177.1.g00001.1	-1.61728	-0.693568	0.0143507	0.273649	1	7.00695	5.93733	6.30878	6.41769	4.38959	3.04799	3.57191	3.66983	1-aminocyclopropane-1-carboxylate oxidase homolog 1-like
FAN_icon19975775.1.g00001.1	-1.0489	-0.0688716	0.882472	0.999996	1	2.20607	1.51055	3.31042	2.34235	2.63241	0.959627	2.62401	2.07202	myb-related protein 306-like
FAN_icon19976037.1.g00001.1	1.06856	0.0956644	0.687838	0.999996	1	8.08891	6.79747	13.4624	9.44959	8.42372	9.06315	9.55891	9.01526	SAC3 family protein A-like isoform X1
FAN_icon19976155.1.g00001.1	1.20869	0.273448	0.501131	0.999996	1	1.47071	2.41688	1.32417	1.73725	1.18459	2.45238	2.43658	2.02452	cytochrome P450 CYP749A22-like
FAN_icon19976297.1.g00001.1	-1.07968	-0.110607	0.655616	0.999996	1	7.63953	8.99163	9.41896	8.68337	6.06087	8.38273	7.57823	7.34061	DDT domain-containing protein PTM-like
FAN_icon19977659.1.g00001.1	-1.07226	-0.100661	0.69873	0.999996	1	6.68458	7.06182	5.27338	6.33993	5.74305	5.64936	5.06268	5.48503	kinase-like protein
FAN_icon19977949.1.g00001.1	-1.22808	-0.296404	0.112278	0.951046	1	26.4728	21.7519	23.3936	23.8728	17.6372	19.4058	15.9315	17.6582	proteasome subunit alpha type-3
FAN_icon19978313.1.g00001.1	-1.07346	-0.102271	0.576348	0.999996	1	16.1778	16.1413	16.4155	16.2449	11.9963	15.3033	14.3339	13.8778	Ubiquitin carboxyl-terminal hydrolase 10
FAN_icon19979499.1.g00001.1	-1.84781	-0.885814	0.00453	0.118759	1	7.75287	6.37031	4.65358	6.25892	3.35965	2.6033	3.74414	3.2357	protein WHI4
FAN_icon19979585.1.g00001.1	1.63937	0.713142	0.108025	0.941016	1	0.910672	1.87068	2.73311	1.83815	3.91201	1.98069	2.32115	2.73795	universal stress protein A-like protein
FAN_icon19980033.1.g00001.1	-1.31658	-0.396799	0.191985	0.999996	1	5.86716	4.21826	6.38308	5.4895	4.06936	3.40291	3.92552	3.79926	SWI/SNF complex subunit SWI3C
FAN_icon19980265.1.g00001.1	-1.10058	-0.138261	0.51262	0.999996	1	20.3567	22.8709	19.9492	21.0589	16.8053	16.8668	19.9072	17.8597	DExH-box ATP-dependent RNA helicase DExH12-like
FAN_icon19980437.1.g00001.1	-1.07666	-0.106563	0.576281	0.999996	1	15.4013	14.7639	16.9482	15.7045	11.0267	13.5053	16.2629	13.5983	bHLH transcription factor
FAN_icon19982809.1.g00001.1	-1.18566	-0.245685	0.199342	0.999996	1	120.643	106.36	114.895	113.966	85.0627	95.4942	84.8661	88.4743	signal recognition particle receptor subunit alpha homolog
FAN_icon19982819.1.g00001.1	1.87461	0.906592	0.000104	0.00585	1	33.0027	40.5254	31.035	34.8544	58.6775	63.1665	59.4437	60.4292	PREDICTED: uncharacterized protein LOC101298327
FAN_icon19983147.1.g00001.1	-1.11064	-0.151389	0.474354	0.999996	1	34.4695	25.9122	37.8583	32.7467	27.4354	24.9901	28.9741	27.1332	PREDICTED: uncharacterized protein LOC105351684
FAN_icon19984211.1.g00001.1	-1.23648	-0.306235	0.31098	0.999996	1	5.04209	4.14294	4.40212	4.52905	3.44583	2.79145	4.20592	3.48107	protein translocase subunit SECA2, chloroplastic
FAN_icon19984645.1.g00001.1	-1.06355	-0.0888826	0.85361	0.999996	1	4.56849	1.8769	4.66172	3.70237	3.59792	1.85478	4.19195	3.21488	alanine glyoxylate aminotransferase
FAN_icon19984809.1.g00001.1	-1.07069	-0.0985446	0.609567	0.999996	1	12.8344	12.8054	15.4074	13.6824	11.2892	12.6546	10.4681	11.4706	probable inactive receptor kinase At1g48480
FAN_icon19985269.1.g00001.1	-266	-8.05528	9.99e-05	0.00566	1	6.78139	3.86949	9.49773	6.7162	0	0	0	0	cytochrome P450 78A9-like
FAN_icon19985741.1.g00001.1	-2.29574	-1.19896	0.00105	0.038774	1	3.2915	3.75629	3.29281	3.44687	1.04736	1.16664	2.23719	1.48373	late embryogenesis abundant hydroxyproline-rich glycoprotein
FAN_icon19985885.1.g00001.1	1.17515	0.232845	0.303825	0.999996	1	7.13158	9.01509	9.00035	8.38234	10.2118	8.59071	8.38947	9.06399	protein IQ-DOMAIN 1
FAN_icon19986035.1.g00001.1	-1.20409	-0.267938	0.197331	0.999996	1	17.3936	14.7962	12.2827	14.8242	12.453	9.73209	12.9349	11.7067	protein SLOW GREEN 1, chloroplastic-like
FAN_icon19987475.1.g00001.1	1.71942	0.781922	0.00413	0.11101	1	315.788	411.206	560.865	429.286	706.516	581.062	755.763	681.114	sucrose-binding protein-like
FAN_icon19988465.1.g00001.1	-1.31604	-0.396205	0.0159512	0.293641	1	108.735	98.0082	97.3073	101.35	70.6151	71.347	70.9945	70.9855	cytochrome P450 71B37-like
FAN_icon19989403.1.g00001.1	1.07079	0.0986801	0.820747	0.999996	1	1.64575	2.70453	2.63425	2.32818	1.04736	3.07569	2.79649	2.30651	CD2 antigen cytoplasmic tail-binding protein 2 homolog
FAN_icon19989417.1.g00001.1	1.38439	0.469247	0.0847628	0.819137	1	3.10643	5.61542	6.71258	5.14481	7.41357	6.72638	4.85623	6.33206	PREDICTED: uncharacterized protein LOC101303670
FAN_icon19989463.1.g00001.1	2.05314	1.03783	0.0101293	0.214702	1	0.914305	1.80302	1.75617	1.49116	2.61841	2.22722	4.28795	3.04453	3-dehydrosphinganine reductase TSC10A-like
FAN_icon19991649.1.g00001.1	-1.04959	-0.0698244	0.697819	0.999996	1	28.2456	25.4989	30.1159	27.9535	22.3513	22.4178	29.7446	24.8379	dolichyl-diphosphooligosaccharide--protein glycosyltransferase subunit STT3B
FAN_icon19993015.1.g00001.1	-1.12613	-0.171369	0.548988	0.999996	1	12.2622	11.3349	8.93743	10.8448	10.0334	7.11197	9.82274	8.98935	protein SMAX1-LIKE 6
FAN_icon19993193.1.g00001.1	2.00319	1.0023	0.000823	0.0320777	1	3.64752	2.99706	3.28408	3.30955	5.3535	6.24083	6.87971	6.15801	allene oxide synthase
FAN_icon19995303.1.g00001.1	1.45896	0.544937	0.00508	0.129093	1	24.7789	16.6916	19.831	20.4338	25.0925	25.3768	32.5458	27.6717	transcription factor MYB1R1
FAN_icon19995827.1.g00001.1	-1.23627	-0.305993	0.463542	0.999996	1	3.15393	2.41873	2.27174	2.6148	2.7097	1.95121	0.857476	1.83946	KH domain-containing protein At4g18375-like
FAN_icon19996003.1.g00001.1	-1.42218	-0.5081	0.0624122	0.692739	1	10.866	6.15745	8.77126	8.59825	4.56046	5.75893	6.30315	5.54084	calmodulin-binding protein 60 A
FAN_icon19996079.1.g00001.1	-1.1693	-0.225639	0.266197	0.999996	1	58.7251	64.8863	58.8945	60.8353	50.0096	43.0512	51.3189	48.1265	UDP-glucose 6-dehydrogenase 3
FAN_icon19997815.1.g00001.1	1.29492	0.372867	0.391276	0.999996	1	1.27325	2.3913	1.0918	1.58545	2.3441	1.47696	2.4108	2.07729	RING-H2 finger protein ATL11-like
FAN_icon19997871.1.g00001.1	-1.69975	-0.765322	0.000349	0.0159738	1	72.7574	66.8071	72.7137	70.7594	34.6406	44.0977	36.162	38.3001	PREDICTED: uncharacterized protein LOC101295567 isoform X1
FAN_icon20002699.1.g00001.1	1.10421	0.143014	0.524807	0.999996	1	8.70785	8.19842	12.4136	9.7733	9.0919	9.0488	11.6523	9.93099	PREDICTED: uncharacterized protein LOC107405076, partial
FAN_icon20003305.1.g00001.1	2.29423	1.19801	0.0009	0.0343529	1	2.77241	5.61908	4.65951	4.35033	8.33668	10.0767	9.42186	9.2784	1-aminocyclopropane-1-carboxylate oxidase homolog 4-like
FAN_icon20004839.1.g00001.1	1.29049	0.367918	0.21261	0.999996	1	597.714	534.442	505.787	545.981	628.616	636.007	686.429	650.351	legumin B-like
FAN_icon20008993.1.g00001.1	-1.5915	-0.670387	0.0363505	0.501398	1	6.33276	5.05478	5.64746	5.67833	2.59085	3.7779	3.32046	3.22974	ATP-dependent zinc metalloprotease FTSH 10, mitochondrial-like
FAN_icon20009811.1.g00001.1	-1.02291	-0.0326786	0.891947	0.999996	1	7.26687	6.88958	8.72372	7.62672	7.73744	5.83578	7.02886	6.86736	Ubiquitin and WLM domain-containing protein
FAN_icon20009887.1.g00001.1	1.09474	0.130584	0.500284	0.999996	1	25.0865	27.3312	16.508	22.9752	27.407	20.9089	22.1663	23.4941	E3 ubiquitin protein ligase RIN2-like isoform X1
FAN_icon20010569.1.g00001.1	-1.51895	-0.603079	0.127801	0.999996	1	2.35217	1.93271	2.38931	2.22473	1.55451	1.04942	1.47576	1.3599	protein transport protein SEC16B homolog
FAN_icon20011131.1.g00001.1	-2.01785	-1.01282	0.000112	0.00622	1	11.3073	8.24191	15.7636	11.7709	5.74522	4.33685	5.95002	5.34403	transcription factor MYC2-like
FAN_icon20013317.1.g00001.1	1.76807	0.822176	0.00075	0.0298044	1	8.86587	8.17685	7.16793	8.07022	13.602	11.9634	14.3887	13.318	chaperone protein dnaJ 11, chloroplastic-like
FAN_icon20013505.1.g00001.1	-1.19075	-0.251876	0.396644	0.999996	1	3.61872	4.60877	5.64746	4.62498	3.49765	2.93837	4.61175	3.68259	protein EDS1L-like
FAN_icon20014335.1.g00001.1	1.24261	0.313371	0.0929362	0.863282	1	21.8358	21.0557	19.7142	20.8686	23.5148	21.0379	28.3338	24.2955	PREDICTED: uncharacterized protein At4g19900
FAN_icon20014547.1.g00001.1	-1.04686	-0.0660718	0.681338	0.999996	1	35.0095	39.4424	34.4458	36.2992	33.205	31.7139	31.6456	32.1882	nuclear-pore anchor
FAN_icon20014977.1.g00001.1	1.20386	0.26767	0.324527	0.999996	1	55.8045	62.4414	55.3314	57.8591	63.544	66.6104	62.7198	64.2914	probable glycerol-3-phosphate acyltransferase 3
FAN_icon20015651.1.g00001.1	1.12702	0.172517	0.44762	0.999996	1	9.00373	9.75204	9.33486	9.36354	8.20435	11.8684	8.34508	9.47261	trihelix transcription factor GTL2
FAN_icon20016887.1.g00001.1	-1.48726	-0.572656	0.0661994	0.717743	1	3.60922	5.78291	3.89952	4.43055	2.58405	3.34932	2.20783	2.71373	protein LAS1 isoform X2
FAN_icon20017269.1.g00001.1	1.06361	0.0889688	0.597024	0.999996	1	59.4644	51.7443	63.9498	58.3862	56.4696	57.7211	55.5737	56.5881	Mic1 domain-containing protein
FAN_icon20017957.1.g00001.1	-1.26456	-0.338634	0.110245	0.945187	1	10.6472	14.0866	11.0486	11.9275	8.65656	10.048	6.99147	8.56533	ARF guanine-nucleotide exchange factor GNOM-like
FAN_icon20018293.1.g00001.1	-1.36312	-0.446917	0.0518134	0.62191	1	12.4518	11.4175	12.7818	12.217	11.2406	6.27998	7.17545	8.23201	probable inactive receptor kinase At1g48480
FAN_icon20020113.1.g00001.1	1.0043	0.00619	0.981697	0.999996	1	4.13974	5.1762	6.05004	5.122	4.76798	4.28008	5.32162	4.78989	histone-lysine N-methyltransferase family member SUVH9-like
FAN_icon20021423.1.g00001.1	174.044	7.44331	0.00186	0.0606789	1	0	0	0	0	4.25252	2.60981	3.85359	3.57197	---NA---
FAN_icon20022337.1.g00001.1	-137.798	-7.10641	0.000602	0.0249486	1	4.20174	2.98166	3.20988	3.46443	0	0	0	0	elongation factor Ts, mitochondrial
FAN_icon20022505.1.g00001.1	1.09962	0.137007	0.619898	0.999996	1	7.75287	5.69975	3.9188	5.79047	7.15751	5.79826	4.57617	5.84398	AP3-complex subunit beta-A
FAN_icon20025301.1.g00001.1	2.06878	1.04878	1.75e-07	2.27e-05	0.0468333	10.5778	7.79235	8.97648	9.11555	15.6688	17.9821	18.2219	17.2909	protein-tyrosine-phosphatase MKP1-like
FAN_icon20028245.1.g00001.1	1.92646	0.94595	0.0309266	0.452675	1	1.3138	1.07951	1.31433	1.23588	2.03802	2.41299	2.0092	2.1534	probable polyamine transporter At3g19553
FAN_icon20028735.1.g00001.1	-1.35297	-0.436132	0.178631	0.999996	1	5.20605	3.68764	3.44814	4.11394	2.57055	3.01947	2.74538	2.77847	golgin candidate 2
FAN_icon20029103.1.g00001.1	-1.27943	-0.355497	0.300373	0.999996	1	307.875	339.852	322.616	323.448	247.673	237.289	214.506	233.156	pectinesterase 3-like
FAN_icon20029119.1.g00001.1	-1.07818	-0.108592	0.55553	0.999996	1	19.5917	17.6166	17.7505	18.3196	16.8057	14.579	15.8287	15.7378	cyclic nucleotide-gated ion channel 1-like
FAN_icon20029907.1.g00001.1	1.04782	0.0673858	0.752501	0.999996	1	13.2844	12.538	13.7926	13.205	11.9531	12.9108	13.3608	12.7416	DEAD-box ATP-dependent RNA helicase 37-like
FAN_icon20030051.1.g00001.1	1.29512	0.373088	0.113669	0.957031	1	7.23745	7.76387	6.27496	7.09209	7.48467	8.86174	9.63344	8.65995	E3 ubiquitin-protein ligase RHA1B-like
FAN_icon20030117.1.g00001.1	1.00581	0.00836	0.962037	0.999996	1	17.9051	21.4797	19.7752	19.72	18.0752	19.8351	16.4294	18.1132	E3 ubiquitin-protein ligase UPL1-like
FAN_icon20030263.1.g00001.1	1.24478	0.315892	0.440761	0.999996	1	2.68577	1.76546	1.28968	1.91364	2.17928	2.28467	2.19058	2.21818	protein FLOWERING LOCUS D
FAN_icon20030879.1.g00001.1	1.49086	0.576148	0.168898	0.999996	1	1.10896	1.82241	1.59754	1.50964	1.74673	2.31549	2.26125	2.10782	---NA---
FAN_icon20032467.1.g00001.1	1.16891	0.22516	0.50858	0.999996	1	3.44928	4.72363	6.07316	4.74869	4.28053	5.20146	5.86109	5.11436	chloroplast stem-loop binding protein of 41 kDa b, chloroplastic
FAN_icon20032787.1.g00001.1	1.03389	0.0480807	0.804573	0.999996	1	19.9392	17.5133	18.1588	18.5371	19.1982	15.8182	18.4593	17.8252	membrane steroid-binding protein 2-like
FAN_icon20033827.1.g00001.1	-1.04748	-0.0669184	0.777558	0.999996	1	9.84783	7.94455	9.45769	9.08335	7.307	7.68479	9.12743	8.03974	zinc finger protein 598
FAN_icon20034297.1.g00001.1	1.17546	0.233222	0.458627	0.999996	1	3.93913	3.23667	3.22421	3.46667	3.33302	3.73855	4.38117	3.81758	MuDR family transposase isoform 1
FAN_icon20034635.1.g00002.1	-7.14934	-2.83781	0.00071	0.028537	1	3.63888	6.13729	3.44874	4.4083	1.50832	0.11108	0	0.539801	protein EXORDIUM-like 5
FAN_icon20034741.1.g00001.1	1.38268	0.467471	0.009	0.197256	1	51.9249	49.1385	49.8678	50.3104	61.9172	62.2053	68.8208	64.3144	galacturonosyltransferase 8-like
FAN_icon20035761.1.g00001.1	-1.32165	-0.402336	0.0287648	0.432867	1	18.3944	18.1957	19.295	18.6284	14.3203	11.6008	13.2914	13.0709	SMR domain-containing protein At5g58720-like
FAN_icon20036115.1.g00001.1	-1.09194	-0.12689	0.698947	0.999996	1	4.22521	3.62954	3.45837	3.77104	2.33755	3.11894	4.50354	3.32001	UPF0496 protein At4g34320-like
FAN_icon20036375.1.g00001.1	-1.03655	-0.0517845	0.829129	0.999996	1	6.89371	7.15499	4.79123	6.27998	6.10456	5.36615	5.73366	5.73479	AT3G28860-like protein
FAN_icon20036489.1.g00001.1	-1.77028	-0.823979	3.11e-06	0.000287	0.831226	38.5746	38.4457	42.6634	39.8946	21.6084	20.1979	20.2103	20.6722	receptor-like protein kinase FERONIA
FAN_icon20037983.1.g00001.1	-1.01946	-0.0278113	0.905686	0.999996	1	257.343	273.962	260.912	264.072	245.108	229.738	242.523	239.123	elongation factor 2-like
FAN_icon20038025.1.g00001.1	-1.00802	-0.0115313	0.952215	0.999996	1	15.7156	15.9946	21.6533	17.7878	17.0054	13.3617	18.7537	16.3736	zinc finger CCCH domain-containing protein 20-like
FAN_icon20038309.1.g00001.1	-1.83424	-0.875186	0.0257249	0.402557	1	3.78268	3.10812	5.87662	4.2558	2.071	1.93582	2.26856	2.09179	cyclin-P3-1
FAN_icon20038667.1.g00001.1	-1.58921	-0.668306	0.00284	0.0838451	1	15.0012	14.5272	16.7224	15.4169	9.20592	7.66483	10.1962	9.02231	ubiquinone biosynthesis protein COQ9, mitochondrial
FAN_icon20038821.1.g00001.1	-1.03667	-0.0519564	0.843975	0.999996	1	6.93335	5.38044	6.24251	6.18543	3.72298	6.25535	6.47971	5.48601	mannosylglycoprotein endo-beta-mannosidase
FAN_icon20039083.1.g00001.1	1.01701	0.0243403	0.948629	0.999996	1	9.28649	5.72283	6.21729	7.07553	3.1965	5.59326	11.4707	6.75348	peroxisomal membrane family protein
FAN_icon20039775.1.g00001.1	1.9907	0.993274	0.0011	0.0399917	1	18.0075	20.681	20.1436	19.6107	26.5176	41.3021	40.4736	36.0978	isoflavone reductase
FAN_icon20040157.1.g00001.1	-1.16932	-0.22567	0.398273	0.999996	1	12.8917	11.8936	13.8471	12.8775	10.6873	10.6253	8.76233	10.025	probable galacturonosyltransferase 14 isoform X2
FAN_icon20041427.1.g00001.1	-1.65245	-0.724608	0.00202	0.0647186	1	9.44055	10.2451	13.8992	11.195	6.6315	5.99201	5.62968	6.0844	NAC domain-containing protein 77-like
FAN_icon20041435.1.g00001.1	-4.64529	-2.21577	6.72e-07	7.55e-05	0.179765	4.27497	3.95169	5.98734	4.738	0.765173	1.34304	0.363205	0.823805	PREDICTED: uncharacterized protein LOC101298068
FAN_icon20041733.1.g00001.1	-1.46545	-0.551345	0.0321756	0.463818	1	4.98746	6.29344	8.12568	6.46886	4.20845	3.40925	4.72167	4.11312	ubiquitin carboxyl-terminal hydrolase 18-like
FAN_icon20042091.1.g00001.1	-1.21981	-0.286657	0.407552	0.999996	1	3.0281	4.09805	4.06284	3.72966	2.04046	4.02911	1.99763	2.68907	F-box/LRR-repeat/kelch-repeat protein At2g27520-like
FAN_icon20043137.1.g00001.1	1.07897	0.109658	0.56409	0.999996	1	18.3467	14.6359	19.0312	17.3379	15.8136	17.1495	18.3419	17.1017	uncharacterized membrane protein At1g16860-like
FAN_icon20044109.1.g00001.1	-1.05243	-0.0737311	0.869728	0.999996	1	1.35257	3.70456	2.16498	2.40737	2.09816	2.61494	1.60882	2.10731	protein HIRA-like isoform X1
FAN_icon20044585.1.g00001.1	-1.03643	-0.0516208	0.773504	0.999996	1	21.0186	21.2221	18.8174	20.3527	15.3035	20.2489	18.8867	18.1463	translocase of chloroplast 159, chloroplastic-like
FAN_icon20045425.1.g00001.1	1.16312	0.217997	0.546554	0.999996	1	2.01683	3.91696	4.40212	3.44531	1.44397	4.25364	5.60789	3.7685	zinc finger CCCH domain-containing protein 20
FAN_icon20045513.1.g00001.1	1.21439	0.280226	0.293643	0.999996	1	10.5093	11.5624	19.8865	13.9861	15.1759	15.1866	16.3442	15.5689	ethylene-responsive transcription factor RAP2-4-like
FAN_icon20045785.1.g00001.1	-1.07508	-0.104446	0.760436	0.999996	1	4.56921	3.21805	5.22404	4.3371	3.58291	3.53348	3.77113	3.62917	auxin-responsive protein IAA31
FAN_icon20046645.1.g00001.1	1.04225	0.0597038	0.738074	0.999996	1	15.4567	17.5177	16.8492	16.6079	16.0271	15.1474	17.3888	16.1878	VIN3-like protein 1 isoform X2
FAN_icon20046951.1.g00001.1	-1.30338	-0.382254	0.411095	0.999996	1	3.3756	1.89775	1.49297	2.25544	0.763196	2.06087	1.99247	1.60551	PREDICTED: uncharacterized protein LOC101307718
FAN_icon20048081.1.g00001.1	-3.23959	-1.69581	1.43e-06	0.000146	0.382235	5.12011	5.85981	6.14658	5.70883	1.83289	1.48481	1.49146	1.60305	probable sucrose-phosphate synthase 4
FAN_icon20048523.1.g00001.1	-1.5176	-0.60179	0.0592609	0.67513	1	5.3299	4.37942	4.47891	4.72941	2.67119	3.09131	2.717	2.8265	A-kinase anchor protein 9
FAN_icon20048679.1.g00001.1	1.17024	0.226809	0.433588	0.999996	1	5.86289	4.08746	5.33203	5.09413	4.96077	6.07957	5.07174	5.37069	WD repeat-containing protein 91 homolog
FAN_icon20050923.1.g00001.1	-1.66828	-0.738362	0.030757	0.451021	1	3.60817	6.9177	6.25666	5.59418	2.00923	2.79029	4.90486	3.23479	myosin-binding protein 7-like
FAN_icon20052325.1.g00001.1	-1.38166	-0.466406	0.110213	0.945187	1	4.4546	5.88817	6.04517	5.46264	4.71461	3.1453	2.96191	3.60727	PREDICTED: uncharacterized protein LOC101305708 isoform X1
FAN_icon20053607.1.g00001.1	1.0532	0.0747809	0.780314	0.999996	1	3.54411	4.65935	4.25463	4.1527	4.18676	4.11112	3.794	4.03063	1-phosphatidylinositol-3-phosphate 5-kinase FAB1A-like
FAN_icon20054305.1.g00001.1	3.04061	1.60436	2.01e-05	0.00146	1	0.886027	1.31044	2.55278	1.58308	4.4405	4.52223	3.61333	4.19202	protein YLS9
FAN_icon20055097.1.g00001.1	1.11453	0.156437	0.609796	0.999996	1	536.401	478.602	464.393	493.132	490.358	517.179	513.816	507.118	anthocyanidin synthase
FAN_icon20055577.1.g00001.1	-1.01452	-0.0207957	0.925474	0.999996	1	8.15145	8.44506	7.87107	8.15586	6.97793	6.78335	9.214	7.65842	PREDICTED: uncharacterized protein LOC101300778 isoform X3
FAN_icon20057143.1.g00001.1	-1.08345	-0.115633	0.550656	0.999996	1	12.3725	11.6184	12.3067	12.0992	10.8829	9.94383	9.91112	10.246	homeobox-DDT domain protein RLT1 isoform X1
FAN_icon20057439.1.g00001.1	-1.07876	-0.109373	0.636222	0.999996	1	9.79633	16.3968	11.1069	12.4334	10.5206	9.89055	12.2072	10.8728	protein trichome birefringence-like 23
FAN_icon20057883.1.g00001.1	-1.24337	-0.314253	0.0983241	0.892568	1	64.7856	69.8397	55.4598	63.3617	46.6421	48.7745	45.8125	47.0764	PREDICTED: uncharacterized protein LOC101310436
FAN_icon20059313.1.g00001.1	2.36029	1.23896	3.55e-06	0.000323	0.950404	24.038	23.6725	22.0672	23.2592	50.6181	48.079	53.52	50.739	acetyl-CoA carboxylase 1-like
FAN_icon20059351.1.g00001.1	-1.03644	-0.0516338	0.866972	0.999996	1	5.12575	6.09967	6.15335	5.79292	6.58036	4.61312	4.14465	5.11271	formin-like protein 6
FAN_icon20059393.1.g00001.1	1.15676	0.210093	0.560585	0.999996	1	4.242	2.32368	2.54622	3.0373	2.15127	4.40809	2.88323	3.14753	RNA binding protein, putative isoform 1
FAN_icon20060273.1.g00001.1	-1.55744	-0.639178	0.0282835	0.427951	1	6.52873	6.20267	5.63328	6.12156	4.38215	3.07663	3.53613	3.66497	serine/threonine-protein kinase CDL1-like
FAN_icon20060511.1.g00001.1	1.36528	0.449193	0.0508766	0.614812	1	10.2515	8.27812	6.57772	8.36912	10.5033	10.2514	11.5329	10.7625	---NA---
FAN_icon20060965.1.g00001.1	1.06896	0.0962023	0.603931	0.999996	1	17.675	16.2658	17.6113	17.184	17.2102	16.4022	17.1192	16.9105	transmembrane and coiled-coil domain-containing protein 1
FAN_icon20061441.1.g00001.1	-2.24995	-1.1699	3.49e-05	0.00234	1	130.392	129.46	130.444	130.099	46.1411	55.1988	58.8294	53.3898	Embryogenesis-associated protein
FAN_icon20062041.1.g00001.1	-1.35729	-0.440727	0.117958	0.973328	1	7.68698	5.61437	11.0224	8.10791	5.65642	5.20146	5.00705	5.28831	PREDICTED: uncharacterized protein LOC101296373
FAN_icon20062423.1.g00001.1	1.93889	0.955231	0.00018	0.00929	1	7.75706	9.2709	6.7725	7.93349	13.127	13.1904	17.4348	14.584	PREDICTED: uncharacterized protein LOC101302100
FAN_icon20062425.1.g00001.1	-1.44221	-0.528282	0.0694506	0.736444	1	5.21968	5.02831	4.53753	4.92851	2.57728	3.23616	3.85359	3.22235	protein TIFY 6B
FAN_icon20062483.1.g00001.1	-1.27968	-0.355785	0.265599	0.999996	1	4.83603	3.97362	3.53382	4.11449	3.16131	3.04877	2.57243	2.9275	serine/threonine-protein kinase EDR1
FAN_icon20063573.1.g00001.1	1.0364	0.0515872	0.786982	0.999996	1	13.3986	17.6727	14.1799	15.0837	16.2825	13.7016	13.84	14.608	DEAD-box ATP-dependent RNA helicase 21
FAN_icon20064709.1.g00001.1	2.04668	1.03329	0.000193	0.00985	1	2.46815	4.49059	6.7725	4.57708	9.0879	8.28232	7.72883	8.36635	trafficking protein particle complex subunit 12
FAN_icon20064713.1.g00001.1	-1.12131	-0.165181	0.677616	0.999996	1	4.05482	2.89716	2.53969	3.16389	3.0293	1.73827	3.23532	2.66763	U-box domain-containing protein 38
FAN_icon20066529.1.g00001.1	-1.23075	-0.299543	0.201434	0.999996	1	8.61645	7.94681	7.38848	7.98391	6.4208	6.32334	4.84057	5.86157	AP-3 complex subunit delta
FAN_icon20066937.1.g00001.1	1.62005	0.696041	0.0133402	0.259808	1	4.97574	5.38928	5.70176	5.3556	8.90604	8.26416	6.22587	7.79869	elongator complex protein 3
FAN_icon20067089.1.g00001.1	-1.89503	-0.922221	0.00782	0.177848	1	5.23338	3.41043	6.93248	5.1921	2.71325	1.88399	2.94378	2.51367	U-box domain-containing protein 11
FAN_icon20067503.1.g00001.1	1.56249	0.643843	0.0261658	0.407021	1	3.57907	2.78603	3.16591	3.177	4.72031	4.26092	4.80128	4.59417	clavaminate synthase-like protein At3g21360
FAN_icon20067641.1.g00001.1	-1.09344	-0.12888	0.634883	0.999996	1	5.68381	5.87544	6.16297	5.90741	5.11952	4.78534	5.0471	4.98399	zinc finger CCCH domain-containing protein 32-like isoform X2
FAN_icon20067707.1.g00001.1	1.14165	0.191115	0.397821	0.999996	1	9.67152	9.68066	5.91078	8.42099	9.31645	8.6691	9.50186	9.16247	metal transporter Nramp3
FAN_icon20067833.1.g00001.1	1.13324	0.180459	0.607229	0.999996	1	4.51209	3.00127	2.32143	3.27827	3.53813	2.86622	4.38117	3.59517	E3 ubiquitin-protein ligase SIS3-like
FAN_icon20068089.1.g00001.1	1.08457	0.117121	0.562267	0.999996	1	13.716	9.82514	10.3439	11.295	10.4495	10.8109	13.0875	11.4493	trihelix transcription factor ASIL1
FAN_icon20069905.1.g00001.1	1.0952	0.131194	0.671829	0.999996	1	4.39615	3.32321	3.37759	3.69898	2.64386	4.7935	3.40633	3.61456	PREDICTED: uncharacterized protein LOC101296952 isoform X1
FAN_icon20069943.1.g00001.1	-1.06576	-0.0918783	0.690528	0.999996	1	6.5063	7.07988	7.59957	7.06192	6.04311	6.62931	5.19913	5.95718	serine/threonine-protein kinase-like protein At3g51990
FAN_icon20071497.1.g00001.1	2.06165	1.0438	0.00778	0.177161	1	1.40318	2.3059	1.89505	1.86804	3.265	2.74669	5.36469	3.79213	probable beta-1,4-xylosyltransferase IRX9H
FAN_icon20071519.1.g00001.1	1.24908	0.320869	0.0560584	0.652515	1	32.6239	29.9767	25.6884	29.4297	35.915	32.8585	33.7976	34.1904	splicing factor 3B subunit 1
FAN_icon20071627.1.g00001.1	-1.29469	-0.372611	0.109105	0.945187	1	11.3354	8.55053	9.36939	9.75177	6.38609	6.3589	8.52551	7.09017	kinesin-like protein KIN-12E
FAN_icon20071999.1.g00001.1	1.05061	0.0712263	0.783	0.999996	1	4.73573	5.18828	4.21122	4.71174	4.39519	4.37436	5.36469	4.71141	ATPase family AAA domain-containing protein At1g05910
FAN_icon20073115.1.g00001.1	-1.36026	-0.443888	0.108526	0.943579	1	8.24367	5.62063	5.26402	6.37611	4.8975	3.96744	4.11293	4.32596	PREDICTED: uncharacterized protein LOC101300793
FAN_icon20073859.1.g00001.1	1.81681	0.86141	0.000134	0.00726	1	7.54208	6.19711	4.8429	6.19403	9.04153	11.6989	10.5506	10.4303	putative F-box protein At1g65770
FAN_icon20074237.1.g00001.1	-1.15767	-0.21122	0.321255	0.999996	1	155.402	156.657	154.973	155.677	134.493	107.935	130.72	124.382	serine hydroxylmethyltransferase
FAN_icon20074983.1.g00001.1	-1.10655	-0.146072	0.567858	0.999996	1	5.08652	5.76475	6.52738	5.79289	5.02307	4.78127	4.47058	4.75831	serine hydroxymethyltransferase 7-like
FAN_icon20075391.1.g00001.1	1.04911	0.0691601	0.763033	0.999996	1	9.39189	8.73627	5.31829	7.81548	7.48542	6.78335	9.756	8.00825	glyoxylate/hydroxypyruvate reductase HPR3-like
FAN_icon20076595.1.g00001.1	-1.61355	-0.690239	0.0025	0.0760954	1	10.4971	9.91889	8.82105	9.74567	5.76184	4.87058	6.59962	5.74401	translation initiation factor IF-2
FAN_icon20078463.1.g00001.1	-1.54602	-0.628558	0.00545	0.136273	1	10.4971	12.3627	13.8616	12.2405	7.39018	7.30587	6.95635	7.21747	probable purine permease 5 isoform X2
FAN_icon20079087.1.g00001.1	1.35898	0.442526	0.261765	0.999996	1	1.24687	2.92718	1.06917	1.74774	2.16799	2.37614	2.54244	2.36219	PREDICTED: uncharacterized protein LOC101299944
FAN_icon20079697.1.g00001.1	-1.07435	-0.103458	0.592962	0.999996	1	42.5131	45.2819	47.2556	45.0169	37.2014	38.3558	40.4895	38.6823	coatomer subunit alpha-1-like
FAN_icon20081117.1.g00001.1	1.10212	0.140282	0.64458	0.999996	1	4.19882	3.3063	4.41052	3.97188	3.38195	4.4647	3.9241	3.92358	F-box/LRR-repeat protein At3g26922-like
FAN_icon20081283.1.g00001.1	-1.07386	-0.102809	0.739464	0.999996	1	4.65534	5.29637	3.43916	4.46362	4.48676	4.15394	2.73823	3.79298	ubiquitin carboxyl-terminal hydrolase 25
FAN_icon20081455.1.g00001.1	-1.19415	-0.255982	0.182004	0.999996	1	23.8686	20.4903	24.1632	22.8407	17.0889	19.5257	15.073	17.2292	FACT complex subunit SPT16-like
FAN_icon20083665.1.g00001.1	11.1128	3.47415	4.85e-09	8.85e-07	0.0013	0	0.300503	1.0976	0.466036	4.71314	4.03021	5.03368	4.59234	receptor-like protein 12
FAN_icon20085035.1.g00001.1	-2.295	-1.19849	0.00413	0.110979	1	3.14112	3.29791	2.7234	3.05414	1.49927	1.31577	0.711661	1.17557	probable glycosyltransferase At5g03795
FAN_icon20085071.1.g00001.1	-1.1142	-0.156011	0.637035	0.999996	1	5.10123	4.19153	6.39018	5.22765	6.03417	3.08732	3.61799	4.24649	exportin-2
FAN_icon20085975.1.g00001.1	-1.44054	-0.526605	0.121958	0.989455	1	2.6176	3.72807	3.14238	3.16268	2.87361	1.61941	1.60124	2.03142	transcription initiation factor IIB
FAN_icon20087155.1.g00001.1	1.20169	0.265065	0.3613	0.999996	1	5.89335	4.66304	6.02672	5.5277	4.37566	7.72238	5.56338	5.88714	dentin sialophosphoprotein isoform X2
FAN_icon20087505.1.g00001.1	-1.34394	-0.426467	0.0332385	0.47354	1	21.6264	18.7756	24.7375	21.7132	16.6522	13.0165	14.7686	14.8124	phosphoinositide phospholipase C 2-like isoform X2
FAN_icon20087955.1.g00001.1	-1.0192	-0.0274302	0.936068	0.999996	1	4.87382	3.57561	5.22404	4.55782	2.99095	6.15835	2.66197	3.93709	golgin subfamily A member 4
FAN_icon20088487.1.g00001.1	1.0557	0.0781982	0.657287	0.999996	1	17.9287	17.735	17.7617	17.8085	20.0643	15.4464	16.6817	17.3975	PREDICTED: uncharacterized protein LOC101292547
FAN_icon20088651.1.g00001.1	-2.40375	-1.26528	1.74e-05	0.00129	1	9.05139	8.00936	9.40327	8.82134	4.8603	2.12009	3.19437	3.39159	probably inactive leucine-rich repeat receptor-like protein kinase At3g28040
FAN_icon20089487.1.g00001.1	2.19175	1.13209	0.0135712	0.263156	1	1.79363	0.655009	0.717738	1.05546	2.42564	2.19617	1.62548	2.08243	cinnamoyl-CoA reductase 2-like
FAN_icon20089955.1.g00001.1	-1.15071	-0.202521	0.329978	0.999996	1	13.7511	12.3001	16.508	14.1864	10.2191	11.5091	12.0676	11.2653	protein FREE1
FAN_icon20091245.1.g00001.1	1.12946	0.175635	0.555878	0.999996	1	5.85155	4.46462	5.77026	5.36214	6.13456	5.93925	3.83518	5.303	PREDICTED: uncharacterized protein LOC101291365
FAN_icon20091801.1.g00001.1	-1.86304	-0.897661	0.028873	0.433777	1	2.60274	4.09898	2.3434	3.01504	1.70816	1.13218	1.99018	1.61017	ribosome biogenesis protein BMS1 homolog
FAN_icon20092681.1.g00001.1	-132.793	-7.05304	0.000614	0.0253195	1	3.29889	2.99592	2.70964	3.00148	0	0	0	0	leucine-rich repeat receptor-like protein kinase TDR
FAN_icon20093301.1.g00001.1	-5.59321	-2.48368	2.65e-11	7.12e-09	7.1e-06	17.7663	17.5177	35.4047	23.5629	4.32478	3.91565	3.2604	3.83361	putative nuclease HARBI1
FAN_icon20093841.1.g00001.1	1.12854	0.174464	0.680633	0.999996	1	1.48546	2.78986	1.78327	2.01953	1.97512	2.58468	1.73083	2.09688	PREDICTED: uncharacterized protein LOC105351908
FAN_icon20093859.1.g00001.1	-1.59382	-0.672492	0.102617	0.914889	1	2.57031	2.99192	1.5428	2.36834	1.53352	1.2423	1.52863	1.43482	---NA---
FAN_icon20094363.1.g00001.1	1.23927	0.309494	0.457513	0.999996	1	1.59897	2.48167	2.13281	2.07115	1.65359	2.57609	3.07927	2.43632	probable copper-transporting ATPase HMA5
FAN_icon20094717.1.g00001.1	1.13863	0.187303	0.650369	0.999996	1	2.7284	1.64402	2.83867	2.4037	1.56273	3.05941	2.78169	2.46795	disease resistance protein RPM1-like
FAN_icon20095545.1.g00001.1	-1.35176	-0.434836	0.0470008	0.586636	1	10.6133	15.3559	14.4029	13.4574	8.25942	9.90255	9.40921	9.1904	Coatomer subunit alpha-2
FAN_icon20096785.1.g00001.1	-3.57902	-1.83956	5.53e-05	0.00346	1	6.21019	2.91585	3.19509	4.10704	0.79397	0.900468	1.58287	1.09244	MACPF domain-containing protein At4g24290
FAN_icon20098397.1.g00001.1	-1.18077	-0.239734	0.232859	0.999996	1	13.6819	15.5111	11.0192	13.404	10.5396	11.7524	9.00512	10.4324	phosphatidylinositol 4-kinase gamma 4-like
FAN_icon20098495.1.g00001.1	1.62855	0.70359	0.00477	0.123418	1	8.93642	10.9393	10.9469	10.2742	12.9268	14.8088	18.9657	15.5671	uncharacterized LOC8278573 precursor
FAN_icon20098537.1.g00001.1	-5.49308	-2.45762	1.41e-12	4.7e-10	3.77e-07	14.1367	15.3116	12.0853	13.8445	2.45364	2.73306	1.52863	2.23844	(R,S)-reticuline 7-O-methyltransferase-like
FAN_icon20100845.1.g00001.1	-1.34909	-0.431984	0.244135	0.999996	1	2.59782	2.98838	2.287	2.6244	1.11596	1.80806	2.82513	1.91639	histone-lysine N-methyltransferase ASHH2
FAN_icon20101739.1.g00001.1	1.99057	0.993181	0.0205134	0.346964	1	0.898768	2.76934	3.50659	2.39157	3.7	5.21279	4.12345	4.34541	PREDICTED: uncharacterized protein LOC101307910
FAN_icon20102391.1.g00001.1	1.43033	0.516345	0.0507929	0.614282	1	6.99909	6.76582	5.93101	6.5653	7.95872	9.79037	8.18517	8.64475	blue copper protein-like
FAN_icon20102777.1.g00001.1	1.02368	0.0337641	0.880657	0.999996	1	10.6787	8.31255	10.1207	9.70397	7.77961	11.0832	7.64018	8.83433	ATP-dependent zinc metalloprotease FTSH 2, chloroplastic
FAN_icon20104811.1.g00001.1	1.5587	0.640339	0.0605632	0.682036	1	5.8736	10.646	12.4432	9.65425	14.2236	12.825	14.6186	13.8891	protein NRT1/ PTR FAMILY 3.1-like
FAN_icon20106211.1.g00001.1	-1.66295	-0.733747	0.0786952	0.793137	1	4.40742	4.70788	5.02646	4.71392	1.26221	3.57878	2.92078	2.58726	calmodulin-lysine N-methyltransferase
FAN_icon20106377.1.g00001.1	-1.46988	-0.555701	0.205703	0.999996	1	3.06554	4.49798	4.73158	4.09837	2.66511	2.53999	2.45569	2.55359	protein trichome birefringence-like 13
FAN_icon20107485.1.g00001.1	-1.20209	-0.265547	0.40519	0.999996	1	3.32407	4.88757	3.78045	3.99736	2.75566	2.63823	4.4592	3.28436	ATP-dependent helicase BRM isoform X2
FAN_icon20108925.1.g00001.1	-1.33802	-0.420098	0.177579	0.999996	1	3.63888	5.03573	3.44874	4.04112	3.01664	3.11025	2.14787	2.75825	AT-rich interactive domain-containing protein 5-like isoform X2
FAN_icon20108993.1.g00001.1	-1.18617	-0.246311	0.442996	0.999996	1	4.89713	6.27717	6.11406	5.76279	4.06712	5.22616	3.99422	4.42917	dof zinc finger protein DOF4.6-like
FAN_icon20109229.1.g00001.1	-1.15281	-0.205161	0.502438	0.999996	1	4.82496	3.11499	3.7236	3.88785	2.71422	2.79845	4.04077	3.18448	trihelix transcription factor PTL-like
FAN_icon20109249.1.g00001.1	1.79581	0.844636	0.0107277	0.223449	1	1.55088	2.69022	3.103	2.44803	3.82459	3.69795	4.9192	4.14725	zinc finger CCCH domain-containing protein 2-like
FAN_icon20109579.1.g00001.1	-1.5146	-0.598938	0.0459654	0.579651	1	29.4416	23.3221	25.6085	26.1241	8.83546	14.0084	25.3434	16.0624	histone H3.2
FAN_icon20109745.1.g00001.1	1.55675	0.638538	0.0303594	0.448085	1	5.37504	4.04847	9.67894	6.36748	6.57417	10.6514	9.36171	8.86243	PREDICTED: uncharacterized protein LOC101296120
FAN_icon20110119.1.g00001.1	-1.35884	-0.442378	0.0550024	0.645231	1	9.30529	10.3361	9.309	9.65013	6.53881	7.69573	4.74352	6.32602	pre-mRNA-processing factor 39-like
FAN_icon20110199.1.g00001.1	2.07734	1.05474	0.0008	0.03136	1	3.10176	2.12386	4.13733	3.12098	5.92194	5.09717	6.67606	5.89839	subtilisin-like protease SBT1.7
FAN_icon20111423.1.g00001.1	-1.22857	-0.296975	0.166098	0.999996	1	87.6636	86.4367	95.9525	90.0176	71.0087	68.7893	62.563	67.4537	isoaspartyl peptidase/L-asparaginase 1
FAN_icon20112477.1.g00001.1	-1.3548	-0.438076	0.17382	0.999996	1	2.92212	4.94327	3.50794	3.79111	2.70744	3.09053	1.75247	2.51681	1-phosphatidylinositol-4-phosphate 5-kinase, putative
FAN_icon20113993.1.g00001.1	-1.40505	-0.490617	0.147292	0.999996	1	4.00908	6.9177	7.94115	6.28931	2.5833	4.883	4.90486	4.12372	U4/U6 small nuclear ribonucleoprotein Prp3
FAN_icon20114267.1.g00001.1	-1.06499	-0.0908399	0.58561	0.999996	1	26.8093	24.2762	26.0537	25.713	20.7612	23.4824	21.9407	22.0614	ankyrin repeat protein SKIP35
FAN_icon20116123.1.g00001.1	2.43311	1.2828	5.61e-14	2.23e-11	1.5e-08	19.5465	19.1603	20.5835	19.7634	44.0703	42.5629	46.849	44.494	elongation factor 1-alpha
FAN_icon20117349.1.g00001.1	-1.76012	-0.815676	0.0635045	0.700335	1	2.53796	2.65411	2.21583	2.4693	1.4867	1.07055	1.41138	1.32287	putative RNA polymerase II subunit B1 CTD phosphatase RPAP2 homolog
FAN_icon20117555.1.g00001.1	-1.28479	-0.361533	0.284823	0.999996	1	2.57191	3.24034	3.08752	2.96659	1.59586	2.3867	2.44733	2.1433	histone-lysine N-methyltransferase ASHH2
FAN_icon20117895.1.g00001.1	-1.13747	-0.185834	0.530572	0.999996	1	6.91509	5.1949	6.64114	6.25038	3.25345	4.46907	8.05732	5.25995	MACPF domain-containing protein At4g24290-like
FAN_icon20117923.1.g00001.1	1.06531	0.0912776	0.762824	0.999996	1	6.51551	4.08564	5.14587	5.24901	6.5062	5.56898	2.79695	4.95738	PREDICTED: uncharacterized protein LOC101314829 isoform X2
FAN_icon20118131.1.g00001.1	1.13397	0.18138	0.647234	0.999996	1	2.84115	2.17885	1.81906	2.27969	1.35609	2.41684	3.86218	2.54504	PREDICTED: uncharacterized protein LOC101310650
FAN_icon20119173.1.g00001.1	-2.13165	-1.09197	0.000113	0.00629	1	8.66359	6.8157	8.63017	8.03649	3.95921	3.52807	2.44312	3.31013	eukaryotic translation initiation factor 4E-1-like
FAN_icon20120205.1.g00001.1	-1.45992	-0.545885	0.00631	0.151618	1	16.7613	15.1776	15.1939	15.711	11.633	7.5391	11.5087	10.227	putative clathrin assembly protein At2g25430
FAN_icon20120781.1.g00001.1	3.78676	1.92096	2.8e-10	6.26e-08	7.49e-05	3.19794	3.94148	2.19375	3.11106	10.4667	11.5262	12.1101	11.3676	UDP-glycosyltransferase 86A1-like
FAN_icon20122269.1.g00001.1	-1.14079	-0.190034	0.336263	0.999996	1	13.3407	12.648	13.1407	13.0431	12.6127	9.32467	9.59061	10.5093	VIN3-like protein 1 isoform X1
FAN_icon20122723.1.g00001.1	-1.56138	-0.642825	0.137209	0.999996	1	1.88889	1.86246	2.49434	2.0819	1.4876	0.985991	1.15547	1.20969	BTB/POZ domain-containing protein At5g66560-like
FAN_icon20123037.1.g00001.1	-2.07246	-1.05134	0.0216316	0.359239	1	2.22344	4.07548	2.05323	2.78405	0.734718	0.892788	2.44125	1.35625	protein PIN-LIKES 2-like
FAN_icon20123457.1.g00001.1	-1.78558	-0.836389	0.0121853	0.244239	1	3.954	5.41481	5.27411	4.88098	2.67362	2.93032	1.5677	2.39055	ferrochelatase-2, chloroplastic
FAN_icon20126345.1.g00001.1	-1.10098	-0.138795	0.627423	0.999996	1	3.4813	6.00702	8.56742	6.01858	4.11256	4.94687	6.03381	5.03108	SAC3 family protein B-like isoform X3
FAN_icon20127583.1.g00001.1	-2.16685	-1.1156	0.00285	0.0840605	1	5.63012	4.62611	4.30108	4.85244	1.58794	1.68219	3.13096	2.1337	probable acyl-activating enzyme 5, peroxisomal
FAN_icon20128169.1.g00001.1	-1.12147	-0.165396	0.346151	0.999996	1	55.1343	54.3627	53.2096	54.2355	46.2849	44.3923	42.985	44.5541	cellulose synthase A catalytic subunit 3 [UDP-forming]
FAN_icon20128311.1.g00001.1	1.12281	0.167115	0.309732	0.999996	1	44.1879	46.2611	42.1916	44.2135	41.4086	48.6846	47.8341	45.9758	translocase of chloroplast 159, chloroplastic-like
FAN_icon20129803.1.g00001.1	-1.41366	-0.499435	0.0132696	0.258942	1	13.4448	15.6619	12.4627	13.8565	8.04189	10.7591	7.98153	8.92751	Pre-mRNA-processing-splicing factor 8
FAN_icon20129993.1.g00001.1	-1.20622	-0.270498	0.382538	0.999996	1	6.21911	6.52952	4.14773	5.63212	3.71051	3.60704	6.16445	4.494	---NA---
FAN_icon20130797.1.g00001.1	-1.15927	-0.213212	0.28935	0.999996	1	15.8274	12.5854	11.8498	13.4209	10.2351	11.7462	9.54313	10.5082	FACT complex subunit SPT16-like
FAN_icon20131255.1.g00001.1	-1.27693	-0.352682	0.147146	0.999996	1	163.35	176.501	185.846	175.232	152.695	118.237	108.273	126.402	desiccation protectant protein Lea14 homolog
FAN_icon20131623.1.g00001.1	-2.92677	-1.54931	1.65e-05	0.00123	1	4.59506	5.59352	5.31197	5.16685	1.94955	0.78966	2.60267	1.78063	endo-1,4-beta-xylanase A-like
FAN_icon20132273.1.g00001.1	-1.98979	-0.992617	0.00923	0.200734	1	2.51074	4.12601	3.70966	3.4488	1.65931	1.68025	1.37834	1.57263	transcription factor GTE12
FAN_icon20132521.1.g00001.1	-1.11865	-0.161764	0.348295	0.999996	1	28.4213	28.6668	24.9254	27.3378	22.7854	21.5182	24.2916	22.8651	polyadenylate-binding protein RBP47B'
FAN_icon20132869.1.g00001.1	1.18675	0.247012	0.168672	0.999996	1	54.0532	47.0788	52.1714	51.1012	56.9661	60.6946	48.9368	55.5325	tetraspanin-8-like
FAN_icon20135713.1.g00001.1	-1.15133	-0.203297	0.43902	0.999996	1	8.99608	10.5597	7.45687	9.00423	7.05421	5.71458	10.0453	7.60469	---NA---
FAN_icon20136369.1.g00001.1	1.06268	0.0877067	0.797225	0.999996	1	2.95512	2.26626	3.54756	2.92298	2.53888	3.08511	2.61112	2.74504	G-type lectin S-receptor-like serine/threonine-protein kinase B120
FAN_icon20136897.1.g00001.1	1.97592	0.982524	0.0282486	0.427664	1	2.83754	0.896739	1.83422	1.85617	2.81292	4.05108	2.89296	3.25232	probable transcription factor GLK2
FAN_icon20138697.1.g00001.1	1.91586	0.937995	0.0109807	0.22731	1	1.69349	1.53064	1.8297	1.68461	3.27366	3.33952	1.89922	2.83747	tetrapyrrole-binding protein, chloroplastic
FAN_icon20139103.1.g00001.1	1.21669	0.282961	0.21876	0.999996	1	5.34192	6.22998	6.41287	5.99492	6.41544	6.99611	6.67606	6.69587	probable CCR4-associated factor 1 homolog 11
FAN_icon20139393.1.g00001.1	-1.88827	-0.917066	1.75e-06	0.000174	0.468544	24.6208	19.1812	21.8939	21.8986	12.1433	8.99103	11.1563	10.7635	U-box domain-containing protein 4-like
FAN_icon20139715.1.g00001.1	-2.75248	-1.46073	0.00163	0.0549502	1	2.19858	5.41954	3.11924	3.57912	1.28789	1.27516	1.01888	1.19398	putative pentatricopeptide repeat-containing protein At5g08310, mitochondrial
FAN_icon20139971.1.g00001.1	-1.04876	-0.0686914	0.80814	0.999996	1	6.25052	5.30707	6.75326	6.10361	5.51929	5.07536	5.3105	5.30172	probable ubiquitin-like-specific protease 2B isoform X2
FAN_icon20141227.1.g00001.1	-1.08605	-0.119088	0.658677	0.999996	1	9.72125	9.5852	7.42646	8.91097	7.33963	7.07345	8.6497	7.68759	Putative vacuolar protein sorting-associated protein 13A
FAN_icon20142285.1.g00001.1	-1.90834	-0.932318	0.00603	0.146879	1	3.88546	2.91495	4.25881	3.68641	1.45138	1.9596	1.72233	1.7111	AMP deaminase-like isoform X2
FAN_icon20144299.1.g00001.1	1.24606	0.317376	0.0740139	0.764299	1	22.637	26.2346	25.9585	24.9434	28.4229	29.1001	28.4184	28.6471	dnaJ homolog subfamily C member 2-like
FAN_icon20144435.1.g00001.1	1.03416	0.0484602	0.825957	0.999996	1	9.191	13.5064	14.2164	12.3046	11.136	12.1991	11.7131	11.6828	transcription initiation factor TFIID subunit 8-like
FAN_icon20145315.1.g00001.1	1.26305	0.336909	0.0515315	0.619833	1	18.4514	18.9911	20.9847	19.4757	23.6397	21.4034	22.9702	22.6711	translocase of chloroplast 120, chloroplastic-like
FAN_icon20145425.1.g00001.1	-1.13886	-0.187585	0.465162	0.999996	1	8.61558	8.88367	9.32883	8.94269	6.04744	8.72022	6.54484	7.10416	histone-lysine N-methyltransferase ATXR3-like
FAN_icon20145809.1.g00001.1	-1.12593	-0.171115	0.527307	0.999996	1	5.31528	6.48067	8.2334	6.67645	4.78758	4.67396	7.342	5.60118	glutamyl-tRNA reductase 1, chloroplastic-like
FAN_icon20145881.1.g00001.1	-1.21093	-0.276114	0.292858	0.999996	1	4.73012	4.30303	5.47561	4.83625	3.87036	3.72324	3.10019	3.56459	BTB/POZ domain-containing protein At3g05675-like isoform X2
FAN_icon20146073.1.g00001.1	-1.13514	-0.182869	0.390778	0.999996	1	110.919	117.733	109.423	112.692	88.0559	91.7292	95.2485	91.6779	heptahelical transmembrane protein 4-like
FAN_icon20146189.1.g00001.1	1.39976	0.485184	0.00372	0.102474	1	71.1804	70.1557	71.1048	70.8136	90.3926	92.4122	91.1106	91.3051	PREDICTED: uncharacterized protein LOC101297830
FAN_icon20146223.1.g00001.1	1.09512	0.131083	0.524869	0.999996	1	8.76298	10.9389	8.09214	9.26467	9.04892	9.87172	9.62138	9.51401	zinc finger CCCH domain-containing protein 22
FAN_icon20148645.1.g00001.1	-1.22041	-0.287365	0.372835	0.999996	1	7.13503	6.39561	2.59559	5.37541	3.71518	3.63666	5.73134	4.36106	dynamin-related protein 5A
FAN_icon20149469.1.g00001.1	-1.67285	-0.742309	0.0151141	0.283595	1	8.6758	4.81184	6.50945	6.6657	3.41632	3.64813	3.75923	3.6079	dual-specificity RNA methyltransferase RlmN
FAN_icon20152127.1.g00001.1	-3.87146	-1.95288	0.000326	0.0151115	1	2.75811	3.88501	2.60154	3.08155	1.55154	0.114263	0.602567	0.756123	cytosolic sulfotransferase 15-like
FAN_icon20152345.1.g00001.1	1.03109	0.0441747	0.848283	0.999996	1	10.2545	12.0172	8.87959	10.3838	9.98965	7.99507	12.5115	10.1654	ethylene-responsive transcription factor RAP2-3
FAN_icon20154053.1.g00001.1	-1.11445	-0.156337	0.567994	0.999996	1	5.46682	7.77448	7.32005	6.85378	5.72047	4.87802	7.07418	5.89089	large proline-rich protein BAG6-like isoform X1
FAN_icon20154087.1.g00001.1	-1.36665	-0.45064	0.159051	0.999996	1	5.50046	5.64946	5.50265	5.55086	3.44583	4.25364	3.27127	3.65691	RNA polymerase II C-terminal domain phosphatase-like 3
FAN_icon20154459.1.g00001.1	-1.29879	-0.377169	0.148598	0.999996	1	12.4504	9.00859	8.47706	9.97867	6.25305	7.76001	7.19932	7.07079	E3 ubiquitin-protein ligase KEG isoform X1
FAN_icon20154501.1.g00001.1	-1.19042	-0.251465	0.313412	0.999996	1	9.28649	8.36413	8.36118	8.6706	3.70794	7.56126	9.28579	6.85166	UDP-glycosyltransferase homolog
FAN_icon20156593.1.g00001.1	1.19582	0.258002	0.141609	0.999996	1	37.5031	35.0951	37.3097	36.636	37.0439	38.5687	46.3784	40.6637	transmembrane 9 superfamily member 11
FAN_icon20158497.1.g00001.1	-2.34215	-1.22783	2.82e-07	3.47e-05	0.0753767	16.0116	11.7633	11.9852	13.2534	6.47357	4.47943	4.60923	5.18741	putative nuclear RNA export factor SDE5
FAN_icon20158827.1.g00001.1	1.12093	0.164702	0.551083	0.999996	1	4.86321	5.09829	5.83818	5.26656	5.16274	6.3221	4.27431	5.25305	GTP-binding protein BRASSINAZOLE INSENSITIVE PALE GREEN 2, chloroplastic
FAN_icon20159283.1.g00001.1	-2.53059	-1.33948	0.000722	0.0288828	1	2.70038	4.43764	5.7354	4.29114	1.04104	1.32525	2.54134	1.63587	Actin cross-linking protein, putative
FAN_icon20159415.1.g00001.1	-1.25958	-0.332945	0.0531053	0.631481	1	61.3345	64.2065	61.8394	62.4601	49.6949	39.3715	49.1803	46.0822	glycerophosphodiester phosphodiesterase GDPDL3-like
FAN_icon20159929.1.g00001.1	-2.54718	-1.3489	0.00121	0.0431835	1	3.51307	2.61167	2.00827	2.711	0.838401	0.970264	1.19389	1.00085	---NA---
FAN_icon20161357.1.g00001.1	-1.74218	-0.800893	0.0210622	0.353011	1	7.7797	12.2664	6.81521	8.95377	6.77424	3.29267	4.28738	4.78476	UDP-glucuronic acid decarboxylase 2
FAN_icon20161465.1.g00001.1	1.1224	0.166593	0.342697	0.999996	1	24.2887	26.5586	30.9524	27.2666	29.83	26.3324	28.1918	28.1181	calmodulin-binding transcription activator 5
FAN_icon20161901.1.g00001.1	1.02877	0.0409176	0.890107	0.999996	1	6.01613	7.23837	6.70636	6.65362	3.99962	8.10019	6.79081	6.29687	trihelix transcription factor GT-4-like
FAN_icon20162111.1.g00001.1	-1.11616	-0.158542	0.572124	0.999996	1	4.01493	6.46045	6.82811	5.76783	3.71292	6.11266	4.09335	4.63964	glucan endo-1,3-beta-glucosidase 14
FAN_icon20162775.1.g00001.1	-1.24833	-0.319995	0.407302	0.999996	1	2.05241	2.81068	3.69581	2.85297	2.44906	2.08317	1.56937	2.03387	F-box/kelch-repeat protein OR23
FAN_icon20163393.1.g00001.1	-1.07021	-0.0978956	0.670976	0.999996	1	8.7813	7.06182	8.74743	8.19685	7.35717	7.04364	6.28602	6.89561	ankyrin repeat domain-containing protein 11 isoform X2
FAN_icon20163929.1.g00001.1	1.01478	0.0211639	0.900354	0.999996	1	56.7402	54.9862	51.0865	54.271	51.6157	47.0404	55.6365	51.4309	probable L-cysteine desulfhydrase, chloroplastic
FAN_icon20164163.1.g00001.1	-1.13143	-0.178144	0.421373	0.999996	1	9.17856	10.1471	10.017	9.78087	8.00522	7.84006	8.16683	8.00404	putative clathrin assembly protein At2g25430
FAN_icon20164757.1.g00001.1	1.03318	0.0470897	0.782859	0.999996	1	34.0441	28.9329	27.6468	30.2079	30.3481	30.3923	24.6706	28.4704	protein NETWORKED 1D
FAN_icon20165091.1.g00001.1	-1.03996	-0.0565243	0.788643	0.999996	1	38.5032	36.1565	40.6509	38.4369	37.4119	33.3977	31.1939	34.0012	H/ACA ribonucleoprotein complex subunit 4-like
FAN_icon20165555.1.g00001.1	1.02564	0.0365295	0.89616	0.999996	1	6.1602	6.53116	4.29398	5.66178	4.83725	5.30168	6.68571	5.60821	PREDICTED: uncharacterized protein LOC101308543
FAN_icon20165585.1.g00001.1	1.15446	0.207223	0.380688	0.999996	1	9.39952	6.29307	6.68677	7.45978	6.4804	7.97557	9.76057	8.07218	NAC domain-containing protein 82-like
FAN_icon20166003.1.g00001.1	2.07214	1.05112	2.76e-05	0.00192	1	9.53251	10.8323	9.25225	9.87235	19.6033	22.2328	14.4746	18.7703	AAA-ATPase At2g18193-like
FAN_icon20166119.1.g00001.1	-2.99763	-1.58382	8.73e-05	0.00506	1	5.02534	3.19072	4.11328	4.10978	1.63542	1.19236	0.698658	1.17548	acyl-lipid (9-3)-desaturase-like
FAN_icon20168965.1.g00001.1	1.3061	0.385265	0.0480025	0.593781	1	17.4803	20.7922	17.787	18.6865	26.2221	19.8906	21.8952	22.6693	dicarboxylate transporter 1, chloroplastic
FAN_icon20170553.1.g00001.1	1.26266	0.336466	0.17739	0.999996	1	9.65577	14.4998	12.9905	12.382	14.4222	15.7387	13.0692	14.41	cytochrome P450 86B1-like
FAN_icon20170821.1.g00001.1	-2.57957	-1.36713	1.84e-05	0.00135	1	11.92	15.3302	13.0653	13.4385	5.56577	4.10802	4.75544	4.80974	dynamin-related protein 4C-like
FAN_icon20171423.1.g00001.1	-1.01346	-0.0192922	0.961065	0.999996	1	1.92773	2.46394	3.34273	2.57813	2.60699	2.11191	2.18376	2.30089	protein TRIGALACTOSYLDIACYLGLYCEROL 4, chloroplastic-like
FAN_icon20172635.1.g00001.1	1.18895	0.249691	0.2319	0.999996	1	13.3467	17.613	21.606	17.5219	19.5457	19.2352	18.1432	18.9747	lysM domain-containing GPI-anchored protein 2
FAN_icon20172669.1.g00001.1	-7.49768	-2.90644	6.27e-06	0.000531	1	3.68334	3.36277	1.71958	2.9219	0.439519	0.237368	0.417254	0.364714	protein FAR1-RELATED SEQUENCE 5-like
FAN_icon20173515.1.g00001.1	-1.34834	-0.431187	0.179933	0.999996	1	3.89616	4.8962	4.67726	4.48987	2.29722	3.32315	3.73859	3.11966	probable Ufm1-specific protease
FAN_icon20173835.1.g00001.1	-1.35764	-0.441103	0.114173	0.959261	1	6.28996	7.30687	8.07172	7.22285	4.34805	4.40292	6.41281	5.05459	probable protein arginine N-methyltransferase 3
FAN_icon20174061.1.g00001.1	3.2204	1.68724	1.44e-13	5.49e-11	3.86e-08	22.4203	17.9616	16.1491	18.8437	62.0677	53.5317	52.574	56.0578	E3 ubiquitin-protein ligase ATL6-like
FAN_icon20175401.1.g00001.1	-1.16945	-0.225824	0.23523	0.999996	1	12.6218	14.0554	12.7598	13.1457	9.86901	9.72865	12.3604	10.6527	phosphatidylinositol 4-kinase alpha 1
FAN_icon20175413.1.g00001.1	-1.39924	-0.484647	0.0759013	0.77615	1	9.9646	8.73346	7.37675	8.6916	5.82628	5.58675	5.92621	5.77975	U3 small nucleolar RNA-associated protein 18 homolog
FAN_icon20175635.1.g00001.1	-1.08023	-0.111333	0.63075	0.999996	1	6.14484	7.09594	6.57926	6.60668	5.70738	5.97205	5.07961	5.58634	serine/threonine-protein kinase D6PKL1-like
FAN_icon20176105.1.g00001.1	1.24811	0.319749	0.110156	0.945187	1	16.3907	17.6655	13.5437	15.8666	19.5076	20.618	14.1065	18.0774	thioredoxin-like 1-1, chloroplastic
FAN_icon20176227.1.g00001.1	1.24851	0.32021	0.214851	0.999996	1	4.67864	5.68289	7.32602	5.89585	6.84505	7.66882	4.77003	6.42797	acetate/butyrate--CoA ligase AAE7, peroxisomal
FAN_icon20176309.1.g00001.1	1.21534	0.281363	0.281935	0.999996	1	6.46138	5.71752	9.94456	7.37449	8.89629	7.78339	7.60106	8.09358	heat shock factor protein HSF24
FAN_icon20176607.1.g00001.1	-1.1784	-0.236834	0.54667	0.999996	1	4.16038	2.8787	2.36579	3.13496	3.60574	1.77799	2.0092	2.46431	BTB/POZ and TAZ domain-containing protein 3
FAN_icon20176919.1.g00001.1	-1.01319	-0.0189001	0.935955	0.999996	1	7.10546	7.21207	6.77378	7.03044	5.83532	6.78772	6.60504	6.40936	PREDICTED: uncharacterized protein LOC101307824 isoform X1
FAN_icon20177275.1.g00001.1	2.36092	1.23935	0.00316	0.0906873	1	1.0262	2.19233	0.98555	1.40136	2.79193	3.92827	2.72025	3.14681	---NA---
FAN_icon20178443.1.g00001.1	-2.46126	-1.2994	6.4e-05	0.00391	1	6.39076	5.2511	5.82012	5.82066	2.05109	2.30065	2.02208	2.1246	BZIP domain class transcription factor
FAN_icon20179807.1.g00001.1	-1.06203	-0.0868228	0.651437	0.999996	1	15.78	17.4114	16.2373	16.4763	13.8802	13.4669	16.5479	14.6317	E3 ubiquitin-protein ligase KEG-like
FAN_icon20179941.1.g00001.1	-1.10117	-0.139033	0.434006	0.999996	1	37.3529	42.0993	37.3017	38.9179	34.0796	36.8103	26.1185	32.3361	eukaryotic translation initiation factor 5B-like
FAN_icon20180043.1.g00001.1	-1.04071	-0.05757	0.901982	0.999996	1	1.93375	5.47291	1.28968	2.89878	1.69215	2.7416	3.72399	2.71925	heat shock protein 83
FAN_icon20180201.1.g00001.1	-1.83482	-0.875636	0.0275314	0.420615	1	6.08159	4.85826	1.6224	4.18742	1.69328	2.05758	2.75572	2.16886	ELL-associated factor 1
FAN_icon20180947.1.g00001.1	-1.65198	-0.724194	0.092006	0.857744	1	5.30665	3.22284	2.49281	3.6741	1.4867	2.81018	1.64661	1.98116	DNA repair protein UVH3
FAN_icon20181561.1.g00001.1	1.21165	0.276968	0.451791	0.999996	1	1.85826	1.98494	3.56929	2.47083	2.66087	2.58667	2.84184	2.69646	PREDICTED: uncharacterized protein LOC101301657
FAN_icon20181807.1.g00001.1	-1.1043	-0.143134	0.596879	0.999996	1	6.05185	4.69637	9.28321	6.67714	5.17536	4.97254	6.34144	5.49645	L-type lectin-domain containing receptor kinase S.4-like
FAN_icon20182527.1.g00001.1	-1.04604	-0.0649441	0.731695	0.999996	1	16.8584	13.173	15.6746	15.2353	13.1349	11.8867	15.8396	13.6204	ERAD-associated E3 ubiquitin-protein ligase component HRD3A
FAN_icon20183551.1.g00001.1	-1.13834	-0.18693	0.581891	0.999996	1	3.28386	3.71009	4.68136	3.89177	3.3797	2.97596	2.9295	3.09505	deoxyhypusine synthase
FAN_icon20183861.1.g00001.1	1.2041	0.267952	0.367801	0.999996	1	8.09863	5.16056	3.57143	5.61021	6.62659	6.13505	6.06623	6.27596	pentatricopeptide repeat-containing protein At5g02860
FAN_icon20183941.1.g00001.1	-1.09968	-0.13708	0.658578	0.999996	1	3.90465	3.20833	6.11406	4.40901	3.64638	4.13548	2.42316	3.40167	putative DEAD-box ATP-dependent RNA helicase 29
FAN_icon20184385.1.g00001.1	1.05666	0.0795158	0.649455	0.999996	1	32.4159	33.9248	29.0835	31.808	30.9037	31.269	31.4835	31.2187	E3 ubiquitin-protein ligase UPL1-like
FAN_icon20186055.1.g00001.1	1.64584	0.718825	0.00799	0.180773	1	4.94646	5.82558	5.14637	5.30613	6.37461	7.36354	11.2629	8.33366	conserved oligomeric Golgi complex subunit 1-like
FAN_icon20186425.1.g00001.1	1.50402	0.588823	0.0350315	0.489642	1	3.46252	5.55462	4.75049	4.58921	5.78436	7.5548	5.54737	6.29551	L-aspartate oxidase, chloroplastic
FAN_icon20187167.1.g00001.1	-1.62418	-0.699711	0.0142714	0.272409	1	5.45122	5.49052	5.69968	5.54714	3.39925	2.44775	3.94417	3.26372	PREDICTED: uncharacterized protein LOC101293080
FAN_icon20187869.1.g00001.1	1.06894	0.0961778	0.675681	0.999996	1	10.8822	11.6512	8.70924	10.4142	11.6868	9.75429	9.58183	10.341	probable alpha,alpha-trehalose-phosphate synthase [UDP-forming] 7
FAN_icon20188515.1.g00001.1	1.49992	0.584887	0.108474	0.943273	1	3.30556	3.07823	2.38096	2.92158	3.47107	3.19534	6.2909	4.31911	probable 3-hydroxyisobutyrate dehydrogenase-like 2, mitochondrial
FAN_icon20188897.1.g00001.1	-1.25914	-0.33244	0.33504	0.999996	1	3.4813	4.11195	6.26885	4.6207	3.11558	3.15489	3.77113	3.3472	anaphase-promoting complex subunit 2
FAN_icon20189501.1.g00001.1	1.09182	0.12674	0.534297	0.999996	1	9.43034	11.1299	9.67424	10.0781	9.94343	10.6407	9.96415	10.1828	probable acyl-activating enzyme 1, peroxisomal
FAN_icon20190143.1.g00001.1	-1.14775	-0.198811	0.394034	0.999996	1	5.93324	7.02597	6.28476	6.41466	4.87264	5.66792	4.80371	5.11476	ABC transporter C family member 3-like
FAN_icon20191399.1.g00001.1	1.87535	0.907158	2.17e-05	0.00155	1	23.2586	18.608	21.7984	21.2217	35.6415	37.7479	36.4014	36.5969	pleiotropic drug resistance protein 2-like
FAN_icon20191935.1.g00001.1	-9.87774	-3.30418	7.77e-16	3.96e-13	2.08e-10	10.9304	9.99519	10.3704	10.432	1.38843	0.613505	0.898701	0.966878	Dala_Dala_lig_N domain-containing protein/Dala_Dala_lig_C domain-containing protein
FAN_icon20194549.1.g00001.1	-1.84194	-0.881229	0.0228404	0.372157	1	5.14639	5.07436	3.70688	4.64254	1.47384	2.14911	3.77777	2.4669	chromatin assembly factor 1 subunit FAS1 isoform X1
FAN_icon20195543.1.g00001.1	-2.3773	-1.24932	0.000256	0.0124374	1	5.57922	4.71912	10.0466	6.78165	3.17209	2.66487	1.673	2.50332	UDP-glucuronate 4-epimerase 1
FAN_icon20195787.1.g00001.1	1.28482	0.361563	0.32537	0.999996	1	1.66077	2.59275	2.59183	2.28178	2.49698	2.8897	2.70913	2.6986	PREDICTED: uncharacterized protein LOC101304368 isoform X2
FAN_icon20195917.1.g00001.1	-1.05572	-0.078234	0.701967	0.999996	1	13.7511	12.375	13.9532	13.3598	9.84523	12.8179	12.0169	11.56	E3 ubiquitin-protein ligase UPL2-like
FAN_icon20197665.1.g00001.1	1.04959	0.0698258	0.74349	0.999996	1	8.18521	10.3573	7.86094	8.80116	8.08715	8.6402	9.51339	8.74691	zinc finger CCCH domain-containing protein 41
FAN_icon20198229.1.g00001.1	1.00863	0.0123967	0.985152	0.999996	1	14.8195	6.93793	11.7914	11.183	11.7205	16.0911	3.16234	10.3246	homeobox-leucine zipper protein ATHB-13
FAN_icon20198393.1.g00001.1	-1.20616	-0.270416	0.491379	0.999996	1	1.63704	2.82473	1.76871	2.07683	1.64087	1.89895	1.16831	1.56938	PREDICTED: uncharacterized protein LOC101291201
FAN_icon20199345.1.g00001.1	-1.29987	-0.378368	0.215062	0.999996	1	4.30894	3.3866	3.59847	3.76467	2.68262	2.17318	3.43808	2.76463	protein tesmin/TSO1-like CXC 5
FAN_icon20199389.1.g00001.1	-1.09619	-0.132502	0.474744	0.999996	1	20.7904	22.4633	25.3515	22.8684	18.0496	22.4076	16.1894	18.8822	protein NETWORKED 1D-like
FAN_icon20199421.1.g00001.1	1.07551	0.105027	0.577978	0.999996	1	27.437	24.0203	27.2519	26.2364	23.853	26.5221	27.6398	26.005	pentatricopeptide repeat-containing protein At1g80270, mitochondrial-like
FAN_icon20201895.1.g00001.1	1.07627	0.106045	0.600008	0.999996	1	16.1279	12.2056	11.4639	13.2658	11.8507	14.1542	13.4139	13.1396	putative transcription elongation factor SPT5 homolog 1
FAN_icon20202191.1.g00001.1	1.78636	0.837026	0.0128061	0.252847	1	2.28424	3.19072	2.46797	2.64764	5.0698	3.84205	4.65772	4.52319	B3 domain-containing protein
FAN_icon20202525.1.g00001.1	-1.34766	-0.430452	0.305405	0.999996	1	2.93967	1.87868	3.13691	2.65175	2.22161	2.08388	0.832525	1.71267	probable galacturonosyltransferase-like 9
FAN_icon20204327.1.g00001.1	-1.13014	-0.176496	0.310274	0.999996	1	36.7177	46.1422	47.1039	43.3213	33.1181	42.5921	28.9937	34.9013	Pre-mRNA-processing-splicing factor 8
FAN_icon20205763.1.g00001.1	-175.205	-7.4529	0.000299	0.0140759	1	3.75625	3.0864	4.70536	3.84934	0	0	0	0	TMV resistance protein N-like
FAN_icon20206191.1.g00001.1	-6.15193	-2.62104	3.16e-13	1.15e-10	8.45e-08	8.47227	7.63078	8.21486	8.10597	1.3998	0.850476	1.49499	1.24842	---NA---
FAN_icon20206317.1.g00001.1	-1.19423	-0.256081	0.220841	0.999996	1	19.5563	14.3774	16.8045	16.9127	14.8857	12.4171	11.1234	12.8087	glucose-6-phosphate 1-dehydrogenase 2, chloroplastic
FAN_icon20206521.1.g00001.1	-1.44012	-0.526193	0.0183181	0.322218	1	9.32591	11.4191	11.1956	10.6469	6.80787	6.68166	7.08444	6.85799	probable ubiquitin-conjugating enzyme E2 23
FAN_icon20207017.1.g00001.1	-1.80784	-0.854269	1.68e-06	0.000169	0.449497	55.1323	52.2968	63.1187	56.8493	30.7854	29.6306	25.6088	28.6749	senescence/dehydration-associated protein At3g51250-like
FAN_icon20207175.1.g00001.1	1.67592	0.744955	0.00647	0.154774	1	146.451	140.635	158.836	148.641	207.145	236.91	245.594	229.883	protein ECERIFERUM 1
FAN_icon20207465.1.g00001.1	2.36884	1.24418	0.000221	0.0110169	1	3.56511	2.37138	1.83422	2.59024	5.10493	5.90783	6.23099	5.74792	multicopper oxidase LPR2-like
FAN_icon20207711.1.g00001.1	-2.42889	-1.2803	9.15e-06	0.000739	1	15.2034	14.5432	14.9825	14.9097	5.36126	4.73796	7.17181	5.75701	---NA---
FAN_icon20208261.1.g00001.1	1.11858	0.161671	0.42754	0.999996	1	20.6772	16.2992	19.9791	18.9851	20.22	20.0852	17.8246	19.3766	Heat shock protein STI
FAN_icon20209433.1.g00001.1	-1.53104	-0.614508	0.0868169	0.829162	1	3.70651	2.5887	4.44959	3.5816	1.32685	2.5797	2.26734	2.05796	putative FBD-associated F-box protein At5g56700 isoform X2
FAN_icon20209469.1.g00001.1	-1.79438	-0.843486	0.028055	0.425697	1	2.11306	2.67114	3.51233	2.76551	1.62923	1.22556	1.32574	1.39351	CBL-interacting serine/threonine-protein kinase 11-like
FAN_icon20210225.1.g00001.1	-1.07273	-0.101283	0.596871	0.999996	1	14.4663	17.2288	14.4396	15.3783	15.4777	12.2556	12.2631	13.3321	PREDICTED: uncharacterized protein LOC101299396
FAN_icon20212479.1.g00001.1	1.06849	0.095578	0.744207	0.999996	1	4.48797	4.13015	3.23263	3.95025	3.34172	3.85243	4.94168	4.04528	---NA---
FAN_icon20213817.1.g00001.1	-1.74949	-0.806938	0.0154601	0.287688	1	4.89523	4.02227	4.54103	4.48617	2.071	2.45204	2.49542	2.33949	DUF1162 domain-containing protein/Apt1 domain-containing protein
FAN_icon20213889.1.g00001.1	-5.07338	-2.34295	1.82e-06	0.00018	0.486633	4.37831	3.73077	3.89339	4.00082	0.464397	0.846464	0.826635	0.712499	subtilisin-like protease SBT1.6
FAN_icon20213919.1.g00001.1	-1.77554	-0.828259	0.0854642	0.82241	1	1.6821	2.0732	2.27174	2.00901	0.903232	0.731704	1.71495	1.11663	NAC domain-containing protein 72-like
FAN_icon20214277.1.g00001.1	1.18759	0.248035	0.279157	0.999996	1	7.45935	6.6621	6.81343	6.97829	8.35915	7.43007	6.94373	7.57765	autophagy-related protein 13a-like
FAN_icon20217111.1.g00001.1	-1.35431	-0.437563	0.124013	0.997581	1	4.69157	5.18421	8.93372	6.26983	3.59061	4.12853	4.94814	4.22243	probable WRKY transcription factor 17
FAN_icon20217275.1.g00001.1	1.1909	0.252056	0.133441	0.999996	1	61.3139	61.8117	71.8582	64.9946	74.2446	65.5873	74.2221	71.3513	hsp70-Hsp90 organizing protein 3-like
FAN_icon20217899.1.g00001.1	-1.03179	-0.0451522	0.827709	0.999996	1	10.1669	8.7786	8.6884	9.2113	8.38942	8.69517	7.20312	8.0959	---NA---
FAN_icon20218111.1.g00001.1	-2.91422	-1.54311	0.00231	0.0716589	1	2.14192	1.93595	2.05707	2.04498	0.460057	0.86961	0.436752	0.588806	GATA zinc finger domain-containing protein 14-like isoform X1
FAN_icon20218637.1.g00001.1	-1.10337	-0.141919	0.527917	0.999996	1	8.71551	10.7419	6.9752	8.81088	7.27992	8.23768	6.74658	7.42139	5-oxoprolinase
FAN_icon20219091.1.g00001.1	1.34002	0.422259	0.0550223	0.645339	1	12.1065	10.1352	9.87187	10.7045	11.2844	15.1032	12.8087	13.0655	glutamate receptor 3.4-like isoform X1
FAN_icon20219497.1.g00001.1	1.01325	0.0189938	0.931921	0.999996	1	10.4738	8.74486	7.30082	8.83984	8.34546	7.8384	9.12832	8.43739	calcium homeostasis endoplasmic reticulum protein
FAN_icon20219721.1.g00001.1	-1.04234	-0.0598307	0.867255	0.999996	1	3.68036	1.37456	4.01654	3.02382	1.91635	2.42566	3.58168	2.64123	probable zinc metalloprotease EGY1, chloroplastic
FAN_icon20220733.1.g00001.1	-1.04914	-0.0692133	0.736233	0.999996	1	29.8587	36.0716	31.3884	32.4396	27.733	29.2063	28.7964	28.5786	coatomer subunit beta-1-like
FAN_icon20221713.1.g00001.1	1.00544	0.00783	0.971647	0.999996	1	12.2414	10.8966	13.9607	12.3662	13.0004	10.1765	10.8164	11.3311	Hyccin domain-containing protein
FAN_icon20223019.1.g00001.1	1.40298	0.488491	0.00592	0.144902	1	31.945	34.4182	34.7937	33.719	41.047	44.2951	45.9416	43.7612	Heat shock protein STI
FAN_icon20223435.1.g00001.1	1.70628	0.770853	0.00243	0.0742634	1	7.40694	4.36609	7.15216	6.3084	11.0672	8.87212	9.19326	9.71087	thaumatin-like protein 1b
FAN_icon20223959.1.g00001.1	1.13865	0.187323	0.27861	0.999996	1	22.0598	20.772	26.0957	22.9758	24.4401	23.8146	22.9832	23.746	C2 domain-containing family protein
FAN_icon20224261.1.g00001.1	-1.08681	-0.120103	0.629587	0.999996	1	7.31444	7.04036	7.77731	7.37737	5.83532	6.30288	6.60504	6.24775	putative kinetochore ndc80
FAN_icon20225633.1.g00001.1	-1.19476	-0.256722	0.241537	0.999996	1	16.5676	17.1866	16.1599	16.6381	11.8617	12.3717	14.7798	13.0044	probable transcriptional regulator SLK2
FAN_icon20225679.1.g00001.1	-1.14236	-0.192021	0.423927	0.999996	1	134.613	166.441	152.322	151.125	123.354	117.766	125.422	122.181	eukaryotic peptide chain release factor subunit 1-3-like
FAN_icon20225745.1.g00001.1	-1.14917	-0.200595	0.225838	0.999996	1	49.4333	54.7746	45.4259	49.8779	36.5449	39.5043	45.9663	40.6718	pre-mRNA-processing-splicing factor 8
FAN_icon20227387.1.g00001.1	1.32575	0.406809	0.302815	0.999996	1	3.30556	1.49385	1.38889	2.06277	3.07663	1.72548	3.03311	2.61174	DEAD-box ATP-dependent RNA helicase 35
FAN_icon20227845.1.g00001.1	1.37044	0.454638	0.0277936	0.423315	1	10.2812	8.84378	7.13545	8.75349	11.1564	12.2988	9.33557	10.9302	myb-like protein X
FAN_icon20230093.1.g00001.1	1.3611	0.444773	0.224112	0.999996	1	1.92324	2.76547	2.50121	2.39664	2.75391	3.90413	2.1242	2.92741	ETHYLENE INSENSITIVE 3-like 3 protein
FAN_icon20230707.1.g00001.1	1.06296	0.0880839	0.695702	0.999996	1	8.76986	11.8177	10.1069	10.2315	10.4229	9.86773	10.1929	10.1612	probable pre-mRNA-splicing factor ATP-dependent RNA helicase DEAH5
FAN_icon20232257.1.g00001.1	-1.13072	-0.177247	0.492468	0.999996	1	5.79402	6.82378	7.41931	6.67904	4.83965	5.37679	6.301	5.50581	probable serine/threonine-protein kinase At1g01540
FAN_icon20232399.1.g00001.1	-1.15707	-0.210471	0.39707	0.999996	1	8.17522	6.88958	8.55596	7.87359	6.15327	5.95736	6.62518	6.24527	putative serine/threonine-protein kinase
FAN_icon20232921.1.g00001.1	1.51483	0.599155	0.0870703	0.830782	1	3.71653	2.71445	1.98294	2.80464	3.25218	3.71235	5.47317	4.1459	---NA---
FAN_icon20232955.1.g00001.1	1.16517	0.220547	0.198472	0.999996	1	59.143	67.0706	61.0247	62.4127	70.4564	61.6122	70.597	67.5552	transmembrane 9 superfamily member 3-like
FAN_icon20233045.1.g00001.1	2.78087	1.47554	3.5e-13	1.27e-10	9.36e-08	11.9205	9.79472	13.5437	11.753	28.1945	31.2356	28.8641	29.4314	cyclic nucleotide-gated ion channel 2
FAN_icon20233383.1.g00001.1	-1.65425	-0.726177	0.05538	0.64767	1	2.43187	3.63309	4.24642	3.43713	2.05768	1.66692	2.02858	1.91773	reticuline oxidase-like protein
FAN_icon20234127.1.g00001.1	1.0791	0.109833	0.602857	0.999996	1	9.59382	8.53988	8.06203	8.73191	8.58595	7.69735	10.5963	8.95987	death-inducer obliterator 1
FAN_icon20234921.1.g00001.1	-1.17559	-0.233384	0.485745	0.999996	1	3.35784	5.12393	5.18273	4.55483	2.51855	5.28613	2.60832	3.471	protein FAF-like, chloroplastic
FAN_icon20235309.1.g00001.1	-1.05815	-0.0815409	0.822579	0.999996	1	1.91876	2.23351	2.30344	2.1519	1.71719	2.22574	1.46718	1.80337	ETHYLENE INSENSITIVE 3-like 1 protein
FAN_icon20236305.1.g00001.1	-1.11188	-0.152995	0.450379	0.999996	1	17.4455	13.8285	12.8122	14.6954	13.5188	11.3086	11.9272	12.2516	protein phosphatase 1 regulatory subunit pprA
FAN_icon20238371.1.g00001.1	-1.11226	-0.153497	0.451742	0.999996	1	16.9098	16.1226	14.9376	15.99	14.962	14.3412	9.75851	13.0206	nuclear transcription factor Y subunit C-2
FAN_icon20238443.1.g00001.1	-1.21293	-0.278502	0.318156	0.999996	1	6.306	5.85003	6.83762	6.33122	3.93226	5.1912	5.18481	4.76943	protein SPA1-RELATED 2 isoform X1
FAN_icon20238793.1.g00001.1	-4.46036	-2.15716	4.27e-05	0.00277	1	2.37089	2.50469	1.8297	2.23509	0.121247	0.687549	0.51797	0.442255	3-ketoacyl-CoA synthase 19-like
FAN_icon20238847.1.g00001.1	-1.14538	-0.195831	0.268285	0.999996	1	31.5736	30.8928	28.4276	30.298	22.3079	24.5773	27.3194	24.7349	aconitate hydratase, cytoplasmic
FAN_icon20239945.1.g00001.1	2.00295	1.00212	0.00035	0.0160223	1	4.67272	4.38793	2.67119	3.91061	7.64678	7.61422	6.80569	7.35556	glutamate receptor 3.2
FAN_icon20244509.1.g00001.1	1.11108	0.151962	0.630129	0.999996	1	3.36567	3.5556	2.50121	3.14082	4.24561	2.78866	2.7778	3.27069	vegetative cell wall protein gp1-like
FAN_icon20244633.1.g00001.1	1.04611	0.0650291	0.755239	0.999996	1	27.2397	29.3934	21.2752	25.9694	27.374	26.5535	21.2471	25.0582	DUF246 domain-containing protein
FAN_icon20245101.1.g00001.1	-1.22317	-0.29062	0.295058	0.999996	1	8.06394	10.2876	7.38782	8.57979	6.5331	6.15399	7.13968	6.60892	4-hydroxybenzoate polyprenyltransferase, mitochondrial-like
FAN_icon20245253.1.g00001.1	1.22249	0.289819	0.193467	0.999996	1	13.5602	11.2989	10.776	11.8784	13.127	14.6219	12.0725	13.2738	protein DOS2-like
FAN_icon20245847.1.g00001.1	1.18762	0.248079	0.211	0.999996	1	17.7844	12.5254	12.1999	14.1699	13.1876	16.6695	16.8366	15.5646	protein DOS2-like
FAN_icon20246063.1.g00001.1	-1.06669	-0.093141	0.821336	0.999996	1	3.48362	1.35587	3.5217	2.78706	2.62539	1.59511	2.99088	2.40379	probable strigolactone esterase DAD2
FAN_icon20246075.1.g00001.1	-1.15243	-0.204674	0.314587	0.999996	1	12.2855	12.9282	13.7135	12.9757	10.4933	11.0008	9.00954	10.1679	ABC transporter A family member 2-like
FAN_icon20246319.1.g00001.1	-1.10937	-0.149743	0.342148	0.999996	1	56.5683	54.0383	46.1008	52.2358	42.97	44.0123	44.3098	43.7641	probable uridine nucleosidase 2
FAN_icon20247531.1.g00001.1	1.02514	0.0358162	0.836306	0.999996	1	70.3594	71.3182	64.7324	68.8033	59.7028	62.6652	74.3904	65.5861	cationic amino acid transporter 2, vacuolar-like
FAN_icon20247653.1.g00001.1	-1.18363	-0.243217	0.439416	0.999996	1	3.17578	3.52276	3.62184	3.44013	2.27372	2.6708	3.23781	2.72745	protein argonaute 1
FAN_icon20248585.1.g00001.1	-1.17567	-0.233477	0.234582	0.999996	1	10.1391	13.7982	11.2209	11.7194	9.07394	9.09656	10.0141	9.39486	DUF632 domain-containing protein/DUF630 domain-containing protein
FAN_icon20249445.1.g00001.1	1.12096	0.16474	0.389421	0.999996	1	14.5515	11.5082	15.9402	14	13.4135	14.2421	15.2066	14.2874	xyloglucan 6-xylosyltransferase 2
FAN_icon20251483.1.g00001.1	-2.44434	-1.28945	0.00292	0.0855653	1	2.58845	3.05735	1.35948	2.33509	0.694957	0.844472	1.3195	0.952978	pentatricopeptide repeat-containing protein At3g09040, mitochondrial
FAN_icon20252419.1.g00001.1	1.17188	0.228829	0.557254	0.999996	1	1.57284	2.4001	3.50659	2.49318	1.93044	2.99735	2.97805	2.63528	phosphatase IMPL1, chloroplastic
FAN_icon20252849.1.g00001.1	-1.13878	-0.187493	0.343005	0.999996	1	34.773	33.5071	39.2776	35.8526	28.8567	26.7686	31.5847	29.07	probable glycosyltransferase At5g03795
FAN_icon20252893.1.g00001.1	-1.14959	-0.201119	0.592261	0.999996	1	3.09885	2.54623	1.86005	2.50171	2.21864	1.46032	2.76445	2.1478	nuclear pore complex protein NUP155
FAN_icon20253323.1.g00001.1	-1.67566	-0.744732	0.0125188	0.248976	1	4.8109	5.27063	5.77538	5.28564	2.72681	3.25533	2.45243	2.81153	protein argonaute 2-like
FAN_icon20253657.1.g00001.1	1.12256	0.16679	0.447813	0.999996	1	14.8898	9.53571	11.829	12.0848	11.2875	13.7159	11.6087	12.2041	PHD finger protein rhinoceros isoform X3
FAN_icon20253955.1.g00001.1	-4.99629	-2.32086	2.1e-05	0.00151	1	4.64267	3.08813	2.12321	3.28467	0.633133	0.641123	0.450795	0.575017	PREDICTED: uncharacterized protein LOC101310359
FAN_icon20253985.1.g00001.1	1.25156	0.323723	0.357182	0.999996	1	2.21283	4.15592	4.36417	3.57764	2.60276	4.85868	4.99554	4.15233	probable polyamine transporter At3g19553
FAN_icon20254047.1.g00001.1	-1.3735	-0.457856	0.160729	0.999996	1	4.35915	3.41898	4.04374	3.94062	2.83724	2.41336	2.62617	2.62559	CLP protease regulatory subunit CLPX3, mitochondrial
FAN_icon20254281.1.g00001.1	1.189	0.249749	0.281356	0.999996	1	8.85131	11.0392	8.15911	9.34986	10.8637	10.8174	9.18534	10.2888	heat shock protein 70
FAN_icon20256039.1.g00001.1	1.0533	0.0749161	0.803325	0.999996	1	7.35977	6.843	3.4876	5.89679	5.26928	6.17826	6.12129	5.85627	cytochrome P450 714C2-like
FAN_icon20256503.1.g00001.1	1.69432	0.760708	0.00696	0.163427	1	6.89713	4.25038	6.72738	5.9583	9.87609	8.62562	9.00954	9.17042	PREDICTED: uncharacterized protein LOC105349702
FAN_icon20256581.1.g00001.1	-1.20869	-0.273447	0.475151	0.999996	1	1.73466	2.98022	2.08243	2.26577	1.91937	1.46341	2.0901	1.82429	AAA-ATPase At2g18193-like
FAN_icon20256763.1.g00001.1	1.1096	0.150035	0.488728	0.999996	1	16.4025	20.6778	16.1843	17.7548	17.3739	14.8565	23.8244	18.6849	galacturonosyltransferase 8
FAN_icon20256991.1.g00001.1	-1.71519	-0.778366	0.0079	0.179426	1	22.5506	16.5856	29.7219	22.9527	11.5162	12.8048	12.5406	12.2872	AAA-ATPase At2g46620
FAN_icon20257557.1.g00001.1	1.85857	0.894196	0.0103582	0.217879	1	2.68084	1.42532	1.89312	1.99976	3.16131	3.84144	2.89398	3.29891	exocyst complex component EXO70A1-like
FAN_icon20258595.1.g00001.1	-1.2915	-0.369046	0.211549	0.999996	1	7.56642	4.86556	8.09601	6.84266	3.29744	5.9149	5.1987	4.80368	histone-lysine N-methyltransferase, H3 lysine-9 specific SUVH1
FAN_icon20259637.1.g00001.1	-1.35986	-0.443461	0.119311	0.978636	1	5.3894	4.15993	5.09747	4.88227	3.62473	3.59943	2.16457	3.12957	SNF2 domain-containing protein CLASSY 1-like
FAN_icon20259921.1.g00001.1	1.01734	0.0248019	0.900073	0.999996	1	10.5415	14.4792	12.8437	12.6215	10.5887	13.5055	11.2286	11.7743	probable pre-mRNA-splicing factor ATP-dependent RNA helicase DEAH5
FAN_icon20261813.1.g00001.1	1.17275	0.229896	0.446312	0.999996	1	3.83159	3.32321	4.59974	3.91818	4.11488	3.82729	4.77452	4.23889	PREDICTED: uncharacterized protein At5g03900, chloroplastic-like
FAN_icon20262039.1.g00001.1	-1.03935	-0.0556822	0.851088	0.999996	1	4.5594	5.095	4.15983	4.60474	4.04777	4.44263	3.71876	4.06972	F-box/kelch-repeat protein At1g55270-like
FAN_icon20262495.1.g00001.1	-1.51559	-0.599879	0.00237	0.0729886	1	22.2907	19.6054	21.6714	21.1892	11.8008	16.024	9.7626	12.5291	ATP-dependent zinc metalloprotease FTSH 10, mitochondrial-like
FAN_icon20262815.1.g00001.1	1.1952	0.257253	0.181337	0.999996	1	16.5834	12.8606	15.4343	14.9594	17.2091	15.8863	15.7674	16.2876	pollen-specific leucine-rich repeat extensin-like protein 4
FAN_icon20263261.1.g00001.1	1.25267	0.325002	0.30838	0.999996	1	4.97457	3.35756	5.33203	4.55472	4.83357	3.91565	7.24534	5.33152	putative xyloglucan
FAN_icon20264503.1.g00001.1	-1.15029	-0.201992	0.546603	0.999996	1	4.0662	3.03734	2.44069	3.18141	1.8526	2.67996	3.39187	2.64148	pentatricopeptide repeat-containing protein At1g63330-like
FAN_icon20267135.1.g00001.1	2.22083	1.1511	3.71e-05	0.00247	1	12.0597	14.0271	18.2377	14.7748	34.9853	29.159	26.3469	30.1637	dehydration-responsive protein RD22
FAN_icon20267597.1.g00001.1	-1.12463	-0.169445	0.532025	0.999996	1	6.34353	7.22996	3.68481	5.75277	4.98122	5.34078	3.96391	4.76197	vacuolar protein sorting-associated protein 18 homolog
FAN_icon20267639.1.g00001.1	1.40155	0.487026	0.230471	0.999996	1	2.83112	1.49544	2.67041	2.33232	2.75087	3.51863	2.2679	2.8458	root phototropism protein 2-like
FAN_icon20268051.1.g00001.1	-1.01739	-0.0248683	0.948244	0.999996	1	2.26441	3.89034	2.71838	2.95771	2.80029	1.67153	4.4074	2.95974	zinc finger protein 346-like
FAN_icon20268949.1.g00001.1	-1.22407	-0.291683	0.206737	0.999996	1	9.21952	6.16304	8.25398	7.87885	6.60078	5.61915	5.09808	5.77267	FACT complex subunit SPT16-like
FAN_icon20269545.1.g00001.1	-1.0683	-0.0953209	0.634839	0.999996	1	16.5639	14.894	15.7576	15.7385	12.1947	13.776	14.9756	13.6488	ruvB-like 2
FAN_icon20269803.1.g00001.1	-1.0952	-0.131191	0.546617	0.999996	1	11.2851	8.5858	10.0352	9.96872	8.22929	8.24223	8.52263	8.33138	E3 ubiquitin-protein ligase KEG
FAN_icon20270619.1.g00001.1	-1.17704	-0.23516	0.507298	0.999996	1	2.81273	2.05435	3.9394	2.93549	2.57318	1.81263	2.38973	2.25851	root phototropism protein 2
FAN_icon20270863.1.g00001.1	-1.13619	-0.184208	0.535775	0.999996	1	23.1269	21.9558	27.2006	24.0945	14.3203	29.9084	14.0197	19.4161	dehydration-responsive protein RD22-like
FAN_icon20270983.1.g00001.1	-1.0877	-0.121279	0.591446	0.999996	1	10.6259	9.50136	9.37953	9.83559	9.73335	8.24746	6.53192	8.17091	probable U3 small nucleolar RNA-associated protein 7
FAN_icon20272039.1.g00001.1	-1.02656	-0.0378219	0.8976	0.999996	1	6.45887	6.50544	5.00241	5.98891	4.62427	6.64631	4.67324	5.31461	BEACH domain-containing protein B isoform X1
FAN_icon20273637.1.g00001.1	-1.1408	-0.19004	0.590488	0.999996	1	2.96226	2.43401	1.68449	2.36025	1.45111	2.4415	1.74849	1.88037	Calcineurin-binding protein cabin-1
FAN_icon20273873.1.g00001.1	-1.53912	-0.622104	0.00247	0.0751669	1	21.6652	22.5096	18.2705	20.8151	11.7938	13.708	11.8657	12.4558	ATP-dependent zinc metalloprotease FTSH 10, mitochondrial-like
FAN_icon20274843.1.g00001.1	1.02104	0.030045	0.856015	0.999996	1	27.9077	23.3152	28.4491	26.5573	24.2224	25.3193	24.4789	24.6735	protein CROWDED NUCLEI 4
FAN_icon20275387.1.g00001.1	1.22278	0.290161	0.261359	0.999996	1	4.51112	5.87953	4.10832	4.83299	4.78897	5.86439	6.18517	5.61284	DUF3883 domain-containing protein
FAN_icon20275981.1.g00001.1	-1.15796	-0.211581	0.399824	0.999996	1	5.75557	6.26297	5.41551	5.81135	3.898	5.0524	5.07502	4.67514	pentatricopeptide repeat-containing protein At5g09450, mitochondrial-like
FAN_icon20276079.1.g00001.1	-1.66459	-0.735165	0.0064	0.153371	1	8.65138	13.0948	12.5723	11.4395	5.54201	5.67797	8.35613	6.52537	---NA---
FAN_icon20278281.1.g00001.1	-1.29517	-0.373143	0.0359495	0.497632	1	44.6446	42.0514	39.9627	42.2196	26.7291	31.397	32.3532	30.1598	glyoxylate/hydroxypyruvate reductase A HPR2-like
FAN_icon20278707.1.g00001.1	-1.76671	-0.821067	0.000696	0.0280922	1	15.7898	13.3025	10.0775	13.0566	7.15496	6.83952	6.5208	6.83843	glutelin type-B 5-like
FAN_icon20279531.1.g00001.1	-2.67742	-1.42084	0.00342	0.096131	1	2.87186	2.35972	1.6224	2.28466	0.241897	0.88182	1.37786	0.833859	beta-tubulin
FAN_icon20279785.1.g00001.1	-1.11021	-0.150835	0.650654	0.999996	1	3.19794	1.83936	3.45516	2.83082	2.28959	2.04026	2.60832	2.31272	Histone-lysine N-methyltransferase ATX1
FAN_icon20281053.1.g00001.1	-1.01606	-0.0229858	0.926491	0.999996	1	5.12176	5.86625	6.52121	5.83641	5.22264	4.95097	5.85474	5.34278	nuclear pore complex protein GP210
FAN_icon20281967.1.g00001.1	2.08661	1.06116	0.00175	0.0579302	1	124.693	107.404	234.329	155.475	177.297	308.208	413.067	299.524	legumin type B-like
FAN_icon20282369.1.g00001.1	-1.09035	-0.124797	0.751652	0.999996	1	3.08519	2.89716	1.85186	2.6114	2.52442	2.42846	1.57273	2.1752	KH domain-containing protein HEN4-like isoform X2
FAN_icon20283497.1.g00001.1	-1.48067	-0.566251	0.0023	0.071533	1	19.8215	18.0681	26.212	21.3672	11.6413	14.55	12.7883	12.9932	calcium-transporting ATPase 1, chloroplastic
FAN_icon20286917.1.g00001.1	-1.65159	-0.723852	8.21e-05	0.00481	1	34.1461	37.1975	30.0482	33.7973	16.2612	19.5357	21.4234	19.0734	WEB family protein At3g02930, chloroplastic-like
FAN_icon20288423.1.g00001.1	-4.03227	-2.01159	4.56e-10	9.87e-08	0.000122	6.58115	5.97676	7.27681	6.61157	1.11596	1.80806	1.41257	1.44553	pentatricopeptide repeat-containing protein At4g28010
FAN_icon20289845.1.g00001.1	1.43698	0.523044	0.230524	0.999996	1	1.40677	1.73385	1.68879	1.6098	2.39206	1.52984	2.86849	2.26346	L-type lectin-domain containing receptor kinase IX.1-like
FAN_icon20289851.1.g00001.1	-1.1786	-0.237074	0.469501	0.999996	1	3.83915	4.87517	4.81831	4.51088	3.24842	3.74487	3.55831	3.5172	nuclear pore complex protein GP210
FAN_icon20289943.1.g00001.1	1.17976	0.238499	0.27415	0.999996	1	12.1334	14.0841	12.0226	12.7467	14.4783	11.9522	16.1011	14.1772	probable methyltransferase PMT11
FAN_icon20291139.1.g00001.1	-1.20679	-0.271172	0.281507	0.999996	1	8.04774	7.47511	5.0406	6.85448	5.38606	4.66764	6.42125	5.49165	microtubule-associated protein TORTIFOLIA1-like isoform X2
FAN_icon20291473.1.g00001.1	1.00155	0.00223	0.992002	0.999996	1	20.2584	18.9997	20.8806	20.0462	19.0458	14.7168	22.3231	18.6952	---NA---
FAN_icon20291601.1.g00001.1	1.14866	0.199951	0.342168	0.999996	1	19.2085	15.0456	15.5166	16.5902	15.9374	18.3251	18.4855	17.5827	BSD domain-containing protein 1
FAN_icon20293151.1.g00001.1	1.07056	0.0983689	0.615815	0.999996	1	52.9127	49.1642	45.9786	49.3518	41.5173	54.5979	50.1825	48.7659	guanylate-binding protein 3
FAN_icon20295319.1.g00001.1	1.00767	0.0110224	0.953671	0.999996	1	19.9514	21.5638	23.3986	21.6379	20.5475	18.1587	21.9058	20.204	UCH domain-containing protein/DUF629 domain-containing protein/DUF627 domain-containing protein
FAN_icon20295445.1.g00001.1	1.09478	0.130642	0.465287	0.999996	1	56.5251	65.5935	57.3414	59.82	64.2543	53.5859	64.3694	60.7365	protein transport protein SEC23
FAN_icon20296447.1.g00001.1	1.07557	0.105107	0.685314	0.999996	1	8.27015	5.86264	6.61876	6.91718	4.99227	7.43007	8.26635	6.89623	E3 ubiquitin-protein ligase BRE1A-like
FAN_icon20296615.1.g00001.1	-1.04413	-0.0623063	0.726665	0.999996	1	16.575	16.2674	14.7393	15.8606	14.614	13.53	14.2388	14.1276	DNA-damage-repair/toleration protein DRT102
FAN_icon20298491.1.g00001.1	1.22053	0.287503	0.415262	0.999996	1	2.17958	1.9537	2.37867	2.17065	2.55352	2.29844	2.42416	2.42537	probable lysine-specific demethylase JMJ14
FAN_icon20298961.1.g00001.1	-1.01871	-0.02675	0.892466	0.999996	1	46.7049	49.7001	45.7738	47.3929	43.6347	42.4535	42.7773	42.9552	malate dehydrogenase, chloroplastic
FAN_icon20299205.1.g00001.1	-1.41779	-0.503644	0.149506	0.999996	1	19.7299	30.2942	20.8144	23.6128	17.4075	12.5991	16.2548	15.4204	BAG family molecular chaperone regulator 6 isoform X2
FAN_icon20299229.1.g00001.1	-1.23903	-0.309213	0.186388	0.999996	1	11.6885	11.4872	11.2804	11.4854	7.54801	9.17191	8.87916	8.53302	CCAAT/enhancer-binding protein zeta
FAN_icon20299313.1.g00001.1	-1.88607	-0.915387	7.56e-05	0.0045	1	8.88159	8.30432	10.846	9.34397	4.71431	3.73022	5.46426	4.63626	E3 ubiquitin-protein ligase RING1
FAN_icon20299391.1.g00001.1	1.5662	0.647266	0.00349	0.0977143	1	5.81034	7.82437	8.52524	7.38665	11.3243	8.98656	12.3413	10.8841	protein DGCR14
FAN_icon20299563.1.g00001.1	-1.50673	-0.591424	0.00705	0.165035	1	10.0008	8.60258	11.2554	9.95295	7.04829	5.07536	6.05397	6.05921	lysophospholipid acyltransferase LPEAT2
FAN_icon20299927.1.g00001.1	1.09305	0.128361	0.649911	0.999996	1	4.78578	3.27695	5.93674	4.66649	5.02541	4.34863	4.22869	4.53424	protein PAF1 homolog
FAN_icon20300313.1.g00001.1	-2.82275	-1.4971	0.00275	0.0817533	1	3.9436	1.26796	3.29336	2.83497	0.491034	0.895014	1.39848	0.928175	PREDICTED: uncharacterized protein LOC101310670
FAN_icon20301295.1.g00001.1	-1.33153	-0.413087	0.321624	0.999996	1	1.64138	2.99706	2.62726	2.4219	1.17516	1.69243	2.41719	1.76159	TMV resistance protein N-like
FAN_icon20304197.1.g00001.1	1.35489	0.438177	0.210454	0.999996	1	5.86542	4.81944	3.12947	4.60478	4.66598	7.46529	5.14943	5.76023	transcription factor bHLH122-like isoform X1
FAN_icon20304527.1.g00001.1	1.82877	0.870874	0.00813	0.183309	1	2.89658	1.75371	2.01317	2.22115	3.49276	3.18315	4.97374	3.88322	F-box/LRR-repeat protein At3g26922-like
FAN_icon20305201.1.g00001.1	-1.39631	-0.481624	0.0455264	0.576507	1	8.27137	11.6104	8.48154	9.45444	5.05832	6.39645	8.08155	6.51211	ARF guanine-nucleotide exchange factor GNOM-like
FAN_icon20306129.1.g00001.1	1.16775	0.22373	0.312022	0.999996	1	9.89174	9.32693	7.98145	9.06671	9.28795	10.1576	10.0849	9.84349	probable sodium-coupled neutral amino acid transporter 6
FAN_icon20307351.1.g00001.1	1.23555	0.305148	0.289017	0.999996	1	4.15652	4.69602	7.69263	5.51506	7.8117	5.0224	5.65027	6.16146	GTPase-activating protein GYP7-like isoform X3
FAN_icon20309017.1.g00001.1	1.77972	0.831654	0.0241995	0.385687	1	2.16089	2.09837	6.36736	3.54221	4.92261	5.81077	6.20874	5.64737	zinc finger CCCH domain-containing protein 20
FAN_icon20309299.1.g00001.1	-1.63088	-0.705654	0.0210057	0.352472	1	5.91447	6.83402	7.32208	6.69019	3.30821	2.35837	6.40687	4.02448	transcription factor RF2b
FAN_icon20309433.1.g00001.1	-1.40401	-0.489551	0.0161225	0.295756	1	50.4818	46.3593	58.957	51.9327	38.5959	28.7491	34.9329	34.0926	Na_Ca_ex domain-containing protein/EF_hand_5 domain-containing protein
FAN_icon20309501.1.g00001.1	-7.78248	-2.96023	6.1e-05	0.00375	1	3.29253	1.5914	1.62755	2.17049	0.27733	0.224664	0.197461	0.233152	histone H2A.1-like
FAN_icon20309549.1.g00001.1	-1.1054	-0.144565	0.471794	0.999996	1	9.27044	11.8067	10.387	10.4881	10.5089	7.61712	8.50635	8.87747	F-box protein AFR-like
FAN_icon20310045.1.g00001.1	-1.01421	-0.0203633	0.924072	0.999996	1	10.1917	7.99923	9.49573	9.22888	7.73242	8.99898	7.90936	8.21359	probable methyltransferase PMT11
FAN_icon20310435.1.g00001.1	-2.60601	-1.38184	6.77e-06	0.000567	1	5.21131	7.18268	5.44884	5.94761	2.28679	2.34002	1.54251	2.05644	---NA---
FAN_icon20310799.1.g00001.1	-1.23537	-0.304941	0.376367	0.999996	1	3.52201	3.39722	1.8383	2.91918	2.41197	1.68748	2.96631	2.35525	F-box/kelch-repeat protein At3g23880-like
FAN_icon20312817.1.g00001.1	-1.8989	-0.925166	0.00154	0.0525873	1	6.30261	7.37568	4.58555	6.08794	2.32457	3.5447	3.1155	2.99492	---NA---
FAN_icon20313013.1.g00001.1	1.85298	0.889847	0.000908	0.0345749	1	29.5512	28.8138	49.1928	35.8526	56.1375	57.3601	69.8978	61.1318	oleosin 1-like
FAN_icon20314091.1.g00001.1	1.10851	0.148622	0.529357	0.999996	1	7.92626	8.63322	9.07274	8.54407	10.9538	7.91142	6.95348	8.60624	GTPase LSG1-2-like
FAN_icon20315139.1.g00001.1	-1.55354	-0.635561	0.0084	0.18752	1	7.87511	9.3328	11.9992	9.7357	4.66239	6.58775	5.71289	5.65434	UPF0481 protein At3g47200-like
FAN_icon20315577.1.g00001.1	-1.07236	-0.100794	0.749866	0.999996	1	3.33178	2.9865	3.2725	3.19693	2.60226	3.24996	2.00723	2.61982	BEACH domain-containing protein lvsC-like isoform X1
FAN_icon20316417.1.g00001.1	1.32266	0.403443	0.0261828	0.407201	1	43.6012	45.0954	37.8841	42.1936	49.4444	53.2294	52.2243	51.6327	ankyrin repeat-containing protein At5g02620-like
FAN_icon20316567.1.g00001.1	1.45933	0.545309	0.070211	0.740524	1	2.5689	2.23495	2.35828	2.38738	2.59654	3.33046	3.85157	3.25952	probable serine/threonine-protein kinase abkC
FAN_icon20317283.1.g00001.1	1.00312	0.00449	0.980916	0.999996	1	17.1423	16.8412	19.908	17.9638	18.2764	17.1831	12.7279	16.0625	PTI1-like tyrosine-protein kinase At3g15890
FAN_icon20317287.1.g00001.1	-1.04083	-0.0577349	0.847158	0.999996	1	4.40742	5.5046	3.80953	4.57385	4.41773	2.86303	5.75168	4.34415	probable serine/threonine protein kinase IREH1
FAN_icon20317327.1.g00001.1	1.66698	0.737233	0.0535978	0.635243	1	1.37818	1.38405	1.10298	1.2884	1.64453	2.22037	2.1857	2.01687	J domain-containing protein
FAN_icon20317977.1.g00001.1	4.76113	2.2513	0	0	0	6.22076	7.66712	7.07484	6.98757	29.6529	33.9911	28.7071	30.7837	DNA-damage-repair/toleration protein DRT100-like
FAN_icon20318257.1.g00001.1	106.915	6.74032	0	0	0	2.20154	3.89618	4.8792	3.65897	353.07	365.58	361.716	360.122	cinnamoyl-CoA reductase 1-like
FAN_icon20318375.1.g00001.1	-1.18531	-0.245266	0.555895	0.999996	1	1.36	3.22826	2.72109	2.43645	1.29827	2.71695	1.54063	1.85195	---NA---
FAN_icon20319047.1.g00001.1	1.5403	0.62321	0.0342683	0.482729	1	2.80636	3.71506	3.93047	3.48396	4.46495	5.60641	4.60966	4.89368	PREDICTED: uncharacterized protein LOC101296725
FAN_icon20319255.1.g00001.1	1.7645	0.819263	0.0233206	0.377202	1	1.6102	1.45536	2.89953	1.98836	3.68908	2.33477	3.61164	3.21183	PREDICTED: uncharacterized protein LOC101300338
FAN_icon20320929.1.g00001.1	1.0214	0.0305538	0.920669	0.999996	1	3.31716	2.72562	4.3442	3.46233	3.34651	2.27374	4.45803	3.35943	translation initiation factor IF-2-like
FAN_icon20321053.1.g00001.1	1.12366	0.168202	0.473433	0.999996	1	12.2132	10.1591	10.3175	10.8966	10.7952	11.8059	11.2219	11.2744	PREDICTED: uncharacterized protein LOC105352066
FAN_icon20321611.1.g00001.1	-1.21458	-0.28046	0.132155	0.999996	1	17.6413	19.2032	19.5489	18.7978	11.8747	13.9922	17.8321	14.5664	translocase of chloroplast 159, chloroplastic
FAN_icon20321903.1.g00001.1	31.4819	4.97645	2.79e-07	3.44e-05	0.0745312	0.30971	0	0	0.103237	3.76957	3.41297	3.1576	3.44671	exocyst complex component EXO70A1-like
FAN_icon20322313.1.g00001.1	-1.2908	-0.368267	0.137494	0.999996	1	6.48354	6.31847	5.06823	5.95675	4.64194	4.19767	3.99685	4.27882	GRIP and coiled-coil domain-containing protein 2-like isoform X4
FAN_icon20322317.1.g00001.1	-1.20281	-0.266415	0.474534	0.999996	1	2.24692	2.4001	3.50659	2.71787	1.6087	2.21544	2.29081	2.03831	probable UDP-N-acetylglucosamine--peptide N-acetylglucosaminyltransferase SPINDLY
FAN_icon20324437.1.g00001.1	1.44695	0.533017	0.0905005	0.849011	1	6.22076	2.95924	3.53742	4.23914	6.09466	5.03221	5.84155	5.65614	mediator-associated protein 2
FAN_icon20324609.1.g00001.1	-1.2214	-0.288536	0.305807	0.999996	1	7.74446	8.84668	8.84355	8.47823	6.76183	6.68283	5.58478	6.34315	PREDICTED: uncharacterized protein LOC101300778 isoform X3
FAN_icon20325451.1.g00001.1	1.15526	0.208217	0.276461	0.999996	1	15.4625	12.9518	12.435	13.6165	14.5099	14.8018	14.081	14.4642	cytosolic Fe-S cluster assembly factor NBP35-like
FAN_icon20326017.1.g00001.1	-1.2124	-0.277864	0.397688	0.999996	1	2.60322	2.51646	2.57362	2.56444	1.75416	1.68748	2.65407	2.0319	disease resistance protein At4g27190-like
FAN_icon20326271.1.g00001.1	-1.28128	-0.357584	0.168629	0.999996	1	6.32059	5.57346	6.47734	6.1238	5.51862	3.75531	3.77212	4.34869	ATP sulfurylase 2
FAN_icon20328355.1.g00001.1	1.26672	0.341095	0.124192	0.99851	1	67.2731	62.1288	67.8562	65.7527	75.4978	73.3065	81.8132	76.8725	sucrose transport protein SUC4-like
FAN_icon20330693.1.g00001.1	-1.14091	-0.19018	0.498294	0.999996	1	9.87758	9.07096	7.2077	8.71875	5.54661	5.6166	10.8604	7.34119	putative fasciclin-like arabinogalactan protein 20
FAN_icon20331735.1.g00001.1	1.18371	0.24331	0.198537	0.999996	1	38.1282	41.6005	39.0188	39.5825	42.2151	47.6117	39.5101	43.1123	probable receptor-like serine/threonine-protein kinase At5g57670
FAN_icon20332157.1.g00001.1	-1.02915	-0.0414563	0.88061	0.999996	1	4.18513	4.54413	4.12699	4.28542	4.38755	3.90109	3.04777	3.7788	ABC transporter B family member 26, chloroplastic
FAN_icon20332857.1.g00001.1	-1.78976	-0.839769	0.0194339	0.335288	1	2.24203	2.45629	2.33265	2.34366	0.96312	1.21367	1.52388	1.23356	MAG2-interacting protein 2-like
FAN_icon20334161.1.g00001.1	1.03753	0.0531469	0.819945	0.999996	1	5.22007	5.8823	5.19231	5.43156	5.6594	5.01717	5.01791	5.23149	subtilisin-like protease SBT6.1
FAN_icon20334603.1.g00001.1	1.17148	0.228335	0.493783	0.999996	1	2.67185	2.34174	2.35217	2.45526	2.80563	2.16952	3.26885	2.748	tricalbin-3
FAN_icon20335025.1.g00001.1	-1.7325	-0.792857	7.66e-05	0.00454	1	20.2447	24.0102	16.0494	20.1014	10.3922	11.4095	10.7095	10.8371	PREDICTED: uncharacterized protein LOC101299287 isoform X2
FAN_icon20335315.1.g00001.1	1.19353	0.255234	0.198065	0.999996	1	9.24697	12.6224	12.8913	11.5869	14.629	11.4184	12.3167	12.788	pollen-specific leucine-rich repeat extensin-like protein 1
FAN_icon20335371.1.g00001.1	-1.13445	-0.181989	0.456054	0.999996	1	16.338	10.0683	16.6169	14.3411	13.3219	9.87076	11.3361	11.5096	DNA-directed RNA polymerase I subunit rpa49-like
FAN_icon20336073.1.g00001.1	-1.08978	-0.124038	0.750414	0.999996	1	1.32587	3.11265	2.27382	2.23745	2.30536	1.7577	1.73798	1.93368	putative quinone-oxidoreductase homolog, chloroplastic
FAN_icon20336315.1.g00001.1	-1.21309	-0.278685	0.220135	0.999996	1	7.30809	6.00485	6.80372	6.70555	5.1255	5.27668	4.56173	4.98797	PREDICTED: uncharacterized protein LOC101292369
FAN_icon20337151.1.g00001.1	1.62757	0.702723	0.0374324	0.510184	1	1.78586	1.34511	2.67986	1.93695	2.3441	3.19368	2.73112	2.7563	pentatricopeptide repeat-containing protein At3g53700, chloroplastic
FAN_icon20337507.1.g00001.1	1.15854	0.212307	0.29589	0.999996	1	10.9556	11.33	14.059	12.1148	11.7656	12.051	15.4063	13.0743	ribose-phosphate pyrophosphokinase 4
FAN_icon20337973.1.g00001.1	-1.28826	-0.365422	0.0699709	0.739332	1	14.4357	15.4076	19.831	16.5581	10.5485	12.3431	12.4418	11.7778	sterol 14-demethylase-like
FAN_icon20338267.1.g00001.1	-1.10684	-0.146443	0.667144	0.999996	1	2.52895	2.33771	3.22569	2.69745	2.15011	1.65012	3.22293	2.34105	protein NRT1/ PTR FAMILY 4.6-like
FAN_icon20338281.1.g00001.1	-1.12762	-0.173282	0.697179	0.999996	1	3.05581	0.896739	3.14437	2.36564	1.71901	1.51916	2.44789	1.89535	PREDICTED: uncharacterized protein LOC101294763
FAN_icon20339089.1.g00001.1	2.12031	1.08428	0.0237894	0.381543	1	1.48089	1.04298	2.03175	1.51854	2.12051	4.66264	1.50982	2.76432	NADP-dependent glyceraldehyde-3-phosphate dehydrogenase
FAN_icon20339501.1.g00001.1	1.21567	0.281747	0.390144	0.999996	1	2.23233	3.05707	2.32255	2.53731	2.66375	3.53894	2.1242	2.77563	predicted protein
FAN_icon20340955.1.g00001.1	-1.26035	-0.333824	0.365037	0.999996	1	3.20232	3.25037	3.39205	3.28158	1.75326	2.62211	2.88077	2.41871	glutamate--tRNA ligase, cytoplasmic
FAN_icon20341091.1.g00001.1	-1.37666	-0.461169	0.0326518	0.467922	1	12.6225	10.4936	12.6573	11.9245	7.01712	6.89034	10.5981	8.16851	importin subunit beta-1-like
FAN_icon20341417.1.g00001.1	-212.347	-7.73028	0.000174	0.00903	1	3.86101	4.6367	3.74371	4.08047	0	0	0	0	F-box/LRR-repeat protein At3g48880-like isoform X1
FAN_icon20341477.1.g00001.1	-1.23901	-0.309187	0.333568	0.999996	1	6.39076	6.33753	4.23281	5.6537	4.57551	4.7291	3.14545	4.15002	probable histone chaperone ASF1A
FAN_icon20341735.1.g00001.1	1.34182	0.424187	0.246305	0.999996	1	1.7	2.79369	2.72109	2.40493	3.24568	2.95797	2.6961	2.96658	transcription repressor KAN1-like
FAN_icon20342839.1.g00001.1	-1.20869	-0.273443	0.143489	0.999996	1	15.8667	15.6175	19.0477	16.8439	12.4249	12.5577	13.312	12.7649	protein QUIRKY-like
FAN_icon20344945.1.g00001.1	-1.03245	-0.0460784	0.851791	0.999996	1	6.0754	4.50495	4.62508	5.06848	4.77409	4.98473	3.32364	4.36082	PREDICTED: uncharacterized protein LOC101309871
FAN_icon20345819.1.g00001.1	-1.14396	-0.19404	0.241036	0.999996	1	65.3549	77.3915	69.2269	70.6578	57.1658	59.8597	53.6669	56.8975	nucleolar GTP-binding protein 1-like
FAN_icon20346169.1.g00001.1	1.29748	0.375712	0.177201	0.999996	1	2.75023	5.05128	4.27265	4.02472	5.79131	4.87917	3.62864	4.76637	probable lysine-specific demethylase JMJ14
FAN_icon20346317.1.g00001.1	-1.12691	-0.172377	0.435528	0.999996	1	29.2766	29.037	33.7259	30.6799	25.0894	28.3004	21.5572	24.9824	E3 ubiquitin-protein ligase UPL1-like
FAN_icon20346637.1.g00001.1	1.28171	0.358075	0.0617931	0.688954	1	14.2668	18.3607	13.2064	15.278	17.7214	19.4405	17.6999	18.2873	UDP-glycosyltransferase 76F1-like
FAN_icon20346693.1.g00001.1	1.06667	0.093118	0.596108	0.999996	1	14.6453	16.467	15.7307	15.6143	14.5692	16.0048	15.56	15.378	NAC domain-containing protein 72-like
FAN_icon20346767.1.g00001.1	-1.22323	-0.290701	0.145067	0.999996	1	36.0783	35.8406	39.9386	37.2858	27.1008	28.3862	28.7932	28.0934	cellulose synthase-like protein D3
FAN_icon20346789.1.g00001.1	-5.80126	-2.53637	7.25e-14	2.84e-11	1.94e-08	7.68881	7.89709	7.1002	7.56203	1.6938	0.686071	1.35675	1.24554	UDP-glycosyltransferase 89A2-like
FAN_icon20348323.1.g00001.1	-1.92927	-0.948057	0.0288701	0.433759	1	4.58372	4.1087	4.00193	4.23145	1.64087	1.4501	3.1863	2.09243	AMP deaminase
FAN_icon20351721.1.g00001.1	-4.71316	-2.23669	1.81e-07	2.33e-05	0.048274	5.91212	4.49798	4.73158	5.04722	1.0974	0.380999	1.78595	1.08812	bromodomain-containing protein DDB_G0278469
FAN_icon20351873.1.g00001.1	-1.06462	-0.0903413	0.73147	0.999996	1	6.63239	7.08453	6.10423	6.60705	6.48962	5.12898	5.86034	5.82631	PREDICTED: uncharacterized protein LOC101308409
FAN_icon20352359.1.g00001.1	-1.88859	-0.91731	0.0422602	0.550657	1	3.88321	1.8769	3.56484	3.10832	0.654168	1.32485	2.79463	1.59121	DNA mismatch repair protein MSH2
FAN_icon20352993.1.g00001.1	2.99339	1.58178	1.52e-14	6.56e-12	4.07e-09	8.83371	8.10522	7.06979	8.00291	24.0333	21.6895	20.8645	22.1957	pollen-specific leucine-rich repeat extensin-like protein 2
FAN_icon20354281.1.g00001.1	-3.92164	-1.97146	8.86e-06	0.000717	1	2.85632	4.02335	4.16373	3.68113	1.16857	0.473328	1.04004	0.89398	---NA---
FAN_icon20354455.1.g00001.1	-1.37925	-0.463883	0.0564417	0.655094	1	9.50877	7.66283	10.098	9.08985	5.62958	6.68166	5.22011	5.84379	TMV resistance protein N-like
FAN_icon20354685.1.g00001.1	-2.85305	-1.5125	1.7e-06	0.00017	0.453523	14.1236	14.5381	10.8066	13.1561	2.778	3.87076	6.32945	4.32607	cytochrome P450 71A26-like
FAN_icon20354733.1.g00001.1	-1.36459	-0.448463	0.246788	0.999996	1	2.49754	1.56929	2.99824	2.35502	2.20886	1.27814	1.04848	1.51183	U-box domain-containing protein 40
FAN_icon20355379.1.g00001.1	-1.22851	-0.296911	0.117547	0.971874	1	17.4181	19.9614	18.9842	18.7879	13.4551	14.0902	15.188	14.2445	probable anion transporter 5
FAN_icon20355545.1.g00001.1	-931.938	-9.86409	1.11e-16	6.1e-14	2.97e-11	76.3496	78.9238	70.9596	75.411	0.146944	0	0	0.0489812	2-hydroxyisoflavanone dehydratase-like
FAN_icon20356543.1.g00001.1	1.12221	0.166346	0.586813	0.999996	1	4.88322	3.20992	4.45527	4.1828	3.63602	4.07842	5.37688	4.36377	nuclear transcription factor Y subunit B-3-like
FAN_icon20356799.1.g00001.1	-1.25406	-0.326612	0.092964	0.863395	1	95.5685	91.5873	101.163	96.1063	65.6805	66.9815	79.8617	70.8412	eukaryotic translation initiation factor 3 subunit L-like
FAN_icon20358113.1.g00001.1	-1.27847	-0.35442	0.25837	0.999996	1	3.65369	3.54797	2.39246	3.19804	1.90246	2.31176	3.04777	2.42066	DNA-directed RNA polymerase III subunit RPC5
FAN_icon20359603.1.g00001.1	1.24068	0.311126	0.182934	0.999996	1	9.04681	10.6547	5.06823	8.25657	9.82363	9.88201	9.37723	9.69429	---NA---
FAN_icon20359815.1.g00001.1	1.08416	0.116574	0.610306	0.999996	1	7.08992	6.23201	8.70924	7.34372	7.31899	7.36354	6.72409	7.13554	tricalbin-3
FAN_icon20360573.1.g00001.1	-1.38807	-0.473081	0.0538097	0.636728	1	8.19217	6.73127	10.0101	8.3112	4.18946	5.43018	7.00986	5.54317	histone H1
FAN_icon20361015.1.g00001.1	-1.25033	-0.322304	0.21901	0.999996	1	12.0843	7.01902	9.75471	9.61936	6.71265	8.09641	5.73534	6.84814	BEACH domain-containing protein B isoform X1
FAN_icon20362117.1.g00001.1	-1.09009	-0.124445	0.611571	0.999996	1	8.32076	6.35714	5.25731	6.64507	6.06182	4.48732	6.84615	5.79843	ABSCISIC ACID-INSENSITIVE 5-like protein 5
FAN_icon20362607.1.g00001.1	1.44186	0.527928	0.0161485	0.296111	1	21.4588	23.6294	22.9569	22.6817	36.4754	25.2306	28.8729	30.193	scarecrow-like protein 15
FAN_icon20362793.1.g00001.1	1.22213	0.2894	0.300876	0.999996	1	15.0475	10.6522	16.3968	14.0322	13.7568	14.3668	19.3538	15.8258	histone H3.3
FAN_icon20364135.1.g00001.1	-1.25138	-0.323524	0.229372	0.999996	1	4.6713	4.55795	4.03061	4.41995	2.92639	3.47132	3.42308	3.2736	GDP-fucose protein-O-fucosyltransferase 1
FAN_icon20364577.1.g00001.1	1.07849	0.109009	0.724292	0.999996	1	3.11179	2.80038	4.80296	3.57171	2.97054	3.60963	3.77687	3.45235	probable beta-1,3-galactosyltransferase 16
FAN_icon20364755.1.g00001.1	-1.3659	-0.449855	0.0451454	0.573283	1	17.6995	17.3399	10.6239	15.2211	9.0979	10.792	11.7988	10.5629	probable splicing factor 3A subunit 1
FAN_icon20367075.1.g00001.1	1.07543	0.104914	0.648214	0.999996	1	10.6598	8.75885	9.81094	9.7432	10.1759	9.78914	8.51327	9.49278	probable acyl-activating enzyme 1, peroxisomal
FAN_icon20367845.1.g00001.1	2.65522	1.40883	1.63e-06	0.000164	0.43652	28.0606	27.6437	54.4974	36.7339	79.2036	84.783	105.298	89.7615	uncharacterized GPI-anchored protein At5g19250-like
FAN_icon20368613.1.g00001.1	1.03524	0.0499643	0.847966	0.999996	1	6.83196	4.65811	7.50362	6.33123	6.66062	6.32313	4.2978	5.76052	MICOS complex subunit MIC60
FAN_icon20370177.1.g00001.1	-1.20181	-0.265212	0.284049	0.999996	1	5.51343	9.06045	6.81343	7.1291	4.41178	6.11335	6.28243	5.60252	dnaJ homolog subfamily C GRV2
FAN_icon20370809.1.g00001.1	-1.08373	-0.11601	0.555664	0.999996	1	11.1928	12.7003	11.3039	11.7323	11.4479	9.27392	9.41894	10.0469	putative casein kinase family protein
FAN_icon20371623.1.g00001.1	169.224	7.40279	0.00195	0.063111	1	0	0	0	0	3.28174	2.57276	2.412	2.7555	cytochrome P450 81E8-like
FAN_icon20372131.1.g00001.1	-1.12986	-0.176146	0.601415	0.999996	1	3.18448	3.44914	3.47536	3.36966	3.52355	1.51116	3.54183	2.85885	protein CHROMATIN REMODELING 19
FAN_icon20374065.1.g00001.1	-1.27934	-0.355398	0.0508773	0.614812	1	44.0037	43.4116	45.0059	44.1404	27.0485	30.8109	38.2222	32.0272	anthocyanidin 3-O-glucosyltransferase 2-like
FAN_icon20374175.1.g00001.1	1.39957	0.484979	0.229528	0.999996	1	1.63704	1.64402	1.52852	1.60319	1.30228	2.53193	2.4108	2.08167	transcription termination factor MTERF6, chloroplastic/mitochondrial-like
FAN_icon20374201.1.g00001.1	-1.04962	-0.069867	0.747599	0.999996	1	9.95391	9.99636	9.7366	9.89562	9.23815	8.98054	7.51728	8.57865	putative disease resistance protein RGA3
FAN_icon20374343.1.g00001.1	1.86514	0.899283	6.7e-08	9.64e-06	0.0179137	18.9519	18.5901	24.515	20.6857	33.2382	35.6174	36.5472	35.1342	pleiotropic drug resistance protein 2
FAN_icon20374827.1.g00001.1	-1.35917	-0.442724	0.15421	0.999996	1	3.37182	4.45693	3.16784	3.66553	2.51903	2.89093	1.94303	2.451	transcriptional corepressor SEUSS
FAN_icon20375787.1.g00001.1	-1.40436	-0.489916	0.0559981	0.652236	1	7.97168	9.98889	10.2876	9.41605	7.13422	4.39234	7.72101	6.41586	Pentatricopeptide repeat-containing, mitochondrial -like protein
FAN_icon20376449.1.g00001.1	-1.15457	-0.207361	0.373424	0.999996	1	15.6083	16.5588	15.4169	15.8613	10.0433	13.8656	14.3017	12.7369	protein SDE2 homolog
FAN_icon20376667.1.g00001.1	1.03977	0.056266	0.878924	0.999996	1	2.58064	2.12044	2.21286	2.30465	2.77144	2.35204	1.12759	2.08369	ABC transporter G family member 7
FAN_icon20376865.1.g00001.1	1.10224	0.140439	0.583123	0.999996	1	4.1889	4.39138	4.16167	4.24732	3.61957	4.69151	4.71251	4.3412	serine/threonine-protein kinase ATM-like
FAN_icon20378497.1.g00001.1	-2.30486	-1.20468	2.44e-11	6.61e-09	6.51e-06	67.026	78.287	61.602	68.9717	32.5078	24.328	26.1584	27.6647	inositol-3-phosphate synthase
FAN_icon20378509.1.g00001.1	1.30388	0.382812	0.0594419	0.676326	1	11.6058	9.96963	14.777	12.1175	13.3452	14.5845	14.8803	14.27	bZIP transcription factor 17-like
FAN_icon20378511.1.g00001.1	-2.37172	-1.24594	0.000908	0.0345964	1	2.45041	2.72406	3.11471	2.76306	0.722396	0.919615	1.76349	1.13517	phototropin-1 isoform X1
FAN_icon20378877.1.g00001.1	1.23405	0.303402	0.0870116	0.830547	1	27.7585	27.5455	21.5321	25.612	29.0465	28.7319	31.3485	29.7089	uncharacterized endoplasmic reticulum membrane protein C16E8.02
FAN_icon20379969.1.g00001.1	1.68406	0.75194	0.0305171	0.448873	1	1.87943	3.21723	3.76036	2.95234	6.61581	3.63352	3.35324	4.53419	NAC domain-containing protein 2
FAN_icon20380487.1.g00001.1	-1.32096	-0.40159	0.095355	0.876538	1	11.6356	9.21296	8.63494	9.82783	6.96739	6.13505	7.98046	7.02764	54S ribosomal protein L37, mitochondrial-like
FAN_icon20380631.1.g00001.1	-1.03972	-0.0561922	0.861369	0.999996	1	2.58913	3.90025	2.93552	3.14163	2.57459	3.00335	2.933	2.83698	transcription initiation factor TFIID subunit 8-like
FAN_icon20381025.1.g00001.1	1.28211	0.35852	0.174808	0.999996	1	3.03557	5.23791	3.82635	4.03328	5.10735	5.01774	4.33281	4.8193	protein ENHANCED DOWNY MILDEW 2-like
FAN_icon20381253.1.g00001.1	-1.48509	-0.570555	0.0385498	0.519911	1	6.18514	8.15507	7.25245	7.19756	4.94321	3.83762	4.83945	4.54009	transmembrane protein 161B
FAN_icon20383051.1.g00001.1	-1.08739	-0.120868	0.460244	0.999996	1	51.5668	51.1053	47.7862	50.1528	42.4251	43.1573	42.1975	42.5933	protein YIF1B-like
FAN_icon20383523.1.g00001.1	-1.22574	-0.293649	0.444427	0.999996	1	5.46403	2.61895	4.64628	4.24309	1.95601	3.56524	3.94595	3.15573	U11/U12 small nuclear ribonucleoprotein 59 kDa protein
FAN_icon20383919.1.g00001.1	1.20635	0.270645	0.130053	0.999996	1	16.6507	14.6249	15.3362	15.5373	17.5734	16.6505	17.7076	17.3105	protein STABILIZED1
FAN_icon20384155.1.g00001.1	1.01081	0.0155118	0.937914	0.999996	1	10.3349	9.19953	11.0283	10.1876	11.099	7.90897	9.51234	9.50677	probable transcriptional regulator SLK2 isoform X1
FAN_icon20384367.1.g00001.1	-1.38689	-0.471849	0.250903	0.999996	1	2.35612	3.16792	1.79993	2.44132	1.99358	1.49076	1.52863	1.67099	---NA---
FAN_icon20384725.1.g00001.1	2.03163	1.02264	1.3e-06	0.000134	0.346671	18.0694	17.4894	23.5303	19.6964	32.5616	34.7266	43.4018	36.8967	quinolinate synthase, chloroplastic
FAN_icon20386043.1.g00001.1	1.50301	0.587851	0.0315825	0.458606	1	3.90859	5.25531	6.61172	5.25854	6.35996	8.96479	5.79627	7.04034	glucan endo-1,3-beta-glucosidase 6
FAN_icon20387791.1.g00001.1	1.87046	0.90339	0.0107082	0.22315	1	2.70514	4.6307	4.60058	3.97881	6.13309	6.27586	8.50377	6.97091	cysteine proteinase 15A
FAN_icon20388103.1.g00001.1	-1.13767	-0.186077	0.559995	0.999996	1	3.72055	7.33696	5.53839	5.53196	4.15545	4.83368	4.55186	4.51366	E3 ubiquitin-protein ligase UPL1 isoform X1
FAN_icon20391887.1.g00001.1	-1.46655	-0.552422	0.0781814	0.789685	1	3.99339	4.13723	3.75181	3.96081	2.11324	2.81965	2.47823	2.47037	U-box domain-containing protein 11
FAN_icon20393755.1.g00001.1	-1.00807	-0.0115996	0.946818	0.999996	1	26.335	23.2762	18.7979	22.803	20.995	22.8699	18.4317	20.7655	K(+) efflux antiporter 2, chloroplastic
FAN_icon20393785.1.g00001.1	1.46838	0.554222	0.00474	0.122803	1	53.8648	46.827	53.8495	51.5138	81.4732	70.7992	56.0414	69.4379	3-oxo-5-alpha-steroid 4-dehydrogenase 2-like
FAN_icon20394641.1.g00001.1	1.65337	0.725412	0.0356712	0.495288	1	2.52104	2.25978	3.02646	2.60243	5.0867	3.72193	2.57028	3.79297	glutamate receptor 3.4-like
FAN_icon20395501.1.g00001.1	-3.88606	-1.95831	2.48e-11	6.7e-09	6.63e-06	13.6244	16.0111	11.7914	13.809	4.31012	3.21596	2.09973	3.2086	(R,S)-reticuline 7-O-methyltransferase-like
FAN_icon20396295.1.g00001.1	-2.24785	-1.16855	0.000639	0.0261553	1	4.93826	4.36975	4.3322	4.54673	1.63181	2.42352	1.16186	1.73906	probable RNA helicase SDE3
FAN_icon20396657.1.g00001.1	-3.06175	-1.61436	9.28e-07	0.0001	0.248183	10.2573	6.71614	13.6604	10.2113	4.01612	2.69571	2.2876	2.99981	ribonuclease S-7-like
FAN_icon20397063.1.g00001.1	1.62697	0.70219	0.0323075	0.464965	1	2.83529	1.98022	1.36148	2.059	2.94342	3.20667	3.32427	3.15812	dynamin-related protein 4C-like
FAN_icon20399025.1.g00001.1	-1.32864	-0.409951	0.264772	0.999996	1	4.50857	4.44547	4.8712	4.60842	2.25956	2.61494	5.28613	3.38688	chromatin assembly factor 1 subunit FAS1
FAN_icon20399319.1.g00001.1	-2.31837	-1.21311	3.96e-05	0.00261	1	8.90855	9.57217	9.87187	9.45086	3.43438	2.91466	5.58926	3.97943	equilibrative nucleotide transporter 1
FAN_icon20399495.1.g00001.1	-2.27094	-1.18329	8.3e-06	0.000679	1	12.6816	12.3033	18.1588	14.3812	4.81322	5.84875	6.85409	5.83869	Formin-like protein 18
FAN_icon20399887.1.g00001.1	1.30425	0.383222	0.172787	0.999996	1	5.86939	4.47823	4.27798	4.8752	5.25279	6.68683	5.34288	5.76084	---NA---
FAN_icon20400133.1.g00001.1	-1.36238	-0.446125	0.0394094	0.527277	1	15.9477	16.8124	20.7704	17.8435	11.9565	10.9948	13.3448	12.0987	zinc finger (C3HC4-type RING finger) family protein
FAN_icon20400845.1.g00001.1	-11.0894	-3.47111	0.000153	0.00812	1	3.43779	1.50652	2.20106	2.38179	0.328174	0	0.233662	0.187279	PREDICTED: uncharacterized protein LOC101299252
FAN_icon20401125.1.g00001.1	1.10283	0.141212	0.564927	0.999996	1	5.18159	6.38634	7.17738	6.24844	5.56469	7.05087	6.09553	6.23703	BTB domain-containing protein
FAN_icon20401365.1.g00001.1	1.34011	0.422349	0.190053	0.999996	1	2.12209	3.13859	2.8872	2.71596	2.53221	3.36418	4.61555	3.50398	probable arabinosyltransferase ARAD1
FAN_icon20401993.1.g00001.1	-1.01616	-0.023133	0.918287	0.999996	1	6.49438	10.0925	8.47431	8.35372	7.78319	7.04208	8.49244	7.77257	phospholipid-transporting ATPase 1-like
FAN_icon20402111.1.g00001.1	-1.51636	-0.600616	0.15414	0.999996	1	2.11092	2.23005	3.25815	2.53304	0.755664	1.39922	2.61333	1.5894	---NA---
FAN_icon20403231.1.g00001.1	-1.366	-0.449962	0.0102757	0.216708	1	35.2472	28.4421	30.3595	31.3496	23.6512	17.8763	22.3993	21.3089	probable ribosomal protein S11, mitochondrial
FAN_icon20403581.1.g00001.1	1.19416	0.255994	0.238091	0.999996	1	10.7034	10.8815	12.4136	11.3329	10.0011	15.6776	10.9125	12.197	Proteasome subunit alpha type-5
FAN_icon20405069.1.g00001.1	1.34995	0.43291	0.0403891	0.53461	1	15.2164	12.3871	23.6795	17.0943	22.3939	19.5303	21.2594	21.0612	beta-amyrin 28-oxidase-like
FAN_icon20405519.1.g00001.1	-2.78501	-1.47768	0.0178526	0.316801	1	3.30556	2.35394	2.11641	2.59197	0.473328	0.127814	2.24675	0.949298	putative cyclin-A3-1
FAN_icon20405613.1.g00001.1	1.03333	0.0473048	0.844224	0.999996	1	7.47698	7.07852	6.43928	6.99826	7.0988	6.31635	6.79443	6.73653	phosphatidylinositol-3-phosphatase myotubularin-1-like
FAN_icon20406939.1.g00001.1	-1.22376	-0.291325	0.324815	0.999996	1	4.949	5.37352	4.45588	4.92613	3.29018	4.10055	3.78425	3.72499	aspartic proteinase-like protein 1
FAN_icon20408711.1.g00001.1	-1.07551	-0.105028	0.669178	0.999996	1	8.8581	11.2065	12.4907	10.8518	10.1674	6.85018	11.1814	9.39964	cell division cycle 5-like protein
FAN_icon20409269.1.g00001.1	1.1803	0.239156	0.517871	0.999996	1	2.52572	2.19061	4.21122	2.97585	1.90877	3.82502	3.86258	3.19879	ACT domain-containing protein ACR4-like
FAN_icon20409819.1.g00001.1	-1.8659	-0.899869	3.8e-06	0.000343	1	59.7754	49.1157	52.8929	53.928	27.426	22.706	30.1853	26.7724	protein ECERIFERUM 1
FAN_icon20410199.1.g00001.1	-1.30238	-0.381151	0.314701	0.999996	1	2.82856	2.6817	2.87322	2.79449	2.33668	2.14533	1.10916	1.86372	protein DETOXIFICATION 46, chloroplastic
FAN_icon20413055.1.g00001.1	-1.81172	-0.857356	5.82e-05	0.0036	1	9.52218	11.391	10.5906	10.5013	5.51413	5.03549	5.71068	5.4201	DEAD-box ATP-dependent RNA helicase 42
FAN_icon20413299.1.g00001.1	-1.78142	-0.833028	1.69e-06	0.000169	0.452101	50.2715	50.1663	50.7679	50.4019	24.3624	27.614	26.1264	26.0343	Pto-like protein kinase
FAN_icon20414459.1.g00001.1	-1.38521	-0.470107	0.0538224	0.636822	1	6.82309	9.48764	7.14085	7.81719	6.13761	4.26176	5.88615	5.4285	ABC1-like kinase
FAN_icon20414699.1.g00001.1	-1.51345	-0.597837	0.031607	0.458774	1	11.9082	7.68792	6.63722	8.74445	6.19133	5.09779	4.62507	5.30473	xyloglucan glycosyltransferase 4-like
FAN_icon20415379.1.g00001.1	-1.084	-0.116366	0.619099	0.999996	1	7.03347	5.77919	7.065	6.62589	4.41905	6.07742	6.29278	5.59642	RNA polymerase II C-terminal domain phosphatase-like 3
FAN_icon20416197.1.g00001.1	-1.0256	-0.0364666	0.917252	0.999996	1	2.3307	2.03476	2.62309	2.32952	1.66868	2.28115	2.22771	2.05918	S1 RNA-binding domain-containing family protein
FAN_icon20416269.1.g00001.1	-1.04266	-0.0602658	0.70716	0.999996	1	40.9373	43.8969	36.2416	40.3586	35.4202	37.1277	35.1299	35.8926	IAP-like protein 1 isoform 1
FAN_icon20417771.1.g00001.1	-1.03479	-0.0493433	0.87156	0.999996	1	3.67678	3.32321	4.1932	3.73106	3.42214	2.77226	3.93602	3.3768	pentatricopeptide repeat-containing protein At3g60050
FAN_icon20417933.1.g00001.1	-1.6465	-0.719399	0.0318961	0.461193	1	2.64982	3.78158	4.01817	3.48319	1.5976	2.0222	2.27501	1.96494	dehydration-responsive element-binding protein 2A-like
FAN_icon20418261.1.g00001.1	-1.07791	-0.108242	0.602614	0.999996	1	17.5446	15.9743	18.9747	17.4979	16.8614	12.7426	15.3089	14.9709	PREDICTED: uncharacterized protein LOC105352110
FAN_icon20418997.1.g00001.1	-1.82829	-0.870494	0.0769591	0.782407	1	1.77434	3.28033	2.39632	2.48366	1.74673	0.643191	1.58287	1.32427	---NA---
FAN_icon20419167.1.g00001.1	21.4726	4.42442	3.45e-13	1.26e-10	9.22e-08	0.278363	0.343084	0.167085	0.262844	5.67994	5.56998	6.1017	5.78387	exocyst complex component EXO70A1-like
FAN_icon20419335.1.g00001.1	1.5186	0.60274	0.0068	0.160682	1	8.0215	9.41576	12.9312	10.1228	13.4551	14.356	13.7861	13.8657	E3 ubiquitin-protein ligase UPL4 isoform X1
FAN_icon20419647.1.g00001.1	-1.08837	-0.122171	0.572695	0.999996	1	111.566	100.553	120.176	110.765	89.9383	89.1609	102.723	93.9408	subtilisin-like protease SBT1.7
FAN_icon20419667.1.g00001.1	1.02883	0.0410031	0.839921	0.999996	1	17.6563	17.9212	14.4632	16.6802	16.954	13.3729	18.6365	16.3211	PREDICTED: uncharacterized protein LOC101290710
FAN_icon20420261.1.g00001.1	1.15916	0.213079	0.549501	0.999996	1	2.42667	4.65249	2.91317	3.33078	3.61957	4.45694	2.47407	3.51686	DEAD-box ATP-dependent RNA helicase 42
FAN_icon20421125.1.g00001.1	-2.56791	-1.36059	0.00183	0.0598449	1	2.14304	2.20109	2.78706	2.37706	0.6393	1.03579	0.728298	0.801129	tetratricopeptide repeat protein SKI3
FAN_icon20421175.1.g00001.1	-1.1136	-0.155229	0.479222	0.999996	1	14.3038	14.2906	14.4396	14.3447	10.7064	10.8415	14.5832	12.0437	transcription factor VIP1-like
FAN_icon20421445.1.g00001.1	-1.5777	-0.657826	0.0365953	0.503502	1	3.81976	3.13859	4.01235	3.6569	1.70924	1.93851	2.92078	2.18951	PREDICTED: uncharacterized protein LOC101303268
FAN_icon20422077.1.g00001.1	1.03748	0.0530774	0.826166	0.999996	1	19.71	24.6693	30.2646	24.8813	23.7926	28.845	17.992	23.5432	protein translation factor SUI1 homolog
FAN_icon20422649.1.g00001.1	-1.12017	-0.16372	0.352517	0.999996	1	16.2186	16.9712	16.3083	16.4993	12.4058	14.5522	13.7088	13.5556	E3 ubiquitin-protein ligase UPL2-like
FAN_icon20423209.1.g00001.1	-1.06758	-0.0943425	0.780035	0.999996	1	3.34849	6.60326	5.09174	5.0145	3.35633	4.27263	5.91742	4.51546	PREDICTED: uncharacterized protein LOC101312667
FAN_icon20423463.1.g00001.1	-1.34911	-0.432013	0.186741	0.999996	1	3.60413	2.73361	3.32822	3.22199	2.67965	1.68838	2.26125	2.20976	Protein TolB
FAN_icon20423921.1.g00001.1	-1.21276	-0.278297	0.515037	0.999996	1	2.94142	3.17215	2.20695	2.77351	0.789724	3.51863	1.8743	2.06088	mediator of RNA polymerase II transcription subunit 12
FAN_icon20425365.1.g00001.1	-1.33745	-0.419484	0.280162	0.999996	1	2.54651	3.04348	3.33494	2.97498	1.82319	2.1483	2.1242	2.0319	BTB/POZ domain-containing protein At1g04390 isoform X1
FAN_icon20425451.1.g00001.1	-1.57617	-0.656423	0.00287	0.0843396	1	9.55797	10.2602	10.5488	10.1223	6.18086	5.36473	6.44405	5.99655	pentatricopeptide repeat-containing protein At2g37230
FAN_icon20425505.1.g00001.1	-1.11152	-0.152531	0.368635	0.999996	1	62.2537	59.5637	70.0841	63.9672	50.7118	50.4692	58.392	53.191	leucine--tRNA ligase, cytoplasmic-like
FAN_icon20426165.1.g00001.1	-1.33399	-0.415743	0.0419789	0.5483	1	8.9922	11.5945	9.96457	10.1837	7.0323	7.94348	5.78279	6.91952	probable mediator of RNA polymerase II transcription subunit 37c
FAN_icon20426555.1.g00001.1	-1.47801	-0.563659	0.0261193	0.406564	1	22.5497	19.2104	29.2294	23.6632	14.2627	17.0103	12.6939	14.6556	COBRA-like protein 7
FAN_icon20427023.1.g00001.1	-13.789	-3.78545	1.46e-10	3.45e-08	3.9e-05	6.49022	4.66622	5.60005	5.58549	0.29042	0.352901	0.413561	0.352294	---NA---
FAN_icon20429045.1.g00001.1	-9.62932	-3.26743	0	0	0	13.4815	15.6468	10.1152	13.0812	0.361957	1.36836	2.23354	1.32128	---NA---
FAN_icon20429443.1.g00001.1	-1.05091	-0.0716444	0.717558	0.999996	1	11.04	10.4492	10.4014	10.6302	10.2054	9.5642	7.69375	9.15446	zinc finger BED domain-containing protein RICESLEEPER 1-like
FAN_icon20429835.1.g00001.1	1.03824	0.0541338	0.875421	0.999996	1	3.91125	3.21376	2.71838	3.28113	3.24244	2.62668	3.98765	3.28559	---NA---
FAN_icon20429991.1.g00001.1	-1.10105	-0.138884	0.545046	0.999996	1	17.6297	16.2965	23.8096	19.2452	13.411	15.082	19.9961	16.163	PREDICTED: uncharacterized protein LOC101314606 isoform X2
FAN_icon20430459.1.g00001.1	1.33734	0.41937	0.0710507	0.745178	1	5.24147	4.81344	6.29227	5.44906	6.4016	6.79533	6.60122	6.59938	Zinc finger FYVE domain-containing protein 26
FAN_icon20430553.1.g00001.1	-1.35428	-0.437525	0.190352	0.999996	1	3.50639	2.38004	2.74523	2.87722	1.96468	1.59158	2.48687	2.01438	trihelix transcription factor ASIL2
FAN_icon20431231.1.g00001.1	2.00511	1.00368	0.00228	0.0710242	1	1.93678	1.81874	1.66076	1.80543	3.26854	4.09209	2.2567	3.20578	UPF0481 protein At3g47200-like
FAN_icon20434081.1.g00001.1	1.16735	0.223234	0.256167	0.999996	1	16.4684	17.1401	15.9808	16.5298	17.293	18.944	17.0699	17.769	translocase of chloroplast 120, chloroplastic-like
FAN_icon20435143.1.g00001.1	-1.57837	-0.658431	0.0822022	0.807461	1	2.74239	3.86288	3.99766	3.53431	1.26221	2.49947	2.39653	2.05274	TRNA/rRNA methyltransferase family protein isoform 2
FAN_icon20435607.1.g00001.1	-2.23985	-1.1634	0.000145	0.00776	1	14.0492	15.9164	9.71057	13.2254	6.24852	6.17304	3.6894	5.37032	PREDICTED: uncharacterized protein LOC105351477
FAN_icon20435875.1.g00001.1	1.01048	0.0150339	0.964191	0.999996	1	3.75031	1.59783	4.83567	3.3946	3.48064	2.98077	2.54904	3.00348	floral homeotic protein APETALA 2-like
FAN_icon20437707.1.g00001.1	2.22179	1.15172	5.84e-12	1.77e-09	1.56e-06	30.3973	28.4257	26.0652	28.2961	49.537	59.5229	66.4092	58.4897	phosphatidylinositol 4-phosphate 5-kinase 9-like
FAN_icon20439453.1.g00001.1	-1.14233	-0.191983	0.221726	0.999996	1	39.6799	45.3924	40.6539	41.9088	36.6135	33.7275	31.0387	33.7932	pyruvate kinase isozyme A, chloroplastic
FAN_icon20439681.1.g00001.1	-1.30938	-0.388881	0.269655	0.999996	1	2.12209	1.8599	3.90621	2.6294	1.51932	1.64106	2.30777	1.82272	RAN GTPase-activating protein 1
FAN_icon20440719.1.g00001.1	10.4536	3.38593	0	0	0	1.46635	3.07909	2.73829	2.42791	20.1804	27.7822	23.0894	23.684	protein NRT1/ PTR FAMILY 7.3-like
FAN_icon20440941.1.g00001.1	-1.36941	-0.45356	0.0707178	0.743513	1	5.04754	4.70788	4.09424	4.61655	3.32081	3.16491	2.78169	3.08914	U-box domain-containing protein 3
FAN_icon20441687.1.g00001.1	-1.00665	-0.00957	0.959125	0.999996	1	53.1024	52.9128	38.0587	48.0246	43.1261	41.3718	48.6852	44.3944	PREDICTED: uncharacterized protein LOC101301506
FAN_icon20441921.1.g00001.1	-1.10258	-0.140879	0.456307	0.999996	1	18.074	18.066	15.8816	17.3406	14.4076	13.941	15.9574	14.7687	dnaJ homolog subfamily C GRV2-like isoform X2
FAN_icon20442025.1.g00001.1	-1.40135	-0.486818	0.156955	0.999996	1	2.58685	3.0205	2.12479	2.57738	1.55964	1.73725	1.94333	1.74674	DEAD-box ATP-dependent RNA helicase 42
FAN_icon20442261.1.g00001.1	-1.17926	-0.237885	0.439098	0.999996	1	4.43585	3.64481	5.32515	4.4686	4.12864	3.08732	2.93962	3.38519	F-box/kelch-repeat protein SKIP6-like
FAN_icon20442727.1.g00001.1	-1.02777	-0.0395221	0.895065	0.999996	1	4.25524	4.23249	5.64605	4.71126	4.16899	4.41644	3.65335	4.07959	probable proteasome inhibitor
FAN_icon20442827.1.g00001.1	1.05921	0.0829831	0.823479	0.999996	1	2.31455	2.34928	1.63445	2.09943	2.63189	1.89519	1.66571	2.06426	nucleolin-like isoform X2
FAN_icon20444867.1.g00001.1	1.22291	0.290324	0.128407	0.999996	1	10.2252	10.8643	9.73547	10.275	11.7385	10.7363	13.121	11.8653	ABC transporter D family member 1-like
FAN_icon20445221.1.g00001.1	1.23836	0.308431	0.378993	0.999996	1	3.14112	3.44129	1.88543	2.82262	3.12349	4.25094	2.13498	3.1698	Peptide chain release factor 2
FAN_icon20445983.1.g00001.1	-1.46983	-0.555647	0.126194	0.999996	1	2.17409	3.46113	3.42557	3.02026	1.9457	1.33977	2.63216	1.97254	serine/threonine-protein kinase D6PKL1-like
FAN_icon20446249.1.g00001.1	1.33455	0.41635	0.0644208	0.70584	1	9.88501	10.1077	10.8119	10.2682	11.9527	12.4857	13.6614	12.6999	PREDICTED: uncharacterized protein LOC101302166
FAN_icon20447963.1.g00001.1	-1.82364	-0.866818	0.00278	0.0824316	1	5.43301	6.77319	5.84751	6.0179	3.08502	2.71647	3.62909	3.14353	PREDICTED: uncharacterized protein LOC101299944
FAN_icon20449239.1.g00001.1	-1.46028	-0.546245	0.59434	0.999996	1	0.856769	1.05597	4.88553	2.26609	3.68046	0.49692	0	1.39246	probable L-cysteine desulfhydrase, chloroplastic
FAN_icon20449561.1.g00001.1	-1.33297	-0.41464	0.231331	0.999996	1	2.30088	2.55782	2.4372	2.43197	2.32564	1.41299	1.24191	1.66018	midasin isoform X2
FAN_icon20450321.1.g00001.1	-1.06245	-0.0874005	0.711207	0.999996	1	25.3048	27.0846	24.7819	25.7238	24.7919	19.601	22.7439	22.3789	---NA---
FAN_icon20453405.1.g00001.1	5.69088	2.50865	3.12e-06	0.000288	0.834902	0.808891	0.443095	0.161843	0.471276	1.93044	3.12767	2.74897	2.60236	probable polyamine oxidase 5
FAN_icon20456311.1.g00001.1	1.27005	0.344881	0.327327	0.999996	1	2.01433	2.97921	2.09574	2.36309	1.82675	3.66066	2.87514	2.78752	UDP-glycosyltransferase 92A1-like
FAN_icon20457287.1.g00001.1	-1.52708	-0.610772	0.102729	0.91547	1	4.9729	3.55312	2.33603	3.62068	2.01239	2.13183	2.64523	2.26315	protein GDAP2 homolog isoform X1
FAN_icon20457699.1.g00001.1	-1.68751	-0.754899	6.9e-06	0.000576	1	27.5291	25.8198	26.9222	26.757	16.9215	13.2407	13.5542	14.5721	cysteine-rich repeat secretory protein 3
FAN_icon20458011.1.g00001.1	1.54142	0.624258	0.0497163	0.605873	1	2.55148	2.97921	2.41816	2.64962	2.7882	4.98473	3.42279	3.73191	U-box domain-containing protein 6
FAN_icon20458199.1.g00001.1	-1.01971	-0.0281555	0.923846	0.999996	1	6.69827	7.44628	8.75064	7.63173	6.77036	7.08432	6.62824	6.82764	DDT domain-containing protein DDB_G0282237
FAN_icon20458635.1.g00001.1	1.23813	0.30816	0.21696	0.999996	1	5.83478	7.51533	8.32971	7.2266	10.5001	7.86581	5.94874	8.10487	ubiquitin carboxyl-terminal hydrolase 16
FAN_icon20458887.1.g00001.1	1.26873	0.343381	0.425713	0.999996	1	2.37635	1.04137	1.90184	1.77319	2.26849	1.65392	2.26125	2.06122	F-box/LRR-repeat protein At3g48880-like isoform X1
FAN_icon20458943.1.g00001.1	-1.40513	-0.490707	0.18695	0.999996	1	3.13416	3.05811	3.52734	3.23987	1.5427	3.06753	1.19827	1.93616	calmodulin-binding transcription activator 4
FAN_icon20459719.1.g00001.1	2.1907	1.13139	2.62e-11	7.05e-09	7.01e-06	21.4157	24.6353	28.4153	24.8221	46.8052	51.3836	51.2525	49.8137	PREDICTED: uncharacterized protein LOC101308457
FAN_icon20459857.1.g00001.1	1.17247	0.22955	0.186702	0.999996	1	20.104	21.915	19.6294	20.5495	19.9591	24.4864	22.2731	22.2395	mediator of RNA polymerase II transcription subunit 14
FAN_icon20460143.1.g00001.1	1.19974	0.262722	0.469489	0.999996	1	34.7287	33.0032	25.2673	30.9997	40.3102	34.9948	27.5388	34.2813	(3S,6E)-nerolidol synthase 1-like
FAN_icon20460319.1.g00001.1	-1.22519	-0.293003	0.105848	0.932426	1	36.6837	43.9211	35.7337	38.7795	27.4646	28.571	32.6985	29.578	Pentatricopeptide repeat-containing, mitochondrial -like protein
FAN_icon20461901.1.g00001.1	-1.23787	-0.307864	0.379672	0.999996	1	2.63848	2.04044	3.16744	2.61545	2.33352	1.98039	1.10765	1.80719	PREDICTED: uncharacterized protein LOC101296373
FAN_icon20463103.1.g00001.1	-1.27976	-0.355873	0.108174	0.941534	1	20.9605	16.0159	33.9776	23.6513	15.4847	16.5706	18.7837	16.9463	primary amine oxidase-like
FAN_icon20463511.1.g00001.1	-1.12178	-0.165786	0.358921	0.999996	1	61.8586	78.9861	61.0639	67.3029	54.0099	59.0042	53.398	55.4707	60S ribosomal protein L5-1
FAN_icon20463949.1.g00001.1	-1.09534	-0.131381	0.681417	0.999996	1	4.09463	2.10278	4.5059	3.56777	2.56513	2.77067	3.47884	2.93821	predicted protein
FAN_icon20464281.1.g00001.1	1.08333	0.115466	0.599552	0.999996	1	95.8707	76.1218	86.9962	86.3296	83.4302	91.5506	83.4273	86.136	probable galactinol--sucrose galactosyltransferase 6 isoform X1
FAN_icon20467129.1.g00001.1	-2.13732	-1.0958	0.000181	0.00932	1	10.7993	12.4229	20.0948	14.439	6.18548	7.62064	4.4041	6.07007	F-box protein At1g78280
FAN_icon20467489.1.g00001.1	-1.20885	-0.273633	0.468287	0.999996	1	1.86186	2.62257	3.67198	2.7188	1.14258	2.85393	2.03381	2.01011	PREDICTED: uncharacterized protein LOC101315314
FAN_icon20467855.1.g00001.1	1.35232	0.435434	0.0237372	0.381243	1	106.889	106.184	94.7936	102.622	113.206	140.522	130.772	128.167	acyl-CoA-binding domain-containing protein 3-like
FAN_icon20467903.1.g00001.1	-1.22211	-0.289376	0.204422	0.999996	1	16.2843	14.7318	11.6504	14.2221	12.4832	9.92176	9.89431	10.7664	ribosome biogenesis protein BMS1 homolog
FAN_icon20468607.1.g00001.1	1.20209	0.26554	0.099979	0.901442	1	21.4692	20.2085	20.5534	20.7437	23.1538	22.6185	23.2739	23.0154	PREDICTED: uncharacterized protein LOC101292547
FAN_icon20468913.1.g00001.1	1.13821	0.18677	0.339987	0.999996	1	11.5478	14.2872	12.1101	12.6484	15.4901	13.7032	10.2847	13.1593	GTPase LSG1-2-like
FAN_icon20469551.1.g00001.1	-1.0996	-0.136979	0.630491	0.999996	1	4.81622	5.18549	4.1868	4.72951	4.51834	3.17867	4.74097	4.14599	protein N-lysine methyltransferase METTL21A
FAN_icon20469855.1.g00001.1	1.26306	0.336919	0.358345	0.999996	1	2.44103	2.50716	3.66301	2.8704	2.76715	3.42147	3.73306	3.30723	---NA---
FAN_icon20471235.1.g00001.1	-1.26399	-0.337986	0.338714	0.999996	1	2.21283	2.33771	2.46671	2.33908	1.2448	1.83346	2.0949	1.72439	aarF domain-containing protein kinase 4
FAN_icon20471885.1.g00001.1	-1.37375	-0.458117	0.156508	0.999996	1	5.99991	3.19781	4.28273	4.49348	3.13468	3.47991	1.98392	2.86617	DNA ligase 1
FAN_icon20472105.1.g00001.1	-1.34523	-0.427848	0.0451112	0.573094	1	19.2641	16.2148	23.1262	19.5351	14.1287	13.0807	12.6146	13.2746	arginine decarboxylase-like
FAN_icon20472405.1.g00001.1	-1.16992	-0.226409	0.547989	0.999996	1	6.55763	3.59214	1.66988	3.93988	4.12589	2.18982	3.24156	3.18576	ATP-dependent zinc metalloprotease FTSH 12, chloroplastic
FAN_icon20475201.1.g00001.1	-1.25887	-0.332135	0.258476	0.999996	1	5.80663	4.22896	6.02018	5.35192	3.68487	3.52089	4.57458	3.92678	protein NLP9-like
FAN_icon20475409.1.g00001.1	-1.00983	-0.0141073	0.952588	0.999996	1	10.9342	6.54789	8.89917	8.79375	7.56304	6.77171	10.203	8.17926	protein OSB3, chloroplastic/mitochondrial-like isoform X1
FAN_icon20475427.1.g00001.1	1.01147	0.0164549	0.920687	0.999996	1	27.9238	25.7581	25.9321	26.538	25.6504	24.1406	24.4405	24.7438	sorting nexin 2A
FAN_icon20475635.1.g00001.1	-1.24028	-0.310662	0.085625	0.823453	1	20.6794	21.3207	20.8721	20.9574	13.8625	15.4317	18.129	15.8077	PH domain-containing protein/DUF946 domain-containing protein/DUF1162 domain-containing protein/Chorein_N domain-containing protein
FAN_icon20475705.1.g00001.1	2.40534	1.26624	2.43e-13	9.01e-11	6.5e-08	15.9376	16.9917	15.8122	16.2472	40.9275	32.2384	35.5865	36.2508	PREDICTED: uncharacterized protein LOC101297830
FAN_icon20475705.1.g00002.1	1.02509	0.0357492	0.884734	0.999996	1	9.3372	7.81159	6.92927	8.02602	8.75131	6.40015	7.96182	7.70443	PREDICTED: uncharacterized protein LOC101297830
FAN_icon20476431.1.g00001.1	-1.41025	-0.495948	0.101179	0.907187	1	3.68805	4.11263	4.11118	3.97062	2.16897	2.97938	2.55148	2.56661	PREDICTED: uncharacterized protein LOC101314850
FAN_icon20477543.1.g00001.1	-1.09575	-0.131923	0.502716	0.999996	1	17.8184	15.914	16.7405	16.8243	12.8959	15.2771	13.8223	13.9984	ubiquitin fusion degradation protein 1 homolog
FAN_icon20477889.1.g00001.1	1.06812	0.0950742	0.599683	0.999996	1	14.9954	18.7441	17.2357	16.9918	16.4468	15.9141	18.8665	17.0758	60S ribosomal protein L34, putative
FAN_icon20478183.1.g00001.1	1.13888	0.187617	0.425764	0.999996	1	431.885	448.066	364.51	414.82	430.655	422.419	456.691	436.588	low-temperature-induced cysteine proteinase-like
FAN_icon20478395.1.g00001.1	-1.31312	-0.393001	0.0427178	0.553948	1	14.0667	11.1261	13.7303	12.9744	6.96507	10.141	9.91836	9.00815	geranylgeranyl transferase type-2 subunit alpha 1
FAN_icon20478821.1.g00001.1	-1.12081	-0.164538	0.486751	0.999996	1	7.30737	7.36886	8.37361	7.68328	5.35067	7.32057	5.75689	6.14271	protease Do-like 7
FAN_icon20479077.1.g00001.1	-6.29903	-2.65513	1.05e-10	2.56e-08	2.8e-05	7.46186	3.94148	10.0775	7.16029	1.33559	1.08196	0.5434	0.986983	protein EXORDIUM-like
FAN_icon20479997.1.g00001.1	-1.46314	-0.549063	0.0112728	0.231961	1	12.8687	11.1781	11.6968	11.9145	7.89724	8.10352	5.81032	7.27036	importin subunit alpha-9
FAN_icon20483405.1.g00001.1	1.19204	0.253439	0.22659	0.999996	1	146.547	158.8	156.085	153.811	170.556	163.474	174.348	169.459	polyadenylate-binding protein RBP45C-like
FAN_icon20483411.1.g00001.1	1.16008	0.214222	0.396684	0.999996	1	5.35929	6.76646	5.80603	5.97726	6.27025	7.12646	5.7305	6.37574	Mitochondrial inner membrane protease subunit 1
FAN_icon20484069.1.g00001.1	-1.66306	-0.733839	0.100255	0.902954	1	2519.38	2497.91	2242.69	2419.99	1340.58	1383.64	1303.54	1342.59	vinorine synthase-like
FAN_icon20484715.1.g00001.1	1.29586	0.373908	0.258698	0.999996	1	2.75943	3.58996	2.76053	3.03664	4.28053	4.00112	2.34444	3.54203	probable serine/threonine-protein kinase vps15
FAN_icon20485055.1.g00001.1	-2.4841	-1.31272	1.29e-11	3.68e-09	3.45e-06	22.9186	18.5663	19.5693	20.3514	6.47104	8.14407	7.89844	7.50452	squamosa promoter-binding-like protein 13A
FAN_icon20485241.1.g00001.1	2.5072	1.32608	0.000916	0.0348011	1	218.219	165.787	481.904	288.637	342.771	832.053	827.279	667.367	legumin A-like
FAN_icon20486521.1.g00001.1	-1.15013	-0.201793	0.327976	0.999996	1	43.4064	41.2296	34.8085	39.8148	29.7097	28.1965	38.5897	32.1653	malate dehydrogenase, mitochondrial
FAN_icon20486605.1.g00001.1	1.04636	0.0653818	0.854572	0.999996	1	345.211	334.795	328.752	336.253	297.688	359.58	316.506	324.591	pectinesterase 3
FAN_icon20487053.1.g00001.1	-1.02138	-0.0305208	0.871763	0.999996	1	19.2516	21.2796	20.9101	20.4804	21.0031	16.6158	18.2256	18.6149	subtilisin-like protease SBT6.1
FAN_icon20487137.1.g00001.1	1.3218	0.402499	0.381444	0.999996	1	2.13648	1.59589	1.63214	1.78817	2.50302	1.12649	3.1683	2.26594	PREDICTED: uncharacterized protein LOC101299797
FAN_icon20489799.1.g00001.1	2.74459	1.45659	0.00107	0.0393101	1	1.35146	0.555229	1.2168	1.04117	2.90277	2.15556	2.75572	2.60468	B3 domain-containing protein Os01g0234100-like
FAN_icon20489869.1.g00001.1	1.19138	0.252632	0.446719	0.999996	1	3.01749	5.13587	4.91617	4.35651	4.16647	4.1253	6.59235	4.96137	sucrose synthase 2
FAN_icon20490589.1.g00001.1	1.27157	0.346605	0.361452	0.999996	1	4.53495	1.80302	1.22932	2.52243	2.82788	2.88478	3.28121	2.99796	probable LRR receptor-like serine/threonine-protein kinase At4g37250
FAN_icon20490769.1.g00001.1	-1.59569	-0.674181	0.0701303	0.740042	1	3.3849	3.82425	3.80953	3.67289	1.21172	3.06753	1.72551	2.00158	MATE efflux family protein 4, chloroplastic-like
FAN_icon20491013.1.g00001.1	1.0721	0.100437	0.637637	0.999996	1	97.4256	103.076	94.8429	98.4481	103.654	100.146	87.8217	97.2071	ubiquitin-activating enzyme E1 1
FAN_icon20491927.1.g00001.1	1.36428	0.448138	0.0176138	0.314318	1	10.7131	13.401	10.5574	11.5572	15.6837	14.931	13.2046	14.6064	U-box domain-containing protein 6
FAN_icon20492419.1.g00001.1	1.11865	0.161757	0.552315	0.999996	1	4.61254	5.44811	3.97991	4.68019	5.15997	4.84888	4.70263	4.90383	J domain-containing protein
FAN_icon20492561.1.g00001.1	-1.37934	-0.46398	0.139715	0.999996	1	2.97812	3.29818	2.02075	2.76568	1.39057	1.95259	2.50824	1.95046	protein phosphatase 2C 16-like
FAN_icon20493301.1.g00001.1	1.1232	0.167612	0.316437	0.999996	1	35.624	36.86	33.0863	35.1901	34.4268	39.4527	35.423	36.4342	PREDICTED: uncharacterized protein LOC101297769
FAN_icon20493645.1.g00001.1	2.11742	1.0823	0.000252	0.0122458	1	4.91112	7.17391	4.36719	5.48407	11.3298	8.33426	13.3521	11.0054	S-type anion channel SLAH2 isoform X3
FAN_icon20495287.1.g00001.1	-1.10215	-0.140323	0.500875	0.999996	1	7.99785	9.22144	9.13668	8.78532	8.12739	7.25732	6.44434	7.27635	UBX domain-containing protein 4
FAN_icon20495327.1.g00001.1	1.23604	0.305723	0.148349	0.999996	1	8.94526	10.3766	8.42243	9.24808	9.16711	12.1058	10.3717	10.5482	transcriptional regulator ATRX homolog
FAN_icon20495455.1.g00001.1	1.64819	0.720884	0.0470387	0.586796	1	2.05582	3.00303	3.83906	2.96597	5.39688	4.37199	3.2604	4.34309	protein DETOXIFICATION 27-like
FAN_icon20495685.1.g00001.1	-1.10753	-0.14735	0.528373	0.999996	1	8.09863	6.65441	8.73017	7.82774	6.15327	6.5185	6.57175	6.4145	ATP synthase subunit O, mitochondrial
FAN_icon20495735.1.g00001.1	-1.75628	-0.812524	0.0156587	0.290273	1	2.40999	2.91209	2.55278	2.62495	1.52246	1.39778	1.15627	1.35883	receptor-like protein kinase THESEUS 1
FAN_icon20495977.1.g00001.1	-1.04984	-0.070168	0.702218	0.999996	1	93.2653	97.4081	92.7605	94.478	88.3854	82.7484	77.4636	82.8658	heat shock 70 kDa protein 15-like
FAN_icon20497373.1.g00001.1	1.26496	0.339095	0.11326	0.955526	1	9.09167	9.49358	12.506	10.3638	10.9843	12.5236	12.1659	11.8913	protein TOPLESS
FAN_icon20498251.1.g00001.1	-2.01555	-1.01117	0.000436	0.0192151	1	13.5814	14.1236	21.1445	16.2832	7.44469	6.64631	8.22145	7.43748	nuclear pore complex protein NUP54
FAN_icon20500093.1.g00001.1	-1.80497	-0.851978	0.00683	0.161116	1	3.59843	2.85113	3.23988	3.22981	1.47218	1.93799	1.31026	1.57348	telomeric repeat-binding factor 2-like isoform X2
FAN_icon20501111.1.g00001.1	-1.08353	-0.115741	0.592378	0.999996	1	9.9293	9.23617	10.1207	9.76205	8.182	9.12736	6.87616	8.06184	translational activator GCN1
FAN_icon20501247.1.g00001.1	-1.29667	-0.374813	0.204138	0.999996	1	4.34404	5.16944	5.57459	5.02936	4.28986	2.95391	3.51257	3.58545	protein FAR1-RELATED SEQUENCE 2 isoform X2
FAN_icon20501575.1.g00001.1	-1.39125	-0.476377	0.183635	0.999996	1	1.86246	4.2084	5.03064	3.7005	1.1112	2.97058	3.32296	2.46825	PREDICTED: uncharacterized protein LOC101314850
FAN_icon20503911.1.g00001.1	-1.05068	-0.0713223	0.850866	0.999996	1	3.37451	2.25285	2.5319	2.71975	2.56701	2.81347	1.29016	2.22354	enhancer of mRNA-decapping protein 4-like
FAN_icon20505175.1.g00001.1	-1.20823	-0.272893	0.350527	0.999996	1	3.06717	3.57029	3.22181	3.28642	2.01296	3.11314	2.21501	2.44704	vacuolar protein sorting-associated protein 8 homolog
FAN_icon20505703.1.g00001.1	-1.235	-0.304506	0.131477	0.999996	1	17.4181	16.5717	21.1852	18.3917	11.6502	14.0902	15.188	13.6428	beta-galactosidase
FAN_icon20506177.1.g00001.1	-2.41372	-1.27126	0.00103	0.038279	1	3.06148	3.24922	3.52211	3.2776	2.10056	0.443909	1.30053	1.28167	alpha,alpha-trehalose-phosphate synthase [UDP-forming] 5
FAN_icon20507091.1.g00001.1	-1.57695	-0.657132	0.126081	0.999996	1	3.40198	1.02985	3.65411	2.69531	1.02554	1.55773	2.00803	1.53044	GPI ethanolamine phosphate transferase 1
FAN_icon20507199.1.g00001.1	-1.19873	-0.261509	0.130308	0.999996	1	17.6396	18.6199	20.4031	18.8875	15.1181	13.666	14.8336	14.5393	4-alpha-glucanotransferase, chloroplastic/amyloplastic
FAN_icon20507503.1.g00001.1	1.53442	0.617695	0.0031	0.0892569	1	9.95391	11.3595	8.40888	9.90743	12.8014	15.7159	13.907	14.1414	protein high chlorophyll fluorescent 107
FAN_icon20507791.1.g00001.1	1.07938	0.110202	0.627675	0.999996	1	6.08572	6.38357	8.083	6.85076	5.84039	7.66015	6.46861	6.65638	sacsin
FAN_icon20508303.1.g00001.1	2.30716	1.20612	1.26e-07	1.7e-05	0.0337784	8.26809	7.03202	6.44298	7.2477	14.7471	13.1244	19.2254	15.6989	mitochondrial substrate carrier
FAN_icon20508767.1.g00001.1	1.27077	0.345698	0.134877	0.999996	1	14.4165	12.9087	11.7597	13.0283	15.8794	16.0798	13.7559	15.2384	granule-bound starch synthase
FAN_icon20509797.1.g00001.1	-1.25307	-0.325469	0.0923748	0.860073	1	26.2033	24.4748	22.853	24.5104	21.0053	15.5874	18.0384	18.2104	PREDICTED: LOW QUALITY PROTEIN: uncharacterized protein LOC101312488
FAN_icon20512579.1.g00001.1	-1.59038	-0.669373	0.000437	0.0192397	1	14.7896	15.1255	16.4324	15.4492	8.56107	8.57784	9.94535	9.02809	uncharacterized membrane protein YjcL-like
FAN_icon20512599.1.g00001.1	1.33912	0.421285	0.17289	0.999996	1	2.15257	3.32933	2.73613	2.73934	4.35148	2.64384	3.35647	3.4506	xylulose 5-phosphate/phosphate translocator, chloroplastic-like
FAN_icon20513303.1.g00001.1	1.16042	0.214651	0.563362	0.999996	1	2.22638	2.04457	1.57219	1.94771	1.50022	2.20278	2.80395	2.16898	---NA---
FAN_icon20515363.1.g00001.1	1.21635	0.282564	0.335208	0.999996	1	3.28009	2.48783	1.96884	2.57892	3.5226	2.41462	2.95829	2.96517	PREDICTED: uncharacterized protein LOC105353108
FAN_icon20515807.1.g00001.1	-1.27793	-0.353806	0.130219	0.999996	1	5.80324	4.35371	6.66377	5.6069	4.06454	3.65852	4.24451	3.98919	transcription factor GTE4-like
FAN_icon20516389.1.g00001.1	-1.14243	-0.192104	0.410147	0.999996	1	12.6934	8.83633	14.1799	11.9032	9.59278	8.89583	10.0654	9.51802	coiled-coil domain-containing protein SCD2
FAN_icon20516413.1.g00001.1	1.08071	0.111984	0.725327	0.999996	1	2.20459	5.32113	3.1428	3.55617	3.74868	3.91586	3.09052	3.58502	riboflavin biosynthesis protein PYRD, chloroplastic
FAN_icon20516607.1.g00001.1	1.26921	0.343927	0.225022	0.999996	1	3.43779	5.64946	4.64287	4.5767	4.92261	6.35553	4.60022	5.29279	PHD finger protein At1g33420-like
FAN_icon20517721.1.g00001.1	-1.05553	-0.0779719	0.789427	0.999996	1	4.28607	4.69565	4.07339	4.35171	2.94078	4.14315	4.55186	3.8786	wall-associated receptor kinase-like 14
FAN_icon20518207.1.g00001.1	-1.13752	-0.185891	0.587306	0.999996	1	3.58726	2.82473	1.79434	2.73544	2.46131	2.08058	2.28583	2.27591	thyroid adenoma-associated protein homolog
FAN_icon20518889.1.g00001.1	2.05121	1.03647	0.00762	0.174408	1	1.09384	2.31114	3.37663	2.26054	4.58698	3.1721	5.09808	4.28572	Damaged dna-binding 2, putative isoform 2
FAN_icon20519479.1.g00001.1	-1.29262	-0.370301	0.0409802	0.53958	1	49.3985	55.6683	56.5858	53.8842	41.4867	35.285	38.7016	38.4911	fasciclin-like arabinogalactan protein 16
FAN_icon20519855.1.g00001.1	-1.2895	-0.366815	0.0644667	0.706071	1	43.5221	42.038	29.7366	38.4323	24.033	27.5251	31.863	27.807	PREDICTED: uncharacterized protein LOC101303230
FAN_icon20520423.1.g00001.1	1.89945	0.925581	0.000205	0.0103661	1	3.56247	4.24441	5.55968	4.45552	8.4169	7.12842	7.62731	7.72421	U-box domain-containing protein 9-like
FAN_icon20520575.1.g00001.1	1.16918	0.225499	0.541768	0.999996	1	2.6963	1.26598	4.62408	2.86212	3.17143	2.90427	2.35626	2.81065	protein OSB1, mitochondrial-like
FAN_icon20520825.1.g00001.1	-1.26942	-0.344171	0.242763	0.999996	1	5.39507	5.15461	4.81984	5.12317	4.13212	2.69248	4.60502	3.80987	phosphoribosylamine--glycine ligase
FAN_icon20521561.1.g00001.1	-1.93176	-0.949919	0.00116	0.0420257	1	8.37713	7.01312	5.6924	7.02755	3.96072	3.48358	2.41719	3.28717	pleiotropic drug resistance protein 2-like
FAN_icon20521915.1.g00001.1	-1.98283	-0.987558	0.000678	0.0275034	1	5.49232	6.68575	5.61662	5.93156	2.18459	3.18551	2.90349	2.75786	DNA ligase 4
FAN_icon20523959.1.g00001.1	-1.14218	-0.191787	0.272924	0.999996	1	17.0014	19.3109	19.0592	18.4572	13.0673	16.3862	15.0393	14.8309	ARF guanine-nucleotide exchange factor GNOM-like
FAN_icon20525689.1.g00001.1	2.15786	1.1096	0.00106	0.0389792	1	1.75733	3.97086	3.69188	3.14003	6.44815	5.73324	6.94268	6.37469	hypothetical protein B456_008G175600
FAN_icon20526285.1.g00001.1	-1.09793	-0.134781	0.685354	0.999996	1	4.19242	2.89362	3.82502	3.63702	3.9621	2.04252	3.24847	3.08437	tocopherol cyclase, chloroplastic
FAN_icon20526423.1.g00001.1	1.15036	0.202089	0.228174	0.999996	1	18.0584	20.3336	21.197	19.863	21.4526	20.9475	20.5932	20.9978	protein SMG7-like
FAN_icon20526764.1.g00001.1	1.0179	0.02559	0.945592	0.999996	1	1.84756	2.27713	1.90111	2.0086	1.13381	2.14315	2.55638	1.94445	SPOC domain protein
FAN_icon20530140.1.g00001.1	1.10602	0.145373	0.562549	0.999996	1	5.52255	5.5587	3.97782	5.01969	5.23893	5.60532	4.50433	5.11619	telomeric repeat-binding factor 2-like isoform X2
FAN_icon20531778.1.g00001.1	-1.07821	-0.108637	0.612562	0.999996	1	10.9935	16.8412	12.7501	13.5282	13.3404	10.9151	10.8282	11.6946	Cleavage and polyadenylation specificity factor subunit 3-I
FAN_icon20532066.1.g00001.1	-2.26054	-1.17666	0.0147583	0.278811	1	2.73655	1.40534	2.25855	2.13348	0.857171	0.69439	1.04625	0.865937	U-box domain-containing protein 44-like
FAN_icon20532412.1.g00001.1	1.18564	0.245661	0.254011	0.999996	1	14.8297	16.2006	26.9064	19.3122	21.4761	20.4276	20.7891	20.8976	glucan endo-1,3-beta-glucosidase 14-like
FAN_icon20532644.1.g00001.1	1.47778	0.563431	0.0434206	0.559697	1	23.8938	30.1839	35.5136	29.8638	37.4724	35.0699	49.8811	40.8078	delta(12)-fatty-acid desaturase FAD2
FAN_icon20532904.1.g00001.1	-1.02223	-0.0317253	0.911527	0.999996	1	5.59843	4.02506	5.0406	4.88803	4.38401	5.07352	3.03226	4.16326	phospholipid-transporting ATPase 1-like
FAN_icon20533774.1.g00001.1	2.28621	1.19296	1.68e-05	0.00125	1	3.97892	2.22317	4.39448	3.53219	8.43225	6.73862	6.16608	7.11232	clavaminate synthase-like protein At3g21360
FAN_icon20534550.1.g00001.1	1.01921	0.0274538	0.877971	0.999996	1	16.6804	17.6058	15.7916	16.6926	15.0494	18.0905	13.1349	15.4249	cullin-3A
FAN_icon20535916.1.g00001.1	1.07023	0.0979229	0.693407	0.999996	1	7.47345	10.2717	7.66674	8.47064	7.88007	7.80219	9.83598	8.50608	probable galacturonosyltransferase 11
FAN_icon20536184.1.g00001.1	-1.47596	-0.561653	0.0929286	0.863253	1	4.85086	5.19889	2.02552	4.02509	2.71801	2.44649	2.79534	2.65328	MACPF domain-containing protein CAD1
FAN_icon20536652.1.g00001.1	2.64026	1.40068	1.05e-05	0.000831	1	3.27408	2.32337	3.03718	2.87821	5.9668	9.06315	5.46223	6.83073	cytochrome P450 89A2-like
FAN_icon20537488.1.g00001.1	-1.01506	-0.0215698	0.948347	0.999996	1	3.32445	2.60744	4.71656	3.54949	4.21938	2.0158	3.38939	3.20819	putative pentatricopeptide repeat-containing protein At1g12700, mitochondrial
FAN_icon20537912.1.g00001.1	1.07595	0.105613	0.678447	0.999996	1	3.56693	3.84042	5.02031	4.14255	4.31499	4.56562	2.7588	3.8798	LRR receptor-like serine/threonine-protein kinase HSL2
FAN_icon20537966.1.g00001.1	-1.54184	-0.624653	0.0747378	0.769108	1	2.95911	2.57444	3.13442	2.88932	1.24623	1.71626	2.30704	1.75651	2-alkenal reductase (NADP(+)-dependent)
FAN_icon20538080.1.g00001.1	-1.13185	-0.178679	0.62311	0.999996	1	3.89183	2.30953	3.11471	3.10536	2.78638	2.00643	2.86567	2.55283	PREDICTED: uncharacterized protein LOC101294763
FAN_icon20538412.1.g00001.1	-1.03469	-0.0491987	0.80873	0.999996	1	10.3917	10.7609	7.69005	9.61419	8.56107	8.17372	9.86896	8.86792	D-amino-acid transaminase, chloroplastic-like
FAN_icon20539252.1.g00001.1	-1.20404	-0.267878	0.184463	0.999996	1	9.69947	9.88655	9.13834	9.57479	7.29602	7.54831	7.13504	7.32645	AT-rich interactive domain-containing protein 1 isoform X2
FAN_icon20539260.1.g00001.1	-1.0754	-0.104877	0.608386	0.999996	1	27.8045	23.8395	27.9366	26.5268	23.5853	20.2457	24.496	22.7757	ALG-2 interacting protein X
FAN_icon20540756.1.g00001.1	4.62717	2.21013	5.03e-05	0.00319	1	0.587656	0.603574	0.352734	0.514655	3.2607	2.04502	1.49783	2.26785	glycerol kinase
FAN_icon20542194.1.g00001.1	-1.3498	-0.432743	0.190179	0.999996	1	4.11966	3.03483	2.89913	3.35121	2.23755	2.47177	2.02765	2.24566	histone-lysine N-methyltransferase, H3 lysine-9 specific SUVH6-like
FAN_icon20542852.1.g00001.1	1.03328	0.0472338	0.874236	0.999996	1	3.48621	4.13763	4.65013	4.09132	3.1893	4.38095	3.94922	3.83982	chaperone protein ClpC, chloroplastic
FAN_icon20544252.1.g00001.1	1.05632	0.0790404	0.662653	0.999996	1	16.5794	14.5243	13.4639	14.8559	14.4013	14.3532	14.9146	14.5564	aspartate--tRNA ligase 2, cytoplasmic-like
FAN_icon20544426.1.g00001.1	1.1928	0.254347	0.197524	0.999996	1	7.92398	11.3189	10.976	10.073	10.8228	10.6058	12.3045	11.2444	serrate RNA effector molecule
FAN_icon20545020.1.g00001.1	1.17135	0.228177	0.382566	0.999996	1	5.25894	4.80124	6.31324	5.45781	5.57803	5.42248	6.75171	5.91741	molybdenum cofactor sulfurase
FAN_icon20545282.1.g00001.1	-1.00102	-0.00147	0.995736	0.999996	1	4.76001	5.64946	5.7143	5.37459	4.03907	4.60129	6.83012	5.15683	serine-rich adhesin for platelets isoform X1
FAN_icon20545642.1.g00001.1	-1.48	-0.565595	0.0880011	0.835787	1	6.73276	7.04087	6.12313	6.63225	2.48322	5.9166	3.74414	4.04798	cell division cycle 5-like protein
FAN_icon20546074.1.g00001.1	1.01873	0.026772	0.936657	0.999996	1	1.77956	2.65857	2.13632	2.19148	1.85322	2.1581	2.30913	2.10682	disease resistance protein RPP13-like
FAN_icon20546426.1.g00001.1	1.55691	0.63869	0.0981017	0.891275	1	3.36844	1.9537	2.1408	2.48765	2.26979	3.56257	5.25235	3.69491	FRIGIDA-like protein 5
FAN_icon20546660.1.g00001.1	1.18164	0.240792	0.203732	0.999996	1	65.5726	63.9487	51.9695	60.4969	72.3578	65.6323	60.0382	66.0094	pyrophosphatase
FAN_icon20546736.1.g00001.1	1.04862	0.0684982	0.797802	0.999996	1	4.7001	6.17909	4.67511	5.18477	4.42266	4.82896	6.29793	5.18318	serine/threonine-protein kinase RUNKEL-like
FAN_icon20547002.1.g00001.1	-1.3444	-0.426958	0.0317265	0.45986	1	13.1445	11.3543	12.7451	12.4146	8.68696	9.48076	6.35699	8.1749	TATA-binding protein-associated factor BTAF1
FAN_icon20547084.1.g00001.1	-1.04284	-0.0605189	0.85926	0.999996	1	1.94854	2.28723	3.84295	2.69291	2.19226	2.17956	2.6961	2.35597	photosystem II stability/assembly factor HCF136, chloroplastic
FAN_icon20547446.1.g00001.1	-1.73097	-0.791578	0.0289878	0.434948	1	1.82215	3.19404	2.77077	2.59565	1.04366	1.33866	1.98159	1.45464	G-type lectin S-receptor-like serine/threonine-protein kinase RLK1
FAN_icon20547948.1.g00001.1	1.07468	0.103914	0.679056	0.999996	1	4.00873	3.39367	3.35409	3.58549	3.30493	3.94551	3.22008	3.49018	pentatricopeptide repeat-containing protein At1g77360, mitochondrial-like
FAN_icon20549170.1.g00001.1	-2.45488	-1.29565	0.000397	0.0177427	1	2.27762	3.97684	2.73424	2.99623	0.917257	1.23844	1.30619	1.15396	DNA cross-link repair protein SNM1
FAN_icon20549276.1.g00001.1	-1.13412	-0.181571	0.47695	0.999996	1	4.24418	4.4837	4.36719	4.36502	3.55956	3.02425	4.45071	3.67817	protein FAR1-RELATED SEQUENCE 5
FAN_icon20549620.1.g00001.1	-1.13756	-0.185947	0.32866	0.999996	1	15.1496	17.2356	20.2852	17.5568	14.3229	12.3914	16.6336	14.4493	casein kinase 1-like protein 6 isoform X2
FAN_icon20551178.1.g00001.1	2.84919	1.51055	0.000305	0.0143018	1	0.483344	0.992875	1.59567	1.02396	2.16284	2.6632	3.2031	2.67638	sucrose synthase
FAN_icon20551550.1.g00001.1	-1.23373	-0.303032	0.134991	0.999996	1	19.613	17.0208	16.9312	17.855	13.0954	13.037	14.1545	13.429	threonine--tRNA ligase, mitochondrial 1-like
FAN_icon20551920.1.g00001.1	1.0867	0.119953	0.507465	0.999996	1	53.0653	49.976	54.3916	52.4776	48.595	47.9557	62.3698	52.9735	anthocyanidin 3-O-glucosyltransferase 5-like
FAN_icon20551970.1.g00001.1	-1.88703	-0.916116	0.0187541	0.327758	1	2.44931	2.30003	2.73032	2.49322	1.12732	1.21764	1.24858	1.19785	TMV resistance protein N-like
FAN_icon20552652.1.g00001.1	-1.08509	-0.117816	0.696838	0.999996	1	241.28	284.909	203.553	243.247	234.304	219.451	166.394	206.717	trifunctional UDP-glucose 4,6-dehydratase/UDP-4-keto-6-deoxy-D-glucose 3,5-epimerase/UDP-4-keto-L-rhamnose-reductase RHM1-like
FAN_icon20553390.1.g00001.1	1.01835	0.0262378	0.917784	0.999996	1	6.52298	7.24289	5.7143	6.49339	6.0586	6.95306	5.03272	6.01479	transcriptional regulator ATRX homolog
FAN_icon20555390.1.g00001.1	-1.11793	-0.160826	0.394376	0.999996	1	43.1526	44.1487	38.5282	41.9432	35.5426	38.6927	29.2895	34.5083	H/ACA ribonucleoprotein complex subunit 4-like
FAN_icon20555704.1.g00001.1	2.11803	1.08272	0.0222925	0.366378	1	0.67188	0.920107	3.22631	1.6061	2.88622	2.59791	3.42502	2.96971	probable protein phosphatase 2C 28
FAN_icon20558056.1.g00001.1	1.03802	0.0538332	0.847058	0.999996	1	5.39026	3.9369	4.02633	4.45116	3.77343	5.0021	3.78582	4.18712	GRIP and coiled-coil domain-containing protein 2-like isoform X4
FAN_icon20558926.1.g00001.1	1.07391	0.10288	0.776831	0.999996	1	2.93828	4.8286	1.64609	3.13766	2.24393	3.63559	3.99422	3.29125	adenosine kinase
FAN_icon20560320.1.g00001.1	1.35117	0.434213	0.0486787	0.598846	1	13.2073	11.9692	11.1918	12.1228	14.4619	15.3203	15.8415	15.2079	protein TRANSPARENT TESTA 12-like
FAN_icon20560394.1.g00001.1	-1.05382	-0.0756305	0.715283	0.999996	1	14.2996	16.9001	12.6984	14.6327	13.4636	12.4973	13.1809	13.0473	GEM-like protein 1
FAN_icon20560592.1.g00001.1	-1.19658	-0.258912	0.377964	0.999996	1	5.27388	4.0124	7.50362	5.59663	3.07663	4.53157	4.9786	4.1956	glucose-6-phosphate isomerase 1, chloroplastic-like
FAN_icon20560726.1.g00001.1	-1.6106	-0.6876	0.000806	0.0315419	1	32.5685	35.4826	42.4284	36.8265	20.3813	24.9761	17.3402	20.8992	low-temperature-induced 65 kDa protein-like
FAN_icon20561040.1.g00001.1	-1.03073	-0.043665	0.816453	0.999996	1	10.8625	10.4947	9.17109	10.1761	9.40082	9.13867	8.88403	9.14118	hypothetical protein PRUPE_ppa026837mg
FAN_icon20561166.1.g00001.1	1.08277	0.114721	0.661958	0.999996	1	4.90237	6.24361	6.32658	5.82419	6.40554	5.33126	5.74784	5.82821	DUF3883 domain-containing protein
FAN_icon20561350.1.g00001.1	-1.08868	-0.122585	0.547019	0.999996	1	11.9923	11.4303	10.7494	11.3906	9.15835	9.55214	10.5963	9.76893	protease 2
FAN_icon20562018.1.g00001.1	-1.83615	-0.876682	0.0716299	0.749256	1	2.07652	2.46453	2.21583	2.25229	1.32151	0.80291	1.41138	1.1786	protein SABRE
FAN_icon20563026.1.g00001.1	-1.43171	-0.517741	0.101312	0.907824	1	4.92089	5.27882	3.11781	4.43917	2.93595	3.25048	2.36914	2.85186	protein CHROMATIN REMODELING 35-like isoform X1
FAN_icon20563296.1.g00001.1	-1.1639	-0.218967	0.300742	0.999996	1	11.2774	11.5082	13.5383	12.1079	9.76709	8.96724	10.0141	9.58281	60S ribosomal protein L21-1-like
FAN_icon20563360.1.g00001.1	1.9211	0.941931	0.000113	0.00626	1	119.703	113.73	125.839	119.757	205.136	237.829	193.059	212.008	probable mannitol dehydrogenase
FAN_icon20563484.1.g00001.1	-2.57315	-1.36354	1.78e-05	0.00131	1	5.34767	5.17867	7.1076	5.87798	1.64087	1.77235	3.1155	2.17624	ABC transporter B family member 1
FAN_icon20563778.1.g00001.1	1.01015	0.0145661	0.947853	0.999996	1	213.301	216.731	216.166	215.399	197.534	201.021	203.842	200.799	transmembrane 9 superfamily member 8
FAN_icon20564074.1.g00001.1	1.1108	0.151597	0.42838	0.999996	1	17.1438	15.8659	16.0314	16.347	15.5043	18.5259	15.4548	16.495	GTP-binding protein
FAN_icon20564970.1.g00001.1	1.14293	0.192741	0.245193	0.999996	1	43.4404	40.3708	36.1449	39.9854	43.971	44.6562	37.111	41.9128	Cultured cell, putative isoform 1
FAN_icon20565136.1.g00001.1	1.49806	0.583099	0.0949627	0.874368	1	0.831244	2.73203	1.71067	1.75798	3.23073	2.20396	2.05816	2.49762	U-box domain-containing protein 44-like
FAN_icon20565494.1.g00001.1	1.03528	0.0500149	0.824484	0.999996	1	9.34544	8.09024	8.41425	8.61664	7.28833	9.96946	6.46541	7.90774	5'-3' exoribonuclease 4
FAN_icon20565512.1.g00001.1	-1.33225	-0.41387	0.0363953	0.501789	1	9.11943	10.2538	14.693	11.3554	7.13049	7.72503	8.4412	7.76557	callose synthase 12-like
FAN_icon20565516.1.g00001.1	1.12507	0.170019	0.482939	0.999996	1	39.553	40.8523	36.8323	39.0792	46.4472	38.8059	36.3684	40.5405	cytochrome P450 71A26-like
FAN_icon20565652.1.g00001.1	-3.50264	-1.80844	2.59e-11	6.98e-09	6.92e-06	5.81871	7.61067	7.4129	6.94743	1.7854	1.99734	1.57389	1.78554	two-pore potassium channel 3-like
FAN_icon20565788.1.g00001.1	-1.44518	-0.53125	0.0385158	0.519662	1	7.47345	6.66706	6.15204	6.76418	4.58629	3.96302	4.57165	4.37365	isoleucine--tRNA ligase, chloroplastic/mitochondrial-like
FAN_icon20567616.1.g00001.1	-1.0664	-0.0927549	0.784503	0.999996	1	2.87744	3.11093	1.09083	2.35974	1.84327	2.10808	2.62484	2.19206	protein MEI2-like 4 isoform X1
FAN_icon20568288.1.g00001.1	1.05265	0.0740251	0.708161	0.999996	1	18.8312	23.3895	23.9208	22.0471	22.2615	21.8439	19.6455	21.2503	DEAD-box ATP-dependent RNA helicase 37-like
FAN_icon20569242.1.g00001.1	1.15224	0.20444	0.549756	0.999996	1	553.772	565.558	560.779	560.036	616.727	609.083	559.649	595.153	RING-H2 finger protein ATL68-like
FAN_icon20569640.1.g00001.1	-1.27263	-0.347809	0.402546	0.999996	1	2.7932	1.58891	3.09524	2.49245	1.69215	1.74466	1.75247	1.72976	RING-H2 finger protein ATL56-like
FAN_icon20572180.1.g00001.1	-1.01996	-0.0285056	0.889802	0.999996	1	18.0075	19.2799	20.0891	19.1255	16.2785	15.8245	20.2136	17.4389	probable ribose-5-phosphate isomerase 3, chloroplastic
FAN_icon20572494.1.g00001.1	2.39017	1.25711	0.00443	0.116711	1	0.683004	1.12241	1.91317	1.23953	2.93401	2.24478	3.01749	2.73209	probable galactinol--sucrose galactosyltransferase 5
FAN_icon20573122.1.g00001.1	-1.22052	-0.287493	0.22675	0.999996	1	7.81644	6.89828	6.60319	7.10597	4.45626	5.54092	6.34577	5.44765	protein INVOLVED IN DE NOVO 2
FAN_icon20575190.1.g00001.1	-2.13663	-1.09533	0.025224	0.396842	1	9.13016	7.65509	3.80265	6.86263	2.53468	0.75649	5.88905	3.06007	F-box protein CPR30-like
FAN_icon20576562.1.g00001.1	1.15239	0.204628	0.484485	0.999996	1	5.94773	4.78933	3.57006	4.76904	5.19514	3.93259	6.42773	5.18516	methyltransferase-like protein 13
FAN_icon20579730.1.g00001.1	-1.13301	-0.180157	0.437702	0.999996	1	5.53342	5.22381	6.64276	5.8	5.14177	4.50674	4.20112	4.61654	protein CHUP1, chloroplastic-like
FAN_icon20579950.1.g00001.1	-1.01425	-0.0204093	0.927084	0.999996	1	13.2686	13.5455	14.1589	13.6577	11.7068	13.1371	12.298	12.3807	ATPase family AAA domain-containing protein 3-like
FAN_icon20581880.1.g00001.1	-1.43678	-0.522841	0.0108691	0.225609	1	49.3631	39.1116	47.8837	45.4528	26.1908	28.2468	33.2519	29.2299	Histone H4
FAN_icon20582498.1.g00001.1	-1.65211	-0.724311	0.0930667	0.863967	1	2.86482	1.80007	3.23686	2.63392	1.08587	1.66158	1.54629	1.43125	aquaporin PIP2-1-like
FAN_icon20582858.1.g00001.1	-1.03528	-0.0500181	0.750212	0.999996	1	44.0417	40.0929	43.9325	42.689	36.636	38.5915	38.2797	37.8357	zinc finger CCCH domain-containing protein 43 isoform X2
FAN_icon20583288.1.g00001.1	-1.0707	-0.0985493	0.631391	0.999996	1	12.6157	16.24	10.8539	13.2365	11.2904	12.8048	10.2897	11.4616	PREDICTED: uncharacterized protein LOC101305373
FAN_icon20584582.1.g00001.1	1.05346	0.0751399	0.734138	0.999996	1	5.54668	6.07673	6.7974	6.14027	6.61864	4.9596	6.59752	6.05859	probable thylakoidal processing peptidase 2, chloroplastic
FAN_icon20584662.1.g00001.1	-2.15364	-1.10678	7.58e-08	1.08e-05	0.0202627	67.2535	72.446	60.483	66.7275	28.3774	28.0821	29.4532	28.6376	PREDICTED: uncharacterized protein LOC101301854
FAN_icon20585608.1.g00001.1	1.02519	0.035892	0.904242	0.999996	1	3.67562	6.0403	8.30589	6.00727	5.57277	5.51769	5.73134	5.60727	cysteine synthase-like isoform X2
FAN_icon20585772.1.g00001.1	43.3968	5.43952	1.76e-08	2.9e-06	0.0047	0.143241	0.117697	0	0.0869794	3.89707	4.73549	4.67324	4.43527	MATH and LRR domain-containing protein PFE0570w-like
FAN_icon20586766.1.g00001.1	1.09686	0.133385	0.684583	0.999996	1	2.31561	3.51262	2.77984	2.86935	2.55058	3.30594	2.90564	2.92072	methyl-CpG-binding domain-containing protein 9
FAN_icon20586980.1.g00001.1	1.31954	0.400037	0.2123	0.999996	1	5.09953	3.61218	3.79979	4.1705	3.52514	6.22135	5.37841	5.04164	probable serine/threonine-protein kinase WNK9
FAN_icon20587240.1.g00001.1	-1.18506	-0.244957	0.197324	0.999996	1	15.2316	13.3341	17.4308	15.3322	11.8224	12.7147	10.0141	11.5171	exocyst complex component SEC5A-like
FAN_icon20587306.1.g00001.1	-1.03216	-0.04567	0.822801	0.999996	1	15.661	11.9266	14.6737	14.0871	12.7167	12.628	11.6831	12.3426	XYh8Y
FAN_icon20588386.1.g00001.1	1.1667	0.222437	0.248862	0.999996	1	12.3606	10.0505	10.2016	10.8709	13.2745	10.9776	10.6329	11.6283	UPF0051 protein ABCI8, chloroplastic
FAN_icon20588616.1.g00001.1	1.40567	0.491263	0.0281752	0.426894	1	6.24002	5.50703	5.41017	5.71907	8.93516	7.03727	6.00846	7.32696	ABC transporter B family member 20-like
FAN_icon20589192.1.g00001.1	3.1624	1.66102	5.78e-07	6.6e-05	0.154484	29.6593	39.0477	27.7156	32.1409	101.227	93.2438	87.2797	93.9169	probable cinnamyl alcohol dehydrogenase 6
FAN_icon20589698.1.g00001.1	-1.26328	-0.337175	0.287347	0.999996	1	4.47658	2.92376	2.20474	3.20169	2.46542	2.79611	1.52134	2.26095	auxilin-like protein 1
FAN_icon20589788.1.g00001.1	-1.01093	-0.015689	0.934957	0.999996	1	77.7239	89.4311	79.2774	82.1441	74.4229	70.929	80.7658	75.3726	protein SUPPRESSOR OF K(+) TRANSPORT GROWTH DEFECT 1
FAN_icon20590590.1.g00001.1	-1.56816	-0.649073	0.0996792	0.899896	1	1.61778	2.65857	4.46686	2.9144	1.85322	1.59511	1.48444	1.64426	sufE-like protein 2, chloroplastic
FAN_icon20591206.1.g00001.1	-1.0058	-0.00834	0.973495	0.999996	1	3.97987	4.84884	4.44825	4.42565	4.42151	4.05942	3.63785	4.03959	WD repeat-containing protein 53
FAN_icon20591396.1.g00001.1	-1.27323	-0.348488	0.234742	0.999996	1	2.40645	2.4481	3.43916	2.76457	1.80496	1.99389	2.10296	1.96727	disease resistance protein At4g27190-like
FAN_icon20591906.1.g00001.1	1.23242	0.30149	0.202375	0.999996	1	4.78763	4.5895	7.18432	5.52048	5.61768	5.78499	7.32172	6.24146	sphingosine kinase B
FAN_icon20592192.1.g00001.1	1.43507	0.521116	0.0183193	0.322218	1	30.9935	34.7359	28.6537	31.461	42.2546	38.156	44.9164	41.7757	PREDICTED: myosin-14
FAN_icon20592218.1.g00001.1	-1.84441	-0.883158	0.0316924	0.45964	1	3.76275	2.52961	3.07984	3.12407	0.857171	2.08317	1.56937	1.50324	glycine-rich protein 2-like
FAN_icon20592942.1.g00001.1	-1.17094	-0.227668	0.312637	0.999996	1	17.2667	14.571	15.1261	15.6546	12.1395	11.9092	13.0047	12.3511	protein trichome birefringence-like 5
FAN_icon20593618.1.g00001.1	1.106	0.145355	0.411029	0.999996	1	97.8023	104.228	101.299	101.11	102.269	106.839	99.5251	102.878	serpin-ZX-like
FAN_icon20593918.1.g00001.1	1.54602	0.628557	0.147734	0.999996	1	1.36827	1.21796	2.05323	1.54649	1.71434	2.71143	2.0925	2.17276	DUF579 protein
FAN_icon20596244.1.g00001.1	-1.18695	-0.247257	0.476989	0.999996	1	3.32689	3.03734	2.21881	2.86101	1.8526	2.25117	2.82656	2.31011	U1 small nuclear ribonucleoprotein A isoform X2
FAN_icon20597634.1.g00001.1	1.13517	0.182913	0.573034	0.999996	1	3.70114	4.32774	3.58869	3.87252	4.38245	2.8897	5.22474	4.16563	4-alpha-glucanotransferase, chloroplastic/amyloplastic
FAN_icon20597920.1.g00001.1	-1.01104	-0.0158375	0.930906	0.999996	1	33.1046	38.9708	39.5503	37.2086	32.2477	36.8316	32.4531	33.8441	brefeldin A-inhibited guanine nucleotide-exchange protein 2-like
FAN_icon20599740.1.g00001.1	1.31628	0.396471	0.0828569	0.810024	1	6.33276	6.87598	9.36718	7.52531	8.90604	9.31358	8.87762	9.03241	methionine S-methyltransferase
FAN_icon20600108.1.g00001.1	1.33364	0.415369	0.140138	0.999996	1	2.37479	2.78756	2.1721	2.44482	2.9147	3.60737	2.30588	2.94265	cytochrome b561, DM13 and DOMON domain-containing protein At5g54830
FAN_icon20603016.1.g00001.1	-1.98945	-0.992367	0.00341	0.0960578	1	4.81728	6.59703	2.97914	4.79782	3.34445	1.86266	1.48829	2.2318	receptor-like serine/threonine-protein kinase NCRK isoform X1
FAN_icon20603282.1.g00001.1	1.0315	0.0447411	0.837192	0.999996	1	156.166	159.995	159.961	158.707	151.876	146.528	155.05	151.151	60S ribosomal protein L27
FAN_icon20603304.1.g00001.1	1.72879	0.789762	5.61e-05	0.00349	1	9.18273	9.90305	9.23233	9.43937	14.7925	15.5783	14.8623	15.0777	triacylglycerol lipase SDP1
FAN_icon20603332.1.g00001.1	1.25494	0.327618	0.135965	0.999996	1	5.86939	4.33059	6.1833	5.46109	6.68926	6.18315	5.49554	6.12265	DEAD-box ATP-dependent RNA helicase 47, mitochondrial
FAN_icon20604496.1.g00001.1	1.0507	0.0713448	0.706227	0.999996	1	13.9082	9.95337	14.5421	12.8012	12.1258	11.8398	12.8076	12.2577	SKP1-interacting partner 15
FAN_icon20606038.1.g00001.1	1.02447	0.0348754	0.872098	0.999996	1	339.97	322.003	334.01	331.994	299.088	327.859	312.276	313.074	bifunctional purple acid phosphatase 26
FAN_icon20606230.1.g00001.1	-1.34014	-0.422383	0.252094	0.999996	1	2.9103	3.58696	2.40195	2.9664	1.82319	2.10994	2.4108	2.11464	PREDICTED: uncharacterized protein LOC101300778 isoform X3
FAN_icon20606390.1.g00001.1	-2.69215	-1.42876	0.00353	0.0985824	1	8.34218	8.40232	7.59173	8.11208	2.69732	4.91645	0.548717	2.72083	microtubule-associated protein TORTIFOLIA1
FAN_icon20607068.1.g00001.1	-1.17094	-0.227663	0.435571	0.999996	1	3.99411	3.39905	2.22618	3.20645	2.85961	2.56476	2.18149	2.53529	predicted protein
FAN_icon20607312.1.g00001.1	-2.06579	-1.0467	8.14e-07	8.94e-05	0.217698	13.2562	15.5396	14.2164	14.3374	5.3149	6.56088	7.74869	6.54149	methylenetetrahydrofolate reductase 2-like
FAN_icon20608372.1.g00001.1	-1.73819	-0.797588	0.0109184	0.226353	1	3.9531	3.24815	3.38973	3.53032	1.81945	2.04712	1.58334	1.81663	protein DETOXIFICATION 16-like
FAN_icon20608554.1.g00001.1	1.05419	0.0761352	0.693487	0.999996	1	16.8112	15.6757	13.8322	15.4397	15.6874	15.009	14.4434	15.0466	50S ribosomal protein L9
FAN_icon20609350.1.g00001.1	1.16852	0.224684	0.5008	0.999996	1	10.0951	9.86413	10.8088	10.256	10.8415	11.3145	10.9877	11.0479	putative LOV domain-containing protein
FAN_icon20609840.1.g00001.1	-2.17808	-1.12306	0.00376	0.103282	1	3.11112	2.93976	2.2409	2.76393	1.5592	0.811992	1.26875	1.21331	probable rhamnogalacturonate lyase B
FAN_icon20610354.1.g00001.1	1.62963	0.704548	0.0112982	0.232335	1	6.53812	7.27844	12.1531	8.65656	12.08	11.1315	15.6969	12.9695	PREDICTED: uncharacterized protein LOC101292474
FAN_icon20610400.1.g00001.1	2.54122	1.34552	0.000293	0.013868	1	1.87345	2.15511	1.12452	1.71769	3.75567	4.34636	4.58411	4.22871	---NA---
FAN_icon20610570.1.g00001.1	-1.15301	-0.205405	0.274613	0.999996	1	25.2315	16.5856	21.7077	21.1749	17.7636	15.7316	16.7208	16.7387	exocyst complex component SEC5A-like isoform X1
FAN_icon20612850.1.g00001.1	-1.49216	-0.577402	0.00455	0.119092	1	9.59382	15.3617	14.618	13.1912	8.01356	8.84589	7.3986	8.08602	BTB/POZ domain-containing protein At1g63850-like
FAN_icon20614036.1.g00001.1	-1.00247	-0.00356	0.990362	0.999996	1	5.69449	4.85229	7.84888	6.13189	5.73801	5.25996	5.59069	5.52956	pentatricopeptide repeat-containing protein At1g26460, mitochondrial
FAN_icon20614036.1.g00002.1	-1.13343	-0.180691	0.398546	0.999996	1	10.6323	9.31869	9.19	9.71367	8.83025	6.08446	9.5392	8.1513	pentatricopeptide repeat-containing protein At1g26460, mitochondrial
FAN_icon20615184.1.g00001.1	-1.43706	-0.523123	0.105455	0.930215	1	3.60922	3.11387	3.46624	3.39645	2.19644	2.09333	2.20783	2.16587	sialyltransferase-like protein 1
FAN_icon20615300.1.g00001.1	-1.86604	-0.899982	0.00041	0.0182244	1	13.6849	19.0431	11.3939	14.7073	7.50639	9.28136	4.83827	7.20867	receptor-like protein 12
FAN_icon20616518.1.g00001.1	1.00056	0.000802	0.997326	0.999996	1	4.95835	3.62145	6.21694	4.93224	4.57551	4.47348	4.04415	4.36438	PREDICTED: uncharacterized protein LOC101309477
FAN_icon20616664.1.g00001.1	-1.14534	-0.195775	0.465711	0.999996	1	7.93985	6.94036	5.27281	6.71768	5.56364	5.48688	5.33921	5.46324	sialyltransferase-like protein 1
FAN_icon20617066.1.g00001.1	-1.09882	-0.135958	0.617402	0.999996	1	5.69574	4.84717	5.37241	5.30511	3.78663	4.12936	5.80699	4.57433	protein furry homolog-like
FAN_icon20619030.1.g00001.1	-1.32212	-0.402857	0.220724	0.999996	1	2.88796	2.19042	3.46694	2.84844	1.5905	1.73942	2.71788	2.01594	F-box protein CPR30-like
FAN_icon20619146.1.g00001.1	1.17029	0.226865	0.467309	0.999996	1	4.32296	3.55205	4.44825	4.10776	3.97936	3.58184	6.29629	4.61916	la-related protein 6A isoform X2
FAN_icon20619422.1.g00001.1	-2.39205	-1.25825	0.0432943	0.558716	1	1.74618	0.896739	3.40641	2.01644	0.937641	0.886174	0.222535	0.682117	sister chromatid cohesion 1 protein 1
FAN_icon20620030.1.g00001.1	1.12874	0.174711	0.425895	0.999996	1	6.24057	5.30761	5.38875	5.64564	4.8599	6.73098	5.80435	5.79841	PREDICTED: uncharacterized protein LOC101309477
FAN_icon20620864.1.g00001.1	-5.74545	-2.52242	1.46e-10	3.45e-08	3.89e-05	3.62579	4.08262	6.93206	4.88015	0.480724	0.856751	0.95838	0.765285	phenolic glucoside malonyltransferase 1-like
FAN_icon20621180.1.g00001.1	1.05995	0.0840019	0.714458	0.999996	1	120.787	124.935	127.681	124.468	120.052	108.602	137.411	122.022	subtilisin-like protease SBT1.7
FAN_icon20621270.1.g00001.1	1.0133	0.0190557	0.955078	0.999996	1	3.89183	2.84249	3.37427	3.36953	3.25078	2.75885	3.52698	3.17887	probable beta-1,3-galactosyltransferase 16
FAN_icon20621296.1.g00001.1	3.50875	1.81096	8.39e-05	0.0049	1	0.297001	0.976148	0.713087	0.662079	1.80744	2.41162	2.57382	2.26429	---NA---
FAN_icon20621532.1.g00001.1	1.05044	0.0709903	0.756181	0.999996	1	6.01203	7.27514	6.29875	6.52864	5.86957	6.97387	6.12945	6.3243	PREDICTED: uncharacterized protein LOC101299944
FAN_icon20621736.1.g00001.1	-1.9496	-0.963178	6.03e-07	6.85e-05	0.161204	40.4445	43.7002	41.5127	41.8858	18.5322	18.0623	23.5037	20.0327	vesicle-associated membrane protein 711
FAN_icon20622004.1.g00001.1	-1.12833	-0.174195	0.325493	0.999996	1	16.1521	11.837	14.9358	14.3083	11.2517	12.0267	11.1268	11.4684	receptor-like protein kinase HERK 1
FAN_icon20622594.1.g00001.1	-1.05389	-0.0757212	0.800185	0.999996	1	2.61927	2.33152	1.7032	2.218	1.64087	1.96224	2.44789	2.017	ARF guanine-nucleotide exchange factor GNOM-like
FAN_icon20623696.1.g00001.1	1.12524	0.170227	0.403978	0.999996	1	18.3906	16.8282	18.0634	17.7607	20.4984	16.9693	17.6845	18.3841	probable ADP-ribosylation factor GTPase-activating protein AGD6
FAN_icon20624842.1.g00001.1	2.33919	1.22601	0.000167	0.00871	1	0.868951	1.16024	1.95592	1.32837	2.48852	2.83492	3.10073	2.80806	G-type lectin S-receptor-like serine/threonine-protein kinase SD1-29
FAN_icon20625628.1.g00001.1	-1.09612	-0.132402	0.57271	0.999996	1	8.25669	6.53758	6.48785	7.09404	6.77128	6.18194	4.43856	5.79726	xanthine dehydrogenase
FAN_icon20628516.1.g00001.1	-1.47153	-0.557314	0.00304	0.088144	1	16.6638	15.9934	13.4484	15.3685	10.7275	8.60907	10.1365	9.82434	U3 small nucleolar RNA-associated protein 18 homolog
FAN_icon20628632.1.g00001.1	1.07015	0.0978115	0.6003	0.999996	1	31.2625	27.3042	35.8241	31.4636	33.7305	31.8262	26.9696	30.8421	chromatin structure-remodeling complex protein SYD isoform X3
FAN_icon20630876.1.g00001.1	1.06765	0.0944454	0.814842	0.999996	1	3.16638	2.04421	2.44361	2.5514	2.9147	2.23001	2.30588	2.48353	PAP-specific phosphatase HAL2-like
FAN_icon20631404.1.g00001.1	-1.0297	-0.0422267	0.809775	0.999996	1	12.4764	13.5944	13.5124	13.1944	11.2628	12.742	11.0609	11.6886	intron-binding protein aquarius
FAN_icon20633318.1.g00001.1	2.43399	1.28333	0.00513	0.129912	1	1.59897	0.707445	0.442969	0.916461	2.11347	2.71084	1.254	2.0261	ABC transporter C family member 8-like
FAN_icon20633450.1.g00001.1	-1.16307	-0.21794	0.491682	0.999996	1	2.038	2.55592	1.93151	2.17514	1.99669	1.49309	1.85909	1.78296	pentatricopeptide repeat-containing protein At3g09650, chloroplastic
FAN_icon20634748.1.g00001.1	-1.30565	-0.384765	0.0343627	0.483503	1	26.4157	25.0916	24.9644	25.4905	18.1077	16.1902	20.8195	18.3725	calcium-dependent protein kinase 2-like
FAN_icon20635190.1.g00001.1	-1.04699	-0.0662537	0.73247	0.999996	1	26.0962	23.107	34.1889	27.7974	24.6557	25.848	22.3538	24.2859	PREDICTED: uncharacterized protein LOC101294017
FAN_icon20635428.1.g00001.1	-1.33379	-0.415531	0.166717	0.999996	1	6.23598	4.99254	5.75859	5.66237	3.3199	3.43135	5.21664	3.9893	30S ribosomal protein 2, chloroplastic
FAN_icon20638710.1.g00001.1	1.2943	0.372168	0.048749	0.59919	1	8.97766	11.2449	10.3832	10.2019	11.3659	12.827	12.5017	12.2315	protein RMD5 homolog A-like
FAN_icon20638846.1.g00001.1	1.23893	0.309094	0.453856	0.999996	1	4.03367	1.50652	1.76085	2.43368	1.83778	3.29657	3.17781	2.77072	methyltransferase-like protein 13
FAN_icon20639098.1.g00001.1	1.12938	0.175529	0.318212	0.999996	1	16.3064	16.9898	16.9519	16.7494	18.6554	17.3552	15.9393	17.3166	THO complex subunit 7A-like
FAN_icon20639596.1.g00001.1	1.18633	0.246508	0.240816	0.999996	1	85.2019	85.7009	79.9923	83.6317	92.299	89.2328	93.7894	91.7737	3-oxo-Delta(4,5)-steroid 5-beta-reductase-like
FAN_icon20639800.1.g00001.1	1.03342	0.0474242	0.795715	0.999996	1	12.8576	13.1612	13.2116	13.0768	11.936	12.7028	12.7755	12.4714	protein FAR-RED ELONGATED HYPOCOTYL 3
FAN_icon20641160.1.g00001.1	1.45316	0.539196	0.0121205	0.243315	1	10.1418	8.7009	9.48939	9.44405	11.212	14.273	12.0126	12.4992	DEAD-box ATP-dependent RNA helicase 53-like
FAN_icon20641344.1.g00001.1	1.84969	0.887286	3.12e-07	3.81e-05	0.0834504	11.8471	12.6895	12.8254	12.454	21.1294	21.4113	21.1374	21.226	putative phospholipid-transporting ATPase 9
FAN_icon20642068.1.g00001.1	1.74917	0.806675	4.39e-05	0.00284	1	11.8289	10.9344	11.9182	11.5605	17.3161	21.1947	16.9055	18.4721	serine/threonine-protein kinase-like protein ACR4
FAN_icon20642070.1.g00001.1	1.32623	0.407333	0.0381063	0.516081	1	13.1603	16.9925	15.9598	15.3709	19.9981	17.0571	19.7152	18.9235	pyruvate dehydrogenase E1 component subunit alpha, mitochondrial
FAN_icon20642624.1.g00001.1	-1.17581	-0.233652	0.154651	0.999996	1	28.1614	29.0473	31.8291	29.6793	24.7739	22.2412	22.4499	23.155	phosphatidylinositol 4-kinase gamma 4-like
FAN_icon20642800.1.g00001.1	1.02913	0.0414196	0.816651	0.999996	1	49.898	50.8725	43.073	47.9478	41.4599	53.4286	41.3446	45.411	sucrose-phosphatase 1
FAN_icon20643568.1.g00001.1	1.05284	0.0742925	0.803518	0.999996	1	3.67285	2.17287	2.82187	2.8892	2.6296	2.64148	3.14545	2.80551	preprotein translocase subunit SECE1
FAN_icon20644010.1.g00001.1	-1.09318	-0.128536	0.787884	0.999996	1	3.68522	4.67183	5.05604	4.47103	3.69384	2.44275	5.26008	3.79889	BAG family molecular chaperone regulator 6
FAN_icon20644588.1.g00001.1	-2.0663	-1.04705	2.64e-05	0.00184	1	404.769	405.322	467.613	425.901	216.312	211.672	140.485	189.49	dehydrin
FAN_icon20644860.1.g00001.1	-1.04333	-0.0611913	0.697304	0.999996	1	22.1933	23.7182	23.5082	23.1399	20.2513	20.9485	19.9648	20.3882	zinc finger CCCH domain-containing protein 69 isoform X2
FAN_icon20644988.1.g00001.1	-1.91247	-0.935435	0.025758	0.402815	1	2.11015	2.60077	1.89989	2.20361	1.88847	0.305968	1.25496	1.1498	DUF1680 domain-containing protein
FAN_icon20645588.1.g00001.1	-1.19173	-0.253052	0.468119	0.999996	1	2.00538	3.06012	2.23545	2.43365	2.2562	1.74466	1.75247	1.91777	pentatricopeptide repeat-containing protein At2g27800, mitochondrial-like
FAN_icon20646252.1.g00001.1	-1.13577	-0.18367	0.438945	0.999996	1	8.94916	10.0435	9.69515	9.5626	9.68895	6.07663	8.01127	7.92562	helicase-like transcription factor CHR28
FAN_icon20646842.1.g00001.1	-1.22334	-0.290826	0.132355	0.999996	1	13.0248	11.6282	10.6745	11.7758	7.7112	8.35328	11.4916	9.18535	septin and tuftelin-interacting protein 1 homolog 1-like
FAN_icon20646976.1.g00001.1	-1.11953	-0.16289	0.425214	0.999996	1	11.9504	12.644	14.7393	13.1112	8.32156	11.4886	12.6845	10.8316	ADP-ribosylation factor GTPase-activating protein AGD3
FAN_icon20648482.1.g00001.1	-1.08686	-0.120165	0.557492	0.999996	1	11.3077	13.2426	10.1419	11.5641	8.84023	8.74448	12.8536	10.1461	probable receptor-like protein kinase At1g11050
FAN_icon20649938.1.g00001.1	-1.02218	-0.0316436	0.92348	0.999996	1	3.83915	4.73178	2.7234	3.76478	2.74867	3.54245	4.44788	3.57967	general transcription factor 3C polypeptide 5-like isoform X1
FAN_icon20650512.1.g00001.1	1.10923	0.149561	0.394267	0.999996	1	97.6847	84.4976	79.9233	87.3685	88.9475	91.7076	87.4718	89.3756	alpha-aminoadipic semialdehyde synthase isoform X1
FAN_icon20651314.1.g00001.1	1.00476	0.00686	0.984494	0.999996	1	1.88803	2.32701	3.58869	2.60124	2.14027	2.19009	2.88736	2.4059	DNA-directed RNA polymerase 1, mitochondrial
FAN_icon20651640.1.g00001.1	1.07887	0.109521	0.713862	0.999996	1	5.67894	3.83296	4.13917	4.55036	4.79192	4.58772	3.92883	4.43616	glucan endo-1,3-beta-glucosidase 5
FAN_icon20652674.1.g00001.1	1.58429	0.663838	0.05395	0.637487	1	3.80216	2.34309	2.66257	2.93594	4.65039	4.31857	3.71491	4.22796	protein NRT1/ PTR FAMILY 2.11-like
FAN_icon20656420.1.g00001.1	1.12983	0.176109	0.541647	0.999996	1	2.18821	2.64966	2.48864	2.44217	2.30876	2.40469	3.17029	2.62792	transcription factor RF2a-like
FAN_icon20657710.1.g00001.1	-2.45627	-1.29647	3.05e-09	5.79e-07	0.000815	13.6485	14.6717	21.1893	16.5032	7.27371	5.83288	5.23124	6.11261	E3 ubiquitin-protein ligase RING1
FAN_icon20657728.1.g00001.1	-1.26508	-0.339226	0.354345	0.999996	1	2.01683	3.31435	1.98096	2.43738	1.70651	1.8078	2.05623	1.85684	microtubule-associated protein TORTIFOLIA1-like isoform X2
FAN_icon20657788.1.g00001.1	-1.32514	-0.406148	0.187548	0.999996	1	6.89647	9.44438	8.02819	8.12301	3.74059	7.39377	5.75278	5.62904	Anthranilate phosphoribosyltransferase
FAN_icon20660492.1.g00001.1	-1.20966	-0.274603	0.0850149	0.820299	1	22.6465	23.4696	24.4925	23.5362	16.6522	18.6373	18.4087	17.8994	protein QUIRKY-like
FAN_icon20661112.1.g00001.1	2.72292	1.44516	1.12e-06	0.000118	0.300094	3.40375	2.79676	4.35854	3.51968	8.12312	8.29143	9.94799	8.78752	PREDICTED: uncharacterized protein LOC105350798
FAN_icon20661544.1.g00001.1	1.21562	0.281696	0.125655	0.999996	1	16.904	12.7971	15.5047	15.0686	16.726	17.4053	15.4914	16.5409	Protein TOPLESS
FAN_icon20661582.1.g00001.1	1.15227	0.204482	0.221843	0.999996	1	30.4562	33.9804	29.4698	31.3022	30.9213	35.9787	33.1281	33.3427	vacuolar-sorting receptor 3
FAN_icon20661830.1.g00001.1	-1.09335	-0.128762	0.461371	0.999996	1	46.0747	49.5669	53.8861	49.8426	42.2546	40.36	43.5847	42.0664	pre-mRNA-processing-splicing factor 8
FAN_icon20662074.1.g00001.1	-1.15083	-0.202671	0.217869	0.999996	1	31.4283	34.348	30.2809	32.0191	27.3074	26.3689	23.0206	25.5656	glycylpeptide N-tetradecanoyltransferase 1
FAN_icon20663062.1.g00001.1	-1.57094	-0.65163	0.015538	0.288656	1	4.57017	3.33794	3.41376	3.77396	2.47221	2.12054	1.96732	2.18669	F-box protein At5g49610-like
FAN_icon20663200.1.g00001.1	2.10576	1.07434	5.84e-07	6.66e-05	0.156164	6.73577	7.72754	5.79762	6.75364	14.5586	12.8995	12.4389	13.299	putative F-box protein PP2-B12
FAN_icon20663290.1.g00001.1	-4.61729	-2.20705	3.38e-06	0.000309	0.903831	3.14834	2.08621	1.09728	2.11061	0.581697	0.412326	0.207086	0.40037	receptor-like protein kinase FERONIA
FAN_icon20663792.1.g00001.1	1.13233	0.1793	0.3345	0.999996	1	31.2342	26.9141	29.3394	29.1625	25.7021	33.9373	31.6374	30.4256	NADH dehydrogenase [ubiquinone] flavoprotein 1, mitochondrial
FAN_icon20664702.1.g00001.1	1.21397	0.279728	0.334476	0.999996	1	3.38143	4.36609	3.09283	3.61345	4.49606	3.54885	4.59663	4.21385	threonine--tRNA ligase, chloroplastic/mitochondrial 2
FAN_icon20665032.1.g00001.1	1.33265	0.414297	0.0530516	0.631151	1	5.17775	5.93638	6.50489	5.87301	8.18999	7.26322	5.64718	7.03346	phosphatidylinositol 4-kinase gamma 7-like
FAN_icon20667234.1.g00001.1	-1.07229	-0.100698	0.635131	0.999996	1	105.719	103.679	109.745	106.381	97.2708	92.3252	83.8941	91.1634	clathrin heavy chain 1
FAN_icon20670210.1.g00001.1	1.15168	0.203742	0.430244	0.999996	1	3.50284	2.87818	2.28276	2.88793	3.43938	2.72818	3.26515	3.14424	phytosulfokine receptor 2
FAN_icon20670560.1.g00001.1	-15.7626	-3.97843	2.44e-09	4.74e-07	0.000653	4.08237	5.47291	7.73811	5.76446	0.153832	0.623091	0	0.258974	---NA---
FAN_icon20670566.1.g00001.1	-1.01532	-0.0219355	0.939377	0.999996	1	3.82863	2.62156	2.87262	3.1076	3.08377	2.59067	2.76491	2.81312	F-box protein CPR30-like
FAN_icon20670808.1.g00001.1	-5.31776	-2.41082	8.18e-13	2.83e-10	2.19e-07	7.70625	7.64774	8.53032	7.96143	1.07481	1.97358	0.918323	1.32224	zinc finger CCCH domain-containing protein 48-like
FAN_icon20671332.1.g00001.1	-1.37593	-0.460411	0.0130447	0.256028	1	35.9264	42.1164	42.5712	40.2047	28.8261	28.9204	22.4189	26.7218	low-temperature-induced 65 kDa protein isoform X7
FAN_icon20671674.1.g00001.1	1.03128	0.0444366	0.842997	0.999996	1	8.59447	7.96333	7.24419	7.93399	6.93879	7.8483	8.0166	7.60123	zinc finger CCCH domain-containing protein 22
FAN_icon20672802.1.g00001.1	1.17287	0.230042	0.454897	0.999996	1	2.73655	4.91868	2.6692	3.44148	4.65322	3.37275	3.66187	3.89595	probable E3 ubiquitin ligase complex SCF subunit sconB
FAN_icon20672842.1.g00001.1	1.00474	0.00683	0.97897	0.999996	1	4.28478	3.84818	3.1102	3.74772	3.28174	4.10337	2.84458	3.4099	golgin subfamily B member 1-like
FAN_icon20673476.1.g00001.1	6.35161	2.66712	5.54e-06	0.000476	1	0.562036	0.923617	0.224904	0.570186	2.01197	3.58575	5.53913	3.71228	protein NRT1/ PTR FAMILY 5.10-like
FAN_icon20673772.1.g00001.1	37.6153	5.23325	7.47e-08	1.06e-05	0.0199864	0.148822	0.122283	0	0.0903682	5.00785	3.53894	3.33803	3.96161	scopoletin glucosyltransferase-like
FAN_icon20674980.1.g00001.1	-1.23746	-0.307376	0.364286	0.999996	1	4.11359	4.18478	4.46797	4.25545	3.78663	2.8403	2.79596	3.14096	GTP-binding protein BRASSINAZOLE INSENSITIVE PALE GREEN 2, chloroplastic
FAN_icon20675150.1.g00001.1	-1.24508	-0.31624	0.109155	0.945187	1	14.5786	16.1876	17.0283	15.9315	11.566	12.2262	11.2479	11.68	peroxisomal fatty acid beta-oxidation multifunctional protein AIM1
FAN_icon20676700.1.g00001.1	-4.76469	-2.25238	6.42e-06	0.000541	1	2.11728	2.93003	3.07685	2.70805	0.478698	0.581687	0.454448	0.504944	TMV resistance protein N-like
FAN_icon20677808.1.g00001.1	-12.006	-3.58568	2.78e-15	1.31e-12	7.43e-10	10.0405	18.1141	8.385	12.1799	0.781367	0.632982	1.55775	0.990699	kinesin-like protein KIN12B
FAN_icon20678204.1.g00001.1	-1.19281	-0.254364	0.163661	0.999996	1	12.116	13.7594	12.2982	12.7245	9.30924	10.9121	9.03851	9.75329	probable phosphoribosylformylglycinamidine synthase, chloroplastic/mitochondrial
FAN_icon20678534.1.g00001.1	-1.09205	-0.127033	0.609708	0.999996	1	7.69751	4.39521	6.73475	6.27582	5.23086	4.99419	5.45359	5.22621	Ubiquitin carboxyl-terminal hydrolase 10
FAN_icon20678944.1.g00001.1	1.02139	0.0305404	0.896443	0.999996	1	6.93029	8.99118	8.31966	8.08038	5.3535	8.14481	10.0407	7.84632	Late embryogenesis abundant (LEA) hydroxyproline-rich glycoprotein family
FAN_icon20680434.1.g00001.1	1.44209	0.528161	0.0054	0.13529	1	19.296	20.9577	15.4429	18.5655	23.5015	22.3831	31.2052	25.6966	probable aldo-keto reductase 2
FAN_icon20680442.1.g00001.1	-1.88983	-0.918258	0.0036	0.0999356	1	8.06304	7.70928	4.39978	6.72403	2.93887	2.97596	4.18499	3.36661	protein RETICULATA-RELATED 1, chloroplastic
FAN_icon20680700.1.g00001.1	-3.42683	-1.77688	6.64e-05	0.00404	1	4.06965	3.34392	2.57133	3.3283	0.766762	0.993841	0.873503	0.878035	DNA ligase 4 isoform X1
FAN_icon20680724.1.g00001.1	-35.666	-5.15648	0	0	0	12.2672	9.10416	14.014	11.7951	0.424974	0.172135	0.302584	0.299897	G-type lectin S-receptor-like serine/threonine-protein kinase At4g27290
FAN_icon20681360.1.g00001.1	1.04403	0.0621683	0.752408	0.999996	1	10.7533	9.90663	11.9311	10.8637	12.0149	8.78825	10.6311	10.4781	beta-glucuronosyltransferase GlcAT14A-like
FAN_icon20681870.1.g00001.1	-1.30206	-0.380799	0.291702	0.999996	1	2.56846	2.27277	2.8462	2.56248	1.83891	1.83346	1.61146	1.76128	PAX-interacting 1
FAN_icon20682512.1.g00001.1	-1.08078	-0.112072	0.559846	0.999996	1	34.8842	39.7589	33.097	35.9134	29.4873	30.7405	32.009	30.7456	coatomer subunit beta-1
FAN_icon20682724.1.g00001.1	-1.0383	-0.0542179	0.871246	0.999996	1	3.81976	4.43095	4.31581	4.18884	3.53913	3.77927	3.89437	3.73759	1-acyl-sn-glycerol-3-phosphate acyltransferase 2-like
FAN_icon20683614.1.g00001.1	-1.4322	-0.518234	0.157299	0.999996	1	5.85617	4.09898	2.08302	4.01272	2.32931	2.64175	3.09584	2.68897	---NA---
FAN_icon20683620.1.g00001.1	-1.18264	-0.242008	0.309195	0.999996	1	4.34358	3.65604	5.21438	4.40467	3.18567	3.44092	3.45633	3.36097	putative disease resistance protein At1g50180
FAN_icon20684088.1.g00001.1	1.66389	0.734561	0.0106191	0.221798	1	3.9289	4.70788	4.12699	4.25459	4.80541	7.97557	6.84296	6.54131	cysteine-rich receptor-like protein kinase 25
FAN_icon20684154.1.g00001.1	-1.00926	-0.0132954	0.934124	0.999996	1	20.1698	23.074	21.6717	21.6385	19.6266	21.0054	18.2915	19.6412	ARF guanine-nucleotide exchange factor GNOM-like
FAN_icon20684346.1.g00001.1	-6.07602	-2.60313	0	0	0	44.7393	38.1141	36.904	39.9191	5.30581	6.52691	6.29629	6.043	codeine O-demethylase-like
FAN_icon20684648.1.g00001.1	1.04536	0.0639936	0.768232	0.999996	1	5.66608	5.6405	5.36313	5.55657	5.30488	5.11903	5.88784	5.43725	Fringe-related protein isoform 2
FAN_icon20687306.1.g00001.1	-1.08298	-0.115007	0.555163	0.999996	1	17.7098	13.9096	13.913	15.1775	12.8659	12.6129	13.409	12.9626	PREDICTED: uncharacterized protein LOC101301506
FAN_icon20687778.1.g00001.1	2.80651	1.48878	1.06e-08	1.82e-06	0.00284	189.261	187.063	193.617	189.981	489.643	557.548	426.931	491.374	mannan endo-1,4-beta-mannosidase 7-like
FAN_icon20687846.1.g00001.1	-1.65771	-0.729192	0.0201024	0.342583	1	8.06394	10.2876	9.6806	9.34404	5.77343	5.16935	4.54343	5.16207	DExH-box ATP-dependent RNA helicase DExH12-like
FAN_icon20691072.1.g00001.1	1.19489	0.256874	0.2666	0.999996	1	14.7476	11.1352	10.7661	12.2163	11.2721	12.5991	17.2707	13.7139	nuclear pore complex protein NUP43
FAN_icon20691086.1.g00001.1	4.47842	2.16299	2.27e-12	7.37e-10	6.06e-07	7.04639	10.176	8.20272	8.47505	36.5374	29.9703	39.4033	35.3037	putative UDP-glucose glucosyltransferase
FAN_icon20691750.1.g00001.1	-1.10242	-0.140672	0.650119	0.999996	1	3.51208	3.8847	4.05402	3.81693	3.48161	2.27202	4.13155	3.29506	lysM domain-containing GPI-anchored protein 2
FAN_icon20692240.1.g00001.1	-1.02781	-0.0395769	0.880336	0.999996	1	8.77733	10.1312	11.2896	10.0661	8.22929	9.0907	9.80103	9.04034	la-related protein 6A
FAN_icon20693216.1.g00001.1	-1.16826	-0.224367	0.189206	0.999996	1	27.3969	24.1347	26.7227	26.0847	19.615	21.0848	20.6804	20.4601	glycoside hydrolase family 2 family protein
FAN_icon20693566.1.g00001.1	1.40078	0.486232	0.150612	0.999996	1	1.42351	2.33932	3.07602	2.27962	3.56711	1.89895	3.62829	3.03145	PREDICTED: uncharacterized protein LOC105353497
FAN_icon20697206.1.g00001.1	-2.68253	-1.42359	0.000302	0.0142045	1	2.41248	3.63415	3.05703	3.03456	0.863616	0.932815	1.50309	1.09984	---NA---
FAN_icon20697362.1.g00001.1	-1.31808	-0.398442	0.289252	0.999996	1	2.34395	2.31114	2.81386	2.48965	0.89502	1.99389	2.38973	1.75955	PREDICTED: uncharacterized protein LOC101292598 isoform X1
FAN_icon20698294.1.g00001.1	-1.43099	-0.517014	0.17794	0.999996	1	209.635	189.199	150.088	182.974	142.655	121.424	89.2685	117.783	glycerophosphodiester phosphodiesterase GDPD6-like
FAN_icon20699426.1.g00001.1	1.78623	0.836921	0.000959	0.036096	1	2.7421	2.50345	2.4384	2.56132	4.50815	4.41778	3.52046	4.1488	F28J7.14 protein, putative isoform 1
FAN_icon20700318.1.g00001.1	-1.03742	-0.0530066	0.880318	0.999996	1	3.06104	3.28907	1.97869	2.77627	2.02299	3.75562	1.44038	2.40633	histone-lysine N-methyltransferase, H3 lysine-9 specific SUVH6
FAN_icon20701134.1.g00001.1	1.19791	0.260522	0.418211	0.999996	1	3.17683	2.33063	2.04306	2.51684	3.16802	2.10576	3.35456	2.87611	probable sucrose-phosphate synthase 4
FAN_icon20701552.1.g00001.1	-1.0649	-0.0907199	0.603994	0.999996	1	16.3416	17.4059	19.4724	17.74	14.2998	17.1306	13.5754	15.002	ATP-dependent helicase BRM
FAN_icon20701634.1.g00001.1	-2.96981	-1.57037	0.000272	0.0130369	1	3.52593	3.91116	1.90477	3.11395	0.757325	0.613505	1.97714	1.11599	protoheme IX farnesyltransferase, mitochondrial
FAN_icon20701758.1.g00001.1	-1.11728	-0.159997	0.460837	0.999996	1	8.79325	8.68556	10.3315	9.27011	7.0323	9.2777	6.1992	7.50307	GRIP and coiled-coil domain-containing protein 2-like isoform X4
FAN_icon20702100.1.g00001.1	-1.45277	-0.538803	0.0705427	0.742646	1	5.17826	4.01844	2.93552	4.04407	2.57459	2.33594	3.07965	2.66339	cucumber peeling cupredoxin-like
FAN_icon20702722.1.g00001.1	-1.49042	-0.575715	0.0902023	0.847495	1	3.57947	2.94115	2.86472	3.12845	1.92206	1.47055	2.73704	2.04322	cell division control protein 48 homolog B
FAN_icon20702724.1.g00001.1	-1.01554	-0.0222495	0.914807	0.999996	1	7.50266	5.9807	6.72148	6.73495	5.93279	5.65044	6.9642	6.18248	protein FAR1-RELATED SEQUENCE 4 isoform X1
FAN_icon20703222.1.g00001.1	1.12622	0.171486	0.426584	0.999996	1	9.12066	8.21477	8.00131	8.44558	8.28807	8.13834	10.5506	8.99232	CMP-sialic acid transporter 5
FAN_icon20703530.1.g00001.1	-2.09469	-1.06674	0.0122238	0.244766	1	2.53089	2.77274	4.55741	3.28701	1.359	1.34557	1.50519	1.40325	---NA---
FAN_icon20704566.1.g00001.1	-1.03732	-0.052859	0.838281	0.999996	1	4.9244	3.05376	4.68469	4.22095	2.52783	4.47279	4.0733	3.6913	disease resistance RPP13-like protein 4
FAN_icon20704724.1.g00001.1	-3.34282	-1.74106	7.77e-16	3.96e-13	2.08e-10	16.9914	18.9939	16.1285	17.3712	4.66799	4.46907	5.64012	4.92573	pentatricopeptide repeat-containing protein At4g18520
FAN_icon20705066.1.g00001.1	213.008	7.73476	0.00118	0.0425389	1	0	0	0	0	2.33335	2.37804	2.89398	2.53512	Retrovirus-related Pol polyprotein from transposon TNT 1-94
FAN_icon20705226.1.g00001.1	1.13307	0.180243	0.556798	0.999996	1	2.07242	1.90319	1.60982	1.86181	2.00745	1.69693	2.36148	2.02195	---NA---
FAN_icon20707356.1.g00001.1	4.30277	2.10526	0	0	0	4.61555	3.53091	4.01235	4.05294	13.56	16.8004	18.0115	16.1239	RNA/RNP complex-1-interacting phosphatase, putative
FAN_icon20707490.1.g00001.1	-1.59384	-0.672503	0.0508082	0.614282	1	3.86128	3.07036	1.49529	2.80898	1.78356	1.73382	1.39689	1.63809	BEACH domain-containing protein C2
FAN_icon20708450.1.g00001.1	1.03674	0.0520497	0.852389	0.999996	1	2.66923	2.94952	2.98337	2.86737	3.22902	2.29551	2.81521	2.77991	probable leucine-rich repeat receptor-like protein kinase At2g33170
FAN_icon20708640.1.g00001.1	-1.28768	-0.364775	0.705582	0.999996	1	4.12534	5.81087	0	3.31207	1.96905	4.89928	0.200282	2.3562	---NA---
FAN_icon20710640.1.g00001.1	1.11643	0.158892	0.438035	0.999996	1	7.12033	7.13038	8.41425	7.55499	8.04505	7.61422	7.37283	7.67737	PREDICTED: uncharacterized protein LOC101303228
FAN_icon20711246.1.g00001.1	1.09891	0.136078	0.391754	0.999996	1	22.2317	21.6533	23.8246	22.5699	24.6131	20.9453	23.1082	22.8889	nuclear receptor coactivator 2
FAN_icon20711518.1.g00001.1	-1.36709	-0.451112	0.116255	0.968473	1	2.73759	3.54713	3.41283	3.23252	3.09077	1.58779	1.93228	2.20361	PREDICTED: uncharacterized protein LOC105353323
FAN_icon20712864.1.g00001.1	-1.0837	-0.115971	0.722653	0.999996	1	140.999	144.239	118.825	134.688	124.73	118.863	100.238	114.61	salicylate carboxymethyltransferase-like
FAN_icon20713212.1.g00001.1	1.00457	0.00658	0.98578	0.999996	1	2.64445	2.17287	2.94785	2.58839	2.83997	1.64332	2.88868	2.45732	probable xyloglucan galactosyltransferase GT19
FAN_icon20713268.1.g00001.1	-1.1642	-0.219344	0.510579	0.999996	1	5.67291	5.59352	2.9965	4.75431	3.73664	2.89542	5.55237	4.06148	putative F-box protein At1g65770
FAN_icon20715508.1.g00001.1	1.30699	0.386253	0.181062	0.999996	1	3.57446	6.04682	6.31038	5.31055	6.32262	7.19509	5.14485	6.22085	ruvB-like protein 1
FAN_icon20716088.1.g00001.1	-1.68104	-0.749354	0.0271603	0.416825	1	1.67697	2.32523	2.13899	2.04706	1.27568	0.911841	1.28229	1.1566	WEB family protein At3g02930, chloroplastic-like
FAN_icon20717468.1.g00001.1	-1.03498	-0.0496062	0.886462	0.999996	1	1.70822	2.69022	2.73424	2.37756	2.75177	1.56869	2.17698	2.16581	TMV resistance protein N-like
FAN_icon20717956.1.g00001.1	-1.12755	-0.173194	0.638093	0.999996	1	5.18259	2.98087	2.07386	3.41244	2.59736	3.50685	2.11353	2.73924	gamma-tubulin complex component 5-like
FAN_icon20718472.1.g00001.1	-1.29076	-0.368219	0.313599	0.999996	1	3.8411	2.36709	6.22507	4.14442	3.16257	2.3392	3.1329	2.87823	PREDICTED: uncharacterized protein LOC105350458
FAN_icon20719806.1.g00001.1	1.00831	0.0119389	0.952637	0.999996	1	5.62547	5.42935	4.71656	5.25713	4.66689	4.81642	5.46223	4.98185	pentatricopeptide repeat-containing protein At2g41720 isoform X2
FAN_icon20720366.1.g00001.1	1.39407	0.479304	0.128243	0.999996	1	4.12534	5.16522	3.77325	4.3546	8.01683	4.21566	4.80676	5.67975	phosducin-like protein 3
FAN_icon20720676.1.g00001.1	-1.15254	-0.204812	0.263152	0.999996	1	34.5258	36.15	31.8554	34.1771	28.1797	27.5769	26.3498	27.3688	116 kDa U5 small nuclear ribonucleoprotein component-like
FAN_icon20722184.1.g00001.1	1.07374	0.102644	0.616071	0.999996	1	37.9661	45.462	30.0145	37.8142	33.3147	39.8779	40.1238	37.7721	mannan endo-1,4-beta-mannosidase 4-like
FAN_icon20723214.1.g00001.1	-1.06725	-0.0938924	0.693634	0.999996	1	5.94029	6.75027	5.46219	6.05092	5.8818	5.64448	3.86573	5.13067	serine/threonine-protein kinase WNK8-like
FAN_icon20723640.1.g00001.1	363.882	8.50733	0.000361	0.0164186	1	0	0	0	0	4.20793	3.30061	3.99477	3.83444	Retrovirus-related Pol polyprotein from transposon TNT 1-94
FAN_icon20723760.1.g00001.1	-1.04274	-0.0603749	0.721317	0.999996	1	26.7383	25.1087	26.963	26.27	22.8628	22.1544	25.0797	23.3656	altered inheritance of mitochondria protein 32
FAN_icon20725678.1.g00001.1	1.90405	0.929069	0.0163356	0.298579	1	4.56408	2.29849	1.76745	2.87668	4.84883	5.29428	5.10354	5.08221	26S proteasome non-ATPase regulatory subunit 10
FAN_icon20725682.1.g00001.1	1.76493	0.819611	0.00624	0.150384	1	2.90146	5.27379	2.95539	3.71021	6.2949	6.62931	5.37841	6.10087	UDP-glucose 6-dehydrogenase 5
FAN_icon20726076.1.g00001.1	1.44917	0.535226	0.0576481	0.66351	1	2.58024	3.86607	4.00856	3.48496	5.86802	4.40153	3.40435	4.55796	TMV resistance protein N-like
FAN_icon20728032.1.g00001.1	-1.0771	-0.107154	0.614278	0.999996	1	7.82862	9.78866	8.98949	8.86892	7.67635	7.50177	7.80802	7.66205	putative E3 ubiquitin-protein ligase XBAT34 isoform X2
FAN_icon20729388.1.g00001.1	1.04067	0.0575111	0.867732	0.999996	1	4.24418	4.18478	2.29277	3.57391	2.43092	3.69239	4.75978	3.6277	ultraviolet-B receptor UVR8
FAN_icon20730932.1.g00001.1	1.43956	0.525626	0.0349168	0.488678	1	3.63695	2.91723	3.63841	3.39753	4.77382	4.46994	3.97285	4.40553	phytosulfokine receptor 2
FAN_icon20731888.1.g00001.1	27.8264	4.79838	1.36e-12	4.55e-10	3.63e-07	0.172753	0.0709731	0.207386	0.150371	3.33946	4.80939	3.43448	3.86111	UDP-glucose flavonoid 3-O-glucosyltransferase 7-like
FAN_icon20734030.1.g00001.1	-1.00902	-0.0129591	0.941894	0.999996	1	31.1966	31.5358	32.5232	31.7519	31.7398	28.9263	25.7377	28.8013	probable galactinol--sucrose galactosyltransferase 2
FAN_icon20734388.1.g00001.1	-1.80718	-0.853736	0.0120954	0.243013	1	3.56929	4.32199	3.6083	3.83319	1.88297	2.50599	1.14916	1.84604	calcium-transporting ATPase 9, plasma membrane-type-like isoform X1
FAN_icon20734586.1.g00001.1	1.17972	0.238446	0.348834	0.999996	1	2.8291	3.52211	2.57294	2.97471	2.76206	3.72923	3.32138	3.27089	pentatricopeptide repeat-containing protein At5g27460
FAN_icon20735124.1.g00001.1	2.28539	1.19244	0.000627	0.0257751	1	0.855171	0.632402	1.43726	0.974944	1.8368	1.68638	2.61562	2.04626	formin-like protein 2
FAN_icon20735464.1.g00001.1	1.11571	0.157957	0.770336	0.999996	1	312.965	287.763	244.031	281.586	288.936	281.412	299.619	289.989	vinorine synthase-like
FAN_icon20735552.1.g00001.1	-1.06287	-0.0879676	0.700245	0.999996	1	10.8766	9.57535	14.6893	11.7138	8.62152	11.6029	9.10886	9.77776	phosphoglycerate kinase, cytosolic-like
FAN_icon20736960.1.g00001.1	-1.40111	-0.486575	0.076595	0.780231	1	7.70713	5.49947	5.60005	6.26888	4.5015	3.76428	4.13561	4.1338	protein NUCLEAR FUSION DEFECTIVE 6, chloroplastic/mitochondrial-like
FAN_icon20739830.1.g00001.1	-1.0082	-0.01178	0.967786	0.999996	1	2.52493	4.06952	2.79796	3.1308	2.98972	3.15418	2.47523	2.87305	exportin-2
FAN_icon20739868.1.g00001.1	-1.44394	-0.530015	0.0417841	0.546503	1	11.1195	13.0958	14.2387	12.818	8.75721	6.44925	9.6362	8.28089	---NA---
FAN_icon20740498.1.g00001.1	1.32219	0.402934	0.179776	0.999996	1	2.02223	2.03085	2.1579	2.07033	2.09131	3.06251	2.17627	2.44336	TMV resistance protein N-like
FAN_icon20740530.1.g00001.1	-1.19637	-0.258659	0.401696	0.999996	1	3.20149	2.75583	2.92824	2.96185	1.96468	2.1221	2.95316	2.34665	ARF guanine-nucleotide exchange factor GNOM-like
FAN_icon20742104.1.g00001.1	-1.06429	-0.0898931	0.588298	0.999996	1	26.7988	27.7312	26.5414	27.0238	23.204	25.3062	21.2601	23.2568	glutamate--tRNA ligase, cytoplasmic
FAN_icon20743010.1.g00001.1	1.13384	0.181217	0.539413	0.999996	1	3.27408	2.69022	3.73394	3.23275	3.16454	3.4181	3.33803	3.30689	tricalbin-3
FAN_icon20743462.1.g00001.1	-1.02367	-0.0337525	0.894202	0.999996	1	3.20565	3.72392	3.31752	3.4157	2.8491	3.26973	3.15557	3.09146	scarecrow-like protein 14
FAN_icon20743658.1.g00001.1	1.71811	0.780825	0.00552	0.137331	1	5.20138	4.27382	3.12207	4.19909	4.8877	8.01328	7.29158	6.73086	PREDICTED: uncharacterized protein LOC105351702
FAN_icon20744076.1.g00001.1	-1.16	-0.214128	0.508206	0.999996	1	2.12071	2.56793	1.74191	2.14352	1.9179	1.68316	1.59315	1.7314	probable DEAD-box ATP-dependent RNA helicase 48
FAN_icon20744460.1.g00001.1	-3.51221	-1.81238	9.87e-05	0.0056	1	2.93392	1.36258	2.45016	2.24889	0.913286	0.29594	0.520213	0.576479	E3 ubiquitin-protein ligase RNF126-like
FAN_icon20745490.1.g00001.1	1.02971	0.0422424	0.866909	0.999996	1	6.22127	8.02029	7.72604	7.32253	5.4525	9.51843	5.68663	6.88585	protein SIEVE ELEMENT OCCLUSION B-like
FAN_icon20745922.1.g00001.1	-1.35865	-0.442169	0.0764788	0.779611	1	3.88678	4.62529	4.82689	4.44632	2.68681	3.10938	3.27947	3.02522	DUF1162 domain-containing protein/Apt1 domain-containing protein
FAN_icon20746198.1.g00001.1	-1.705	-0.769773	0.00332	0.093983	1	4.13195	4.34574	3.0754	3.85103	2.48497	1.62962	2.44334	2.18598	scarecrow-like protein 22
FAN_icon20746220.1.g00001.1	-1.97553	-0.982236	0.0171115	0.308275	1	4.20953	3.29414	2.88769	3.46379	1.86571	1.62767	1.22622	1.5732	zinc finger CCCH domain-containing protein 65
FAN_icon20746266.1.g00001.1	1.03744	0.0530316	0.82465	0.999996	1	7.07	6.82582	5.30462	6.40015	6.32727	6.25334	5.94667	6.17576	Maternal effect embryo arrest 59, putative isoform 2
FAN_icon20748728.1.g00001.1	-1.50384	-0.588654	0.109343	0.945187	1	3.24965	2.24854	3.07984	2.85934	1.59189	1.19038	2.79	1.85742	30S ribosomal protein S9, chloroplastic
FAN_icon20749560.1.g00001.1	-1.90613	-0.930643	0.000751	0.0298231	1	15.3291	15.1887	15.4255	15.3144	8.06986	6.79885	7.35461	7.40777	PREDICTED: uncharacterized protein LOC101294464
FAN_icon20750610.1.g00001.1	1.38673	0.471683	0.112797	0.95342	1	35.888	34.8894	65.6906	45.4893	54.4413	54.7161	65.0269	58.0614	Oleosin 1
FAN_icon20752604.1.g00001.1	-1.12052	-0.164169	0.508706	0.999996	1	3.88039	3.48732	3.93047	3.76606	3.21229	3.23524	2.59625	3.01459	protein DMR6-LIKE OXYGENASE 1
FAN_icon20755154.1.g00001.1	-1.0495	-0.0696989	0.699958	0.999996	1	26.332	33.1755	25.9913	28.4996	27.6504	24.0116	23.8634	25.1751	Putative vacuolar protein sorting-associated protein 13A
FAN_icon20757096.1.g00001.1	-1.34842	-0.43127	0.00821	0.184624	1	47.41	48.1865	45.316	46.9708	34.9087	31.0161	30.4677	32.1308	UDP-glucuronic acid decarboxylase 5
FAN_icon20757756.1.g00001.1	1.00155	0.00224	0.992026	0.999996	1	11.6336	9.98858	9.25827	10.2935	9.63934	9.17342	9.86179	9.55818	probable receptor-like protein kinase At3g55450
FAN_icon20758104.1.g00001.1	1.17706	0.235186	0.284583	0.999996	1	12.6197	12.2762	19.5031	14.7997	15.0586	16.9102	15.6761	15.8816	glucan endo-1,3-beta-glucosidase 7-like
FAN_icon20758678.1.g00001.1	-2.5216	-1.33434	0.000125	0.00682	1	1.69535	2.94081	2.71364	2.44993	1.07893	0.764781	0.86423	0.902646	disease resistance protein At4g27190-like
FAN_icon20762432.1.g00001.1	-1.56262	-0.643964	0.0840233	0.81591	1	4.08626	4.81737	4.47891	4.46084	1.27199	4.32783	1.99247	2.53076	Protein disulfide-isomerase
FAN_icon20764266.1.g00001.1	-1.46902	-0.554851	0.0970635	0.88654	1	1.23884	2.99014	3.43916	2.55605	2.05109	1.7963	0.789399	1.5456	PREDICTED: uncharacterized protein LOC101314850
FAN_icon20764590.1.g00001.1	1.80368	0.850941	0.0228738	0.372533	1	1.19724	1.2648	1.64258	1.36821	2.0817	2.28157	2.44125	2.26817	---NA---
FAN_icon20765060.1.g00001.1	-1.06575	-0.0918629	0.645591	0.999996	1	9.98622	9.80874	10.0591	9.95136	7.88933	9.58666	8.0748	8.51693	UDP-glycosyltransferase 76F1-like
FAN_icon20765250.1.g00001.1	-1.08217	-0.113926	0.600374	0.999996	1	9.71213	10.8302	11.9368	10.8264	8.55387	10.9083	8.01576	9.15931	ATP-dependent helicase BRM
FAN_icon20766368.1.g00001.1	1.49102	0.576304	0.185236	0.999996	1	1.578	1.85228	1.08249	1.50426	1.77537	2.35345	2.29832	2.14238	probable transcription factor KAN2 isoform X2
FAN_icon20766474.1.g00001.1	1.5547	0.636639	0.00528	0.132916	1	5.10924	5.51752	4.90683	5.17786	7.73404	6.68864	8.48328	7.63532	putative disease resistance RPP13-like protein 1
FAN_icon20766672.1.g00001.1	1.01697	0.0242776	0.933586	0.999996	1	3.38143	3.43995	3.47943	3.4336	2.53624	4.0158	2.79081	3.11429	chitin elicitor receptor kinase 1-like
FAN_icon20767012.1.g00001.1	-1.30562	-0.384733	0.116171	0.96808	1	6.32826	6.18349	7.39163	6.63446	4.77567	4.56314	4.53374	4.62418	cytochrome b5 domain-containing protein RLF
FAN_icon20768488.1.g00001.1	1.55228	0.634391	0.0467479	0.58576	1	1.54507	2.1159	1.70026	1.78708	2.48896	2.91243	2.2316	2.54433	granule-bound starch synthase 1, chloroplastic/amyloplastic-like
FAN_icon20772758.1.g00001.1	-3.10593	-1.63503	2.06e-05	0.00149	1	1.88372	2.49367	3.01515	2.46418	0.374628	0.910453	0.85356	0.712881	F-box protein CPR30-like
FAN_icon20772832.1.g00001.1	-1.55498	-0.636895	0.0399844	0.531558	1	3.0132	2.62591	2.41152	2.68354	1.11135	2.27722	1.11711	1.50189	PREDICTED: uncharacterized protein LOC105350524
FAN_icon20773282.1.g00001.1	-1.12643	-0.17176	0.415943	0.999996	1	7.00946	7.95972	7.09105	7.35341	5.35679	6.121	6.82518	6.10099	DUF3883 domain-containing protein
FAN_icon20773366.1.g00001.1	-1.1449	-0.19522	0.278592	0.999996	1	15.4898	16.8834	14.4208	15.598	13.5796	12.5592	11.6025	12.5805	ethylene receptor
FAN_icon20774404.1.g00001.1	-3.56336	-1.83324	1.53e-06	0.000155	0.410286	3.14312	4.08913	4.71656	3.98294	1.21893	1.13937	0.534085	0.964128	caffeic acid 3-O-methyltransferase-like
FAN_icon20774800.1.g00001.1	1.68929	0.756415	0.00139	0.0484594	1	9.79426	9.17433	9.40625	9.45828	17.1099	12.7246	14.5789	14.8045	putative F-box protein PP2-B12
FAN_icon20774898.1.g00001.1	-1.3048	-0.383828	0.358667	0.999996	1	3.31046	2.92935	1.06996	2.43659	2.73478	1.40311	1.0385	1.72546	S-adenosylmethionine synthetase
FAN_icon20775284.1.g00001.1	1.37135	0.455598	0.0216241	0.359188	1	6.42487	5.35792	7.48269	6.42183	7.48347	7.50838	9.38559	8.12581	beta-amyrin 28-oxidase-like
FAN_icon20775532.1.g00001.1	1.17269	0.229816	0.571641	0.999996	1	2.43549	1.38543	2.47395	2.09829	1.60957	2.17318	3.05607	2.27961	---NA---
FAN_icon20776642.1.g00001.1	-2.01283	-1.00922	0.00832	0.186295	1	4.67272	2.74245	5.6095	4.34156	2.23031	1.4196	2.26856	1.97282	epoxide hydrolase-like protein
FAN_icon20779356.1.g00001.1	1.45764	0.543637	0.0944715	0.871887	1	1.78329	1.70949	2.02187	1.83822	3.12096	1.55144	2.92919	2.53387	---NA---
FAN_icon20780082.1.g00001.1	2.41231	1.27042	1.25e-06	0.00013	0.335132	1.94886	1.66537	2.33956	1.9846	3.85102	4.65694	4.53018	4.34605	G-type lectin S-receptor-like serine/threonine-protein kinase At2g19130
FAN_icon20780214.1.g00001.1	-117.813	-6.88035	0.000898	0.0342692	1	1.90507	3.55759	2.287	2.58322	0	0	0	0	phosphoinositide phosphatase SAC1-like
FAN_icon20780612.1.g00001.1	2.02897	1.02075	1.08e-05	0.000852	1	3.63343	5.74132	4.69739	4.69071	9.90526	8.67262	7.97871	8.8522	PREDICTED: uncharacterized protein LOC105353083
FAN_icon20781948.1.g00001.1	1.00511	0.00735	0.982041	0.999996	1	2.75983	1.7747	3.45717	2.6639	2.49137	2.15744	2.56906	2.40596	MDIS1-interacting receptor like kinase 2-like
FAN_icon20783036.1.g00001.1	-1.95204	-0.964985	5.07e-05	0.00321	1	9.80306	7.50318	8.06053	8.45559	3.6535	3.73855	4.7919	4.06132	DEAD-box ATP-dependent RNA helicase 5
FAN_icon20783316.1.g00001.1	-1.16709	-0.222918	0.252591	0.999996	1	4.99264	5.56741	4.10987	4.88997	4.13622	3.92987	3.63582	3.90064	PREDICTED: uncharacterized protein LOC101292598 isoform X2
FAN_icon20785668.1.g00001.1	-3.47926	-1.79878	3.7e-08	5.65e-06	0.00988	2.46657	3.16674	2.12827	2.58719	0.772607	0.536473	0.864445	0.724509	zinc finger BED domain-containing protein RICESLEEPER 2-like
FAN_icon20785772.1.g00001.1	1.12186	0.165898	0.606268	0.999996	1	4.55336	4.48963	7.6527	5.56523	5.86802	4.62161	6.73133	5.74032	transmembrane protein 245
FAN_icon20787566.1.g00001.1	1.01457	0.0208723	0.925672	0.999996	1	330.187	296.268	336.558	321.004	335.806	296.611	266.266	299.561	serine carboxypeptidase-like
FAN_icon20790996.1.g00001.1	-1.34195	-0.42433	0.150853	0.999996	1	2.53399	2.01271	3.24481	2.59717	1.51186	1.86162	1.80844	1.72731	PREDICTED: uncharacterized protein LOC101312697
FAN_icon20792886.1.g00001.1	-1.23863	-0.308749	0.528816	0.999996	1	4798.92	4313.16	4396.06	4502.71	3334.4	3559.64	3162.89	3352.31	vinorine synthase-like
FAN_icon20796004.1.g00001.1	-1.65725	-0.728793	0.0110874	0.229023	1	3.54922	4.20488	2.97262	3.57557	1.77285	1.81916	2.60871	2.06691	F-box/LRR-repeat protein At4g14103-like
FAN_icon20797754.1.g00001.1	-2.5612	-1.35682	2.27e-06	0.000219	0.607197	7.97386	9.51878	8.85	8.78088	1.93888	2.96684	5.06183	3.32252	CDT1-like protein a, chloroplastic
FAN_icon20798764.1.g00001.1	-1.07099	-0.0989499	0.613715	0.999996	1	52.1774	52.9066	55.1746	53.4196	43.0795	48.9781	45.7264	45.928	pre-mRNA-processing-splicing factor 8
FAN_icon20799582.1.g00001.1	2.89695	1.53453	8.14e-11	2.01e-08	2.18e-05	3.33639	3.92398	5.81156	4.35731	9.97637	14.4183	10.138	11.5109	cytochrome P450 89A2-like
FAN_icon20799856.1.g00001.1	-1.01412	-0.0202335	0.924363	0.999996	1	11.6379	12.7081	9.74301	11.363	11.6213	10.3913	9.05506	10.3559	ELL-associated factor 2
FAN_icon20800122.1.g00001.1	1.00643	0.00925	0.971422	0.999996	1	6.52298	9.12605	9.31219	8.3204	7.95191	8.58908	6.2909	7.61063	pleiotropic drug resistance protein 2-like
FAN_icon20800378.1.g00001.1	-1.47291	-0.558668	0.00897	0.196694	1	9.35078	12.3158	9.07938	10.2487	7.08856	6.85899	5.1873	6.37828	5-methyltetrahydropteroyltriglutamate--homocysteine methyltransferase
FAN_icon20801274.1.g00001.1	-1.10062	-0.138313	0.404657	0.999996	1	88.7817	87.3929	79.0673	85.0806	68.5024	78.4652	65.7884	70.9186	serine carboxypeptidase-like
FAN_icon20804082.1.g00001.1	-1.9868	-0.990447	1.99e-05	0.00145	1	9.86847	8.77327	10.8758	9.83919	4.74887	4.31619	4.45333	4.50613	pumilio homolog 5
FAN_icon20805378.1.g00001.1	-1.27861	-0.354573	0.272606	0.999996	1	2.03888	2.69908	2.0397	2.25922	1.86524	1.83951	1.03935	1.58137	PREDICTED: uncharacterized protein LOC101308888
FAN_icon20805574.1.g00001.1	-2.08599	-1.06073	2.29e-05	0.00163	1	5.3048	4.24558	4.96231	4.83757	2.17029	1.47844	3.02028	2.223	F-box protein CPR30-like
FAN_icon20806330.1.g00001.1	-1.32882	-0.410145	0.0320098	0.462162	1	90.3975	78.3685	83.9193	84.2284	57.7276	58.4283	59.164	58.44	60S ribosomal protein L7-2-like
FAN_icon20806962.1.g00001.1	-1.50902	-0.593612	0.10984	0.945187	1	2.46657	3.67341	3.3312	3.15706	1.43484	1.52001	3.30061	2.08515	putative E3 ubiquitin-protein ligase XBAT35 isoform X1
FAN_icon20807294.1.g00001.1	1.47587	0.561567	0.0709327	0.744321	1	1.37762	2.67552	1.6538	1.90231	2.77962	2.83285	2.29832	2.63693	G-type lectin S-receptor-like serine/threonine-protein kinase At1g11410
FAN_icon20807766.1.g00001.1	-1.14625	-0.196919	0.346855	0.999996	1	12.1635	14.8338	16.2928	14.43	12.1919	11.8074	10.5735	11.5243	nicotinate phosphoribosyltransferase 2-like
FAN_icon20808872.1.g00001.1	-1.01331	-0.0190818	0.941863	0.999996	1	4.5548	2.85146	3.25472	3.55366	3.41632	2.70465	3.75923	3.2934	PREDICTED: uncharacterized protein LOC101294763
FAN_icon20809016.1.g00001.1	-1.26478	-0.338884	0.121207	0.986287	1	53.2479	39.4673	53.379	48.6981	32.8174	35.5796	38.0575	35.4849	ATP synthase subunit gamma, mitochondrial
FAN_icon20810278.1.g00001.1	1.85113	0.888404	0.000323	0.0150044	1	4.83317	6.02096	6.17645	5.67686	8.59504	11.2128	9.06037	9.62274	Uncharacterized FCP1-like domain-containing protein
FAN_icon20812592.1.g00001.1	4.26122	2.09127	4.28e-10	9.32e-08	0.000115	0.598917	0.935015	1.36608	0.96667	4.20223	3.92526	3.11414	3.74721	vacuolar protein 8
FAN_icon20813394.1.g00001.1	-2.01653	-1.01187	0.00195	0.0629994	1	7.75983	9.71232	11.6986	9.72357	4.78049	4.55298	3.9557	4.42972	ankyrin repeat-containing protein At5g02620-like
FAN_icon20813530.1.g00001.1	1.14001	0.189045	0.507858	0.999996	1	4.32728	3.81898	4.23281	4.12636	4.81934	3.34639	5.2288	4.46485	probable protein phosphatase 2C 60 isoform X1
FAN_icon20814970.1.g00001.1	-1.50805	-0.592686	0.0151876	0.284377	1	3.07132	3.556	3.26807	3.29847	2.14896	2.02426	1.85032	2.00784	AAA-ATPase At2g18193-like
FAN_icon20815528.1.g00001.1	-1.26986	-0.34467	0.0796215	0.79825	1	21.2305	19.8451	27.1236	22.7331	17.4313	16.6064	14.4963	16.178	protein GDAP2 homolog isoform X1
FAN_icon20816788.1.g00001.1	1.27202	0.347127	0.319997	0.999996	1	2.04225	3.35611	2.9965	2.79829	3.24925	3.29025	3.47023	3.33658	lipase-like
FAN_icon20817914.1.g00001.1	-1.17257	-0.229673	0.150031	0.999996	1	42.1456	37.1575	44.8706	41.3912	31.606	32.0272	33.4027	32.3453	26S protease regulatory subunit 8 homolog A
FAN_icon20818188.1.g00001.1	-1.36973	-0.453893	0.0191533	0.332173	1	5.65309	6.09654	4.41117	5.38693	3.64263	3.60663	3.89037	3.71321	PREDICTED: uncharacterized protein LOC105353520
FAN_icon20819010.1.g00001.1	-1.15066	-0.202464	0.403588	0.999996	1	7.36199	7.9935	5.05024	6.80191	5.27087	5.79487	5.62934	5.56502	26S proteasome non-ATPase regulatory subunit 6 homolog
FAN_icon20820564.1.g00001.1	-1.48124	-0.566801	0.138609	0.999996	1	3.02028	2.18971	3.4125	2.87416	1.52639	1.75174	1.99247	1.75687	---NA---
FAN_icon20822360.1.g00001.1	-2.15141	-1.10529	0.00841	0.187648	1	3.65075	2.83306	4.13917	3.54099	1.4521	1.88214	0.827123	1.38712	---NA---
FAN_icon20822568.1.g00001.1	1.14339	0.193312	0.691799	0.999996	1	3.24319	1.06594	1.55736	1.9555	1.70279	1.75563	2.86567	2.10803	RING finger and transmembrane domain-containing protein 2-like
FAN_icon20823018.1.g00001.1	-1.14458	-0.194819	0.582415	0.999996	1	1.74065	2.50292	2.78615	2.34324	1.35008	2.27152	1.92254	1.84805	DNA-(apurinic or apyrimidinic site) lyase, chloroplastic isoform X1
FAN_icon20824686.1.g00001.1	-1.21734	-0.283734	0.434801	0.999996	1	9.82225	12.0121	3.01641	8.2836	7.0323	4.23951	8.15101	6.47427	---NA---
FAN_icon20826016.1.g00001.1	2.08106	1.05732	0.00878	0.193844	1	1741.39	1730.09	1617.08	1696.19	3127.36	3136.17	3513.34	3258.95	non-functional NADPH-dependent codeinone reductase 2-like
FAN_icon20826174.1.g00001.1	1.04768	0.0671969	0.694289	0.999996	1	15.3291	14.3552	16.3727	15.3523	15.5748	15.4282	12.4109	14.4713	calmodulin-binding transcription activator 3
FAN_icon20826456.1.g00001.1	-4.3793	-2.1307	1.22e-11	3.51e-09	3.27e-06	3.07288	3.02988	3.41226	3.17167	0.770018	0.579231	0.62658	0.65861	PREDICTED: uncharacterized protein LOC108170513
FAN_icon20827056.1.g00001.1	-1.62703	-0.70224	0.00896	0.196632	1	7.63953	5.60939	7.2198	6.8229	5.23682	3.20531	2.8172	3.75311	3-isopropylmalate dehydrogenase 2, chloroplastic-like
FAN_icon20832728.1.g00001.1	-1.93932	-0.955551	0.00584	0.143339	1	2.22214	2.79251	3.1384	2.71768	1.49737	0.985574	1.46594	1.3163	probable apyrase 7
FAN_icon20835000.1.g00001.1	1.05187	0.0729562	0.66473	0.999996	1	11.3384	10.0206	12.3454	11.2348	11.516	11.126	9.20759	10.6165	hypothetical protein PRUPE_ppa026837mg
FAN_icon20835728.1.g00001.1	-1.61285	-0.689614	0.000905	0.0344848	1	8.10799	10.9258	9.47391	9.50258	5.34057	5.70579	5.29046	5.44561	RING finger protein 44-like
FAN_icon20835798.1.g00001.1	-1.13557	-0.183417	0.551319	0.999996	1	3.33361	2.05435	2.75133	2.7131	1.56629	2.83979	1.91178	2.10595	TMV resistance protein N-like isoform X1
FAN_icon20837848.1.g00001.1	-4.23904	-2.08374	0	0	0	16.3564	15.9344	15.4027	15.8978	3.0854	3.46517	3.89437	3.48165	PREDICTED: uncharacterized protein LOC101295143
FAN_icon20839724.1.g00001.1	-1.32708	-0.408255	0.183581	0.999996	1	3.35039	4.06952	2.79796	3.40596	2.92019	2.11217	2.22771	2.42003	diphthine--ammonia ligase isoform X2
FAN_icon20840056.1.g00001.1	1.23713	0.306999	0.187358	0.999996	1	64.093	49.1568	70.2063	61.152	76.0459	66.1881	66.4729	69.5689	1-aminocyclopropane-1-carboxylate oxidase homolog 4-like
FAN_icon20840462.1.g00001.1	-1.65098	-0.723319	6.78e-05	0.0041	1	8.26873	6.71182	7.15907	7.37987	4.19785	3.66225	4.70049	4.18687	RRP12-like protein
FAN_icon20840664.1.g00001.1	-1.16066	-0.214948	0.351762	0.999996	1	14.8216	14.5465	15.9396	15.1026	12.4539	10.3276	13.3271	12.0362	---NA---
FAN_icon20841510.1.g00001.1	-1.43792	-0.523988	0.171373	0.999996	1	3.38395	4.42351	1.29257	3.03334	1.65188	2.2303	2.19548	2.02589	PRA1 family protein B4
FAN_icon20842546.1.g00001.1	-1.02094	-0.0298927	0.931884	0.999996	1	2.06784	2.40704	3.7236	2.73283	2.8376	1.69906	2.98666	2.50777	1-acyl-sn-glycerol-3-phosphate acyltransferase 2
FAN_icon20845376.1.g00001.1	-1.33809	-0.420171	0.203613	0.999996	1	2.75603	2.14536	2.61202	2.50447	1.86935	1.26196	2.21831	1.78321	S-adenosyl-L-methionine-dependent methyltransferase
FAN_icon20849362.1.g00001.1	-1.10043	-0.138069	0.688093	0.999996	1	2.53477	2.73361	2.09202	2.45347	1.92821	2.29711	1.93821	2.05451	probable plastid-lipid-associated protein 7, chloroplastic
FAN_icon20851238.1.g00001.1	-1.36648	-0.450459	0.0965003	0.883205	1	9.53708	7.47186	5.85766	7.6222	5.55779	5.14553	4.74862	5.15065	protein NETWORKED 1A
FAN_icon20854118.1.g00001.1	-1.20375	-0.267537	0.161593	0.999996	1	4.69507	5.04482	3.46852	4.4028	3.2645	3.82283	3.03776	3.37503	transcription elongation factor SPT6
FAN_icon20854244.1.g00001.1	-1.2984	-0.376731	0.169276	0.999996	1	3.0156	2.47783	3.01681	2.83675	1.7992	1.86563	2.4596	2.04148	AT4G36440-like protein
FAN_icon20855738.1.g00001.1	1.04362	0.0615953	0.797722	0.999996	1	3.45941	3.07937	3.11471	3.21783	3.56038	2.92605	2.71871	3.06838	KRR1 small subunit processome component homolog
FAN_iscf00000015.1.g00001.1	2.11845	1.08301	2.21e-06	0.000213	0.590604	5.69013	7.79235	10.2463	7.9096	14.0323	12.9259	19.6599	15.5393	dehydrin Xero 2
FAN_iscf00000032.1.g00001.1	-1.00119	-0.00172	0.992555	0.999996	1	2.67241	2.79311	2.23289	2.56613	2.18885	2.82716	2.00531	2.34044	retrotransposon protein, putative, Ty1-copia subclass
FAN_iscf00000036.1.g00001.1	-1.01373	-0.0196766	0.905432	0.999996	1	19.1408	20.0042	17.6367	18.9272	17.9113	17.2853	16.6046	17.2671	ATPase, V1 complex, subunit H
FAN_iscf00000040.1.g00001.1	-1.15787	-0.211471	0.371471	0.999996	1	7.43752	8.69147	6.94446	7.69115	4.25995	7.09366	7.41428	6.25596	putative E3 ubiquitin-protein ligase MARCH
FAN_iscf00000056.1.g00001.1	-1.02467	-0.0351606	0.847401	0.999996	1	48.9713	49.7345	45.3851	48.0303	43.6163	41.1276	45.5342	43.426	ubiquitin carboxyl-terminal hydrolase 13 isoform X2
FAN_iscf00000060.1.g00002.1	-1.0625	-0.0874607	0.595453	0.999996	1	5.95883	6.16304	6.50314	6.20834	5.54913	5.36538	5.14057	5.35169	myosin-binding protein 7
FAN_iscf00000064.1.g00001.1	-1.44977	-0.535827	0.0987484	0.894962	1	2.84391	5.63571	5.2215	4.56704	2.63498	3.39592	2.55834	2.86308	Nodulation protein H
FAN_iscf00000065.1.g00001.1	-1.13842	-0.18703	0.378815	0.999996	1	7.59367	8.40976	8.91787	8.3071	7.62325	6.4628	5.97479	6.68695	uncharacterized aarF domain-containing protein kinase At4g31390, chloroplastic
FAN_iscf00000125.1.g00001.1	-1.02374	-0.0338527	0.895209	0.999996	1	3.96892	4.50806	3.36325	3.94674	3.84449	3.38522	3.6894	3.6397	histone-lysine N-methyltransferase ATXR3
FAN_iscf00000159.1.g00003.1	-1.06921	-0.0965434	0.587241	0.999996	1	23.4495	19.9949	23.689	22.3778	19.1963	17.3984	21.4717	19.3555	protein FATTY ACID EXPORT 3, chloroplastic isoform X1
FAN_iscf00000190.1.g00001.1	1.16369	0.218709	0.274031	0.999996	1	8.17285	7.24836	7.94251	7.78791	6.96596	9.40515	8.33248	8.23453	VIN3-like protein 2
FAN_iscf00000193.1.g00001.1	1.26559	0.339812	0.401804	0.999996	1	1.20927	1.70335	3.52557	2.14607	1.60789	2.60509	3.17029	2.46109	26.5 kDa heat shock protein, mitochondrial
FAN_iscf00000195.1.g00001.1	1.04024	0.0569176	0.782878	0.999996	1	5.77441	6.03197	6.01853	5.94164	6.08917	5.01069	6.06974	5.7232	transcription factor GTE4 isoform X1
FAN_iscf00000198.1.g00001.1	1.02166	0.0309123	0.87293	0.999996	1	10.1538	7.15121	8.47455	8.59319	7.96203	8.24479	7.69015	7.96566	LEC14B homolog
FAN_iscf00000206.1.g00001.1	-1.05965	-0.0835905	0.742271	0.999996	1	8.04588	5.04845	5.97097	6.3551	4.71314	6.19379	5.36926	5.4254	methyltransferase-like protein 13
FAN_iscf00000206.1.g00002.1	1.04535	0.0639813	0.759117	0.999996	1	6.78203	6.43731	7.15907	6.7928	6.53	6.17157	7.03371	6.57843	probable E3 ubiquitin-protein ligase ARI2 isoform X2
FAN_iscf00000218.1.g00002.1	1.37197	0.456248	0.0802476	0.798494	1	2.4431	4.20603	4.05018	3.56643	5.08087	4.31841	4.15136	4.51688	beta-glucuronosyltransferase GlcAT14A
FAN_iscf00000227.1.g00003.1	1.22325	0.290714	0.248445	0.999996	1	1.77033	1.53326	2.01036	1.77132	1.71281	1.83155	2.53662	2.02699	UDP-glycosyltransferase 89B2
FAN_iscf00000234.1.g00001.1	-3.30347	-1.72398	9.46e-12	2.77e-09	2.53e-06	6.9835	7.09442	9.98404	8.02066	2.72721	2.06201	1.81234	2.20052	protein YLS9-like
FAN_iscf00000238.1.g00001.1	-1.01319	-0.0189104	0.920859	0.999996	1	6.89023	7.22745	6.95165	7.02311	6.29759	6.12197	7.02481	6.48146	DNA-directed RNA polymerase I subunit 1
FAN_iscf00000244.1.g00001.1	1.17198	0.228943	0.319521	0.999996	1	2.11943	1.91857	1.94059	1.99286	1.92892	2.54185	1.90446	2.12508	Splicing factor-like protein
FAN_iscf00000248.1.g00001.1	-1.02783	-0.0396061	0.846307	0.999996	1	4.83566	4.84144	5.85389	5.17699	3.60759	5.32647	4.93011	4.62139	small subunit processome component 20 homolog isoform X1
FAN_iscf00000256.1.g00001.1	-1.00632	-0.00908	0.966746	0.999996	1	7.48186	6.04163	6.81379	6.7791	6.1879	6.28469	5.91827	6.13029	PRA1 family protein F2-like
FAN_iscf00000273.1.g00001.1	-1.16398	-0.21906	0.231605	0.999996	1	19.8449	17.9531	22.6202	20.1394	17.6525	14.8815	14.5102	15.6814	coiled-coil domain-containing protein SCD2-like isoform X2
FAN_iscf00000302.1.g00003.1	1.33349	0.415206	0.0249851	0.394582	1	50.2905	54.4418	41.3351	48.6892	58.247	64.7621	57.0313	60.0135	STOREKEEPER protein-like
FAN_iscf00000316.1.g00001.1	-1.09208	-0.12708	0.479507	0.999996	1	11.6314	8.61933	10.1136	10.1214	7.12125	9.52025	8.86623	8.50258	putative acetyltransferase A, auxiliary subunit
FAN_iscf00000317.1.g00001.1	1.20766	0.272217	0.369402	0.999996	1	2.64082	1.70491	2.03802	2.12792	2.76855	2.4616	1.53852	2.25622	myosin-2 heavy chain
FAN_iscf00000335.1.g00001.1	48.9071	5.61197	1.5e-05	0.00113	1	0.10052	0	0	0.0335067	2.37494	2.04053	1.63973	2.0184	basic secretory protease
FAN_iscf00000362.1.g00001.1	1.17371	0.231081	0.308402	0.999996	1	6.97063	8.67812	8.87525	8.17467	9.14956	9.12719	8.18356	8.8201	D-ribose-binding periplasmic protein
FAN_iscf00000386.1.g00001.1	1.07563	0.105175	0.609983	0.999996	1	4.46125	4.60007	4.62055	4.56062	3.94561	4.71837	4.99431	4.55276	probable serine/threonine protein kinase IREH1
FAN_iscf00000392.1.g00001.1	2.39991	1.26298	2.57e-06	0.000244	0.688296	5.3299	3.67872	9.72562	6.24475	12.3638	12.6744	15.976	13.6714	NDR1/HIN1-like protein 12
FAN_iscf00000405.1.g00001.1	1.37865	0.463252	0.0087	0.192481	1	54.9725	56.6263	46.9457	52.8482	73.4376	70.1813	57.8436	67.1542	PHD finger protein ALFIN-LIKE 4-like
FAN_iscf00000406.1.g00001.1	-1.10752	-0.147336	0.539765	0.999996	1	7.34889	8.18762	8.52313	8.01988	6.77751	5.56267	8.00039	6.78019	exocyst complex component SEC15B-like
FAN_iscf00000407.1.g00002.1	-2.11022	-1.07739	0.014383	0.274094	1	2.79495	2.29653	2.90791	2.66646	1.20064	1.40491	0.569908	1.05849	mitochondrial carrier protein MTM1
FAN_iscf00000420.1.g00001.1	1.62334	0.698967	1.96e-05	0.00143	1	49.5537	47.8422	54.4688	50.6216	79.3827	78.7677	66.4674	74.8726	protein STAY-GREEN, chloroplastic-like
FAN_iscf00000429.1.g00001.1	2.03501	1.02503	0.000157	0.00832	1	1.66914	1.74073	1.46429	1.62472	2.75777	3.57449	2.81442	3.04889	putative complex i intermediate-associated protein 30
FAN_iscf00000431.1.g00001.1	-1.57414	-0.654565	0.000694	0.0280453	1	19.3808	20.285	17.4497	19.0385	10.2417	12.8466	9.87967	10.9893	protein WVD2-like 3
FAN_iscf00000458.1.g00002.1	-1.23424	-0.303625	0.243187	0.999996	1	8.28382	9.01871	8.9501	8.75088	4.89296	6.72638	8.44562	6.68832	F-box/LRR-repeat protein 13-like
FAN_iscf00000462.1.g00001.1	3.93042	1.97468	9.81e-06	0.000784	1	0.847093	1.04405	1.69486	1.19533	2.02161	6.05947	4.75001	4.27703	cytochrome P450 71A1-like
FAN_iscf00000471.1.g00003.1	-1.06925	-0.0965971	0.567951	0.999996	1	52.594	51.1677	54.6977	52.8198	45.6306	44.856	45.9877	45.4914	ras-related protein RABE1a
FAN_iscf00000472.1.g00001.1	-2.57143	-1.36257	6.69e-12	2e-09	1.79e-06	30.5166	29.2707	29.4571	29.7482	9.45284	8.23564	15.1118	10.9334	5-methyltetrahydropteroyltriglutamate--homocysteine methyltransferase
FAN_iscf00000490.1.g00001.1	-1.16843	-0.224569	0.226289	0.999996	1	14.8822	13.8179	15.0072	14.5691	12.1467	12.5158	8.64853	11.1037	kinesin-like protein KIN-14B
FAN_iscf00000507.1.g00001.1	1.56914	0.64997	0.00981	0.209865	1	4.60675	3.31208	3.5947	3.83784	5.27717	6.7465	3.99222	5.33863	---NA---
FAN_iscf00000584.1.g00002.1	-1.834	-0.874994	0.00175	0.0578102	1	5.8542	6.95948	4.33633	5.71667	2.85369	2.52849	3.55573	2.9793	---NA---
FAN_iscf00000584.1.g00003.1	-1.30006	-0.378574	0.0769728	0.78247	1	106.614	102.457	107.709	105.594	76.2093	77.491	69.7525	74.4843	V-type proton ATPase subunit D
FAN_iscf00000603.1.g00001.1	-1.16495	-0.220268	0.160969	0.999996	1	33.1663	37.7045	38.1792	36.35	28.6249	28.0199	30.1084	28.9177	serine carboxypeptidase II-2
FAN_iscf00000622.1.g00001.1	1.13744	0.185793	0.277319	0.999996	1	79.7776	71.0135	68.8882	73.2265	84.7992	73.3631	72.0607	76.741	auxin response factor 6
FAN_iscf00000627.1.g00001.1	-1.01936	-0.0276624	0.913999	0.999996	1	5.52742	6.20333	5.98818	5.90631	4.24696	6.09897	5.63538	5.3271	protein MAK16 homolog
FAN_iscf00000652.1.g00001.1	1.0051	0.00734	0.967432	0.999996	1	49.6037	55.3143	52.1909	52.3697	48.8833	48.3755	48.7176	48.6588	hypersensitive-induced response protein 2
FAN_iscf00000665.1.g00001.1	1.48059	0.566172	0.0298341	0.443189	1	2.15198	3.44803	2.71258	2.77086	3.46663	4.11884	3.94922	3.8449	G-type lectin S-receptor-like serine/threonine-protein kinase RLK1
FAN_iscf00000673.1.g00001.1	-1.01159	-0.0166213	0.93369	0.999996	1	6.78276	6.68783	8.39969	7.29009	6.90086	6.66701	6.11452	6.5608	putative cadmium-transporting ATPase
FAN_iscf00000686.1.g00001.1	1.31708	0.397345	0.133089	0.999996	1	2.20371	1.69001	2.82187	2.23853	2.57701	2.30065	3.29524	2.7243	protein OSB2, chloroplastic-like
FAN_iscf00000698.1.g00001.1	1.02301	0.0328206	0.908512	0.999996	1	3.13095	2.98423	3.6083	3.24116	2.15196	3.7045	3.06442	2.97363	BUD13 homolog
FAN_iscf00000712.1.g00001.1	1.0831	0.115166	0.467408	0.999996	1	4.51261	4.16294	4.65395	4.44316	4.64065	4.08058	4.62166	4.44763	RRP12-like protein
FAN_iscf00000717.1.g00002.1	-1.10739	-0.14716	0.592965	0.999996	1	5.11887	11.7578	9.63663	8.83775	8.99564	6.30893	6.82009	7.37489	putative tetratricopeptide-like helical domain-containing protein
FAN_iscf00000717.1.g00003.1	1.01945	0.027785	0.891275	0.999996	1	16.4322	18.1209	14.0162	16.1898	14.0867	16.3023	15.8714	15.4201	protease 2
FAN_iscf00000725.1.g00001.1	-2.54122	-1.34552	5.23e-06	0.000454	1	2.61393	4.14217	2.24141	2.99917	1.60411	0.893394	0.761425	1.08631	transferring glycosyl group transferase
FAN_iscf00000728.1.g00003.1	1.06486	0.0906703	0.711768	0.999996	1	8.8549	8.84511	9.37953	9.02651	7.83143	8.25754	10.975	9.02133	fumarate hydratase 1, mitochondrial-like
FAN_iscf00000744.1.g00001.1	-1.96988	-0.978107	0.0475391	0.590559	1	1.37511	1.69484	3.85186	2.30727	0.984523	1.19634	0.700986	0.960615	PHD finger protein ALFIN-LIKE 5
FAN_iscf00000757.1.g00001.1	-1.15656	-0.209843	0.432755	0.999996	1	10.4954	8.97577	10.5425	10.0046	6.74751	10.1869	6.3329	7.75576	myb family transcription factor EFM
FAN_iscf00000758.1.g00001.1	4.27359	2.09545	0	0	0	2.86482	2.05435	2.50121	2.47346	9.4723	9.66736	9.98375	9.7078	cytochrome P450 714C2-like
FAN_iscf00000769.1.g00001.1	-1.10298	-0.141412	0.391482	0.999996	1	29.298	31.7094	30.0661	30.3578	26.3893	26.9507	22.1618	25.1672	AP-1 complex subunit mu-2-like
FAN_iscf00000778.1.g00001.1	-1.0468	-0.0659915	0.717478	0.999996	1	10.5532	11.4741	9.59765	10.5416	10.5321	9.02661	8.36837	9.30903	golgin candidate 6-like isoform X1
FAN_iscf00000779.1.g00001.1	1.27757	0.353406	0.0367735	0.504915	1	31.9853	27.0401	30.3351	29.7869	33.8392	36.1773	34.4074	34.808	PREDICTED: uncharacterized protein LOC101315139
FAN_iscf00000795.1.g00001.1	1.02363	0.0336963	0.83441	0.999996	1	20.6419	19.8292	18.5851	19.6854	19.234	18.7505	17.6407	18.5418	Zinc finger, C3HC-like
FAN_iscf00000805.1.g00001.1	-1.16716	-0.223002	0.272719	0.999996	1	6.11853	7.02987	6.41146	6.51996	4.49198	5.08247	6.02658	5.20034	small ribosomal subunit biogenesis GTPase RsgA 1, mitochondrial
FAN_iscf00000821.1.g00001.1	-1.74516	-0.803362	0.00267	0.0797534	1	3.68055	4.89019	4.2304	4.26705	1.45772	2.77056	2.55485	2.26104	putative LOV domain-containing protein
FAN_iscf00000835.1.g00001.1	-2.18891	-1.13021	4e-06	0.000358	1	5.11406	5.05805	4.20658	4.7929	2.16975	1.86756	2.1242	2.05384	AMP deaminase-like isoform X1
FAN_iscf00000847.1.g00001.1	1.05607	0.0787079	0.66591	0.999996	1	3.41125	2.9275	3.36712	3.23529	3.36496	2.98974	3.01416	3.12296	ankyrin repeat domain-containing protein, chloroplastic
FAN_iscf00000859.1.g00001.1	-1.27841	-0.354349	0.0739192	0.763735	1	9.25251	11.6004	11.2032	10.6854	8.05207	6.19911	9.27059	7.84059	glycerophosphodiester phosphodiesterase GDPDL3-like
FAN_iscf00000871.1.g00001.1	-1.35748	-0.440933	0.223988	0.999996	1	6.25052	2.4851	11.1344	6.62334	4.90818	3.27443	5.1392	4.4406	metallothionein-like protein 4B
FAN_iscf00000876.1.g00001.1	1.25058	0.322597	0.0417441	0.546193	1	11.8754	11.5091	10.089	11.1578	13.2113	12.751	12.9145	12.9589	leucine-rich repeat extensin-like protein 2
FAN_iscf00000919.1.g00001.1	-1.98819	-0.991454	0.0081	0.182682	1	6.43149	4.15216	4.59576	5.0598	1.8638	3.10852	1.87346	2.28192	protein NYNRIN-like
FAN_iscf00000929.1.g00001.1	1.30918	0.388663	0.0580774	0.666358	1	60.0838	60.5662	49.8213	56.8238	65.1914	67.0619	74.3088	68.854	peptide methionine sulfoxide reductase-like
FAN_iscf00000930.1.g00001.1	1.07099	0.0989443	0.676444	0.999996	1	218.55	213.077	227.555	219.727	225.642	212.976	212.361	216.993	60S ribosomal protein L11
FAN_iscf00000931.1.g00002.1	-1.105	-0.144053	0.421323	0.999996	1	23.8115	24.8845	24.1188	24.2716	22.1091	21.1042	17.2971	20.1701	SNAP25 homologous protein SNAP33-like
FAN_iscf00000931.1.g00003.1	1.07769	0.107946	0.620105	0.999996	1	51.2597	50.0898	51.1615	50.837	53.0477	49.3866	49.0215	50.4853	heparanase-like protein 1
FAN_iscf00000932.1.g00001.1	1.18939	0.250225	0.151611	0.999996	1	6.37444	6.98359	6.06415	6.47406	7.52026	7.60353	6.04933	7.05771	transcriptional repressor ILP1
FAN_iscf00000934.1.g00001.1	-1.22732	-0.295515	0.239055	0.999996	1	5.11134	6.90941	5.34431	5.78835	4.13169	4.97278	3.86635	4.32361	vesicle-associated membrane protein 721-like
FAN_iscf00000960.1.g00001.1	-1.3049	-0.383939	0.0402383	0.533325	1	5.74027	6.65567	7.80989	6.73528	5.2514	4.32812	4.61689	4.73213	oxysterol-binding protein-related protein 1D isoform X1
FAN_iscf00000965.1.g00001.1	-1.24523	-0.316409	0.122149	0.990531	1	13.9457	10.7482	12.4588	12.3843	8.59135	8.59004	10.4707	9.21737	serine/threonine-protein kinase TNNI3K
FAN_iscf00000969.1.g00001.1	1.27313	0.348384	0.0583213	0.667924	1	9.84422	11.2484	9.7866	10.2931	12.9948	11.6868	11.9183	12.2	cleavage stimulating factor 64
FAN_iscf00000971.1.g00001.1	-1.15869	-0.212492	0.42692	0.999996	1	6.18802	9.03913	7.42858	7.55191	5.0867	6.64631	6.54254	6.09185	dynamin-2A-like
FAN_iscf00000976.1.g00001.1	1.03051	0.0433597	0.823138	0.999996	1	7.76901	6.54316	7.11148	7.14122	6.39662	6.87161	7.02967	6.76596	F-box/LRR-repeat protein At3g26922-like
FAN_iscf00000996.1.g00001.1	-1.92559	-0.945299	1.4e-05	0.00107	1	4.44079	5.09584	5.23916	4.92526	2.74088	2.30919	1.87346	2.30784	transcription factor BIM1 isoform X1
FAN_iscf00001002.1.g00001.1	1.28094	0.357204	0.0422753	0.550719	1	11.1422	11.5371	10.3311	11.0035	12.7767	13.135	13.3917	13.1011	Mitochondrial glycoprotein
FAN_iscf00001003.1.g00001.1	-1.15371	-0.206285	0.250868	0.999996	1	30.754	32.0297	22.1047	28.2961	23.5612	22.1544	23.5659	23.0938	brain acid soluble protein 1 homolog
FAN_iscf00001005.1.g00001.1	2.30457	1.2045	2.64e-11	7.08e-09	7.05e-06	10.0842	9.85516	10.2716	10.0703	22.4799	23.4393	17.7583	21.2259	probable cinnamyl alcohol dehydrogenase 1
FAN_iscf00001061.1.g00001.1	-1.18819	-0.24876	0.301957	0.999996	1	5.80038	4.88225	5.94423	5.54228	3.34251	4.34882	5.33673	4.34269	putative transcription factor interactor and regulator CCHC(Zn) family
FAN_iscf00001068.1.g00001.1	1.17883	0.237361	0.432394	0.999996	1	2.41918	3.13859	2.44562	2.6678	3.00826	2.88007	2.98568	2.958	thiamine-repressible mitochondrial transport protein THI74-like
FAN_iscf00001068.1.g00002.1	-1.0494	-0.0695596	0.726253	0.999996	1	72.6133	59.8507	76.8192	69.7611	56.3745	64.4889	62.6955	61.1863	probable steroid-binding protein 3
FAN_iscf00001069.1.g00001.1	1.54998	0.632251	0.0307285	0.450892	1	3.14312	2.475	3.14437	2.92083	3.37551	4.40555	4.67324	4.15143	cilia- and flagella-associated protein 157-like
FAN_iscf00001084.1.g00001.1	-1.23951	-0.309764	0.219684	0.999996	1	6.583	7.36232	8.12227	7.35586	5.89142	5.62108	4.47438	5.32896	NAC domain-containing protein 2-like
FAN_iscf00001097.1.g00001.1	1.08528	0.118064	0.579042	0.999996	1	2.31145	1.99582	3.01	2.43909	2.55247	2.13591	2.5563	2.41489	NPC intracellular cholesterol transporter 1-like
FAN_iscf00001101.1.g00001.1	1.12136	0.165254	0.509243	0.999996	1	2.5899	4.25609	2.73899	3.19499	4.01756	3.64802	2.20041	3.28866	ATP-dependent (S)-NAD(P)H-hydrate dehydratase isoform X2
FAN_iscf00001101.1.g00003.1	1.3074	0.3867	0.155476	0.999996	1	172.16	159.252	160.855	164.089	211.343	207.475	174.281	197.699	stem-specific protein TSJT1
FAN_iscf00001108.1.g00001.1	1.19511	0.257147	0.240748	0.999996	1	7.08992	7.45132	7.32368	7.28831	7.55509	8.03295	8.74132	8.10979	transmembrane protein 120 homolog
FAN_iscf00001111.1.g00001.1	-1.2691	-0.343805	0.413242	0.999996	1	2.05241	2.86689	2.71026	2.54319	1.91027	2.14269	1.2555	1.76949	PREDICTED: uncharacterized protein LOC105352420
FAN_iscf00001126.1.g00001.1	6.72218	2.74893	5.84e-06	0.000499	1	0.541384	0.444839	0.43328	0.473168	1.93804	3.45399	3.8637	3.08524	probable terpene synthase 9
FAN_iscf00001137.1.g00001.1	-1.36077	-0.444419	0.205297	0.999996	1	1.98628	2.63641	1.6508	2.09116	1.3127	1.5065	1.55775	1.45898	RNA-binding protein 28
FAN_iscf00001142.1.g00001.1	-1.01888	-0.0269816	0.902871	0.999996	1	70.8475	82.1264	75.4431	76.139	67.3278	67.5708	72.324	69.0742	glycine-rich RNA-binding protein blt801
FAN_iscf00001153.1.g00001.1	-1.6747	-0.743902	0.0371202	0.507982	1	2.98938	3.27505	2.19309	2.81917	1.30794	1.73382	1.6932	1.57832	ATP-dependent DNA helicase 2 subunit KU70
FAN_iscf00001191.1.g00001.1	1.18987	0.250808	0.362602	0.999996	1	2.49459	2.71346	2.7095	2.63918	3.01072	3.45865	2.17999	2.88312	titin isoform X2
FAN_iscf00001222.1.g00001.1	-4.04492	-2.01611	1.45e-05	0.0011	1	2.73564	3.89618	4.15983	3.59722	0.522293	0.740438	1.30157	0.854766	mitochondrial uncoupling protein 1-like
FAN_iscf00001242.1.g00001.1	-1.0645	-0.0901732	0.717361	0.999996	1	9.69632	6.88075	8.73017	8.43575	6.15327	7.92444	7.41428	7.164	maspardin isoform X2
FAN_iscf00001245.1.g00001.1	1.5252	0.609001	0.0635969	0.701023	1	4.98859	2.67324	6.24907	4.63697	7.4538	5.2835	6.41281	6.38337	probable protein phosphatase 2C 24
FAN_iscf00001247.1.g00002.1	-1.04294	-0.0606611	0.743299	0.999996	1	14.2701	14.2125	13.4971	13.9932	12.5903	10.8682	14.6957	12.7181	PREDICTED: uncharacterized protein LOC101298085
FAN_iscf00001249.1.g00001.1	-1.05721	-0.0802661	0.639153	0.999996	1	43.9399	50.8825	45.3696	46.7307	43.8471	40.1419	38.531	40.84	translocon-associated protein subunit beta
FAN_iscf00001253.1.g00002.1	1.08441	0.116907	0.465216	0.999996	1	6.56175	7.65763	7.706	7.30846	7.25115	7.17029	7.61099	7.34414	zinc finger protein ZPR1-like
FAN_iscf00001290.1.g00001.1	1.26513	0.339282	0.496523	0.999996	1	138.232	139.432	155.48	144.382	172.174	172.779	160.378	168.444	putative Galactose-binding domain-containing protein
FAN_iscf00001299.1.g00001.1	-1.02461	-0.0350768	0.832007	0.999996	1	30.7723	31.3859	32.7417	31.6333	30.006	25.5086	30.427	28.6472	putative ER lumen protein-retaining receptor C28H8.4
FAN_iscf00001300.1.g00001.1	1.23409	0.303448	0.140394	0.999996	1	6.52811	6.66169	6.57285	6.58755	7.38769	7.14504	8.26584	7.59952	serine/threonine-protein kinase PEPKR2
FAN_iscf00001304.1.g00001.1	-2.31926	-1.21366	0.000436	0.0192272	1	5.60509	4.60554	7.92502	6.04521	2.94287	1.80606	2.41282	2.38725	late embryogenesis abundant protein At1g64065-like
FAN_iscf00001305.1.g00001.1	-1.21375	-0.279472	0.215722	0.999996	1	6.99354	5.53868	5.36104	5.96442	4.28316	4.98473	4.20935	4.49241	methionine aminopeptidase 1A-like
FAN_iscf00001332.1.g00001.1	-1.01657	-0.0237137	0.923948	0.999996	1	39.5503	36.6769	31.63	35.9524	33.1039	31.9222	32.9225	32.6495	pleiotropic drug resistance protein 2-like
[truncated: 23,597 more rows]
